# Supplementary material for: Umbilical Cord‐Mesenchymal Stromal Cell‐Derived Extracellular Vesicles Target the Liver to Improve Neurovascular Health in Type 2 Diabetes With Non‐Alcoholic Fatty Liver Disease
Source: J Extracell Vesicles. 2025 Jul 7;14(7):e70125. doi: 10.1002/jev2.70125 (PMC12230362; doi:10.1002/jev2.70125)
Supplement: Supplementary file 1 — Supporting Table S1: Cell information from snRNA‐Seq data. [file JEV2-14-e70125-s006.xlsx]

## Sheet: Cell information
cell_id	barcode	sample_name	sample_id	species	tissue	group	n_genes	total_counts	total_counts_mt	pct_counts_mt	valid	S_score	G2M_score	phase	main_cluster_id_0.8	main_cluster_id	main_cluster_id_0.4	sub_cluster_id_0.5	sub_cluster_id	sub_cluster_id_0.4	sub_cluster_id_0.8
AAACCCACAACGGCTC-1_WT 1	AAACCCACAACGGCTC-1	Hippocampus in WT	WT 1	Mus musculus	Brain hippocampus	WT	5095	21850	3	0.01373	0	-0.0205319	-0.0698188	G1	5	5	4	5	5	3	4
AAACCCACACACCGCA-1_WT 1	AAACCCACACACCGCA-1	Hippocampus in WT	WT 1	Mus musculus	Brain hippocampus	WT	5394	24898	9	0.0361475	0	-0.0342031	-0.0568253	G1	5	5	4	5	5	3	4
AAACCCACACGTCGTG-1_WT 1	AAACCCACACGTCGTG-1	Hippocampus in WT	WT 1	Mus musculus	Brain hippocampus	WT	1331	1800	7	0.388889	0	-0.0613156	-0.00766514	G1	13	13	13	12	12	9	10
AAACCCAGTCATCAGT-1_WT 1	AAACCCAGTCATCAGT-1	Hippocampus in WT	WT 1	Mus musculus	Brain hippocampus	WT	3821	11507	14	0.121665	0	-0.00754136	-0.066527	G1	2	2	0	1	1	0	1
AAACCCAGTGCTCTCT-1_WT 1	AAACCCAGTGCTCTCT-1	Hippocampus in WT	WT 1	Mus musculus	Brain hippocampus	WT	2124	3936	120	3.04878	0	-0.0401333	-0.0518694	G1	6	6	5	6	6	4	5
AAACGAAAGCTGAAAT-1_WT 1	AAACGAAAGCTGAAAT-1	Hippocampus in WT	WT 1	Mus musculus	Brain hippocampus	WT	6166	29678	169	0.569445	0	-0.0448543	-0.0428005	G1	5	5	4	5	5	3	4
AAACGAACACGGGTAA-1_WT 1	AAACGAACACGGGTAA-1	Hippocampus in WT	WT 1	Mus musculus	Brain hippocampus	WT	4498	15665	7	0.0446856	0	-0.023852	-0.0200882	G1	12	12	12	11	11	10	9
AAACGAAGTATGCTAC-1_WT 1	AAACGAAGTATGCTAC-1	Hippocampus in WT	WT 1	Mus musculus	Brain hippocampus	WT	5040	18061	10	0.0553679	0	0.0168171	-0.0581806	S	8	8	6	7	7	5	6
AAACGCTAGTGATTCC-1_WT 1	AAACGCTAGTGATTCC-1	Hippocampus in WT	WT 1	Mus musculus	Brain hippocampus	WT	1508	2384	28	1.1745	0	-0.0244625	0.0573584	G2M	0	0	1	0	0	1	0
AAACGCTCAATACCCA-1_WT 1	AAACGCTCAATACCCA-1	Hippocampus in WT	WT 1	Mus musculus	Brain hippocampus	WT	1854	3253	10	0.307409	0	-0.00525997	-0.0506607	G1	0	0	1	0	0	1	0
AAACGCTCACGAGAAC-1_WT 1	AAACGCTCACGAGAAC-1	Hippocampus in WT	WT 1	Mus musculus	Brain hippocampus	WT	4156	12627	6	0.0475172	0	0.0137798	-0.0543064	S	8	8	6	7	7	5	6
AAACGCTGTACGGTTT-1_WT 1	AAACGCTGTACGGTTT-1	Hippocampus in WT	WT 1	Mus musculus	Brain hippocampus	WT	6453	31395	38	0.121038	0	-0.0331248	-0.0411987	G1	22	22	11	16	16	15	16
AAACGCTGTGGACCTC-1_WT 1	AAACGCTGTGGACCTC-1	Hippocampus in WT	WT 1	Mus musculus	Brain hippocampus	WT	2374	4176	48	1.14943	0	-0.0407321	0.00851692	G2M	30	30	25	26	26	25	29
AAACGCTTCGACCACG-1_WT 1	AAACGCTTCGACCACG-1	Hippocampus in WT	WT 1	Mus musculus	Brain hippocampus	WT	1458	2278	12	0.526778	0	-0.0636389	0.0149821	G2M	0	0	1	0	0	1	0
AAACGCTTCTCATAGG-1_WT 1	AAACGCTTCTCATAGG-1	Hippocampus in WT	WT 1	Mus musculus	Brain hippocampus	WT	3010	7278	11	0.15114	0	0.0300704	-0.0581332	S	1	1	0	2	2	0	2
AAACGCTTCTTCCAGC-1_WT 1	AAACGCTTCTTCCAGC-1	Hippocampus in WT	WT 1	Mus musculus	Brain hippocampus	WT	4642	15582	26	0.166859	0	-0.00744604	-0.0201592	G1	43	43	19	20	20	19	20
AAAGAACCATGGGCAA-1_WT 1	AAAGAACCATGGGCAA-1	Hippocampus in WT	WT 1	Mus musculus	Brain hippocampus	WT	4374	15277	11	0.0720037	0	-0.0471589	-0.00659297	G1	3	3	2	3	3	2	3
AAAGGATAGCTGGCCT-1_WT 1	AAAGGATAGCTGGCCT-1	Hippocampus in WT	WT 1	Mus musculus	Brain hippocampus	WT	1641	2611	7	0.268097	0	0.0181989	-0.0275371	S	34	34	30	28	28	27	33
AAAGGATAGGTCGTAG-1_WT 1	AAAGGATAGGTCGTAG-1	Hippocampus in WT	WT 1	Mus musculus	Brain hippocampus	WT	2917	5465	15	0.274474	0	-0.0755723	0.0128779	G2M	30	30	25	26	26	25	29
AAAGGATCAAGAGTAT-1_WT 1	AAAGGATCAAGAGTAT-1	Hippocampus in WT	WT 1	Mus musculus	Brain hippocampus	WT	4091	12087	11	0.0910069	0	-0.0488461	-0.0372221	G1	9	9	0	1	1	0	14
AAAGGATGTCTCCTGT-1_WT 1	AAAGGATGTCTCCTGT-1	Hippocampus in WT	WT 1	Mus musculus	Brain hippocampus	WT	5048	18862	13	0.0689216	0	-0.00533131	-0.0243327	G1	10	10	9	9	9	8	8
AAAGGATGTTGCCGCA-1_WT 1	AAAGGATGTTGCCGCA-1	Hippocampus in WT	WT 1	Mus musculus	Brain hippocampus	WT	3782	9399	24	0.255346	0	0.0167619	-0.0757672	S	8	8	6	7	7	5	6
AAAGGATTCTCAGGCG-1_WT 1	AAAGGATTCTCAGGCG-1	Hippocampus in WT	WT 1	Mus musculus	Brain hippocampus	WT	2714	5774	22	0.381018	0	-0.0644708	-0.111624	G1	1	1	0	2	2	0	2
AAAGGATTCTCCTACG-1_WT 1	AAAGGATTCTCCTACG-1	Hippocampus in WT	WT 1	Mus musculus	Brain hippocampus	WT	7504	41313	19	0.0459904	0	0.00221355	-0.0459004	S	28	28	26	27	27	26	28
AAAGGGCAGATTAGCA-1_WT 1	AAAGGGCAGATTAGCA-1	Hippocampus in WT	WT 1	Mus musculus	Brain hippocampus	WT	2890	6711	19	0.283117	0	0.0485068	-0.0675138	S	9	9	0	2	2	0	1
AAAGGGCAGTTAGTGA-1_WT 1	AAAGGGCAGTTAGTGA-1	Hippocampus in WT	WT 1	Mus musculus	Brain hippocampus	WT	5092	16806	28	0.166607	0	-0.0287326	-0.0673952	G1	8	8	6	7	7	5	6
AAAGGGCAGTTGCGCC-1_WT 1	AAAGGGCAGTTGCGCC-1	Hippocampus in WT	WT 1	Mus musculus	Brain hippocampus	WT	3658	9777	7	0.0715966	0	-0.056755	-0.0511345	G1	9	9	0	1	1	0	14
AAAGGGCCAATCCTAG-1_WT 1	AAAGGGCCAATCCTAG-1	Hippocampus in WT	WT 1	Mus musculus	Brain hippocampus	WT	3796	11164	29	0.259763	0	-0.0339877	-0.0680264	G1	2	2	0	1	1	0	1
AAAGGGCGTATCGATC-1_WT 1	AAAGGGCGTATCGATC-1	Hippocampus in WT	WT 1	Mus musculus	Brain hippocampus	WT	1933	2993	33	1.10257	0	-0.0605946	0.0129916	G2M	27	27	21	24	24	23	27
AAAGGGCGTCCACGCA-1_WT 1	AAAGGGCGTCCACGCA-1	Hippocampus in WT	WT 1	Mus musculus	Brain hippocampus	WT	3892	10753	16	0.148796	0	0.0266544	-0.112253	S	7	7	2	4	4	2	7
AAAGGGCTCATGCGGC-1_WT 1	AAAGGGCTCATGCGGC-1	Hippocampus in WT	WT 1	Mus musculus	Brain hippocampus	WT	3220	8163	14	0.171506	0	-0.0455746	0.0262925	G2M	3	3	2	3	3	2	3
AAAGGGCTCATTCGTT-1_WT 1	AAAGGGCTCATTCGTT-1	Hippocampus in WT	WT 1	Mus musculus	Brain hippocampus	WT	1457	2272	4	0.176056	0	-0.0223911	0.0124326	G2M	0	0	1	0	0	1	0
AAAGGGCTCCTCAGAA-1_WT 1	AAAGGGCTCCTCAGAA-1	Hippocampus in WT	WT 1	Mus musculus	Brain hippocampus	WT	1870	2937	6	0.20429	0	0.0215371	-0.0403371	S	13	13	13	12	12	9	10
AAAGGGCTCTAGCCTC-1_WT 1	AAAGGGCTCTAGCCTC-1	Hippocampus in WT	WT 1	Mus musculus	Brain hippocampus	WT	3354	8260	28	0.338983	0	0.0243469	-0.0418982	S	2	2	0	1	1	0	1
AAAGGTAAGAGGCGGA-1_WT 1	AAAGGTAAGAGGCGGA-1	Hippocampus in WT	WT 1	Mus musculus	Brain hippocampus	WT	4518	15024	32	0.212993	0	-0.0562333	-0.0340758	G1	5	5	4	5	5	3	4
AAAGGTAAGCGGGTTA-1_WT 1	AAAGGTAAGCGGGTTA-1	Hippocampus in WT	WT 1	Mus musculus	Brain hippocampus	WT	4440	13787	14	0.101545	0	-0.0182855	-0.0412893	G1	23	23	7	8	8	6	19
AAAGGTAAGTGCGCTC-1_WT 1	AAAGGTAAGTGCGCTC-1	Hippocampus in WT	WT 1	Mus musculus	Brain hippocampus	WT	2674	5324	16	0.300526	0	-0.00799927	-0.0622868	G1	1	1	0	2	2	0	2
AAAGGTACACCTGAAT-1_WT 1	AAAGGTACACCTGAAT-1	Hippocampus in WT	WT 1	Mus musculus	Brain hippocampus	WT	5697	25013	16	0.0639667	0	-0.00209184	-0.0752767	G1	5	5	4	5	5	3	4
AAAGGTAGTAGCGCCT-1_WT 1	AAAGGTAGTAGCGCCT-1	Hippocampus in WT	WT 1	Mus musculus	Brain hippocampus	WT	2228	4428	6	0.135501	0	-0.0243732	-0.0535627	G1	1	1	0	2	2	0	2
AAAGGTAGTAGTCGGA-1_WT 1	AAAGGTAGTAGTCGGA-1	Hippocampus in WT	WT 1	Mus musculus	Brain hippocampus	WT	4879	18306	10	0.0546269	0	-0.000110116	-0.0512288	G1	10	10	9	9	9	8	8
AAAGGTAGTATCACGT-1_WT 1	AAAGGTAGTATCACGT-1	Hippocampus in WT	WT 1	Mus musculus	Brain hippocampus	WT	3522	10064	15	0.149046	0	-0.00659525	-0.0341584	G1	2	2	0	1	1	0	1
AAAGGTAGTCTGGTTA-1_WT 1	AAAGGTAGTCTGGTTA-1	Hippocampus in WT	WT 1	Mus musculus	Brain hippocampus	WT	5231	21635	27	0.124798	0	-0.0193038	-0.0460752	G1	5	5	4	5	5	3	4
AAAGGTAGTCTTGGTA-1_WT 1	AAAGGTAGTCTTGGTA-1	Hippocampus in WT	WT 1	Mus musculus	Brain hippocampus	WT	1677	2743	9	0.328108	0	0.0229473	0.055309	G2M	6	6	5	6	6	4	5
AAAGGTAGTGACTGTT-1_WT 1	AAAGGTAGTGACTGTT-1	Hippocampus in WT	WT 1	Mus musculus	Brain hippocampus	WT	1688	2860	10	0.34965	0	-0.0477317	-0.00436246	G1	0	0	1	0	0	1	0
AAAGGTAGTTGGGACA-1_WT 1	AAAGGTAGTTGGGACA-1	Hippocampus in WT	WT 1	Mus musculus	Brain hippocampus	WT	2661	5591	11	0.196745	0	-0.0172441	0.00388066	G2M	2	2	0	1	1	0	1
AAAGGTATCGGAATGG-1_WT 1	AAAGGTATCGGAATGG-1	Hippocampus in WT	WT 1	Mus musculus	Brain hippocampus	WT	2541	5229	14	0.267738	0	-0.0475375	-0.0858716	G1	18	18	16	17	17	14	15
AAAGGTATCTCATTAC-1_WT 1	AAAGGTATCTCATTAC-1	Hippocampus in WT	WT 1	Mus musculus	Brain hippocampus	WT	4013	13505	37	0.273973	0	-0.0344061	-0.00259443	G1	3	3	2	4	4	2	3
AAAGTCCAGCATCAAA-1_WT 1	AAAGTCCAGCATCAAA-1	Hippocampus in WT	WT 1	Mus musculus	Brain hippocampus	WT	4436	15268	51	0.334032	0	0.0936067	-0.0410041	S	2	2	0	1	1	0	1
AAAGTCCAGTCGTTAC-1_WT 1	AAAGTCCAGTCGTTAC-1	Hippocampus in WT	WT 1	Mus musculus	Brain hippocampus	WT	1517	2301	10	0.434594	0	-0.013632	-0.109274	G1	19	19	17	18	18	16	35
AAAGTCCCAGCTATTG-1_WT 1	AAAGTCCCAGCTATTG-1	Hippocampus in WT	WT 1	Mus musculus	Brain hippocampus	WT	4867	18952	16	0.0844238	0	-0.0607049	-0.00516338	G1	7	7	2	3	3	2	3
AAAGTCCTCCATCCGT-1_WT 1	AAAGTCCTCCATCCGT-1	Hippocampus in WT	WT 1	Mus musculus	Brain hippocampus	WT	4582	16505	15	0.0908816	0	-0.0394246	-0.0585384	G1	32	32	8	29	29	7	36
AAAGTGACAAGATGTA-1_WT 1	AAAGTGACAAGATGTA-1	Hippocampus in WT	WT 1	Mus musculus	Brain hippocampus	WT	4854	13973	106	0.758606	0	-0.0571779	-0.0371231	G1	17	17	7	8	8	6	34
AAAGTGACACATCCCT-1_WT 1	AAAGTGACACATCCCT-1	Hippocampus in WT	WT 1	Mus musculus	Brain hippocampus	WT	5790	29100	14	0.04811	0	-0.00811918	-0.0400566	G1	29	29	24	25	25	24	26
AAAGTGACACCCTGAG-1_WT 1	AAAGTGACACCCTGAG-1	Hippocampus in WT	WT 1	Mus musculus	Brain hippocampus	WT	737	1115	2	0.179372	0	0.104155	0.00862669	S	1	1	0	2	2	0	2
AAAGTGACAGGTGAGT-1_WT 1	AAAGTGACAGGTGAGT-1	Hippocampus in WT	WT 1	Mus musculus	Brain hippocampus	WT	3525	9902	13	0.131287	0	0.0376182	-0.0117745	S	12	12	12	11	11	10	9
AAAGTGACATGAGGGT-1_WT 1	AAAGTGACATGAGGGT-1	Hippocampus in WT	WT 1	Mus musculus	Brain hippocampus	WT	3444	8232	11	0.133625	0	-0.0851219	-0.0333145	G1	1	1	0	2	2	0	2
AAAGTGAGTGAGAGGG-1_WT 1	AAAGTGAGTGAGAGGG-1	Hippocampus in WT	WT 1	Mus musculus	Brain hippocampus	WT	1720	2919	13	0.445358	0	-0.054147	0.00407795	G2M	0	0	1	0	0	1	0
AAAGTGAGTTTATGCG-1_WT 1	AAAGTGAGTTTATGCG-1	Hippocampus in WT	WT 1	Mus musculus	Brain hippocampus	WT	1333	1829	2	0.109349	0	0.0435184	-0.101681	S	13	13	13	12	12	9	10
AAAGTGATCGCTTTAT-1_WT 1	AAAGTGATCGCTTTAT-1	Hippocampus in WT	WT 1	Mus musculus	Brain hippocampus	WT	3786	11325	18	0.15894	0	-0.0333216	-0.00272886	G1	2	2	0	1	1	0	1
AAATGGAAGAATCCCT-1_WT 1	AAATGGAAGAATCCCT-1	Hippocampus in WT	WT 1	Mus musculus	Brain hippocampus	WT	2318	4658	6	0.128811	0	-0.00342898	-0.00440711	G1	1	1	0	2	2	0	2
AAATGGACAACATCGT-1_WT 1	AAATGGACAACATCGT-1	Hippocampus in WT	WT 1	Mus musculus	Brain hippocampus	WT	1082	1417	3	0.211715	0	-0.0542378	-0.025176	G1	13	13	13	12	12	9	10
AAATGGACAGGAGGAG-1_WT 1	AAATGGACAGGAGGAG-1	Hippocampus in WT	WT 1	Mus musculus	Brain hippocampus	WT	1451	2170	8	0.368664	0	-0.0517599	0.0241666	G2M	0	0	1	0	0	1	0
AAATGGACATAGACTC-1_WT 1	AAATGGACATAGACTC-1	Hippocampus in WT	WT 1	Mus musculus	Brain hippocampus	WT	3874	11168	13	0.116404	0	0.0161884	-0.0433975	S	21	21	18	19	19	17	21
AAATGGAGTGTTTACG-1_WT 1	AAATGGAGTGTTTACG-1	Hippocampus in WT	WT 1	Mus musculus	Brain hippocampus	WT	3008	6551	8	0.122119	0	0.000842328	-0.0552918	S	2	2	0	1	1	0	1
AAATGGATCGCTAATG-1_WT 1	AAATGGATCGCTAATG-1	Hippocampus in WT	WT 1	Mus musculus	Brain hippocampus	WT	3916	11351	27	0.237865	0	0.02337	-0.0226923	S	5	5	4	5	5	3	4
AAATGGATCTCTTAAC-1_WT 1	AAATGGATCTCTTAAC-1	Hippocampus in WT	WT 1	Mus musculus	Brain hippocampus	WT	3062	7819	11	0.140683	0	0.00832389	-0.0526767	S	2	2	0	1	1	0	1
AAATGGATCTGCACCT-1_WT 1	AAATGGATCTGCACCT-1	Hippocampus in WT	WT 1	Mus musculus	Brain hippocampus	WT	2874	7003	12	0.171355	0	-0.0366948	-0.0357936	G1	1	1	0	2	2	0	2
AACAAAGAGATGTAGT-1_WT 1	AACAAAGAGATGTAGT-1	Hippocampus in WT	WT 1	Mus musculus	Brain hippocampus	WT	1470	2321	11	0.473934	0	0.00213009	-0.073895	S	0	0	1	0	0	1	0
AACAAAGAGCGTCAGA-1_WT 1	AACAAAGAGCGTCAGA-1	Hippocampus in WT	WT 1	Mus musculus	Brain hippocampus	WT	2568	6252	8	0.127959	0	-0.0266353	-0.0201055	G1	1	1	0	2	2	0	2
AACAAAGAGCTAGATA-1_WT 1	AACAAAGAGCTAGATA-1	Hippocampus in WT	WT 1	Mus musculus	Brain hippocampus	WT	1097	1563	6	0.383877	0	-0.046852	-0.0164866	G1	0	0	1	0	0	1	0
AACAAAGAGTGCAGGT-1_WT 1	AACAAAGAGTGCAGGT-1	Hippocampus in WT	WT 1	Mus musculus	Brain hippocampus	WT	4824	17172	61	0.355229	0	-0.00073605	-0.0315205	G1	5	5	4	5	5	3	4
AACAAAGGTTAAACCC-1_WT 1	AACAAAGGTTAAACCC-1	Hippocampus in WT	WT 1	Mus musculus	Brain hippocampus	WT	3764	10562	25	0.236698	0	0.00408997	-0.0311906	S	3	3	2	3	3	2	3
AACAAAGGTTGGTAGG-1_WT 1	AACAAAGGTTGGTAGG-1	Hippocampus in WT	WT 1	Mus musculus	Brain hippocampus	WT	3923	11959	7	0.0585333	0	-0.0474296	-0.048998	G1	3	3	2	3	3	2	3
AACAACCAGAGCAACC-1_WT 1	AACAACCAGAGCAACC-1	Hippocampus in WT	WT 1	Mus musculus	Brain hippocampus	WT	1455	2384	6	0.251678	0	-0.0512912	0.0696515	G2M	0	0	1	0	0	1	0
AACAACCAGAGGTCAC-1_WT 1	AACAACCAGAGGTCAC-1	Hippocampus in WT	WT 1	Mus musculus	Brain hippocampus	WT	3028	7385	12	0.162492	0	0.0289938	-0.0670902	S	2	2	0	1	1	0	1
AACAACCGTAAGCGGT-1_WT 1	AACAACCGTAAGCGGT-1	Hippocampus in WT	WT 1	Mus musculus	Brain hippocampus	WT	3804	11150	12	0.107623	0	-0.0319394	-0.0256998	G1	2	2	0	1	1	0	1
AACAACCGTACCCGCA-1_WT 1	AACAACCGTACCCGCA-1	Hippocampus in WT	WT 1	Mus musculus	Brain hippocampus	WT	4136	13390	14	0.104556	0	-0.0207769	-0.0424307	G1	2	2	0	1	1	0	1
AACAACCGTGGGCTTC-1_WT 1	AACAACCGTGGGCTTC-1	Hippocampus in WT	WT 1	Mus musculus	Brain hippocampus	WT	5475	21243	29	0.136516	0	0.0152341	-0.0480154	S	21	21	18	16	16	15	16
AACAACCTCTCATGGA-1_WT 1	AACAACCTCTCATGGA-1	Hippocampus in WT	WT 1	Mus musculus	Brain hippocampus	WT	3599	10368	15	0.144676	0	-0.0375614	-0.0352269	G1	1	1	0	2	2	0	2
AACAAGAAGGAAGTAG-1_WT 1	AACAAGAAGGAAGTAG-1	Hippocampus in WT	WT 1	Mus musculus	Brain hippocampus	WT	5540	19989	350	1.75096	0	-0.0582081	-0.052653	G1	25	25	23	7	7	5	6
AACAAGAAGGATGGCT-1_WT 1	AACAAGAAGGATGGCT-1	Hippocampus in WT	WT 1	Mus musculus	Brain hippocampus	WT	4371	14435	2	0.0138552	0	0.00355212	-0.0535532	S	7	7	11	4	4	18	23
AACAAGACAATGAGCG-1_WT 1	AACAAGACAATGAGCG-1	Hippocampus in WT	WT 1	Mus musculus	Brain hippocampus	WT	2520	7733	26	0.336221	0	-0.0226764	-0.0184939	G1	1	1	0	2	2	0	2
AACAAGACATCCTTCG-1_WT 1	AACAAGACATCCTTCG-1	Hippocampus in WT	WT 1	Mus musculus	Brain hippocampus	WT	5877	28027	20	0.0713598	0	-0.0159915	-0.0361046	G1	5	5	4	5	5	3	4
AACAAGAGTCATCTAG-1_WT 1	AACAAGAGTCATCTAG-1	Hippocampus in WT	WT 1	Mus musculus	Brain hippocampus	WT	4128	11544	19	0.164588	0	0.0713504	-0.0414003	S	16	16	15	14	14	12	12
AACACACAGATCGCCC-1_WT 1	AACACACAGATCGCCC-1	Hippocampus in WT	WT 1	Mus musculus	Brain hippocampus	WT	3196	8797	5	0.0568376	0	-0.0432473	-0.0210668	G1	14	14	10	13	13	11	11
AACACACAGCAGTACG-1_WT 1	AACACACAGCAGTACG-1	Hippocampus in WT	WT 1	Mus musculus	Brain hippocampus	WT	1680	2948	7	0.237449	0	0.123535	0.0154915	S	0	0	1	0	0	1	0
AACACACGTGAGCAGT-1_WT 1	AACACACGTGAGCAGT-1	Hippocampus in WT	WT 1	Mus musculus	Brain hippocampus	WT	4521	15645	14	0.0894855	0	-0.0289027	-0.0603874	G1	3	3	2	3	3	2	3
AACACACGTGGACCAA-1_WT 1	AACACACGTGGACCAA-1	Hippocampus in WT	WT 1	Mus musculus	Brain hippocampus	WT	6164	25645	24	0.0935855	0	-0.0352605	-0.0477852	G1	22	22	11	16	16	15	16
AACACACTCACGGGAA-1_WT 1	AACACACTCACGGGAA-1	Hippocampus in WT	WT 1	Mus musculus	Brain hippocampus	WT	4820	20909	15	0.0717394	0	-0.0137271	-0.0435073	G1	5	5	4	5	5	3	4
AACAGGGAGATGTTGA-1_WT 1	AACAGGGAGATGTTGA-1	Hippocampus in WT	WT 1	Mus musculus	Brain hippocampus	WT	1659	2747	13	0.473244	0	-0.0042323	-0.0445239	G1	0	0	1	0	0	1	0
AACAGGGCAAACAGGC-1_WT 1	AACAGGGCAAACAGGC-1	Hippocampus in WT	WT 1	Mus musculus	Brain hippocampus	WT	3805	11428	17	0.148757	0	-0.0268479	-0.0612122	G1	3	3	2	3	3	2	3
AACAGGGGTGGAAGTC-1_WT 1	AACAGGGGTGGAAGTC-1	Hippocampus in WT	WT 1	Mus musculus	Brain hippocampus	WT	1478	2390	10	0.41841	0	-0.0730259	-0.0232166	G1	0	0	1	0	0	1	0
AACAGGGTCCACCTGT-1_WT 1	AACAGGGTCCACCTGT-1	Hippocampus in WT	WT 1	Mus musculus	Brain hippocampus	WT	4840	19853	16	0.0805924	0	-0.0383695	-0.0304982	G1	5	5	4	5	5	3	4
AACAGGGTCTTAATCC-1_WT 1	AACAGGGTCTTAATCC-1	Hippocampus in WT	WT 1	Mus musculus	Brain hippocampus	WT	4236	12611	12	0.095155	0	0.0064131	-0.0373859	S	8	8	6	7	7	5	6
AACCAACAGAACCCGA-1_WT 1	AACCAACAGAACCCGA-1	Hippocampus in WT	WT 1	Mus musculus	Brain hippocampus	WT	5107	19400	13	0.0670103	0	-0.00758933	-0.0742243	G1	9	9	0	1	1	0	14
AACCAACAGACTAGAT-1_WT 1	AACCAACAGACTAGAT-1	Hippocampus in WT	WT 1	Mus musculus	Brain hippocampus	WT	3341	8813	12	0.136162	0	-0.000894553	0.00512674	G2M	9	9	0	2	2	0	2
AACCAACAGCTGTTCA-1_WT 1	AACCAACAGCTGTTCA-1	Hippocampus in WT	WT 1	Mus musculus	Brain hippocampus	WT	3790	11083	25	0.225571	0	-0.00793791	-0.0326957	G1	2	2	0	1	1	0	1
AACCAACAGTCAGCGA-1_WT 1	AACCAACAGTCAGCGA-1	Hippocampus in WT	WT 1	Mus musculus	Brain hippocampus	WT	2122	3988	7	0.175527	0	-0.070423	-0.103771	G1	6	6	5	6	6	4	5
AACCAACAGTCGCTAT-1_WT 1	AACCAACAGTCGCTAT-1	Hippocampus in WT	WT 1	Mus musculus	Brain hippocampus	WT	4987	19891	13	0.0653562	0	-0.029938	-0.0225879	G1	12	12	12	11	11	10	9
AACCAACCACCAACAT-1_WT 1	AACCAACCACCAACAT-1	Hippocampus in WT	WT 1	Mus musculus	Brain hippocampus	WT	3708	10996	11	0.100036	0	-0.00891622	-0.00815344	G1	1	1	0	2	2	0	2
AACCAACCAGACGATG-1_WT 1	AACCAACCAGACGATG-1	Hippocampus in WT	WT 1	Mus musculus	Brain hippocampus	WT	4842	14277	46	0.322197	0	-0.0340154	-0.0469593	G1	35	35	28	8	8	6	32
AACCAACCAGTATGAA-1_WT 1	AACCAACCAGTATGAA-1	Hippocampus in WT	WT 1	Mus musculus	Brain hippocampus	WT	4325	12645	4	0.0316331	0	0.00191554	-0.0172842	S	5	5	4	5	5	3	4
AACCAACGTCACCGAC-1_WT 1	AACCAACGTCACCGAC-1	Hippocampus in WT	WT 1	Mus musculus	Brain hippocampus	WT	1480	2086	7	0.33557	0	-0.0234646	-0.00870855	G1	13	13	13	12	12	9	10
AACCAACGTTACCTGA-1_WT 1	AACCAACGTTACCTGA-1	Hippocampus in WT	WT 1	Mus musculus	Brain hippocampus	WT	1560	2357	9	0.381841	0	-0.0272706	0.0164427	G2M	13	13	13	12	12	9	10
AACCAACTCACGATAC-1_WT 1	AACCAACTCACGATAC-1	Hippocampus in WT	WT 1	Mus musculus	Brain hippocampus	WT	2832	6604	8	0.121139	0	0.00674251	-0.0300602	S	1	1	0	2	2	0	2
AACCAACTCAGCTAGT-1_WT 1	AACCAACTCAGCTAGT-1	Hippocampus in WT	WT 1	Mus musculus	Brain hippocampus	WT	2840	6595	4	0.060652	0	0.0367022	-0.0113928	S	1	1	0	2	2	0	2
AACCAACTCCACACAA-1_WT 1	AACCAACTCCACACAA-1	Hippocampus in WT	WT 1	Mus musculus	Brain hippocampus	WT	1740	2979	17	0.570661	0	-0.054058	-0.0185223	G1	6	6	5	6	6	4	5
AACCACAAGAACAAGG-1_WT 1	AACCACAAGAACAAGG-1	Hippocampus in WT	WT 1	Mus musculus	Brain hippocampus	WT	4507	15416	5	0.0324338	0	0.0331877	-0.0514283	S	10	10	9	9	9	8	8
AACCACAAGGAAGTAG-1_WT 1	AACCACAAGGAAGTAG-1	Hippocampus in WT	WT 1	Mus musculus	Brain hippocampus	WT	2942	6752	13	0.192536	0	0.0124474	-0.0556565	S	2	2	0	1	1	0	1
AACCACAAGGGCAGGA-1_WT 1	AACCACAAGGGCAGGA-1	Hippocampus in WT	WT 1	Mus musculus	Brain hippocampus	WT	2787	6427	17	0.264509	0	-0.017416	-0.067625	G1	12	12	12	11	11	10	9
AACCACACAGCGGTCT-1_WT 1	AACCACACAGCGGTCT-1	Hippocampus in WT	WT 1	Mus musculus	Brain hippocampus	WT	2863	7054	10	0.141764	0	-0.00445172	-0.0354573	G1	12	12	12	11	11	10	9
AACCACAGTACTAAGA-1_WT 1	AACCACAGTACTAAGA-1	Hippocampus in WT	WT 1	Mus musculus	Brain hippocampus	WT	1654	2570	12	0.466926	0	0.00443647	-0.0397355	S	6	6	5	6	6	4	5
AACCACAGTGCTGCAC-1_WT 1	AACCACAGTGCTGCAC-1	Hippocampus in WT	WT 1	Mus musculus	Brain hippocampus	WT	3853	12113	10	0.0825559	0	-0.0283706	-0.0302416	G1	3	3	2	3	3	2	3
AACCACATCAGTCCGG-1_WT 1	AACCACATCAGTCCGG-1	Hippocampus in WT	WT 1	Mus musculus	Brain hippocampus	WT	5486	24706	8	0.0323808	0	-0.0533343	-0.0610235	G1	5	5	4	5	5	3	4
AACCATGAGTTGTCAC-1_WT 1	AACCATGAGTTGTCAC-1	Hippocampus in WT	WT 1	Mus musculus	Brain hippocampus	WT	2138	3674	9	0.244965	0	0.0181052	-0.054343	S	6	6	5	6	6	4	5
AACCATGCAATCGTCA-1_WT 1	AACCATGCAATCGTCA-1	Hippocampus in WT	WT 1	Mus musculus	Brain hippocampus	WT	2064	3351	11	0.32826	0	0.00721323	-0.0842028	S	13	13	13	12	12	9	10
AACCATGCATTGTGCA-1_WT 1	AACCATGCATTGTGCA-1	Hippocampus in WT	WT 1	Mus musculus	Brain hippocampus	WT	3032	6622	13	0.196315	0	-0.0575966	-0.00761152	G1	38	38	10	19	19	17	38
AACCATGTCCTAACAG-1_WT 1	AACCATGTCCTAACAG-1	Hippocampus in WT	WT 1	Mus musculus	Brain hippocampus	WT	5117	20010	19	0.0949525	0	0.0194089	-0.0164479	S	1	1	0	2	2	0	2
AACCCAAAGAGAGGGC-1_WT 1	AACCCAAAGAGAGGGC-1	Hippocampus in WT	WT 1	Mus musculus	Brain hippocampus	WT	3842	10638	30	0.282008	0	0.00683896	-0.076591	S	2	2	0	1	1	0	1
AACCCAACAAGCACAG-1_WT 1	AACCCAACAAGCACAG-1	Hippocampus in WT	WT 1	Mus musculus	Brain hippocampus	WT	2780	7425	5	0.0673401	0	0.00562508	-0.0463343	S	35	35	28	22	22	21	32
AACCCAACAATAGTGA-1_WT 1	AACCCAACAATAGTGA-1	Hippocampus in WT	WT 1	Mus musculus	Brain hippocampus	WT	6662	32699	77	0.235481	0	0.0311958	-0.0707527	S	2	2	0	1	1	0	1
AACCCAAGTCGGTAAG-1_WT 1	AACCCAAGTCGGTAAG-1	Hippocampus in WT	WT 1	Mus musculus	Brain hippocampus	WT	2063	3430	15	0.437318	0	-0.0965508	-0.0769639	G1	6	6	5	6	6	4	5
AACCCAAGTTAGAAGT-1_WT 1	AACCCAAGTTAGAAGT-1	Hippocampus in WT	WT 1	Mus musculus	Brain hippocampus	WT	3795	10339	87	0.841474	0	0.010149	-0.0389647	S	9	9	0	1	1	0	1
AACCCAATCGTCCTCA-1_WT 1	AACCCAATCGTCCTCA-1	Hippocampus in WT	WT 1	Mus musculus	Brain hippocampus	WT	3661	8551	17	0.198807	0	-0.00906874	-0.0701931	G1	15	15	14	10	10	7	30
AACCTGACACAAGTGG-1_WT 1	AACCTGACACAAGTGG-1	Hippocampus in WT	WT 1	Mus musculus	Brain hippocampus	WT	4098	13000	10	0.0769231	0	-0.0146628	-0.0326298	G1	5	5	4	5	5	3	4
AACCTGAGTACCGTGC-1_WT 1	AACCTGAGTACCGTGC-1	Hippocampus in WT	WT 1	Mus musculus	Brain hippocampus	WT	1298	1932	8	0.414079	0	-0.0432636	0.0545502	G2M	0	0	1	0	0	1	0
AACCTGATCGGCTCTT-1_WT 1	AACCTGATCGGCTCTT-1	Hippocampus in WT	WT 1	Mus musculus	Brain hippocampus	WT	2762	6042	26	0.430321	0	0.00963996	-0.0668151	S	1	1	0	2	2	0	2
AACCTTTAGCCTGACC-1_WT 1	AACCTTTAGCCTGACC-1	Hippocampus in WT	WT 1	Mus musculus	Brain hippocampus	WT	779	1301	0	0	0	-0.0379176	0.0558465	G2M	20	20	20	21	21	20	18
AACCTTTAGTACAGAT-1_WT 1	AACCTTTAGTACAGAT-1	Hippocampus in WT	WT 1	Mus musculus	Brain hippocampus	WT	2552	5657	9	0.159095	0	0.00425004	0.00536809	G2M	1	1	0	2	2	0	2
AACCTTTCATGAAGGC-1_WT 1	AACCTTTCATGAAGGC-1	Hippocampus in WT	WT 1	Mus musculus	Brain hippocampus	WT	1327	1943	16	0.823469	0	-0.0490629	-0.0262749	G1	0	0	1	0	0	1	0
AACCTTTTCTTTGGAG-1_WT 1	AACCTTTTCTTTGGAG-1	Hippocampus in WT	WT 1	Mus musculus	Brain hippocampus	WT	4556	18319	6	0.0327529	0	0.000533229	-0.0589074	S	5	5	4	5	5	3	4
AACGAAAAGACCAACG-1_WT 1	AACGAAAAGACCAACG-1	Hippocampus in WT	WT 1	Mus musculus	Brain hippocampus	WT	2270	3803	16	0.420721	0	-0.0498059	-0.0484497	G1	1	1	0	2	2	0	2
AACGAAAAGCACTCCG-1_WT 1	AACGAAAAGCACTCCG-1	Hippocampus in WT	WT 1	Mus musculus	Brain hippocampus	WT	3149	7541	30	0.397825	0	-0.00673199	-0.0627675	G1	12	12	12	11	11	10	9
AACGAAAAGTGAGGTC-1_WT 1	AACGAAAAGTGAGGTC-1	Hippocampus in WT	WT 1	Mus musculus	Brain hippocampus	WT	4293	13800	13	0.0942029	0	-0.0526264	-0.0604434	G1	5	5	4	5	5	3	4
AACGAAAGTACAGAGC-1_WT 1	AACGAAAGTACAGAGC-1	Hippocampus in WT	WT 1	Mus musculus	Brain hippocampus	WT	1365	2068	4	0.193424	0	-0.065656	-0.00112626	G1	0	0	1	0	0	1	0
AACGAAAGTCAGGTAG-1_WT 1	AACGAAAGTCAGGTAG-1	Hippocampus in WT	WT 1	Mus musculus	Brain hippocampus	WT	3188	7131	18	0.252419	0	-0.0365124	-0.0743576	G1	1	1	0	2	2	0	2
AACGAAAGTCGCATCG-1_WT 1	AACGAAAGTCGCATCG-1	Hippocampus in WT	WT 1	Mus musculus	Brain hippocampus	WT	2016	3552	21	0.591216	0	0.0279968	-0.000339364	S	6	6	5	6	6	4	5
AACGAAATCGTGGTAT-1_WT 1	AACGAAATCGTGGTAT-1	Hippocampus in WT	WT 1	Mus musculus	Brain hippocampus	WT	2697	5768	11	0.190707	0	0.0490136	-0.0455809	S	1	1	0	2	2	0	2
AACGGGAAGCACGGAT-1_WT 1	AACGGGAAGCACGGAT-1	Hippocampus in WT	WT 1	Mus musculus	Brain hippocampus	WT	3559	9174	7	0.0763026	0	-0.0283382	-0.0459642	G1	16	16	15	14	14	12	12
AACGGGAAGCCGCTTG-1_WT 1	AACGGGAAGCCGCTTG-1	Hippocampus in WT	WT 1	Mus musculus	Brain hippocampus	WT	4243	15077	13	0.086224	0	-0.0259765	-0.0102358	G1	5	5	4	5	5	3	4
AACGGGAAGCTACTGT-1_WT 1	AACGGGAAGCTACTGT-1	Hippocampus in WT	WT 1	Mus musculus	Brain hippocampus	WT	6035	23424	32	0.136612	0	-0.0108561	-0.066549	G1	8	8	6	7	7	5	6
AACGGGAAGTTGGGAC-1_WT 1	AACGGGAAGTTGGGAC-1	Hippocampus in WT	WT 1	Mus musculus	Brain hippocampus	WT	3806	10257	7	0.0682461	0	-0.0044719	-0.0346108	G1	14	14	10	13	13	11	11
AACGGGAGTTCTCCTG-1_WT 1	AACGGGAGTTCTCCTG-1	Hippocampus in WT	WT 1	Mus musculus	Brain hippocampus	WT	4786	15957	25	0.156671	0	-0.0535622	-0.0928205	G1	22	22	11	16	16	15	16
AACGGGAGTTGCGAAG-1_WT 1	AACGGGAGTTGCGAAG-1	Hippocampus in WT	WT 1	Mus musculus	Brain hippocampus	WT	3647	10548	13	0.123246	0	-0.0483766	-0.00948166	G1	3	3	2	3	3	2	3
AACGGGATCCACGTAA-1_WT 1	AACGGGATCCACGTAA-1	Hippocampus in WT	WT 1	Mus musculus	Brain hippocampus	WT	1929	3207	7	0.218273	0	0.00413611	0.0214114	G2M	6	6	5	6	6	4	5
AACGGGATCCGTGACG-1_WT 1	AACGGGATCCGTGACG-1	Hippocampus in WT	WT 1	Mus musculus	Brain hippocampus	WT	4972	17408	14	0.0804228	0	0.0127615	-0.029243	S	7	7	2	4	4	2	7
AACGTCAAGGTTTACC-1_WT 1	AACGTCAAGGTTTACC-1	Hippocampus in WT	WT 1	Mus musculus	Brain hippocampus	WT	3421	9445	5	0.0529381	0	-0.0166804	-0.0457727	G1	2	2	0	1	1	0	1
AACGTCAAGTGCAAAT-1_WT 1	AACGTCAAGTGCAAAT-1	Hippocampus in WT	WT 1	Mus musculus	Brain hippocampus	WT	2746	6297	7	0.111164	0	-0.011783	-0.0412875	G1	9	9	0	2	2	0	2
AACGTCAAGTGGACTG-1_WT 1	AACGTCAAGTGGACTG-1	Hippocampus in WT	WT 1	Mus musculus	Brain hippocampus	WT	5375	20965	23	0.109707	0	0.0105683	-0.0757079	S	22	22	11	16	16	15	16
AACGTCAGTACCAGAG-1_WT 1	AACGTCAGTACCAGAG-1	Hippocampus in WT	WT 1	Mus musculus	Brain hippocampus	WT	2099	3576	33	0.922819	0	-0.0637271	-0.0886766	G1	6	6	5	6	6	4	5
AACGTCAGTAGTCACT-1_WT 1	AACGTCAGTAGTCACT-1	Hippocampus in WT	WT 1	Mus musculus	Brain hippocampus	WT	3643	9536	5	0.0524329	0	-0.0437434	-0.0432901	G1	8	8	6	7	7	5	6
AACGTCAGTGACCGAA-1_WT 1	AACGTCAGTGACCGAA-1	Hippocampus in WT	WT 1	Mus musculus	Brain hippocampus	WT	3932	11237	17	0.151286	0	-0.0352665	-0.0448759	G1	23	23	7	8	8	6	19
AACTTCTAGATAACGT-1_WT 1	AACTTCTAGATAACGT-1	Hippocampus in WT	WT 1	Mus musculus	Brain hippocampus	WT	1673	2743	26	0.947867	0	-0.0610416	-0.0151748	G1	0	0	1	0	0	1	0
AACTTCTCAATTTCCT-1_WT 1	AACTTCTCAATTTCCT-1	Hippocampus in WT	WT 1	Mus musculus	Brain hippocampus	WT	2031	3828	5	0.130617	0	-0.056352	-0.0314818	G1	0	0	1	0	0	1	0
AACTTCTCATCGGCCA-1_WT 1	AACTTCTCATCGGCCA-1	Hippocampus in WT	WT 1	Mus musculus	Brain hippocampus	WT	1394	1910	7	0.366492	0	-0.0975909	-0.0605678	G1	13	13	13	12	12	9	10
AACTTCTGTAATGCGG-1_WT 1	AACTTCTGTAATGCGG-1	Hippocampus in WT	WT 1	Mus musculus	Brain hippocampus	WT	4291	14388	51	0.354462	0	-0.009546	-0.0417269	G1	2	2	0	1	1	0	1
AACTTCTGTAGCGTAG-1_WT 1	AACTTCTGTAGCGTAG-1	Hippocampus in WT	WT 1	Mus musculus	Brain hippocampus	WT	3764	10080	16	0.15873	0	0.0187068	-0.0695061	S	9	9	0	1	1	0	14
AACTTCTGTGGAGGTT-1_WT 1	AACTTCTGTGGAGGTT-1	Hippocampus in WT	WT 1	Mus musculus	Brain hippocampus	WT	1852	3210	7	0.218069	0	0.0114839	-0.0327954	S	0	0	1	0	0	1	0
AACTTCTTCCGCTAGG-1_WT 1	AACTTCTTCCGCTAGG-1	Hippocampus in WT	WT 1	Mus musculus	Brain hippocampus	WT	2757	6469	7	0.108208	0	-0.000297979	-0.0200233	G1	1	1	0	2	2	0	2
AAGAACACATCTATCT-1_WT 1	AAGAACACATCTATCT-1	Hippocampus in WT	WT 1	Mus musculus	Brain hippocampus	WT	4748	19219	17	0.0884541	0	-0.0238072	-0.0650821	G1	5	5	4	5	5	3	4
AAGAACAGTCGTACTA-1_WT 1	AAGAACAGTCGTACTA-1	Hippocampus in WT	WT 1	Mus musculus	Brain hippocampus	WT	4688	15643	17	0.108675	0	-0.0458478	-0.055229	G1	16	16	15	14	14	12	12
AAGAACAGTGAACTAA-1_WT 1	AAGAACAGTGAACTAA-1	Hippocampus in WT	WT 1	Mus musculus	Brain hippocampus	WT	1617	2710	9	0.332103	0	-0.075299	0.020528	G2M	6	6	5	6	6	4	5
AAGAACATCGGTAGAG-1_WT 1	AAGAACATCGGTAGAG-1	Hippocampus in WT	WT 1	Mus musculus	Brain hippocampus	WT	2171	4223	12	0.284158	0	0.0288506	0.0568235	G2M	2	2	0	1	1	0	1
AAGAACATCGTGACTA-1_WT 1	AAGAACATCGTGACTA-1	Hippocampus in WT	WT 1	Mus musculus	Brain hippocampus	WT	2620	5868	19	0.32379	0	-0.0281478	-0.0534966	G1	3	3	2	3	3	2	3
AAGACAAAGGACTTCT-1_WT 1	AAGACAAAGGACTTCT-1	Hippocampus in WT	WT 1	Mus musculus	Brain hippocampus	WT	2067	3693	3	0.0812348	0	0.187359	0.0472393	S	18	18	16	17	17	14	15
AAGACAAAGGGCTGAT-1_WT 1	AAGACAAAGGGCTGAT-1	Hippocampus in WT	WT 1	Mus musculus	Brain hippocampus	WT	2264	4071	8	0.196512	0	-0.0182625	-0.0586128	G1	18	18	16	17	17	14	15
AAGACAAAGGTAGGCT-1_WT 1	AAGACAAAGGTAGGCT-1	Hippocampus in WT	WT 1	Mus musculus	Brain hippocampus	WT	4602	15677	3	0.0191363	0	-0.0484031	-0.0736498	G1	10	10	9	9	9	8	8
AAGACAACATCCAACA-1_WT 1	AAGACAACATCCAACA-1	Hippocampus in WT	WT 1	Mus musculus	Brain hippocampus	WT	2596	5725	7	0.122271	0	-0.0202154	0.00439444	G2M	0	0	1	0	0	1	0
AAGACAAGTCGAACGA-1_WT 1	AAGACAAGTCGAACGA-1	Hippocampus in WT	WT 1	Mus musculus	Brain hippocampus	WT	6043	24583	76	0.309157	0	-0.0227201	-0.0385863	G1	23	23	7	8	8	6	19
AAGACAAGTGGGCTCT-1_WT 1	AAGACAAGTGGGCTCT-1	Hippocampus in WT	WT 1	Mus musculus	Brain hippocampus	WT	3007	7350	14	0.190476	0	-0.0383867	-0.0395626	G1	2	2	0	1	1	0	1
AAGACAATCCTCTAAT-1_WT 1	AAGACAATCCTCTAAT-1	Hippocampus in WT	WT 1	Mus musculus	Brain hippocampus	WT	2622	5794	11	0.189852	0	-0.0461605	-0.0310691	G1	18	18	16	17	17	14	15
AAGACTCCAAGCCATT-1_WT 1	AAGACTCCAAGCCATT-1	Hippocampus in WT	WT 1	Mus musculus	Brain hippocampus	WT	4937	17916	19	0.10605	0	-0.0219764	-0.0669654	G1	23	23	7	8	8	6	19
AAGACTCCACCGTACG-1_WT 1	AAGACTCCACCGTACG-1	Hippocampus in WT	WT 1	Mus musculus	Brain hippocampus	WT	4602	16746	13	0.0776305	0	-0.0423893	-0.0186964	G1	5	5	4	5	5	3	4
AAGACTCGTCACTAGT-1_WT 1	AAGACTCGTCACTAGT-1	Hippocampus in WT	WT 1	Mus musculus	Brain hippocampus	WT	3681	10803	16	0.148107	0	-0.00255275	-0.0251891	G1	2	2	0	1	1	0	1
AAGACTCGTCGTACAT-1_WT 1	AAGACTCGTCGTACAT-1	Hippocampus in WT	WT 1	Mus musculus	Brain hippocampus	WT	4293	14097	11	0.0780308	0	-0.00226337	-0.0120317	G1	23	23	7	8	8	6	19
AAGACTCGTCTGTCCT-1_WT 1	AAGACTCGTCTGTCCT-1	Hippocampus in WT	WT 1	Mus musculus	Brain hippocampus	WT	2602	5727	8	0.139689	0	-0.0257145	-0.0483189	G1	1	1	0	2	2	0	2
AAGATAGCAACCGTGC-1_WT 1	AAGATAGCAACCGTGC-1	Hippocampus in WT	WT 1	Mus musculus	Brain hippocampus	WT	3215	7828	33	0.421564	0	0.0250505	-0.0211279	S	2	2	0	1	1	0	1
AAGATAGGTAGGTACG-1_WT 1	AAGATAGGTAGGTACG-1	Hippocampus in WT	WT 1	Mus musculus	Brain hippocampus	WT	1440	2196	17	0.774135	0	0.0475264	0.00107128	S	0	0	1	0	0	1	0
AAGATAGTCTCCTGAC-1_WT 1	AAGATAGTCTCCTGAC-1	Hippocampus in WT	WT 1	Mus musculus	Brain hippocampus	WT	4657	16556	13	0.0785214	0	0.0132443	-0.0493656	S	7	7	2	4	4	2	7
AAGCATCAGACCATGG-1_WT 1	AAGCATCAGACCATGG-1	Hippocampus in WT	WT 1	Mus musculus	Brain hippocampus	WT	3907	11611	11	0.0947377	0	-0.0370364	-0.0549131	G1	1	1	0	2	2	0	1
AAGCATCTCACTTTGT-1_WT 1	AAGCATCTCACTTTGT-1	Hippocampus in WT	WT 1	Mus musculus	Brain hippocampus	WT	1569	2497	11	0.440529	0	-0.0126664	0.0154683	G2M	0	0	1	0	0	1	0
AAGCATCTCGAGTTGT-1_WT 1	AAGCATCTCGAGTTGT-1	Hippocampus in WT	WT 1	Mus musculus	Brain hippocampus	WT	3311	7577	17	0.224363	0	0.037777	0.00654566	S	28	28	26	27	27	26	28
AAGCCATAGAAATCCA-1_WT 1	AAGCCATAGAAATCCA-1	Hippocampus in WT	WT 1	Mus musculus	Brain hippocampus	WT	4961	18958	6	0.0316489	0	0.0358599	-0.0625114	S	25	25	23	23	23	22	25
AAGCCATAGAAGCTGC-1_WT 1	AAGCCATAGAAGCTGC-1	Hippocampus in WT	WT 1	Mus musculus	Brain hippocampus	WT	3418	9167	8	0.0872696	0	-0.0816348	-0.106475	G1	9	9	0	1	1	0	1
AAGCCATAGGAACGCT-1_WT 1	AAGCCATAGGAACGCT-1	Hippocampus in WT	WT 1	Mus musculus	Brain hippocampus	WT	1804	2983	8	0.268186	0	-0.0664593	-0.0840394	G1	6	6	5	6	6	4	5
AAGCCATCAAGGTCTT-1_WT 1	AAGCCATCAAGGTCTT-1	Hippocampus in WT	WT 1	Mus musculus	Brain hippocampus	WT	4003	12586	29	0.230415	0	0.0399918	-0.0184452	S	2	2	0	1	1	0	1
AAGCCATCAGAGGCTA-1_WT 1	AAGCCATCAGAGGCTA-1	Hippocampus in WT	WT 1	Mus musculus	Brain hippocampus	WT	1335	2071	7	0.338001	0	-0.00644495	-0.0180873	G1	0	0	1	0	0	1	0
AAGCCATGTCCCACGA-1_WT 1	AAGCCATGTCCCACGA-1	Hippocampus in WT	WT 1	Mus musculus	Brain hippocampus	WT	4456	15939	27	0.169396	0	0.0271818	-0.0147846	S	3	3	2	4	4	2	3
AAGCCATGTGTACAGG-1_WT 1	AAGCCATGTGTACAGG-1	Hippocampus in WT	WT 1	Mus musculus	Brain hippocampus	WT	2050	3586	15	0.418293	0	-0.00837698	0.0437604	G2M	0	0	1	0	0	1	0
AAGCCATGTTGAGTCT-1_WT 1	AAGCCATGTTGAGTCT-1	Hippocampus in WT	WT 1	Mus musculus	Brain hippocampus	WT	3616	9735	13	0.133539	0	0.0103345	-0.0715821	S	12	12	12	11	11	10	9
AAGCCATTCAATCGGT-1_WT 1	AAGCCATTCAATCGGT-1	Hippocampus in WT	WT 1	Mus musculus	Brain hippocampus	WT	4053	9054	148	1.63464	0	-0.0521684	-0.0937363	G1	27	27	21	24	24	23	27
AAGCGAGAGGAAACGA-1_WT 1	AAGCGAGAGGAAACGA-1	Hippocampus in WT	WT 1	Mus musculus	Brain hippocampus	WT	1150	1584	9	0.568182	0	-0.00319072	-0.0117677	G1	0	0	1	0	0	1	0
AAGCGAGAGGTTGCCC-1_WT 1	AAGCGAGAGGTTGCCC-1	Hippocampus in WT	WT 1	Mus musculus	Brain hippocampus	WT	3517	9884	10	0.101174	0	-0.00311411	-0.000730442	G1	7	7	2	4	4	2	7
AAGCGAGAGTAAATGC-1_WT 1	AAGCGAGAGTAAATGC-1	Hippocampus in WT	WT 1	Mus musculus	Brain hippocampus	WT	2795	6363	12	0.18859	0	0.0386	-0.0142153	S	3	3	2	3	3	2	3
AAGCGAGCACCGTCGA-1_WT 1	AAGCGAGCACCGTCGA-1	Hippocampus in WT	WT 1	Mus musculus	Brain hippocampus	WT	2588	5607	8	0.142679	0	0.0693758	0.0136378	S	9	9	0	1	1	0	14
AAGCGAGCATATGCGT-1_WT 1	AAGCGAGCATATGCGT-1	Hippocampus in WT	WT 1	Mus musculus	Brain hippocampus	WT	1587	2550	7	0.27451	0	-0.0223009	-0.0349797	G1	0	0	1	0	0	1	0
AAGCGAGCATGGCCCA-1_WT 1	AAGCGAGCATGGCCCA-1	Hippocampus in WT	WT 1	Mus musculus	Brain hippocampus	WT	3241	7886	10	0.126807	0	-0.0325697	-0.0655172	G1	14	14	10	13	13	11	11
AAGCGAGGTACAATAG-1_WT 1	AAGCGAGGTACAATAG-1	Hippocampus in WT	WT 1	Mus musculus	Brain hippocampus	WT	2097	3676	15	0.408052	0	-0.0244129	-0.0800069	G1	18	18	16	17	17	14	15
AAGCGAGGTCGTTATG-1_WT 1	AAGCGAGGTCGTTATG-1	Hippocampus in WT	WT 1	Mus musculus	Brain hippocampus	WT	2811	6152	13	0.211313	0	-0.050252	-0.0450264	G1	2	2	0	1	1	0	1
AAGCGAGGTGTGCTTA-1_WT 1	AAGCGAGGTGTGCTTA-1	Hippocampus in WT	WT 1	Mus musculus	Brain hippocampus	WT	3618	9577	9	0.0939751	0	0.0521177	-0.0696339	S	9	9	0	1	1	0	14
AAGCGAGGTTACTCAG-1_WT 1	AAGCGAGGTTACTCAG-1	Hippocampus in WT	WT 1	Mus musculus	Brain hippocampus	WT	2759	6144	6	0.0976562	0	0.0244035	-0.0632712	S	1	1	0	2	2	0	2
AAGCGTTAGAGGGCGA-1_WT 1	AAGCGTTAGAGGGCGA-1	Hippocampus in WT	WT 1	Mus musculus	Brain hippocampus	WT	1372	2157	10	0.463607	0	-0.00253414	0.0244613	G2M	0	0	1	0	0	1	0
AAGCGTTAGCCTAGGA-1_WT 1	AAGCGTTAGCCTAGGA-1	Hippocampus in WT	WT 1	Mus musculus	Brain hippocampus	WT	1735	2814	11	0.390903	0	0.0433717	-0.0252067	S	0	0	1	0	0	1	0
AAGCGTTAGTTGAAGT-1_WT 1	AAGCGTTAGTTGAAGT-1	Hippocampus in WT	WT 1	Mus musculus	Brain hippocampus	WT	2510	4991	3	0.0601082	0	-0.0317962	-0.0120818	G1	1	1	0	2	2	0	2
AAGCGTTCAACCGACC-1_WT 1	AAGCGTTCAACCGACC-1	Hippocampus in WT	WT 1	Mus musculus	Brain hippocampus	WT	4286	13846	9	0.0650007	0	-0.056972	-0.0527441	G1	23	23	7	8	8	6	19
AAGCGTTCAATTCTTC-1_WT 1	AAGCGTTCAATTCTTC-1	Hippocampus in WT	WT 1	Mus musculus	Brain hippocampus	WT	2533	5394	7	0.129774	0	-0.0355717	-0.0371016	G1	24	24	19	20	20	19	20
AAGCGTTCACTACTTT-1_WT 1	AAGCGTTCACTACTTT-1	Hippocampus in WT	WT 1	Mus musculus	Brain hippocampus	WT	2712	5796	9	0.155279	0	0.0373315	0.0222468	S	21	21	18	19	19	17	21
AAGCGTTGTGGTACAG-1_WT 1	AAGCGTTGTGGTACAG-1	Hippocampus in WT	WT 1	Mus musculus	Brain hippocampus	WT	1561	2415	9	0.372671	0	-0.0176457	0.0346992	G2M	34	34	30	28	28	27	33
AAGCGTTGTTCAGCGC-1_WT 1	AAGCGTTGTTCAGCGC-1	Hippocampus in WT	WT 1	Mus musculus	Brain hippocampus	WT	4652	15495	20	0.129074	0	0.0296944	0.0336793	G2M	12	12	12	11	11	10	9
AAGCGTTGTTCTCACC-1_WT 1	AAGCGTTGTTCTCACC-1	Hippocampus in WT	WT 1	Mus musculus	Brain hippocampus	WT	3119	7670	12	0.156454	0	-0.0239704	-0.0397339	G1	23	23	7	8	8	6	19
AAGCGTTTCCCAATAG-1_WT 1	AAGCGTTTCCCAATAG-1	Hippocampus in WT	WT 1	Mus musculus	Brain hippocampus	WT	4476	13756	13	0.0945042	0	-0.0155042	-0.0605964	G1	8	8	6	7	7	5	6
AAGCGTTTCCTAGAGT-1_WT 1	AAGCGTTTCCTAGAGT-1	Hippocampus in WT	WT 1	Mus musculus	Brain hippocampus	WT	2306	3844	22	0.572321	0	-0.0517963	0.0184481	G2M	30	30	25	26	26	25	29
AAGGAATAGATTCGCT-1_WT 1	AAGGAATAGATTCGCT-1	Hippocampus in WT	WT 1	Mus musculus	Brain hippocampus	WT	3179	7954	7	0.088006	0	0.0704282	0.0197893	S	3	3	2	3	3	2	3
AAGGAATAGCGGTATG-1_WT 1	AAGGAATAGCGGTATG-1	Hippocampus in WT	WT 1	Mus musculus	Brain hippocampus	WT	4126	12488	19	0.152146	0	-0.0347529	-0.0358105	G1	3	3	2	3	3	2	3
AAGGAATAGTCGAGGT-1_WT 1	AAGGAATAGTCGAGGT-1	Hippocampus in WT	WT 1	Mus musculus	Brain hippocampus	WT	1477	2406	12	0.498753	0	-0.00249438	0.042092	G2M	0	0	1	0	0	1	0
AAGGAATAGTGGTCAG-1_WT 1	AAGGAATAGTGGTCAG-1	Hippocampus in WT	WT 1	Mus musculus	Brain hippocampus	WT	2056	3760	8	0.212766	0	-0.0679681	0.0185999	G2M	1	1	0	2	2	0	2
AAGGAATGTCCTCCAT-1_WT 1	AAGGAATGTCCTCCAT-1	Hippocampus in WT	WT 1	Mus musculus	Brain hippocampus	WT	3954	11694	26	0.222336	0	-0.0313377	-0.0454235	G1	2	2	0	1	1	0	1
AAGGAATGTGTCCGTG-1_WT 1	AAGGAATGTGTCCGTG-1	Hippocampus in WT	WT 1	Mus musculus	Brain hippocampus	WT	3747	8765	34	0.387906	0	0.0222265	-0.0142389	S	9	9	0	1	1	0	14
AAGGAATTCGATGCTA-1_WT 1	AAGGAATTCGATGCTA-1	Hippocampus in WT	WT 1	Mus musculus	Brain hippocampus	WT	3571	10177	17	0.167043	0	-0.0241057	-0.0428726	G1	3	3	2	3	3	2	3
AAGGAATTCGGTGAAG-1_WT 1	AAGGAATTCGGTGAAG-1	Hippocampus in WT	WT 1	Mus musculus	Brain hippocampus	WT	4057	13113	13	0.0991383	0	-0.0491558	-0.00595516	G1	7	7	2	4	4	2	3
AAGGAATTCTTCCACG-1_WT 1	AAGGAATTCTTCCACG-1	Hippocampus in WT	WT 1	Mus musculus	Brain hippocampus	WT	1910	3481	15	0.430911	0	0.0646226	-0.0205973	S	0	0	1	0	0	1	0
AAGGTAAAGCAACTTC-1_WT 1	AAGGTAAAGCAACTTC-1	Hippocampus in WT	WT 1	Mus musculus	Brain hippocampus	WT	3171	7753	13	0.167677	0	0.0079759	-0.0664369	S	23	23	7	8	8	6	19
AAGGTAAAGCTTACGT-1_WT 1	AAGGTAAAGCTTACGT-1	Hippocampus in WT	WT 1	Mus musculus	Brain hippocampus	WT	1804	2981	14	0.469641	0	0.0253724	0.0354051	G2M	6	6	5	6	6	4	5
AAGGTAAAGGTCGACA-1_WT 1	AAGGTAAAGGTCGACA-1	Hippocampus in WT	WT 1	Mus musculus	Brain hippocampus	WT	3912	11510	25	0.217202	0	-0.0309374	-0.0503574	G1	5	5	4	5	5	3	4
AAGGTAAAGTTCGGTT-1_WT 1	AAGGTAAAGTTCGGTT-1	Hippocampus in WT	WT 1	Mus musculus	Brain hippocampus	WT	2015	3258	16	0.491099	0	-0.020815	-0.0281716	G1	0	0	1	0	0	1	0
AAGGTAACAAAGGATT-1_WT 1	AAGGTAACAAAGGATT-1	Hippocampus in WT	WT 1	Mus musculus	Brain hippocampus	WT	4577	15627	9	0.0575926	0	-0.033428	-0.0512966	G1	22	22	11	16	16	15	16
AAGGTAACACACGCCA-1_WT 1	AAGGTAACACACGCCA-1	Hippocampus in WT	WT 1	Mus musculus	Brain hippocampus	WT	2082	4063	10	0.246124	0	-0.0315656	0.00370487	G2M	0	0	1	0	0	1	0
AAGGTAATCCAGTACA-1_WT 1	AAGGTAATCCAGTACA-1	Hippocampus in WT	WT 1	Mus musculus	Brain hippocampus	WT	3901	12285	10	0.0814001	0	-0.0220249	-0.0578148	G1	2	2	0	1	1	0	1
AAGGTAATCGACATAC-1_WT 1	AAGGTAATCGACATAC-1	Hippocampus in WT	WT 1	Mus musculus	Brain hippocampus	WT	3705	9657	26	0.269235	0	-0.0574062	-0.0278408	G1	39	39	11	32	32	15	39
AAGTACCAGTGTACCT-1_WT 1	AAGTACCAGTGTACCT-1	Hippocampus in WT	WT 1	Mus musculus	Brain hippocampus	WT	4383	13665	12	0.0878156	0	-0.0359389	-0.0359118	G1	20	20	6	21	21	5	18
AAGTACCAGTTGGAGC-1_WT 1	AAGTACCAGTTGGAGC-1	Hippocampus in WT	WT 1	Mus musculus	Brain hippocampus	WT	4203	12393	19	0.153312	0	-0.0207041	-0.00130214	G1	5	5	4	5	5	3	4
AAGTACCCACCGTGAC-1_WT 1	AAGTACCCACCGTGAC-1	Hippocampus in WT	WT 1	Mus musculus	Brain hippocampus	WT	7657	35265	44	0.12477	0	0.000888689	-0.0302426	S	8	8	6	7	7	5	6
AAGTACCCACTATCGA-1_WT 1	AAGTACCCACTATCGA-1	Hippocampus in WT	WT 1	Mus musculus	Brain hippocampus	WT	2530	5492	15	0.273125	0	0.0345581	-0.0752872	S	1	1	0	2	2	0	2
AAGTACCCACTCCGAG-1_WT 1	AAGTACCCACTCCGAG-1	Hippocampus in WT	WT 1	Mus musculus	Brain hippocampus	WT	4583	16395	11	0.0670936	0	-0.0217051	-0.00137961	G1	5	5	4	5	5	3	4
AAGTACCGTCTCTCCA-1_WT 1	AAGTACCGTCTCTCCA-1	Hippocampus in WT	WT 1	Mus musculus	Brain hippocampus	WT	1694	3027	10	0.33036	0	-0.00680359	0.0370016	G2M	0	0	1	0	0	1	0
AAGTACCGTTCTAAGC-1_WT 1	AAGTACCGTTCTAAGC-1	Hippocampus in WT	WT 1	Mus musculus	Brain hippocampus	WT	3691	10993	8	0.0727736	0	-0.0298387	-0.0807755	G1	2	2	0	1	1	0	1
AAGTACCTCATGGCCG-1_WT 1	AAGTACCTCATGGCCG-1	Hippocampus in WT	WT 1	Mus musculus	Brain hippocampus	WT	5588	26154	11	0.0420586	0	-0.0370281	-0.0513747	G1	5	5	4	5	5	3	4
AAGTACCTCGGCATAT-1_WT 1	AAGTACCTCGGCATAT-1	Hippocampus in WT	WT 1	Mus musculus	Brain hippocampus	WT	4252	13518	15	0.110963	0	0.00581607	-0.0398906	S	21	21	18	19	19	17	21
AAGTACCTCTCGAGTA-1_WT 1	AAGTACCTCTCGAGTA-1	Hippocampus in WT	WT 1	Mus musculus	Brain hippocampus	WT	3290	9076	7	0.0771265	0	-0.010074	-0.0729771	G1	16	16	15	14	14	12	12
AAGTCGTAGGTGGCTA-1_WT 1	AAGTCGTAGGTGGCTA-1	Hippocampus in WT	WT 1	Mus musculus	Brain hippocampus	WT	2843	7003	8	0.114237	0	-0.054203	-0.0232911	G1	12	12	12	11	11	10	9
AAGTCGTAGTAAACAC-1_WT 1	AAGTCGTAGTAAACAC-1	Hippocampus in WT	WT 1	Mus musculus	Brain hippocampus	WT	2550	6933	3	0.0432713	0	-0.00210948	-0.0533404	G1	1	1	0	2	2	0	2
AAGTCGTCAGGCGATA-1_WT 1	AAGTCGTCAGGCGATA-1	Hippocampus in WT	WT 1	Mus musculus	Brain hippocampus	WT	2569	5184	8	0.154321	0	-0.0153392	0.0138682	G2M	1	1	0	2	2	0	2
AAGTCGTGTCTCAAGT-1_WT 1	AAGTCGTGTCTCAAGT-1	Hippocampus in WT	WT 1	Mus musculus	Brain hippocampus	WT	1415	1956	11	0.562372	0	-0.0581299	-0.0243377	G1	13	13	13	12	12	9	10
AAGTCGTGTGGGCTTC-1_WT 1	AAGTCGTGTGGGCTTC-1	Hippocampus in WT	WT 1	Mus musculus	Brain hippocampus	WT	2892	6817	14	0.205369	0	-0.0160844	-0.0569433	G1	14	14	10	13	13	11	11
AAGTCGTGTTCTAAGC-1_WT 1	AAGTCGTGTTCTAAGC-1	Hippocampus in WT	WT 1	Mus musculus	Brain hippocampus	WT	3115	7222	11	0.152312	0	-0.01866	-0.00716689	G1	23	23	7	8	8	6	19
AAGTCGTTCGGAGCAA-1_WT 1	AAGTCGTTCGGAGCAA-1	Hippocampus in WT	WT 1	Mus musculus	Brain hippocampus	WT	2881	6087	9	0.147856	0	0.0250081	-0.0244551	S	8	8	6	7	7	5	6
AAGTGAAAGAAGATCT-1_WT 1	AAGTGAAAGAAGATCT-1	Hippocampus in WT	WT 1	Mus musculus	Brain hippocampus	WT	5434	21257	20	0.0940867	0	0.0289476	-0.0471527	S	2	2	0	1	1	0	1
AAGTGAAAGCCGCTTG-1_WT 1	AAGTGAAAGCCGCTTG-1	Hippocampus in WT	WT 1	Mus musculus	Brain hippocampus	WT	3909	11885	10	0.0841397	0	-0.0554405	0.0265792	G2M	12	12	12	11	11	10	9
AAGTGAAAGGCAATGC-1_WT 1	AAGTGAAAGGCAATGC-1	Hippocampus in WT	WT 1	Mus musculus	Brain hippocampus	WT	2655	5842	11	0.188292	0	0.033248	-0.0239491	S	1	1	0	2	2	0	2
AAGTGAACACAACGCC-1_WT 1	AAGTGAACACAACGCC-1	Hippocampus in WT	WT 1	Mus musculus	Brain hippocampus	WT	3074	6291	10	0.158957	0	0.0330114	-0.0265013	S	35	35	28	22	22	21	32
AAGTGAACACCCTAAA-1_WT 1	AAGTGAACACCCTAAA-1	Hippocampus in WT	WT 1	Mus musculus	Brain hippocampus	WT	4052	12922	10	0.0773874	0	0.000790318	-0.0401848	S	29	29	24	25	25	24	26
AAGTGAACATGTTACG-1_WT 1	AAGTGAACATGTTACG-1	Hippocampus in WT	WT 1	Mus musculus	Brain hippocampus	WT	4600	16778	11	0.065562	0	-0.050559	-0.0525845	G1	3	3	2	3	3	2	3
AAGTGAAGTGCGTCGT-1_WT 1	AAGTGAAGTGCGTCGT-1	Hippocampus in WT	WT 1	Mus musculus	Brain hippocampus	WT	1614	2796	16	0.572246	0	-0.0677657	0.0131806	G2M	1	1	0	2	2	0	2
AAGTGAATCCGCAACG-1_WT 1	AAGTGAATCCGCAACG-1	Hippocampus in WT	WT 1	Mus musculus	Brain hippocampus	WT	3456	8736	38	0.434982	0	0.0143679	-0.0481111	S	3	3	2	4	4	2	3
AAGTGAATCGGTCGGT-1_WT 1	AAGTGAATCGGTCGGT-1	Hippocampus in WT	WT 1	Mus musculus	Brain hippocampus	WT	1758	2590	24	0.926641	0	-0.0131009	-0.0315057	G1	30	30	25	26	26	25	29
AAGTTCGCAACTCCAA-1_WT 1	AAGTTCGCAACTCCAA-1	Hippocampus in WT	WT 1	Mus musculus	Brain hippocampus	WT	1318	1979	8	0.404245	0	0.00351594	0.0866029	G2M	0	0	1	0	0	1	0
AAGTTCGCACTGAATC-1_WT 1	AAGTTCGCACTGAATC-1	Hippocampus in WT	WT 1	Mus musculus	Brain hippocampus	WT	5400	21314	108	0.506709	0	-0.00408819	-0.0169334	G1	10	10	9	9	9	8	8
AAGTTCGCAGTTGTTG-1_WT 1	AAGTTCGCAGTTGTTG-1	Hippocampus in WT	WT 1	Mus musculus	Brain hippocampus	WT	2318	6197	12	0.193642	0	-0.0433377	-0.0419622	G1	1	1	0	2	2	0	2
AAGTTCGTCAGAATAG-1_WT 1	AAGTTCGTCAGAATAG-1	Hippocampus in WT	WT 1	Mus musculus	Brain hippocampus	WT	2146	3626	19	0.523993	0	-0.0664586	-0.0314126	G1	0	0	1	0	0	1	0
AATAGAGGTGACATCT-1_WT 1	AATAGAGGTGACATCT-1	Hippocampus in WT	WT 1	Mus musculus	Brain hippocampus	WT	1232	1888	13	0.688559	0	-0.0680853	-0.0598971	G1	0	0	1	0	0	1	0
AATAGAGGTTAGGAGC-1_WT 1	AATAGAGGTTAGGAGC-1	Hippocampus in WT	WT 1	Mus musculus	Brain hippocampus	WT	1342	1996	6	0.300601	0	-0.033834	0.115249	G2M	0	0	1	0	0	1	0
AATAGAGTCATTTCCA-1_WT 1	AATAGAGTCATTTCCA-1	Hippocampus in WT	WT 1	Mus musculus	Brain hippocampus	WT	5537	26998	23	0.0851915	0	-0.00184438	-0.0648128	G1	5	5	4	5	5	3	4
AATAGAGTCCCGTTCA-1_WT 1	AATAGAGTCCCGTTCA-1	Hippocampus in WT	WT 1	Mus musculus	Brain hippocampus	WT	2585	5506	13	0.236106	0	-0.00875403	-0.0686864	G1	1	1	0	2	2	0	2
AATAGAGTCCCTCTCC-1_WT 1	AATAGAGTCCCTCTCC-1	Hippocampus in WT	WT 1	Mus musculus	Brain hippocampus	WT	3245	8306	24	0.288948	0	-0.0310204	0.00999961	G2M	14	14	10	13	13	11	11
AATCACGAGGTAACTA-1_WT 1	AATCACGAGGTAACTA-1	Hippocampus in WT	WT 1	Mus musculus	Brain hippocampus	WT	1518	2188	9	0.411335	0	0.066978	0.0186189	S	13	13	13	12	12	9	10
AATCACGCACCCAAGC-1_WT 1	AATCACGCACCCAAGC-1	Hippocampus in WT	WT 1	Mus musculus	Brain hippocampus	WT	1633	2558	4	0.156372	0	-0.0182987	-0.00644017	G1	0	0	1	0	0	1	0
AATCACGGTCCTGGTG-1_WT 1	AATCACGGTCCTGGTG-1	Hippocampus in WT	WT 1	Mus musculus	Brain hippocampus	WT	5411	22140	16	0.0722674	0	-0.000491653	-0.0858631	G1	20	20	20	21	21	20	18
AATCACGGTTCTCCTG-1_WT 1	AATCACGGTTCTCCTG-1	Hippocampus in WT	WT 1	Mus musculus	Brain hippocampus	WT	1830	3218	6	0.186451	0	-0.0143523	0.0422019	G2M	0	0	1	0	0	1	0
AATCACGGTTGCTCGG-1_WT 1	AATCACGGTTGCTCGG-1	Hippocampus in WT	WT 1	Mus musculus	Brain hippocampus	WT	2568	5521	17	0.307915	0	-0.0118586	-0.0443682	G1	1	1	0	2	2	0	2
AATCACGTCGCCGAGT-1_WT 1	AATCACGTCGCCGAGT-1	Hippocampus in WT	WT 1	Mus musculus	Brain hippocampus	WT	6990	40870	81	0.198189	0	-0.0338024	-0.0602305	G1	12	12	12	11	11	10	9
AATCACGTCGCCTAGG-1_WT 1	AATCACGTCGCCTAGG-1	Hippocampus in WT	WT 1	Mus musculus	Brain hippocampus	WT	1627	2828	11	0.388967	0	-0.0194963	-0.0319245	G1	0	0	1	0	0	1	0
AATCACGTCGTAATGC-1_WT 1	AATCACGTCGTAATGC-1	Hippocampus in WT	WT 1	Mus musculus	Brain hippocampus	WT	2323	4219	10	0.237023	0	-0.0386455	0.0353406	G2M	7	7	11	4	4	18	23
AATCGACAGCAGGGAG-1_WT 1	AATCGACAGCAGGGAG-1	Hippocampus in WT	WT 1	Mus musculus	Brain hippocampus	WT	1197	1766	15	0.849377	0	-0.0421164	-0.0114581	G1	0	0	1	0	0	1	0
AATCGACAGTTGGACG-1_WT 1	AATCGACAGTTGGACG-1	Hippocampus in WT	WT 1	Mus musculus	Brain hippocampus	WT	3208	8325	24	0.288288	0	-0.01859	-0.0720666	G1	2	2	0	1	1	0	1
AATCGACCATATCTCT-1_WT 1	AATCGACCATATCTCT-1	Hippocampus in WT	WT 1	Mus musculus	Brain hippocampus	WT	5397	25098	11	0.0438282	0	0.00802155	-0.00320718	S	16	16	15	14	14	12	12
AATCGACGTATTTCTC-1_WT 1	AATCGACGTATTTCTC-1	Hippocampus in WT	WT 1	Mus musculus	Brain hippocampus	WT	4141	15785	13	0.0823567	0	0.013974	-0.0654649	S	20	20	20	21	21	20	18
AATCGACGTCAAAGAT-1_WT 1	AATCGACGTCAAAGAT-1	Hippocampus in WT	WT 1	Mus musculus	Brain hippocampus	WT	3256	8210	58	0.706456	0	0.0549686	-0.0242364	S	2	2	0	1	1	0	2
AATCGACTCAATCGGT-1_WT 1	AATCGACTCAATCGGT-1	Hippocampus in WT	WT 1	Mus musculus	Brain hippocampus	WT	6801	34712	16	0.0460936	0	-0.0116267	-0.0478815	G1	28	28	26	16	16	15	16
AATCGACTCATAGACC-1_WT 1	AATCGACTCATAGACC-1	Hippocampus in WT	WT 1	Mus musculus	Brain hippocampus	WT	4730	15499	7	0.0451642	0	-0.0497509	-0.0497921	G1	7	7	2	4	4	2	7
AATCGACTCCATCGTC-1_WT 1	AATCGACTCCATCGTC-1	Hippocampus in WT	WT 1	Mus musculus	Brain hippocampus	WT	4535	17680	6	0.0339367	0	-0.0302783	-0.0243441	G1	25	25	23	23	23	22	25
AATCGACTCTTGGTGA-1_WT 1	AATCGACTCTTGGTGA-1	Hippocampus in WT	WT 1	Mus musculus	Brain hippocampus	WT	3464	6208	70	1.12758	0	-0.059506	-0.0438519	G1	30	30	25	26	26	25	29
AATCGTGGTATGGTTC-1_WT 1	AATCGTGGTATGGTTC-1	Hippocampus in WT	WT 1	Mus musculus	Brain hippocampus	WT	3633	10759	59	0.548378	0	-0.031761	-0.0708013	G1	21	21	18	19	19	17	21
AATGAAGAGGATTTGA-1_WT 1	AATGAAGAGGATTTGA-1	Hippocampus in WT	WT 1	Mus musculus	Brain hippocampus	WT	1227	1796	7	0.389755	0	-0.00395716	-0.00914433	G1	0	0	1	0	0	1	0
AATGAAGAGGGCAGAG-1_WT 1	AATGAAGAGGGCAGAG-1	Hippocampus in WT	WT 1	Mus musculus	Brain hippocampus	WT	5386	20772	14	0.0673984	0	-0.0248128	-0.044974	G1	5	5	4	5	5	3	4
AATGAAGCAATTGCAC-1_WT 1	AATGAAGCAATTGCAC-1	Hippocampus in WT	WT 1	Mus musculus	Brain hippocampus	WT	4610	15951	11	0.0689612	0	0.0133867	-0.0537336	S	21	21	18	19	19	17	21
AATGAAGGTGCCCGTA-1_WT 1	AATGAAGGTGCCCGTA-1	Hippocampus in WT	WT 1	Mus musculus	Brain hippocampus	WT	3619	9705	23	0.236991	0	-0.0517871	-0.0906725	G1	9	9	0	1	1	0	14
AATGAAGTCGATGGAG-1_WT 1	AATGAAGTCGATGGAG-1	Hippocampus in WT	WT 1	Mus musculus	Brain hippocampus	WT	4743	16503	7	0.0424165	0	-0.0270094	-0.0657357	G1	7	7	2	4	4	2	7
AATGAAGTCTCGTGAA-1_WT 1	AATGAAGTCTCGTGAA-1	Hippocampus in WT	WT 1	Mus musculus	Brain hippocampus	WT	4289	12476	21	0.168323	0	-6.46e-05	-0.0379781	G1	20	20	20	21	21	20	18
AATGACCTCATTACCT-1_WT 1	AATGACCTCATTACCT-1	Hippocampus in WT	WT 1	Mus musculus	Brain hippocampus	WT	3418	8263	17	0.205736	0	0.0415568	-0.0672957	S	9	9	0	1	1	0	14
AATGACCTCCAGTTCC-1_WT 1	AATGACCTCCAGTTCC-1	Hippocampus in WT	WT 1	Mus musculus	Brain hippocampus	WT	1650	2801	5	0.178508	0	0.0203599	-0.00828132	S	0	0	1	0	0	1	0
AATGCCAAGACAGCGT-1_WT 1	AATGCCAAGACAGCGT-1	Hippocampus in WT	WT 1	Mus musculus	Brain hippocampus	WT	2151	4180	7	0.167464	0	0.0373177	0.0377381	G2M	1	1	0	2	2	0	2
AATGCCAAGTTGCGCC-1_WT 1	AATGCCAAGTTGCGCC-1	Hippocampus in WT	WT 1	Mus musculus	Brain hippocampus	WT	4172	12946	8	0.0617952	0	-0.0449672	-0.0768862	G1	10	10	9	9	9	8	8
AATGCCACACAGCTGC-1_WT 1	AATGCCACACAGCTGC-1	Hippocampus in WT	WT 1	Mus musculus	Brain hippocampus	WT	2813	6713	5	0.0744824	0	-0.0322647	-0.0156531	G1	1	1	0	2	2	0	2
AATGGAAAGACTTCCA-1_WT 1	AATGGAAAGACTTCCA-1	Hippocampus in WT	WT 1	Mus musculus	Brain hippocampus	WT	3361	8470	12	0.141677	0	0.0286566	-0.0112762	S	12	12	12	11	11	10	9
AATGGAACACCTCTGT-1_WT 1	AATGGAACACCTCTGT-1	Hippocampus in WT	WT 1	Mus musculus	Brain hippocampus	WT	5749	26741	32	0.119666	0	-0.0496047	-0.0342166	G1	11	11	8	10	10	7	17
AATGGAAGTGAATTAG-1_WT 1	AATGGAAGTGAATTAG-1	Hippocampus in WT	WT 1	Mus musculus	Brain hippocampus	WT	2814	6191	9	0.145372	0	-0.0280326	-0.0775551	G1	1	1	0	1	1	0	1
AATGGAAGTTGGGTTT-1_WT 1	AATGGAAGTTGGGTTT-1	Hippocampus in WT	WT 1	Mus musculus	Brain hippocampus	WT	3769	10067	11	0.109268	0	-0.0112473	-0.0846656	G1	7	7	2	4	4	2	7
AATGGAATCGTCAGAT-1_WT 1	AATGGAATCGTCAGAT-1	Hippocampus in WT	WT 1	Mus musculus	Brain hippocampus	WT	4069	12555	15	0.119474	0	0.0236689	-0.0552095	S	10	10	9	9	9	8	8
AATGGAATCGTTCAGA-1_WT 1	AATGGAATCGTTCAGA-1	Hippocampus in WT	WT 1	Mus musculus	Brain hippocampus	WT	5145	18433	13	0.0705257	0	-0.00859495	-0.0491258	G1	7	7	2	4	4	2	7
AATGGAATCTTGCGCT-1_WT 1	AATGGAATCTTGCGCT-1	Hippocampus in WT	WT 1	Mus musculus	Brain hippocampus	WT	2904	6519	10	0.153398	0	0.0146589	0.031302	G2M	18	18	16	17	17	14	15
AATGGCTAGAATCTAG-1_WT 1	AATGGCTAGAATCTAG-1	Hippocampus in WT	WT 1	Mus musculus	Brain hippocampus	WT	5100	20446	14	0.0684731	0	-0.0246151	-0.0753313	G1	7	7	2	4	4	2	7
AATGGCTAGCGCTGCT-1_WT 1	AATGGCTAGCGCTGCT-1	Hippocampus in WT	WT 1	Mus musculus	Brain hippocampus	WT	2890	6941	17	0.244921	0	-0.0480038	-0.052406	G1	2	2	0	1	1	0	1
AATGGCTAGCGTATGG-1_WT 1	AATGGCTAGCGTATGG-1	Hippocampus in WT	WT 1	Mus musculus	Brain hippocampus	WT	3971	11914	10	0.0839349	0	-0.0484795	-0.0324145	G1	9	9	0	1	1	0	14
AATGGCTCATCGTCCT-1_WT 1	AATGGCTCATCGTCCT-1	Hippocampus in WT	WT 1	Mus musculus	Brain hippocampus	WT	1796	3008	13	0.432181	0	0.0458604	-0.000586046	S	19	19	17	18	18	16	35
AATTCCTAGGTGCTGA-1_WT 1	AATTCCTAGGTGCTGA-1	Hippocampus in WT	WT 1	Mus musculus	Brain hippocampus	WT	505	711	0	0	0	-0.00930291	0.076355	G2M	10	10	3	9	9	8	8
AATTCCTGTGTGACCC-1_WT 1	AATTCCTGTGTGACCC-1	Hippocampus in WT	WT 1	Mus musculus	Brain hippocampus	WT	3894	12790	13	0.101642	0	-0.00461971	-0.0532803	G1	2	2	0	1	1	0	1
AATTCCTTCACGACTA-1_WT 1	AATTCCTTCACGACTA-1	Hippocampus in WT	WT 1	Mus musculus	Brain hippocampus	WT	3961	12320	29	0.23539	0	-0.000104405	-0.067351	G1	1	1	0	2	2	0	2
AATTCCTTCACTTGTT-1_WT 1	AATTCCTTCACTTGTT-1	Hippocampus in WT	WT 1	Mus musculus	Brain hippocampus	WT	4974	19468	14	0.0719129	0	0.00886531	-0.0477392	S	29	29	24	25	25	24	26
AATTCCTTCGTCACCT-1_WT 1	AATTCCTTCGTCACCT-1	Hippocampus in WT	WT 1	Mus musculus	Brain hippocampus	WT	4022	14049	19	0.135241	0	0.0243441	-0.0300346	S	3	3	2	3	3	2	3
AATTTCCAGCACTCTA-1_WT 1	AATTTCCAGCACTCTA-1	Hippocampus in WT	WT 1	Mus musculus	Brain hippocampus	WT	1521	2498	3	0.120096	0	0.0716988	-0.0038684	S	0	0	1	0	0	1	0
AATTTCCCAATCTCGA-1_WT 1	AATTTCCCAATCTCGA-1	Hippocampus in WT	WT 1	Mus musculus	Brain hippocampus	WT	4964	17035	20	0.117405	0	-0.0169051	0.000504221	G2M	28	28	26	27	27	26	28
AATTTCCCACTACAGT-1_WT 1	AATTTCCCACTACAGT-1	Hippocampus in WT	WT 1	Mus musculus	Brain hippocampus	WT	4617	15149	52	0.343257	0	0.00218702	-0.0846318	S	20	20	6	21	21	5	18
AATTTCCCAGTGCCTG-1_WT 1	AATTTCCCAGTGCCTG-1	Hippocampus in WT	WT 1	Mus musculus	Brain hippocampus	WT	3708	9592	10	0.104254	0	-0.0549621	0.0269426	G2M	11	11	8	10	10	7	17
AATTTCCGTCCTATAG-1_WT 1	AATTTCCGTCCTATAG-1	Hippocampus in WT	WT 1	Mus musculus	Brain hippocampus	WT	3137	7392	14	0.189394	0	-0.0249449	-0.0358323	G1	28	28	26	27	27	26	28
AATTTCCTCCACGTCT-1_WT 1	AATTTCCTCCACGTCT-1	Hippocampus in WT	WT 1	Mus musculus	Brain hippocampus	WT	1576	2624	7	0.266768	0	-0.0789219	-0.0427524	G1	0	0	1	0	0	1	0
ACAAAGAAGGTAATCA-1_WT 1	ACAAAGAAGGTAATCA-1	Hippocampus in WT	WT 1	Mus musculus	Brain hippocampus	WT	1841	3205	19	0.592824	0	0.0606758	-0.0256629	S	0	0	1	0	0	1	0
ACAAAGACAAGAAATC-1_WT 1	ACAAAGACAAGAAATC-1	Hippocampus in WT	WT 1	Mus musculus	Brain hippocampus	WT	3561	10018	29	0.289479	0	-0.0127024	-0.0346597	G1	3	3	2	3	3	2	3
ACAAAGACATTGACAC-1_WT 1	ACAAAGACATTGACAC-1	Hippocampus in WT	WT 1	Mus musculus	Brain hippocampus	WT	4446	14876	6	0.0403334	0	0.00878361	-0.0417154	S	5	5	4	5	5	3	4
ACAAAGAGTAACACGG-1_WT 1	ACAAAGAGTAACACGG-1	Hippocampus in WT	WT 1	Mus musculus	Brain hippocampus	WT	2307	4114	17	0.413223	0	-0.124976	-0.0617276	G1	19	19	17	18	18	16	22
ACAAAGAGTGCGTTTA-1_WT 1	ACAAAGAGTGCGTTTA-1	Hippocampus in WT	WT 1	Mus musculus	Brain hippocampus	WT	4199	12772	12	0.0939555	0	-0.014024	-0.0655001	G1	3	3	2	3	3	2	3
ACAACCAAGCTTTCCC-1_WT 1	ACAACCAAGCTTTCCC-1	Hippocampus in WT	WT 1	Mus musculus	Brain hippocampus	WT	3333	8920	11	0.123318	0	-0.045642	-0.0410797	G1	14	14	10	13	13	11	11
ACAACCACAAGAGTAT-1_WT 1	ACAACCACAAGAGTAT-1	Hippocampus in WT	WT 1	Mus musculus	Brain hippocampus	WT	4729	16044	24	0.149589	0	0.0692161	0.0146096	S	20	20	20	21	21	20	18
ACAACCAGTATGAGAT-1_WT 1	ACAACCAGTATGAGAT-1	Hippocampus in WT	WT 1	Mus musculus	Brain hippocampus	WT	1786	3135	3	0.0956938	0	-0.0662138	-0.0342159	G1	0	0	1	0	0	1	0
ACAACCAGTTTAGACC-1_WT 1	ACAACCAGTTTAGACC-1	Hippocampus in WT	WT 1	Mus musculus	Brain hippocampus	WT	4249	14196	10	0.0704424	0	-0.00460221	-0.0232929	G1	3	3	2	4	4	2	3
ACAAGCTAGCAGAAAG-1_WT 1	ACAAGCTAGCAGAAAG-1	Hippocampus in WT	WT 1	Mus musculus	Brain hippocampus	WT	1823	3223	14	0.434378	0	-0.0665085	0.0768237	G2M	0	0	1	0	0	1	0
ACAAGCTAGCATAGGC-1_WT 1	ACAAGCTAGCATAGGC-1	Hippocampus in WT	WT 1	Mus musculus	Brain hippocampus	WT	6291	32422	18	0.0555179	0	0.0120868	-0.0466376	S	25	25	23	23	23	22	25
ACAAGCTAGGTAAACT-1_WT 1	ACAAGCTAGGTAAACT-1	Hippocampus in WT	WT 1	Mus musculus	Brain hippocampus	WT	3922	11710	11	0.0939368	0	0.0409773	-0.0480337	S	3	3	2	3	3	2	3
ACAAGCTGTCCTGGTG-1_WT 1	ACAAGCTGTCCTGGTG-1	Hippocampus in WT	WT 1	Mus musculus	Brain hippocampus	WT	1488	2153	12	0.557362	0	-0.00559521	-0.0654289	G1	0	0	1	0	0	1	0
ACAAGCTGTGGCCCAT-1_WT 1	ACAAGCTGTGGCCCAT-1	Hippocampus in WT	WT 1	Mus musculus	Brain hippocampus	WT	4818	18455	17	0.092116	0	0.0154118	-0.0320907	S	3	3	2	3	3	2	3
ACAAGCTTCAGCAATC-1_WT 1	ACAAGCTTCAGCAATC-1	Hippocampus in WT	WT 1	Mus musculus	Brain hippocampus	WT	4780	18160	9	0.0495595	0	-0.0472928	-0.0229191	G1	5	5	4	5	5	3	4
ACACAGTAGGACTAAT-1_WT 1	ACACAGTAGGACTAAT-1	Hippocampus in WT	WT 1	Mus musculus	Brain hippocampus	WT	2896	6474	13	0.200803	0	-0.0020947	-0.0519689	G1	9	9	0	2	2	0	14
ACACAGTAGGGCTAAC-1_WT 1	ACACAGTAGGGCTAAC-1	Hippocampus in WT	WT 1	Mus musculus	Brain hippocampus	WT	2608	5635	16	0.28394	0	-0.0422653	-0.0390538	G1	1	1	0	2	2	0	2
ACACAGTCAGAGGAAA-1_WT 1	ACACAGTCAGAGGAAA-1	Hippocampus in WT	WT 1	Mus musculus	Brain hippocampus	WT	1931	3288	11	0.33455	0	0.0100306	-0.0616312	S	1	1	0	2	2	0	2
ACACAGTCATCATCCC-1_WT 1	ACACAGTCATCATCCC-1	Hippocampus in WT	WT 1	Mus musculus	Brain hippocampus	WT	2878	7055	12	0.170092	0	-0.0488394	-0.0307273	G1	1	1	0	2	2	0	2
ACACAGTGTTGAGGAC-1_WT 1	ACACAGTGTTGAGGAC-1	Hippocampus in WT	WT 1	Mus musculus	Brain hippocampus	WT	3369	8674	11	0.126816	0	-0.028095	0.0100141	G2M	7	7	2	4	4	2	7
ACACCAAAGGGTTAGC-1_WT 1	ACACCAAAGGGTTAGC-1	Hippocampus in WT	WT 1	Mus musculus	Brain hippocampus	WT	3889	10944	9	0.0822368	0	-0.00636314	-0.0572342	G1	17	17	7	8	8	6	34
ACACCAAAGGTGGCTA-1_WT 1	ACACCAAAGGTGGCTA-1	Hippocampus in WT	WT 1	Mus musculus	Brain hippocampus	WT	5335	17932	20	0.111532	0	-0.0182435	-0.030736	G1	29	29	24	25	25	24	26
ACACCAAAGTGAGTGC-1_WT 1	ACACCAAAGTGAGTGC-1	Hippocampus in WT	WT 1	Mus musculus	Brain hippocampus	WT	4233	14506	14	0.0965118	0	0.00393749	-0.0666371	S	5	5	4	5	5	3	4
ACACCAACAAACGGCA-1_WT 1	ACACCAACAAACGGCA-1	Hippocampus in WT	WT 1	Mus musculus	Brain hippocampus	WT	1603	2559	6	0.234467	0	-0.077849	0.0229082	G2M	0	0	1	0	0	1	0
ACACCAACAACTCGAT-1_WT 1	ACACCAACAACTCGAT-1	Hippocampus in WT	WT 1	Mus musculus	Brain hippocampus	WT	4253	13241	21	0.158598	0	-0.0247918	-0.0343927	G1	39	39	11	32	32	15	39
ACACCAACACGCCAGT-1_WT 1	ACACCAACACGCCAGT-1	Hippocampus in WT	WT 1	Mus musculus	Brain hippocampus	WT	6998	39354	34	0.0863953	0	-0.0168043	-0.0537746	G1	22	22	11	16	16	15	16
ACACCAACATGGCGCT-1_WT 1	ACACCAACATGGCGCT-1	Hippocampus in WT	WT 1	Mus musculus	Brain hippocampus	WT	3231	6537	17	0.260058	0	-0.0818388	-0.0146922	G1	30	30	25	26	26	25	29
ACACCAAGTACTCCCT-1_WT 1	ACACCAAGTACTCCCT-1	Hippocampus in WT	WT 1	Mus musculus	Brain hippocampus	WT	3234	8107	11	0.135685	0	-0.0609048	-0.0764176	G1	2	2	0	1	1	0	1
ACACCAATCCGTAATG-1_WT 1	ACACCAATCCGTAATG-1	Hippocampus in WT	WT 1	Mus musculus	Brain hippocampus	WT	1148	1657	7	0.42245	0	-0.0120776	-0.0236118	G1	36	36	29	30	30	9	37
ACACGCGAGCTTCATG-1_WT 1	ACACGCGAGCTTCATG-1	Hippocampus in WT	WT 1	Mus musculus	Brain hippocampus	WT	4100	12640	7	0.0553797	0	-0.00798837	-0.0627055	G1	5	5	4	5	5	3	4
ACACGCGAGGCCCACT-1_WT 1	ACACGCGAGGCCCACT-1	Hippocampus in WT	WT 1	Mus musculus	Brain hippocampus	WT	3725	11984	5	0.0417223	0	-0.0143069	-0.0497241	G1	24	24	19	20	20	19	20
ACACGCGCACCTCAGG-1_WT 1	ACACGCGCACCTCAGG-1	Hippocampus in WT	WT 1	Mus musculus	Brain hippocampus	WT	2478	4871	14	0.287415	0	-0.00515244	0.0102769	G2M	30	30	25	26	26	25	29
ACACGCGGTCGCGGTT-1_WT 1	ACACGCGGTCGCGGTT-1	Hippocampus in WT	WT 1	Mus musculus	Brain hippocampus	WT	3285	7912	20	0.252781	0	-0.0479036	-0.0735488	G1	1	1	0	2	2	0	2
ACACGCGGTCGTGATT-1_WT 1	ACACGCGGTCGTGATT-1	Hippocampus in WT	WT 1	Mus musculus	Brain hippocampus	WT	2698	5979	14	0.234153	0	0.0171076	-0.0361426	S	2	2	0	1	1	0	1
ACACGCGTCCCAGCGA-1_WT 1	ACACGCGTCCCAGCGA-1	Hippocampus in WT	WT 1	Mus musculus	Brain hippocampus	WT	4194	14499	11	0.0758673	0	-0.0284507	-0.0872555	G1	5	5	4	5	5	3	4
ACACTGAAGGAGCTGT-1_WT 1	ACACTGAAGGAGCTGT-1	Hippocampus in WT	WT 1	Mus musculus	Brain hippocampus	WT	5505	18240	71	0.389254	0	-0.0217588	-0.0656974	G1	16	16	15	14	14	12	12
ACACTGAGTCTTACTT-1_WT 1	ACACTGAGTCTTACTT-1	Hippocampus in WT	WT 1	Mus musculus	Brain hippocampus	WT	5575	19670	39	0.198271	0	-0.0360216	-0.0697029	G1	1	1	0	2	2	0	2
ACACTGATCCGTAGTA-1_WT 1	ACACTGATCCGTAGTA-1	Hippocampus in WT	WT 1	Mus musculus	Brain hippocampus	WT	3470	9400	8	0.0851064	0	-0.0185844	-0.0245633	G1	3	3	2	3	3	2	3
ACACTGATCGGATACT-1_WT 1	ACACTGATCGGATACT-1	Hippocampus in WT	WT 1	Mus musculus	Brain hippocampus	WT	3103	7599	15	0.197394	0	0.0362416	-0.0757107	S	14	14	10	13	13	11	11
ACAGAAAAGCTAGATA-1_WT 1	ACAGAAAAGCTAGATA-1	Hippocampus in WT	WT 1	Mus musculus	Brain hippocampus	WT	4672	15246	138	0.905156	0	0.00768515	-0.0412229	S	7	7	2	4	4	2	7
ACAGAAACACCGGTCA-1_WT 1	ACAGAAACACCGGTCA-1	Hippocampus in WT	WT 1	Mus musculus	Brain hippocampus	WT	6368	32011	15	0.0468589	0	-0.0203792	-0.0655558	G1	17	17	7	8	8	6	24
ACAGCCGCACAAGTTC-1_WT 1	ACAGCCGCACAAGTTC-1	Hippocampus in WT	WT 1	Mus musculus	Brain hippocampus	WT	2047	3480	5	0.143678	0	-0.0707445	-0.0707512	G1	19	19	17	18	18	16	35
ACAGCCGCATTGGATC-1_WT 1	ACAGCCGCATTGGATC-1	Hippocampus in WT	WT 1	Mus musculus	Brain hippocampus	WT	3925	12348	12	0.0971817	0	0.023372	-0.0763312	S	20	20	20	21	21	20	18
ACAGCCGGTGTCTCCT-1_WT 1	ACAGCCGGTGTCTCCT-1	Hippocampus in WT	WT 1	Mus musculus	Brain hippocampus	WT	2953	6740	8	0.118694	0	0.00336002	-0.0750246	S	1	1	0	2	2	0	2
ACAGCCGTCTGTCGTC-1_WT 1	ACAGCCGTCTGTCGTC-1	Hippocampus in WT	WT 1	Mus musculus	Brain hippocampus	WT	1267	1842	14	0.760043	0	-0.0366933	0.0390051	G2M	0	0	1	0	0	1	0
ACAGGGAAGGTTACAA-1_WT 1	ACAGGGAAGGTTACAA-1	Hippocampus in WT	WT 1	Mus musculus	Brain hippocampus	WT	1410	2167	7	0.323027	0	-0.00196318	-0.0073394	G1	34	34	30	28	28	27	33
ACAGGGACAACTCCCT-1_WT 1	ACAGGGACAACTCCCT-1	Hippocampus in WT	WT 1	Mus musculus	Brain hippocampus	WT	1523	2435	15	0.616016	0	-0.0124656	-0.0666853	G1	0	0	1	0	0	1	0
ACAGGGACAATGTCTG-1_WT 1	ACAGGGACAATGTCTG-1	Hippocampus in WT	WT 1	Mus musculus	Brain hippocampus	WT	4266	12360	10	0.0809061	0	-0.0205816	-0.0502675	G1	9	9	0	1	1	0	14
ACAGGGACACCTCTGT-1_WT 1	ACAGGGACACCTCTGT-1	Hippocampus in WT	WT 1	Mus musculus	Brain hippocampus	WT	4213	13131	8	0.0609245	0	-0.00340159	0.00924109	G2M	5	5	4	5	5	3	4
ACATCCCAGACATGCG-1_WT 1	ACATCCCAGACATGCG-1	Hippocampus in WT	WT 1	Mus musculus	Brain hippocampus	WT	3207	8383	7	0.0835023	0	-0.0240153	-0.0619434	G1	1	1	0	2	2	0	2
ACATCCCAGAGTATAC-1_WT 1	ACATCCCAGAGTATAC-1	Hippocampus in WT	WT 1	Mus musculus	Brain hippocampus	WT	4588	16889	6	0.0355261	0	-0.0289361	-0.0633154	G1	3	3	2	3	3	2	3
ACATCCCCAACTCCAA-1_WT 1	ACATCCCCAACTCCAA-1	Hippocampus in WT	WT 1	Mus musculus	Brain hippocampus	WT	5589	23592	15	0.0635809	0	-0.0526416	-0.02952	G1	7	7	11	4	4	18	23
ACATCCCCAGCATGCC-1_WT 1	ACATCCCCAGCATGCC-1	Hippocampus in WT	WT 1	Mus musculus	Brain hippocampus	WT	7781	50646	17	0.0335663	0	-0.0501385	-0.052757	G1	22	22	11	16	16	15	16
ACATCCCGTATGCAAA-1_WT 1	ACATCCCGTATGCAAA-1	Hippocampus in WT	WT 1	Mus musculus	Brain hippocampus	WT	5342	20904	10	0.0478377	0	-0.0294313	-0.0705919	G1	11	11	8	10	10	7	17
ACATCCCGTCAAAGAT-1_WT 1	ACATCCCGTCAAAGAT-1	Hippocampus in WT	WT 1	Mus musculus	Brain hippocampus	WT	4007	11984	15	0.125167	0	-0.0308441	-0.045342	G1	28	28	26	27	27	26	28
ACATCCCGTCACGCTG-1_WT 1	ACATCCCGTCACGCTG-1	Hippocampus in WT	WT 1	Mus musculus	Brain hippocampus	WT	2068	3763	10	0.265745	0	-0.0156405	0.0052619	G2M	0	0	1	0	0	1	0
ACATCCCGTTCTTCAT-1_WT 1	ACATCCCGTTCTTCAT-1	Hippocampus in WT	WT 1	Mus musculus	Brain hippocampus	WT	1435	2391	8	0.334588	0	-0.0361243	0.0332417	G2M	0	0	1	0	0	1	0
ACATCCCGTTTACCAG-1_WT 1	ACATCCCGTTTACCAG-1	Hippocampus in WT	WT 1	Mus musculus	Brain hippocampus	WT	2861	6677	7	0.104838	0	-0.0348704	-0.0593768	G1	1	1	0	2	2	0	2
ACATCCCTCACCTCAC-1_WT 1	ACATCCCTCACCTCAC-1	Hippocampus in WT	WT 1	Mus musculus	Brain hippocampus	WT	2360	4963	13	0.261938	0	-0.0679157	-0.0150855	G1	0	0	1	0	0	1	0
ACATCCCTCAGTCACA-1_WT 1	ACATCCCTCAGTCACA-1	Hippocampus in WT	WT 1	Mus musculus	Brain hippocampus	WT	1648	2724	5	0.183554	0	0.045246	0.0102377	S	0	0	1	0	0	1	0
ACATCCCTCCACAAGT-1_WT 1	ACATCCCTCCACAAGT-1	Hippocampus in WT	WT 1	Mus musculus	Brain hippocampus	WT	3232	8901	13	0.146051	0	-0.012471	-0.0370731	G1	1	1	0	2	2	0	2
ACATCGAAGGATTTCC-1_WT 1	ACATCGAAGGATTTCC-1	Hippocampus in WT	WT 1	Mus musculus	Brain hippocampus	WT	1676	2798	24	0.857756	0	-0.0192645	-0.0411788	G1	18	18	16	17	17	14	15
ACATCGACAACCGCTG-1_WT 1	ACATCGACAACCGCTG-1	Hippocampus in WT	WT 1	Mus musculus	Brain hippocampus	WT	4941	17007	40	0.235197	0	-0.0315934	-0.0217233	G1	9	9	0	1	1	0	1
ACATCGACAAGAGGCT-1_WT 1	ACATCGACAAGAGGCT-1	Hippocampus in WT	WT 1	Mus musculus	Brain hippocampus	WT	4569	13753	8	0.0581691	0	-0.00563189	-0.0648836	G1	10	10	9	9	9	8	8
ACATCGAGTCGTACAT-1_WT 1	ACATCGAGTCGTACAT-1	Hippocampus in WT	WT 1	Mus musculus	Brain hippocampus	WT	2445	5233	11	0.210204	0	0.00655639	-0.0007459	S	2	2	0	1	1	0	1
ACATCGAGTGTAGGAC-1_WT 1	ACATCGAGTGTAGGAC-1	Hippocampus in WT	WT 1	Mus musculus	Brain hippocampus	WT	1701	2931	33	1.1259	0	-0.00552574	0.0422272	G2M	0	0	1	0	0	1	0
ACATCGATCTCATAGG-1_WT 1	ACATCGATCTCATAGG-1	Hippocampus in WT	WT 1	Mus musculus	Brain hippocampus	WT	4716	18781	27	0.143762	0	-0.000289378	-0.0260221	G1	20	20	20	21	21	20	18
ACATGCAAGGGCCAAT-1_WT 1	ACATGCAAGGGCCAAT-1	Hippocampus in WT	WT 1	Mus musculus	Brain hippocampus	WT	3978	12698	20	0.157505	0	-0.011138	-0.0622806	G1	2	2	0	1	1	0	1
ACATGCACACCAGACC-1_WT 1	ACATGCACACCAGACC-1	Hippocampus in WT	WT 1	Mus musculus	Brain hippocampus	WT	3470	9487	7	0.0737852	0	-0.0332613	-0.0340237	G1	21	21	18	19	19	17	21
ACATGCATCCACGAAT-1_WT 1	ACATGCATCCACGAAT-1	Hippocampus in WT	WT 1	Mus musculus	Brain hippocampus	WT	5002	18465	19	0.102897	0	-0.0329899	-0.0405595	G1	12	12	12	11	11	10	9
ACATTTCAGTGTAGAT-1_WT 1	ACATTTCAGTGTAGAT-1	Hippocampus in WT	WT 1	Mus musculus	Brain hippocampus	WT	1305	1927	11	0.570836	0	-0.0925587	-0.00681955	G1	0	0	1	0	0	1	0
ACATTTCCACCGTGGT-1_WT 1	ACATTTCCACCGTGGT-1	Hippocampus in WT	WT 1	Mus musculus	Brain hippocampus	WT	6038	30299	20	0.0660088	0	-0.0123644	-0.0528392	G1	7	7	11	4	4	18	23
ACATTTCCAGAAGTTA-1_WT 1	ACATTTCCAGAAGTTA-1	Hippocampus in WT	WT 1	Mus musculus	Brain hippocampus	WT	4744	17026	32	0.187948	0	0.0117885	-0.0303636	S	2	2	0	1	1	0	1
ACATTTCTCAAATAGG-1_WT 1	ACATTTCTCAAATAGG-1	Hippocampus in WT	WT 1	Mus musculus	Brain hippocampus	WT	3764	10248	9	0.087822	0	-0.0216301	-0.0221186	G1	21	21	18	19	19	17	21
ACCAAACAGTGGTTCT-1_WT 1	ACCAAACAGTGGTTCT-1	Hippocampus in WT	WT 1	Mus musculus	Brain hippocampus	WT	5357	23386	23	0.0983494	0	-0.025915	-0.0559284	G1	5	5	4	5	5	3	4
ACCAAACCACTTGTGA-1_WT 1	ACCAAACCACTTGTGA-1	Hippocampus in WT	WT 1	Mus musculus	Brain hippocampus	WT	4418	15496	13	0.0838926	0	0.0493955	-0.0538717	S	5	5	4	5	5	3	4
ACCAAACGTACCGTCG-1_WT 1	ACCAAACGTACCGTCG-1	Hippocampus in WT	WT 1	Mus musculus	Brain hippocampus	WT	3610	10413	18	0.172861	0	-0.0107211	-0.0679652	G1	9	9	0	1	1	0	1
ACCAAACGTCGTGTTA-1_WT 1	ACCAAACGTCGTGTTA-1	Hippocampus in WT	WT 1	Mus musculus	Brain hippocampus	WT	1997	3815	7	0.183486	0	0.0495068	-0.0498457	S	12	12	12	11	11	10	9
ACCAAACGTTCTCCCA-1_WT 1	ACCAAACGTTCTCCCA-1	Hippocampus in WT	WT 1	Mus musculus	Brain hippocampus	WT	2628	5843	8	0.136916	0	-0.0392344	-0.0136291	G1	18	18	16	17	17	14	15
ACCAAACTCACCGCTT-1_WT 1	ACCAAACTCACCGCTT-1	Hippocampus in WT	WT 1	Mus musculus	Brain hippocampus	WT	3822	8518	19	0.223057	0	0.00247171	-0.062495	S	15	15	14	15	15	13	13
ACCAAACTCGAGTGAG-1_WT 1	ACCAAACTCGAGTGAG-1	Hippocampus in WT	WT 1	Mus musculus	Brain hippocampus	WT	2525	5463	5	0.0915248	0	-0.0608297	0.0114574	G2M	2	2	0	1	1	0	1
ACCAACAAGCAATTCC-1_WT 1	ACCAACAAGCAATTCC-1	Hippocampus in WT	WT 1	Mus musculus	Brain hippocampus	WT	2310	4686	16	0.341443	0	-0.0307679	-0.00847682	G1	34	34	30	28	28	27	33
ACCAACAAGCGGTAAC-1_WT 1	ACCAACAAGCGGTAAC-1	Hippocampus in WT	WT 1	Mus musculus	Brain hippocampus	WT	4680	12524	18	0.143724	0	0.0175638	-0.0465045	S	31	31	27	22	22	21	31
ACCAACACAAGCTACT-1_WT 1	ACCAACACAAGCTACT-1	Hippocampus in WT	WT 1	Mus musculus	Brain hippocampus	WT	4278	14261	19	0.13323	0	-0.00613924	-0.0521919	G1	9	9	0	1	1	0	1
ACCAACATCACCTACC-1_WT 1	ACCAACATCACCTACC-1	Hippocampus in WT	WT 1	Mus musculus	Brain hippocampus	WT	1551	2508	8	0.318979	0	-0.0133032	0.070166	G2M	0	0	1	0	0	1	0
ACCAACATCATTCACT-1_WT 1	ACCAACATCATTCACT-1	Hippocampus in WT	WT 1	Mus musculus	Brain hippocampus	WT	5872	27393	71	0.25919	0	0.0169513	-0.0271706	S	9	9	0	1	1	0	1
ACCACAAAGCCGGAAT-1_WT 1	ACCACAAAGCCGGAAT-1	Hippocampus in WT	WT 1	Mus musculus	Brain hippocampus	WT	5482	20452	12	0.058674	0	-0.0182515	-0.00203821	G1	11	11	8	10	10	7	30
ACCACAACAGAGATTA-1_WT 1	ACCACAACAGAGATTA-1	Hippocampus in WT	WT 1	Mus musculus	Brain hippocampus	WT	1568	2433	20	0.82203	0	-0.021191	0.0193627	G2M	0	0	1	0	0	1	0
ACCACAACATCCAATG-1_WT 1	ACCACAACATCCAATG-1	Hippocampus in WT	WT 1	Mus musculus	Brain hippocampus	WT	1100	1789	1	0.0558971	0	-0.00778512	-0.025049	G1	10	10	9	9	9	8	8
ACCACAAGTCTAACTG-1_WT 1	ACCACAAGTCTAACTG-1	Hippocampus in WT	WT 1	Mus musculus	Brain hippocampus	WT	1426	2173	2	0.0920387	0	-0.0588809	-0.00972004	G1	0	0	1	0	0	1	0
ACCACAAGTGAGCAGT-1_WT 1	ACCACAAGTGAGCAGT-1	Hippocampus in WT	WT 1	Mus musculus	Brain hippocampus	WT	3780	10823	15	0.138594	0	-0.0325057	-0.00358262	G1	3	3	2	4	4	2	3
ACCACAAGTGCATTTG-1_WT 1	ACCACAAGTGCATTTG-1	Hippocampus in WT	WT 1	Mus musculus	Brain hippocampus	WT	4028	13374	17	0.127112	0	-0.042106	-0.0333925	G1	10	10	9	9	9	8	8
ACCACAAGTGGCTTAT-1_WT 1	ACCACAAGTGGCTTAT-1	Hippocampus in WT	WT 1	Mus musculus	Brain hippocampus	WT	3129	7367	13	0.176463	0	0.0487599	-0.0498398	S	11	11	8	10	10	7	17
ACCACAATCAAAGAAC-1_WT 1	ACCACAATCAAAGAAC-1	Hippocampus in WT	WT 1	Mus musculus	Brain hippocampus	WT	1775	2739	18	0.657174	0	-0.0344617	-0.0280493	G1	30	30	25	26	26	25	29
ACCATTTCAACGCATT-1_WT 1	ACCATTTCAACGCATT-1	Hippocampus in WT	WT 1	Mus musculus	Brain hippocampus	WT	4527	16157	18	0.111407	0	-0.0126343	-0.0391426	G1	20	20	20	21	21	20	18
ACCATTTCAGGAATAT-1_WT 1	ACCATTTCAGGAATAT-1	Hippocampus in WT	WT 1	Mus musculus	Brain hippocampus	WT	2923	7099	15	0.211297	0	0.0174989	-0.0287361	S	1	1	0	2	2	0	2
ACCATTTGTCATAGTC-1_WT 1	ACCATTTGTCATAGTC-1	Hippocampus in WT	WT 1	Mus musculus	Brain hippocampus	WT	4998	19782	79	0.399353	0	0.0142458	-0.0500092	S	11	11	8	10	10	7	30
ACCATTTGTCCACACG-1_WT 1	ACCATTTGTCCACACG-1	Hippocampus in WT	WT 1	Mus musculus	Brain hippocampus	WT	1731	2871	8	0.278649	0	-0.0458002	0.000959746	G2M	0	0	1	0	0	1	0
ACCATTTGTTGAGGAC-1_WT 1	ACCATTTGTTGAGGAC-1	Hippocampus in WT	WT 1	Mus musculus	Brain hippocampus	WT	2828	6319	15	0.237379	0	-0.0757569	-0.00584386	G1	2	2	0	1	1	0	1
ACCATTTGTTTGCAGT-1_WT 1	ACCATTTGTTTGCAGT-1	Hippocampus in WT	WT 1	Mus musculus	Brain hippocampus	WT	4220	15077	11	0.0729588	0	0.00184836	-0.0227963	S	2	2	0	1	1	0	1
ACCATTTTCGTTACCC-1_WT 1	ACCATTTTCGTTACCC-1	Hippocampus in WT	WT 1	Mus musculus	Brain hippocampus	WT	1858	3538	6	0.169587	0	-0.033928	-0.0103611	G1	0	0	1	0	0	1	0
ACCCAAAAGAATCTAG-1_WT 1	ACCCAAAAGAATCTAG-1	Hippocampus in WT	WT 1	Mus musculus	Brain hippocampus	WT	3145	7695	17	0.220923	0	0.0545351	0.026609	S	1	1	0	2	2	0	2
ACCCAAAAGCTGCCAC-1_WT 1	ACCCAAAAGCTGCCAC-1	Hippocampus in WT	WT 1	Mus musculus	Brain hippocampus	WT	4651	16966	47	0.277025	0	0.0122219	-0.0308651	S	9	9	0	1	1	0	1
ACCCAAAAGGAAGTGA-1_WT 1	ACCCAAAAGGAAGTGA-1	Hippocampus in WT	WT 1	Mus musculus	Brain hippocampus	WT	2092	4060	8	0.197044	0	-0.0634988	-0.0302316	G1	1	1	0	2	2	0	2
ACCCAAACACATTCGA-1_WT 1	ACCCAAACACATTCGA-1	Hippocampus in WT	WT 1	Mus musculus	Brain hippocampus	WT	3549	9881	13	0.131566	0	-0.0501037	-0.0760909	G1	2	2	0	1	1	0	1
ACCCAAAGTATCCCTC-1_WT 1	ACCCAAAGTATCCCTC-1	Hippocampus in WT	WT 1	Mus musculus	Brain hippocampus	WT	5407	21443	17	0.07928	0	-0.0059011	-0.0599682	G1	1	1	0	2	2	0	2
ACCCTCAAGCAGGCTA-1_WT 1	ACCCTCAAGCAGGCTA-1	Hippocampus in WT	WT 1	Mus musculus	Brain hippocampus	WT	4330	13201	32	0.242406	0	-0.0470444	-0.0546958	G1	5	5	4	5	5	3	4
ACCCTCAGTAATACCC-1_WT 1	ACCCTCAGTAATACCC-1	Hippocampus in WT	WT 1	Mus musculus	Brain hippocampus	WT	5396	21088	22	0.104325	0	-0.0456258	-0.0475954	G1	9	9	0	1	1	0	14
ACCCTCATCCCTTGTG-1_WT 1	ACCCTCATCCCTTGTG-1	Hippocampus in WT	WT 1	Mus musculus	Brain hippocampus	WT	3778	11603	7	0.0603292	0	-0.0494563	-0.0734337	G1	9	9	0	1	1	0	14
ACCCTCATCTGGCCTT-1_WT 1	ACCCTCATCTGGCCTT-1	Hippocampus in WT	WT 1	Mus musculus	Brain hippocampus	WT	3960	13780	19	0.137881	0	-0.0467823	-0.0104943	G1	3	3	2	3	3	2	3
ACCCTTGAGAACTGAT-1_WT 1	ACCCTTGAGAACTGAT-1	Hippocampus in WT	WT 1	Mus musculus	Brain hippocampus	WT	2623	5775	14	0.242424	0	0.00245692	-0.087182	S	1	1	0	2	2	0	2
ACCCTTGAGGCACCAA-1_WT 1	ACCCTTGAGGCACCAA-1	Hippocampus in WT	WT 1	Mus musculus	Brain hippocampus	WT	2876	6847	7	0.102235	0	-0.0275661	-0.0634861	G1	2	2	0	1	1	0	1
ACCCTTGCACACGGTC-1_WT 1	ACCCTTGCACACGGTC-1	Hippocampus in WT	WT 1	Mus musculus	Brain hippocampus	WT	4561	15986	12	0.0750657	0	-0.00220022	-0.0591257	G1	7	7	2	4	4	2	7
ACCCTTGGTGAGATAT-1_WT 1	ACCCTTGGTGAGATAT-1	Hippocampus in WT	WT 1	Mus musculus	Brain hippocampus	WT	3826	9973	16	0.160433	0	-0.0281997	-0.105621	G1	15	15	14	15	15	13	13
ACCGTTCAGCAACAAT-1_WT 1	ACCGTTCAGCAACAAT-1	Hippocampus in WT	WT 1	Mus musculus	Brain hippocampus	WT	4560	15743	25	0.158801	0	-0.024847	-0.0352814	G1	5	5	4	5	5	3	4
ACCGTTCAGGGTGAAA-1_WT 1	ACCGTTCAGGGTGAAA-1	Hippocampus in WT	WT 1	Mus musculus	Brain hippocampus	WT	4034	12136	29	0.238958	0	-0.0150624	-0.017725	G1	3	3	2	3	3	2	3
ACCGTTCAGTCTAGAA-1_WT 1	ACCGTTCAGTCTAGAA-1	Hippocampus in WT	WT 1	Mus musculus	Brain hippocampus	WT	4010	12538	17	0.135588	0	-0.0307479	-0.0414746	G1	9	9	0	1	1	0	1
ACCGTTCCACTCGATA-1_WT 1	ACCGTTCCACTCGATA-1	Hippocampus in WT	WT 1	Mus musculus	Brain hippocampus	WT	3153	7852	13	0.165563	0	0.0126141	-0.0434431	S	1	1	0	2	2	0	2
ACCGTTCCAGGTTCGC-1_WT 1	ACCGTTCCAGGTTCGC-1	Hippocampus in WT	WT 1	Mus musculus	Brain hippocampus	WT	3520	9494	14	0.147462	0	-0.0440473	-0.0532632	G1	9	9	0	1	1	0	14
ACCGTTCGTCGAGTGA-1_WT 1	ACCGTTCGTCGAGTGA-1	Hippocampus in WT	WT 1	Mus musculus	Brain hippocampus	WT	1376	2146	11	0.512582	0	-0.075131	-0.0834167	G1	6	6	5	6	6	4	5
ACCGTTCTCCCATAAG-1_WT 1	ACCGTTCTCCCATAAG-1	Hippocampus in WT	WT 1	Mus musculus	Brain hippocampus	WT	2505	5047	6	0.118883	0	0.0524569	0.0196738	S	1	1	0	2	2	0	2
ACCTACCCACAACGAG-1_WT 1	ACCTACCCACAACGAG-1	Hippocampus in WT	WT 1	Mus musculus	Brain hippocampus	WT	2940	6598	33	0.500152	0	-0.027776	-0.0488704	G1	8	8	6	7	7	5	6
ACCTACCCATAGACTC-1_WT 1	ACCTACCCATAGACTC-1	Hippocampus in WT	WT 1	Mus musculus	Brain hippocampus	WT	4053	14322	18	0.125681	0	-0.0317371	-0.0487859	G1	3	3	2	3	3	2	3
ACCTACCCATTCTCTA-1_WT 1	ACCTACCCATTCTCTA-1	Hippocampus in WT	WT 1	Mus musculus	Brain hippocampus	WT	4302	15008	14	0.0932836	0	-0.0515139	-0.036783	G1	14	14	10	13	13	11	11
ACCTACCGTACTGCCG-1_WT 1	ACCTACCGTACTGCCG-1	Hippocampus in WT	WT 1	Mus musculus	Brain hippocampus	WT	2226	4269	13	0.304521	0	0.0174136	-0.0043578	S	30	30	25	26	26	25	29
ACCTACCTCAACCGAT-1_WT 1	ACCTACCTCAACCGAT-1	Hippocampus in WT	WT 1	Mus musculus	Brain hippocampus	WT	1829	3098	5	0.161394	0	0.00993972	-0.0221149	S	34	34	30	28	28	27	33
ACCTACCTCGCACTCT-1_WT 1	ACCTACCTCGCACTCT-1	Hippocampus in WT	WT 1	Mus musculus	Brain hippocampus	WT	5568	23868	15	0.0628457	0	-0.0523097	-0.035433	G1	16	16	15	14	14	12	12
ACCTGAAAGCGGTAGT-1_WT 1	ACCTGAAAGCGGTAGT-1	Hippocampus in WT	WT 1	Mus musculus	Brain hippocampus	WT	5564	20017	31	0.154868	0	-0.0623914	-0.0391655	G1	11	11	8	10	10	7	17
ACCTGAAAGGATTTGA-1_WT 1	ACCTGAAAGGATTTGA-1	Hippocampus in WT	WT 1	Mus musculus	Brain hippocampus	WT	3546	10088	13	0.128866	0	0.0240638	-0.057334	S	12	12	12	11	11	10	9
ACCTGAACAACAGTGG-1_WT 1	ACCTGAACAACAGTGG-1	Hippocampus in WT	WT 1	Mus musculus	Brain hippocampus	WT	3776	10820	20	0.184843	0	0.0045395	-0.0283579	S	8	8	6	7	7	5	6
ACCTGAACAATTGAAG-1_WT 1	ACCTGAACAATTGAAG-1	Hippocampus in WT	WT 1	Mus musculus	Brain hippocampus	WT	2954	6526	11	0.168557	0	0.0280051	-0.044796	S	16	16	15	14	14	12	12
ACCTGAATCTCGAGTA-1_WT 1	ACCTGAATCTCGAGTA-1	Hippocampus in WT	WT 1	Mus musculus	Brain hippocampus	WT	3200	8245	8	0.0970285	0	0.0169464	-0.0423063	S	2	2	0	1	1	0	1
ACCTGTCAGCCGCACT-1_WT 1	ACCTGTCAGCCGCACT-1	Hippocampus in WT	WT 1	Mus musculus	Brain hippocampus	WT	3755	11231	26	0.231502	0	0.0209721	-0.0417229	S	0	0	1	0	0	1	0
ACCTGTCAGCGTATAA-1_WT 1	ACCTGTCAGCGTATAA-1	Hippocampus in WT	WT 1	Mus musculus	Brain hippocampus	WT	1167	1547	8	0.51713	0	-0.00110378	-0.0828141	G1	36	36	29	30	30	9	37
ACCTGTCAGTCAACAA-1_WT 1	ACCTGTCAGTCAACAA-1	Hippocampus in WT	WT 1	Mus musculus	Brain hippocampus	WT	4481	14648	14	0.0955762	0	-0.00850921	-0.0407867	G1	20	20	20	21	21	20	18
ACCTGTCCACGTACTA-1_WT 1	ACCTGTCCACGTACTA-1	Hippocampus in WT	WT 1	Mus musculus	Brain hippocampus	WT	5317	21977	15	0.0682532	0	-0.0119369	-0.00840692	G1	23	23	7	8	8	6	19
ACCTGTCGTAATCAGA-1_WT 1	ACCTGTCGTAATCAGA-1	Hippocampus in WT	WT 1	Mus musculus	Brain hippocampus	WT	1389	1935	3	0.155039	0	-0.0403111	-0.0994456	G1	36	36	29	30	30	9	37
ACGATCAAGAGTGGCT-1_WT 1	ACGATCAAGAGTGGCT-1	Hippocampus in WT	WT 1	Mus musculus	Brain hippocampus	WT	2529	6334	10	0.157878	0	-0.0192742	0.011026	G2M	1	1	0	2	2	0	2
ACGATCAAGATCCGAG-1_WT 1	ACGATCAAGATCCGAG-1	Hippocampus in WT	WT 1	Mus musculus	Brain hippocampus	WT	2639	5588	14	0.250537	0	0.005446	-0.0149124	S	1	1	0	2	2	0	2
ACGATCACATCTGTTT-1_WT 1	ACGATCACATCTGTTT-1	Hippocampus in WT	WT 1	Mus musculus	Brain hippocampus	WT	4907	15289	22	0.143894	0	-0.0129878	-0.000653049	G1	14	14	10	13	13	11	11
ACGATCAGTATTTCCT-1_WT 1	ACGATCAGTATTTCCT-1	Hippocampus in WT	WT 1	Mus musculus	Brain hippocampus	WT	3386	9170	11	0.119956	0	-0.0406294	-0.033495	G1	1	1	0	2	2	0	2
ACGATCATCACCCTCA-1_WT 1	ACGATCATCACCCTCA-1	Hippocampus in WT	WT 1	Mus musculus	Brain hippocampus	WT	4584	13583	32	0.235589	0	0.00213433	-0.0601221	S	7	7	11	4	4	18	23
ACGATCATCCTTCTGG-1_WT 1	ACGATCATCCTTCTGG-1	Hippocampus in WT	WT 1	Mus musculus	Brain hippocampus	WT	4212	13848	19	0.137204	0	-0.0511346	-0.0469076	G1	5	5	4	5	5	3	4
ACGATGTAGCGCCGTT-1_WT 1	ACGATGTAGCGCCGTT-1	Hippocampus in WT	WT 1	Mus musculus	Brain hippocampus	WT	960	1268	4	0.315457	0	-0.0160559	-0.0121923	G1	13	13	13	12	12	9	10
ACGATGTAGGCTCCCA-1_WT 1	ACGATGTAGGCTCCCA-1	Hippocampus in WT	WT 1	Mus musculus	Brain hippocampus	WT	5038	19703	9	0.0456783	0	-0.0340306	-0.0277358	G1	5	5	4	5	5	3	4
ACGATGTCACGTGAGA-1_WT 1	ACGATGTCACGTGAGA-1	Hippocampus in WT	WT 1	Mus musculus	Brain hippocampus	WT	4057	11324	13	0.1148	0	0.0213462	-0.0235125	S	12	12	12	11	11	10	9
ACGATGTGTACAGCGA-1_WT 1	ACGATGTGTACAGCGA-1	Hippocampus in WT	WT 1	Mus musculus	Brain hippocampus	WT	1785	3109	15	0.48247	0	0.0867159	-0.039374	S	0	0	1	0	0	1	0
ACGATGTTCACTGGTA-1_WT 1	ACGATGTTCACTGGTA-1	Hippocampus in WT	WT 1	Mus musculus	Brain hippocampus	WT	5598	24302	14	0.0576084	0	-0.0114715	-0.0442205	G1	10	10	9	9	9	8	8
ACGATGTTCGAATCCA-1_WT 1	ACGATGTTCGAATCCA-1	Hippocampus in WT	WT 1	Mus musculus	Brain hippocampus	WT	2678	6146	11	0.178978	0	-0.0288695	-0.0537524	G1	1	1	0	2	2	0	2
ACGATGTTCGGCCTTT-1_WT 1	ACGATGTTCGGCCTTT-1	Hippocampus in WT	WT 1	Mus musculus	Brain hippocampus	WT	1983	3458	8	0.231348	0	-0.0687531	0.0222648	G2M	6	6	5	6	6	4	5
ACGATGTTCTAGTGAC-1_WT 1	ACGATGTTCTAGTGAC-1	Hippocampus in WT	WT 1	Mus musculus	Brain hippocampus	WT	1795	3085	12	0.388979	0	-0.0357747	-0.0521888	G1	6	6	5	6	6	4	5
ACGATGTTCTTCTGGC-1_WT 1	ACGATGTTCTTCTGGC-1	Hippocampus in WT	WT 1	Mus musculus	Brain hippocampus	WT	3118	8232	40	0.485909	0	-0.0207226	-0.0678788	G1	2	2	0	1	1	0	1
ACGCACGAGCAAGTCG-1_WT 1	ACGCACGAGCAAGTCG-1	Hippocampus in WT	WT 1	Mus musculus	Brain hippocampus	WT	3598	9234	8	0.0866364	0	-0.0479381	-0.0761575	G1	23	23	7	8	8	6	19
ACGCACGAGCATCAGG-1_WT 1	ACGCACGAGCATCAGG-1	Hippocampus in WT	WT 1	Mus musculus	Brain hippocampus	WT	3492	9627	74	0.768671	0	0.0833252	-0.0615985	S	10	10	9	9	9	8	8
ACGCACGCATAAGCGG-1_WT 1	ACGCACGCATAAGCGG-1	Hippocampus in WT	WT 1	Mus musculus	Brain hippocampus	WT	4694	16024	6	0.0374438	0	-0.037059	-0.0705109	G1	11	11	8	10	10	7	17
ACGCACGCATCAGTCA-1_WT 1	ACGCACGCATCAGTCA-1	Hippocampus in WT	WT 1	Mus musculus	Brain hippocampus	WT	3213	8152	42	0.515211	0	-0.0645896	-0.0370822	G1	14	14	10	13	13	11	11
ACGCACGGTCTACATG-1_WT 1	ACGCACGGTCTACATG-1	Hippocampus in WT	WT 1	Mus musculus	Brain hippocampus	WT	4592	15970	11	0.0688792	0	-0.0274077	-0.0292687	G1	5	5	4	5	5	3	4
ACGCACGGTGAATATG-1_WT 1	ACGCACGGTGAATATG-1	Hippocampus in WT	WT 1	Mus musculus	Brain hippocampus	WT	3605	10524	9	0.0855188	0	0.0201687	-0.0358658	S	3	3	2	3	3	2	3
ACGCACGGTGCATCTA-1_WT 1	ACGCACGGTGCATCTA-1	Hippocampus in WT	WT 1	Mus musculus	Brain hippocampus	WT	3710	10310	11	0.106693	0	0.00845032	-0.0570413	S	9	9	0	1	1	0	14
ACGCACGTCCTCTCTT-1_WT 1	ACGCACGTCCTCTCTT-1	Hippocampus in WT	WT 1	Mus musculus	Brain hippocampus	WT	4826	16262	10	0.0614931	0	-0.0331322	-0.0633125	G1	22	22	11	16	16	15	16
ACGGAAGAGGGCGAAG-1_WT 1	ACGGAAGAGGGCGAAG-1	Hippocampus in WT	WT 1	Mus musculus	Brain hippocampus	WT	2488	5124	40	0.78064	0	-0.0438674	-0.0335259	G1	21	21	18	19	19	17	21
ACGGAAGAGGTAAACT-1_WT 1	ACGGAAGAGGTAAACT-1	Hippocampus in WT	WT 1	Mus musculus	Brain hippocampus	WT	2480	5693	8	0.140523	0	0.00114856	0.0460068	G2M	3	3	2	3	3	2	3
ACGGAAGAGTCTCCTC-1_WT 1	ACGGAAGAGTCTCCTC-1	Hippocampus in WT	WT 1	Mus musculus	Brain hippocampus	WT	3230	7950	5	0.0628931	0	-0.0464092	-0.0250297	G1	21	21	18	16	16	17	16
ACGGAAGCAGAGCTAG-1_WT 1	ACGGAAGCAGAGCTAG-1	Hippocampus in WT	WT 1	Mus musculus	Brain hippocampus	WT	6392	26843	21	0.0782327	0	-0.0324701	-0.0490786	G1	2	2	0	1	1	0	1
ACGGAAGGTAGTTAGA-1_WT 1	ACGGAAGGTAGTTAGA-1	Hippocampus in WT	WT 1	Mus musculus	Brain hippocampus	WT	4591	15246	13	0.0852683	0	-0.0106504	-0.0663766	G1	5	5	4	5	5	3	4
ACGGAAGGTGGTCCCA-1_WT 1	ACGGAAGGTGGTCCCA-1	Hippocampus in WT	WT 1	Mus musculus	Brain hippocampus	WT	1326	1992	10	0.502008	0	-0.0558604	0.0832961	G2M	0	0	1	0	0	1	0
ACGGAAGGTGTTGATC-1_WT 1	ACGGAAGGTGTTGATC-1	Hippocampus in WT	WT 1	Mus musculus	Brain hippocampus	WT	2637	6119	13	0.212453	0	0.0131267	-0.00615347	S	12	12	12	11	11	10	9
ACGGAAGGTTGGGTAG-1_WT 1	ACGGAAGGTTGGGTAG-1	Hippocampus in WT	WT 1	Mus musculus	Brain hippocampus	WT	3767	10166	37	0.363958	0	-0.00408591	-0.0134644	G1	9	9	0	1	1	0	14
ACGGAAGTCGCAAGAG-1_WT 1	ACGGAAGTCGCAAGAG-1	Hippocampus in WT	WT 1	Mus musculus	Brain hippocampus	WT	1290	1952	6	0.307377	0	-0.0480317	-0.0629679	G1	0	0	1	0	0	1	0
ACGGAAGTCTCATTGT-1_WT 1	ACGGAAGTCTCATTGT-1	Hippocampus in WT	WT 1	Mus musculus	Brain hippocampus	WT	4279	13134	16	0.121821	0	-0.00374599	-0.0470219	G1	1	1	0	2	2	0	2
ACGGAAGTCTTTACAC-1_WT 1	ACGGAAGTCTTTACAC-1	Hippocampus in WT	WT 1	Mus musculus	Brain hippocampus	WT	1390	2096	7	0.333969	0	-0.0464845	0.0278173	G2M	0	0	1	0	0	1	0
ACGGGTCAGCACTAAA-1_WT 1	ACGGGTCAGCACTAAA-1	Hippocampus in WT	WT 1	Mus musculus	Brain hippocampus	WT	1631	2670	6	0.224719	0	0.0212395	0.103627	G2M	0	0	1	0	0	1	0
ACGGGTCCACTTCTCG-1_WT 1	ACGGGTCCACTTCTCG-1	Hippocampus in WT	WT 1	Mus musculus	Brain hippocampus	WT	1382	1909	10	0.523834	0	-0.0178642	-0.0675719	G1	13	13	13	12	12	9	10
ACGGGTCGTAAGCTCT-1_WT 1	ACGGGTCGTAAGCTCT-1	Hippocampus in WT	WT 1	Mus musculus	Brain hippocampus	WT	1405	1987	7	0.35229	0	-0.0623113	-0.0914634	G1	13	13	13	12	12	9	10
ACGGTCGAGAAACCCG-1_WT 1	ACGGTCGAGAAACCCG-1	Hippocampus in WT	WT 1	Mus musculus	Brain hippocampus	WT	4640	17006	9	0.0529225	0	0.00673323	-0.063821	S	5	5	4	5	5	3	4
ACGGTCGAGTGAGCCA-1_WT 1	ACGGTCGAGTGAGCCA-1	Hippocampus in WT	WT 1	Mus musculus	Brain hippocampus	WT	3477	9503	23	0.242029	0	-0.0701301	-0.0569491	G1	1	1	0	2	2	0	2
ACGGTCGCAAATGCTC-1_WT 1	ACGGTCGCAAATGCTC-1	Hippocampus in WT	WT 1	Mus musculus	Brain hippocampus	WT	2499	5327	8	0.150178	0	0.00833259	-0.0346043	S	1	1	0	2	2	0	2
ACGGTCGCATCAGTCA-1_WT 1	ACGGTCGCATCAGTCA-1	Hippocampus in WT	WT 1	Mus musculus	Brain hippocampus	WT	3640	10750	28	0.260465	0	-0.0527142	-0.0476559	G1	2	2	0	1	1	0	1
ACGGTCGGTGCTCTTC-1_WT 1	ACGGTCGGTGCTCTTC-1	Hippocampus in WT	WT 1	Mus musculus	Brain hippocampus	WT	3708	10130	5	0.0493583	0	0.0184173	-0.0175732	S	5	5	4	5	5	3	4
ACGGTCGTCACCTACC-1_WT 1	ACGGTCGTCACCTACC-1	Hippocampus in WT	WT 1	Mus musculus	Brain hippocampus	WT	3850	11978	19	0.158624	0	-0.0250316	-0.0435567	G1	10	10	9	9	9	8	8
ACGGTTAAGGCTCAAG-1_WT 1	ACGGTTAAGGCTCAAG-1	Hippocampus in WT	WT 1	Mus musculus	Brain hippocampus	WT	2923	6805	13	0.191036	0	-0.028143	-0.066827	G1	1	1	0	2	2	0	2
ACGGTTAAGGTGAGCT-1_WT 1	ACGGTTAAGGTGAGCT-1	Hippocampus in WT	WT 1	Mus musculus	Brain hippocampus	WT	4447	11927	10	0.0838434	0	-0.014651	-0.0812304	G1	10	10	9	9	9	8	8
ACGGTTACAGCGATTT-1_WT 1	ACGGTTACAGCGATTT-1	Hippocampus in WT	WT 1	Mus musculus	Brain hippocampus	WT	3398	8985	13	0.144686	0	-0.00998153	-0.0102059	G1	12	12	12	11	11	10	9
ACGGTTATCCCTCATG-1_WT 1	ACGGTTATCCCTCATG-1	Hippocampus in WT	WT 1	Mus musculus	Brain hippocampus	WT	1736	2877	7	0.243309	0	0.0117481	0.0325485	G2M	0	0	1	0	0	1	0
ACGGTTATCGGCAGTC-1_WT 1	ACGGTTATCGGCAGTC-1	Hippocampus in WT	WT 1	Mus musculus	Brain hippocampus	WT	5582	23622	16	0.0677335	0	0.00418254	-0.0116879	S	5	5	4	5	5	3	4
ACGGTTATCTCAACCC-1_WT 1	ACGGTTATCTCAACCC-1	Hippocampus in WT	WT 1	Mus musculus	Brain hippocampus	WT	3043	7620	12	0.15748	0	-0.0260385	-0.0284463	G1	1	1	0	2	2	0	2
ACGGTTATCTTTGATC-1_WT 1	ACGGTTATCTTTGATC-1	Hippocampus in WT	WT 1	Mus musculus	Brain hippocampus	WT	6672	28266	36	0.127361	0	-0.0370598	-0.0213167	G1	31	31	27	22	22	21	31
ACGTAACAGACCAGAC-1_WT 1	ACGTAACAGACCAGAC-1	Hippocampus in WT	WT 1	Mus musculus	Brain hippocampus	WT	1637	2662	4	0.150263	0	0.0898507	-0.033415	S	0	0	1	0	0	1	0
ACGTAACAGATGTTAG-1_WT 1	ACGTAACAGATGTTAG-1	Hippocampus in WT	WT 1	Mus musculus	Brain hippocampus	WT	3473	9607	11	0.1145	0	-0.0534831	-0.00277014	G1	2	2	0	1	1	0	1
ACGTAACAGTACCGGA-1_WT 1	ACGTAACAGTACCGGA-1	Hippocampus in WT	WT 1	Mus musculus	Brain hippocampus	WT	4419	14878	24	0.161312	0	0.00933601	-0.0634666	S	11	11	8	10	10	7	17
ACGTAACAGTGGCCTC-1_WT 1	ACGTAACAGTGGCCTC-1	Hippocampus in WT	WT 1	Mus musculus	Brain hippocampus	WT	1637	2807	9	0.320627	0	-0.0557016	0.0167113	G2M	0	0	1	0	0	1	0
ACGTAACTCCGCAACG-1_WT 1	ACGTAACTCCGCAACG-1	Hippocampus in WT	WT 1	Mus musculus	Brain hippocampus	WT	1558	2425	10	0.412371	0	-0.0617646	0.0305122	G2M	6	6	5	6	6	4	5
ACGTAACTCCTACGAA-1_WT 1	ACGTAACTCCTACGAA-1	Hippocampus in WT	WT 1	Mus musculus	Brain hippocampus	WT	3063	6656	7	0.105168	0	-0.0625012	-0.0309585	G1	31	31	27	22	22	21	31
ACGTAACTCTAGAGCT-1_WT 1	ACGTAACTCTAGAGCT-1	Hippocampus in WT	WT 1	Mus musculus	Brain hippocampus	WT	2590	5835	5	0.0856898	0	-0.0111419	-0.0907247	G1	24	24	19	20	20	19	20
ACGTACAAGTCACAGG-1_WT 1	ACGTACAAGTCACAGG-1	Hippocampus in WT	WT 1	Mus musculus	Brain hippocampus	WT	3153	7811	11	0.140827	0	-0.0306622	-0.0513833	G1	1	1	0	2	2	0	2
ACGTACACATTACGGT-1_WT 1	ACGTACACATTACGGT-1	Hippocampus in WT	WT 1	Mus musculus	Brain hippocampus	WT	5241	19994	26	0.130039	0	-0.0453466	-0.0826002	G1	11	11	8	10	10	7	17
ACGTACAGTCAGGAGT-1_WT 1	ACGTACAGTCAGGAGT-1	Hippocampus in WT	WT 1	Mus musculus	Brain hippocampus	WT	2177	4171	9	0.215776	0	0.00700574	0.0403267	G2M	1	1	0	2	2	0	2
ACGTACAGTGTAAACA-1_WT 1	ACGTACAGTGTAAACA-1	Hippocampus in WT	WT 1	Mus musculus	Brain hippocampus	WT	3541	9801	25	0.255076	0	0.00396867	-0.0459748	S	2	2	0	1	1	0	1
ACGTACATCAACTTTC-1_WT 1	ACGTACATCAACTTTC-1	Hippocampus in WT	WT 1	Mus musculus	Brain hippocampus	WT	5889	29016	27	0.0930521	0	-0.0278965	-0.0563441	G1	5	5	4	5	5	3	4
ACGTACATCAGTGTGT-1_WT 1	ACGTACATCAGTGTGT-1	Hippocampus in WT	WT 1	Mus musculus	Brain hippocampus	WT	1171	1610	8	0.496894	0	0.105288	-0.0604509	S	0	0	1	0	0	1	0
ACGTACATCGCTGACG-1_WT 1	ACGTACATCGCTGACG-1	Hippocampus in WT	WT 1	Mus musculus	Brain hippocampus	WT	2157	3734	27	0.723085	0	-0.0225208	0.00641529	G2M	45	45	33	35	35	31	44
ACGTACATCGTTCATT-1_WT 1	ACGTACATCGTTCATT-1	Hippocampus in WT	WT 1	Mus musculus	Brain hippocampus	WT	1399	2277	9	0.395257	0	-0.0113417	-0.0191479	G1	0	0	1	0	0	1	0
ACGTAGTGTAACAAGT-1_WT 1	ACGTAGTGTAACAAGT-1	Hippocampus in WT	WT 1	Mus musculus	Brain hippocampus	WT	3521	8407	9	0.107054	0	-0.0326184	-0.0998172	G1	7	7	2	4	4	2	3
ACGTAGTGTAGCGTCC-1_WT 1	ACGTAGTGTAGCGTCC-1	Hippocampus in WT	WT 1	Mus musculus	Brain hippocampus	WT	2486	5137	19	0.369866	0	0.0353356	-0.0733599	S	9	9	0	1	1	0	14
ACGTAGTGTGAGAGGG-1_WT 1	ACGTAGTGTGAGAGGG-1	Hippocampus in WT	WT 1	Mus musculus	Brain hippocampus	WT	3905	10702	12	0.112129	0	-0.0469863	-0.0726219	G1	1	1	0	2	2	0	2
ACGTAGTGTGATATAG-1_WT 1	ACGTAGTGTGATATAG-1	Hippocampus in WT	WT 1	Mus musculus	Brain hippocampus	WT	3233	7970	11	0.138018	0	-0.0152412	-0.00630879	G1	1	1	0	2	2	0	2
ACGTAGTGTGATTCTG-1_WT 1	ACGTAGTGTGATTCTG-1	Hippocampus in WT	WT 1	Mus musculus	Brain hippocampus	WT	5118	18251	13	0.071229	0	-0.0300111	-0.0831752	G1	5	5	4	5	5	3	4
ACGTAGTGTGTTAACC-1_WT 1	ACGTAGTGTGTTAACC-1	Hippocampus in WT	WT 1	Mus musculus	Brain hippocampus	WT	1977	3471	5	0.144051	0	-0.0568346	-0.033244	G1	1	1	0	2	2	0	2
ACGTCCTAGAGTCGAC-1_WT 1	ACGTCCTAGAGTCGAC-1	Hippocampus in WT	WT 1	Mus musculus	Brain hippocampus	WT	3604	9559	40	0.418454	0	-0.0256077	-0.0205838	G1	24	24	19	20	20	19	20
ACGTCCTAGATGAAGG-1_WT 1	ACGTCCTAGATGAAGG-1	Hippocampus in WT	WT 1	Mus musculus	Brain hippocampus	WT	2894	6594	9	0.136488	0	0.0280682	-0.0462027	S	9	9	0	1	1	0	14
ACGTCCTAGCCATTTG-1_WT 1	ACGTCCTAGCCATTTG-1	Hippocampus in WT	WT 1	Mus musculus	Brain hippocampus	WT	3270	8657	7	0.0808594	0	-0.0576838	-0.0834044	G1	2	2	0	1	1	0	1
ACGTCCTAGCTAGCCC-1_WT 1	ACGTCCTAGCTAGCCC-1	Hippocampus in WT	WT 1	Mus musculus	Brain hippocampus	WT	5085	19662	16	0.0813752	0	-0.0357808	-0.0737288	G1	7	7	2	4	4	2	7
ACGTCCTCACGCAAAG-1_WT 1	ACGTCCTCACGCAAAG-1	Hippocampus in WT	WT 1	Mus musculus	Brain hippocampus	WT	1597	2636	13	0.493171	0	-0.00970276	0.0601973	G2M	44	44	1	0	0	1	41
ACGTCCTCACGTGAGA-1_WT 1	ACGTCCTCACGTGAGA-1	Hippocampus in WT	WT 1	Mus musculus	Brain hippocampus	WT	2343	4719	14	0.296673	0	-0.0649951	0.00226604	G2M	1	1	0	2	2	0	2
ACGTCCTCAGCGACCT-1_WT 1	ACGTCCTCAGCGACCT-1	Hippocampus in WT	WT 1	Mus musculus	Brain hippocampus	WT	3689	10881	7	0.0643323	0	-0.00253197	-0.0368506	G1	1	1	0	2	2	0	2
ACGTCCTGTATGAAAC-1_WT 1	ACGTCCTGTATGAAAC-1	Hippocampus in WT	WT 1	Mus musculus	Brain hippocampus	WT	1368	2147	9	0.41919	0	0.039971	-0.0282689	S	0	0	1	0	0	1	0
ACGTCCTGTCCCTCAT-1_WT 1	ACGTCCTGTCCCTCAT-1	Hippocampus in WT	WT 1	Mus musculus	Brain hippocampus	WT	1520	2449	8	0.326664	0	0.0229359	-0.0401273	S	0	0	1	0	0	1	0
ACGTCCTGTCGCACAC-1_WT 1	ACGTCCTGTCGCACAC-1	Hippocampus in WT	WT 1	Mus musculus	Brain hippocampus	WT	3924	11150	4	0.0358744	0	-0.00791431	-0.0730215	G1	11	11	8	10	10	7	17
ACGTCCTGTGATTAGA-1_WT 1	ACGTCCTGTGATTAGA-1	Hippocampus in WT	WT 1	Mus musculus	Brain hippocampus	WT	4990	16122	51	0.316338	0	-0.0105094	-0.043518	G1	8	8	6	7	7	5	6
ACGTCCTTCAGTCATG-1_WT 1	ACGTCCTTCAGTCATG-1	Hippocampus in WT	WT 1	Mus musculus	Brain hippocampus	WT	5422	21546	10	0.0464123	0	-0.0243536	-0.0217468	G1	11	11	8	10	10	7	30
ACGTCCTTCTGAGAGG-1_WT 1	ACGTCCTTCTGAGAGG-1	Hippocampus in WT	WT 1	Mus musculus	Brain hippocampus	WT	2755	5709	8	0.14013	0	0.0137455	-0.0286371	S	18	18	16	17	17	14	15
ACGTTCCAGAGGGTAA-1_WT 1	ACGTTCCAGAGGGTAA-1	Hippocampus in WT	WT 1	Mus musculus	Brain hippocampus	WT	3755	10633	25	0.235117	0	-0.0137258	-0.0335919	G1	2	2	0	1	1	0	1
ACGTTCCAGCCATTCA-1_WT 1	ACGTTCCAGCCATTCA-1	Hippocampus in WT	WT 1	Mus musculus	Brain hippocampus	WT	2511	4943	11	0.222537	0	-0.071571	0.0248366	G2M	18	18	16	17	17	14	15
ACGTTCCCAAAGGCAC-1_WT 1	ACGTTCCCAAAGGCAC-1	Hippocampus in WT	WT 1	Mus musculus	Brain hippocampus	WT	3073	7531	17	0.225734	0	0.0663583	-0.0375078	S	2	2	0	1	1	0	1
ACGTTCCCACTACCCT-1_WT 1	ACGTTCCCACTACCCT-1	Hippocampus in WT	WT 1	Mus musculus	Brain hippocampus	WT	1575	2667	23	0.862392	0	-0.0137634	-0.0461682	G1	0	0	1	0	0	1	0
ACGTTCCGTGGTCCGT-1_WT 1	ACGTTCCGTGGTCCGT-1	Hippocampus in WT	WT 1	Mus musculus	Brain hippocampus	WT	4477	16292	27	0.165726	0	-0.0320703	0.00536535	G2M	3	3	2	3	3	2	3
ACGTTCCTCCGGTAGC-1_WT 1	ACGTTCCTCCGGTAGC-1	Hippocampus in WT	WT 1	Mus musculus	Brain hippocampus	WT	6143	27578	17	0.0616433	0	0.00549109	-0.060651	S	1	1	0	2	2	0	2
ACGTTCCTCGTCACCT-1_WT 1	ACGTTCCTCGTCACCT-1	Hippocampus in WT	WT 1	Mus musculus	Brain hippocampus	WT	2105	4214	11	0.261035	0	-0.00159315	-0.0236513	G1	18	18	16	17	17	14	15
ACGTTCCTCTATCGGA-1_WT 1	ACGTTCCTCTATCGGA-1	Hippocampus in WT	WT 1	Mus musculus	Brain hippocampus	WT	3385	8214	6	0.073046	0	0.0224201	-0.0357556	S	9	9	0	1	1	0	14
ACGTTCCTCTTGATTC-1_WT 1	ACGTTCCTCTTGATTC-1	Hippocampus in WT	WT 1	Mus musculus	Brain hippocampus	WT	4848	24113	35	0.14515	0	-0.0283751	-0.0530223	G1	28	28	0	2	2	0	28
ACTACGAAGAGGTGCT-1_WT 1	ACTACGAAGAGGTGCT-1	Hippocampus in WT	WT 1	Mus musculus	Brain hippocampus	WT	1446	2359	11	0.466299	0	-0.01044	-0.0679986	G1	0	0	1	0	0	1	0
ACTACGACAACCAATC-1_WT 1	ACTACGACAACCAATC-1	Hippocampus in WT	WT 1	Mus musculus	Brain hippocampus	WT	2215	4251	7	0.164667	0	0.0203896	-0.0189808	S	1	1	0	2	2	0	2
ACTACGACATACGCAT-1_WT 1	ACTACGACATACGCAT-1	Hippocampus in WT	WT 1	Mus musculus	Brain hippocampus	WT	3717	11447	15	0.131039	0	0.00158262	-0.0134181	S	3	3	2	3	3	2	3
ACTACGACATTAGGCT-1_WT 1	ACTACGACATTAGGCT-1	Hippocampus in WT	WT 1	Mus musculus	Brain hippocampus	WT	4522	15798	153	0.968477	0	-0.0298063	-0.00184682	G1	9	9	0	1	1	0	1
ACTACGAGTCGTTTCC-1_WT 1	ACTACGAGTCGTTTCC-1	Hippocampus in WT	WT 1	Mus musculus	Brain hippocampus	WT	1192	2014	2	0.0993049	0	-0.0382313	-0.0249214	G1	3	3	2	3	3	2	3
ACTACGAGTGTTGCCG-1_WT 1	ACTACGAGTGTTGCCG-1	Hippocampus in WT	WT 1	Mus musculus	Brain hippocampus	WT	2781	6028	10	0.165892	0	-0.00604255	-0.0805353	G1	1	1	0	2	2	0	2
ACTACGATCACTCACC-1_WT 1	ACTACGATCACTCACC-1	Hippocampus in WT	WT 1	Mus musculus	Brain hippocampus	WT	3216	8245	4	0.0485143	0	-0.0186783	-0.0587957	G1	2	2	0	1	1	0	1
ACTACGATCGGCTGTG-1_WT 1	ACTACGATCGGCTGTG-1	Hippocampus in WT	WT 1	Mus musculus	Brain hippocampus	WT	1498	2347	12	0.511291	0	-0.0289561	-0.0462995	G1	34	34	30	28	28	27	33
ACTATCTCAACCAGAG-1_WT 1	ACTATCTCAACCAGAG-1	Hippocampus in WT	WT 1	Mus musculus	Brain hippocampus	WT	4521	15019	17	0.11319	0	-0.0273987	-0.0171637	G1	5	5	4	5	5	3	4
ACTATCTCACAAAGTA-1_WT 1	ACTATCTCACAAAGTA-1	Hippocampus in WT	WT 1	Mus musculus	Brain hippocampus	WT	4946	19898	8	0.040205	0	-0.0347481	-0.0351563	G1	5	5	4	5	5	3	4
ACTATCTCAGCTATAC-1_WT 1	ACTATCTCAGCTATAC-1	Hippocampus in WT	WT 1	Mus musculus	Brain hippocampus	WT	4724	19983	8	0.040034	0	-0.0368087	-0.035733	G1	3	3	2	3	3	2	3
ACTATCTCATCGAAGG-1_WT 1	ACTATCTCATCGAAGG-1	Hippocampus in WT	WT 1	Mus musculus	Brain hippocampus	WT	1771	3024	16	0.529101	0	-0.0522242	-0.00966313	G1	0	0	1	0	0	1	0
ACTATCTCATGACACT-1_WT 1	ACTATCTCATGACACT-1	Hippocampus in WT	WT 1	Mus musculus	Brain hippocampus	WT	4113	12241	37	0.302263	0	0.00370058	-0.0684061	S	1	1	0	2	2	0	2
ACTATCTGTCTCGGGT-1_WT 1	ACTATCTGTCTCGGGT-1	Hippocampus in WT	WT 1	Mus musculus	Brain hippocampus	WT	5644	25452	13	0.0510765	0	-0.0185068	-0.0708983	G1	7	7	2	4	4	2	7
ACTATCTGTCTGTAAC-1_WT 1	ACTATCTGTCTGTAAC-1	Hippocampus in WT	WT 1	Mus musculus	Brain hippocampus	WT	3233	6541	14	0.214035	0	-0.0330477	-0.0968938	G1	6	6	5	6	6	4	5
ACTATCTGTTCGAAGG-1_WT 1	ACTATCTGTTCGAAGG-1	Hippocampus in WT	WT 1	Mus musculus	Brain hippocampus	WT	4236	11958	16	0.133802	0	-0.071116	-0.00930446	G1	7	7	2	4	4	2	7
ACTATCTTCACTACTT-1_WT 1	ACTATCTTCACTACTT-1	Hippocampus in WT	WT 1	Mus musculus	Brain hippocampus	WT	2463	4808	52	1.08153	0	-0.0309486	-0.0748265	G1	6	6	5	6	6	4	5
ACTATCTTCACTCACC-1_WT 1	ACTATCTTCACTCACC-1	Hippocampus in WT	WT 1	Mus musculus	Brain hippocampus	WT	3781	10940	15	0.137112	0	-0.00540055	-0.0478777	G1	14	14	10	13	13	11	11
ACTATGGCAGGTACGA-1_WT 1	ACTATGGCAGGTACGA-1	Hippocampus in WT	WT 1	Mus musculus	Brain hippocampus	WT	1375	2139	8	0.374007	0	0.0430309	-0.028581	S	44	44	1	0	0	1	41
ACTATGGTCATTGTGG-1_WT 1	ACTATGGTCATTGTGG-1	Hippocampus in WT	WT 1	Mus musculus	Brain hippocampus	WT	1987	3516	17	0.483504	0	-0.044843	-0.0218867	G1	6	6	5	6	6	4	5
ACTATTCAGAGCCCAA-1_WT 1	ACTATTCAGAGCCCAA-1	Hippocampus in WT	WT 1	Mus musculus	Brain hippocampus	WT	2589	5659	10	0.17671	0	0.0484385	0.0023208	S	0	0	1	0	0	1	0
ACTATTCAGATTGATG-1_WT 1	ACTATTCAGATTGATG-1	Hippocampus in WT	WT 1	Mus musculus	Brain hippocampus	WT	3377	8803	9	0.102238	0	-0.0145504	-0.0202176	G1	9	9	0	1	1	0	14
ACTATTCAGCTCTGTA-1_WT 1	ACTATTCAGCTCTGTA-1	Hippocampus in WT	WT 1	Mus musculus	Brain hippocampus	WT	4398	16291	23	0.141182	0	0.0526742	-0.0460685	S	5	5	4	5	5	3	4
ACTATTCCACTCATAG-1_WT 1	ACTATTCCACTCATAG-1	Hippocampus in WT	WT 1	Mus musculus	Brain hippocampus	WT	2486	5079	12	0.236267	0	0.0451898	-0.0659948	S	2	2	0	1	1	0	1
ACTATTCCACTCCGAG-1_WT 1	ACTATTCCACTCCGAG-1	Hippocampus in WT	WT 1	Mus musculus	Brain hippocampus	WT	4495	15761	20	0.126895	0	-0.020426	-0.058714	G1	9	9	0	1	1	0	14
ACTATTCGTCGATTAC-1_WT 1	ACTATTCGTCGATTAC-1	Hippocampus in WT	WT 1	Mus musculus	Brain hippocampus	WT	3358	8208	9	0.109649	0	-0.00965176	-0.0575218	G1	1	1	0	2	2	0	2
ACTATTCGTGGCTACC-1_WT 1	ACTATTCGTGGCTACC-1	Hippocampus in WT	WT 1	Mus musculus	Brain hippocampus	WT	3006	7375	12	0.162712	0	0.0286595	-0.0372943	S	1	1	0	2	2	0	2
ACTATTCTCATGACAC-1_WT 1	ACTATTCTCATGACAC-1	Hippocampus in WT	WT 1	Mus musculus	Brain hippocampus	WT	2610	5845	6	0.102652	0	-0.0244077	-0.0565051	G1	16	16	15	14	14	12	12
ACTATTCTCCACGGGT-1_WT 1	ACTATTCTCCACGGGT-1	Hippocampus in WT	WT 1	Mus musculus	Brain hippocampus	WT	5151	20598	14	0.0679678	0	-0.0604964	-0.0455131	G1	39	39	11	32	32	15	39
ACTCCCAAGGAAGAAC-1_WT 1	ACTCCCAAGGAAGAAC-1	Hippocampus in WT	WT 1	Mus musculus	Brain hippocampus	WT	2870	5148	39	0.757576	0	-0.08913	-0.0311671	G1	30	30	25	26	26	25	29
ACTCCCAAGGACAGCT-1_WT 1	ACTCCCAAGGACAGCT-1	Hippocampus in WT	WT 1	Mus musculus	Brain hippocampus	WT	4189	10941	17	0.155379	0	-0.00819324	-0.0318264	G1	11	11	8	10	10	7	17
ACTCCCACACGGCTAC-1_WT 1	ACTCCCACACGGCTAC-1	Hippocampus in WT	WT 1	Mus musculus	Brain hippocampus	WT	5906	25324	12	0.0473859	0	-0.022872	-0.0191126	G1	7	7	2	4	4	2	7
ACTCCCAGTTGCAACT-1_WT 1	ACTCCCAGTTGCAACT-1	Hippocampus in WT	WT 1	Mus musculus	Brain hippocampus	WT	1929	3693	14	0.379096	0	0.0364011	0.0289971	S	0	0	1	0	0	1	0
ACTCTCGAGAAGTCAT-1_WT 1	ACTCTCGAGAAGTCAT-1	Hippocampus in WT	WT 1	Mus musculus	Brain hippocampus	WT	3181	9016	11	0.122005	0	-0.00537328	-0.0209622	G1	16	16	15	14	14	12	12
ACTCTCGAGACTTCCA-1_WT 1	ACTCTCGAGACTTCCA-1	Hippocampus in WT	WT 1	Mus musculus	Brain hippocampus	WT	4874	18818	11	0.0584547	0	-0.0513144	-0.0768146	G1	3	3	2	3	3	2	3
ACTCTCGAGCGTGCCT-1_WT 1	ACTCTCGAGCGTGCCT-1	Hippocampus in WT	WT 1	Mus musculus	Brain hippocampus	WT	2938	6741	10	0.148346	0	-0.0197323	-0.0359864	G1	1	1	0	2	2	0	2
ACTCTCGCACGGGCTT-1_WT 1	ACTCTCGCACGGGCTT-1	Hippocampus in WT	WT 1	Mus musculus	Brain hippocampus	WT	1771	3015	7	0.232172	0	-0.0509406	-0.0465262	G1	0	0	1	0	0	1	0
ACTCTCGCAGCTCCTT-1_WT 1	ACTCTCGCAGCTCCTT-1	Hippocampus in WT	WT 1	Mus musculus	Brain hippocampus	WT	3878	13088	17	0.12989	0	-0.0017946	-0.0449256	G1	2	2	0	1	1	0	1
ACTCTCGGTGAGTAAT-1_WT 1	ACTCTCGGTGAGTAAT-1	Hippocampus in WT	WT 1	Mus musculus	Brain hippocampus	WT	3767	10663	12	0.112539	0	0.0161443	-0.0711989	S	3	3	2	3	3	2	3
ACTCTCGGTTACGATC-1_WT 1	ACTCTCGGTTACGATC-1	Hippocampus in WT	WT 1	Mus musculus	Brain hippocampus	WT	2843	6517	7	0.107411	0	-0.00340964	-0.0239354	G1	1	1	0	2	2	0	2
ACTCTCGGTTGGTACT-1_WT 1	ACTCTCGGTTGGTACT-1	Hippocampus in WT	WT 1	Mus musculus	Brain hippocampus	WT	2689	5707	13	0.22779	0	-0.0578759	-0.0542295	G1	28	28	0	2	2	0	28
ACTCTCGTCTCTGAGA-1_WT 1	ACTCTCGTCTCTGAGA-1	Hippocampus in WT	WT 1	Mus musculus	Brain hippocampus	WT	3371	8779	22	0.250598	0	0.0171514	-0.0105846	S	14	14	10	13	13	11	11
ACTGATGAGAAGGATG-1_WT 1	ACTGATGAGAAGGATG-1	Hippocampus in WT	WT 1	Mus musculus	Brain hippocampus	WT	3759	9762	7	0.0717066	0	-0.0446047	-0.0269122	G1	11	11	8	10	10	7	17
ACTGATGAGATTGGGC-1_WT 1	ACTGATGAGATTGGGC-1	Hippocampus in WT	WT 1	Mus musculus	Brain hippocampus	WT	2850	6610	19	0.287443	0	-0.00505002	-0.0443175	G1	3	3	2	3	3	2	3
ACTGATGAGTCACACT-1_WT 1	ACTGATGAGTCACACT-1	Hippocampus in WT	WT 1	Mus musculus	Brain hippocampus	WT	3696	10403	14	0.134577	0	-0.0101942	-0.0372251	G1	12	12	12	11	11	10	9
ACTGATGCATTGTACG-1_WT 1	ACTGATGCATTGTACG-1	Hippocampus in WT	WT 1	Mus musculus	Brain hippocampus	WT	3160	8264	7	0.0847047	0	0.0273069	-0.0670006	S	1	1	0	2	2	0	2
ACTGATGGTCACCCTT-1_WT 1	ACTGATGGTCACCCTT-1	Hippocampus in WT	WT 1	Mus musculus	Brain hippocampus	WT	3822	12238	15	0.122569	0	-0.0714905	-0.0223309	G1	16	16	15	14	14	12	12
ACTGATGTCGGCTTCT-1_WT 1	ACTGATGTCGGCTTCT-1	Hippocampus in WT	WT 1	Mus musculus	Brain hippocampus	WT	1693	2674	16	0.598355	0	-0.0594375	-0.0754872	G1	27	27	21	24	24	23	27
ACTGATGTCGTGGCTG-1_WT 1	ACTGATGTCGTGGCTG-1	Hippocampus in WT	WT 1	Mus musculus	Brain hippocampus	WT	3741	9194	41	0.445943	0	-0.0625491	-0.00326192	G1	9	9	0	1	1	0	14
ACTGCAAAGCGCATCC-1_WT 1	ACTGCAAAGCGCATCC-1	Hippocampus in WT	WT 1	Mus musculus	Brain hippocampus	WT	2224	4509	10	0.221779	0	-0.0198999	0.0443522	G2M	1	1	0	2	2	0	2
ACTGCAACAAAGGGTC-1_WT 1	ACTGCAACAAAGGGTC-1	Hippocampus in WT	WT 1	Mus musculus	Brain hippocampus	WT	5629	25758	10	0.0388229	0	-0.00212962	-0.100835	G1	25	25	4	23	23	22	25
ACTGCAACAGAGCTAG-1_WT 1	ACTGCAACAGAGCTAG-1	Hippocampus in WT	WT 1	Mus musculus	Brain hippocampus	WT	3394	9105	6	0.0658979	0	-0.00482763	-0.0981273	G1	3	3	2	3	3	2	3
ACTGCAACATGACGAG-1_WT 1	ACTGCAACATGACGAG-1	Hippocampus in WT	WT 1	Mus musculus	Brain hippocampus	WT	2910	6902	9	0.130397	0	-0.0324304	-0.0136564	G1	2	2	0	2	2	0	1
ACTGCAAGTAAGCTCT-1_WT 1	ACTGCAAGTAAGCTCT-1	Hippocampus in WT	WT 1	Mus musculus	Brain hippocampus	WT	2076	3802	10	0.263019	0	-0.0228461	0.0451022	G2M	0	0	1	0	0	1	0
ACTGCAAGTACGTAGG-1_WT 1	ACTGCAAGTACGTAGG-1	Hippocampus in WT	WT 1	Mus musculus	Brain hippocampus	WT	3833	11600	10	0.0862069	0	-0.0306445	-0.110424	G1	11	11	8	10	10	7	17
ACTGCAAGTGTCTTGA-1_WT 1	ACTGCAAGTGTCTTGA-1	Hippocampus in WT	WT 1	Mus musculus	Brain hippocampus	WT	3104	6858	18	0.262467	0	-0.0433307	-0.0776421	G1	23	23	7	8	8	6	19
ACTGTCCGTGTCTCCT-1_WT 1	ACTGTCCGTGTCTCCT-1	Hippocampus in WT	WT 1	Mus musculus	Brain hippocampus	WT	1500	2360	15	0.635593	0	-0.00609356	-0.0458781	G1	0	0	1	0	0	1	0
ACTGTCCTCTCCTGAC-1_WT 1	ACTGTCCTCTCCTGAC-1	Hippocampus in WT	WT 1	Mus musculus	Brain hippocampus	WT	5245	22023	33	0.149843	0	-0.0356043	-0.0305846	G1	12	12	12	11	11	10	9
ACTGTGAAGGTAGTAT-1_WT 1	ACTGTGAAGGTAGTAT-1	Hippocampus in WT	WT 1	Mus musculus	Brain hippocampus	WT	1366	1864	11	0.590129	0	0.122557	-0.0446673	S	13	13	13	12	12	9	10
ACTGTGACAACCTATG-1_WT 1	ACTGTGACAACCTATG-1	Hippocampus in WT	WT 1	Mus musculus	Brain hippocampus	WT	1580	2335	11	0.471092	0	0.00179531	-0.0936645	S	13	13	13	12	12	9	10
ACTGTGACATCTAGAC-1_WT 1	ACTGTGACATCTAGAC-1	Hippocampus in WT	WT 1	Mus musculus	Brain hippocampus	WT	1760	2773	7	0.252434	0	-0.0867298	-0.0132665	G1	13	13	13	12	12	9	10
ACTGTGAGTGTTAACC-1_WT 1	ACTGTGAGTGTTAACC-1	Hippocampus in WT	WT 1	Mus musculus	Brain hippocampus	WT	2025	3412	13	0.381008	0	-0.0518039	-0.0757357	G1	0	0	1	0	0	1	0
ACTGTGAGTTACGGAG-1_WT 1	ACTGTGAGTTACGGAG-1	Hippocampus in WT	WT 1	Mus musculus	Brain hippocampus	WT	4155	11834	21	0.177455	0	-0.000102116	-0.061228	G1	1	1	0	2	2	0	2
ACTGTGAGTTCTTGTT-1_WT 1	ACTGTGAGTTCTTGTT-1	Hippocampus in WT	WT 1	Mus musculus	Brain hippocampus	WT	1811	2885	7	0.242634	0	-0.0960277	-0.0108584	G1	13	13	13	12	12	9	10
ACTTAGGAGACTACGG-1_WT 1	ACTTAGGAGACTACGG-1	Hippocampus in WT	WT 1	Mus musculus	Brain hippocampus	WT	4475	12303	12	0.0975372	0	-0.0104671	-0.0802307	G1	7	7	11	4	4	18	23
ACTTAGGTCAAGGACG-1_WT 1	ACTTAGGTCAAGGACG-1	Hippocampus in WT	WT 1	Mus musculus	Brain hippocampus	WT	379	512	1	0.195312	0	0.0459818	-0.0140556	S	10	10	3	9	9	8	8
ACTTAGGTCCTATTTG-1_WT 1	ACTTAGGTCCTATTTG-1	Hippocampus in WT	WT 1	Mus musculus	Brain hippocampus	WT	4379	14158	16	0.11301	0	-0.0380139	-0.0669797	G1	3	3	2	3	3	2	3
ACTTAGGTCGTGACTA-1_WT 1	ACTTAGGTCGTGACTA-1	Hippocampus in WT	WT 1	Mus musculus	Brain hippocampus	WT	4360	13897	11	0.0791538	0	-0.0419756	-0.0395188	G1	16	16	15	14	14	12	12
ACTTATCAGAATCGTA-1_WT 1	ACTTATCAGAATCGTA-1	Hippocampus in WT	WT 1	Mus musculus	Brain hippocampus	WT	3625	9519	21	0.220611	0	-0.0150832	-0.0163745	G1	1	1	0	2	2	0	2
ACTTATCCACCTAAAC-1_WT 1	ACTTATCCACCTAAAC-1	Hippocampus in WT	WT 1	Mus musculus	Brain hippocampus	WT	4263	14569	20	0.137278	0	-0.0249265	0.0221247	G2M	3	3	2	3	3	2	3
ACTTATCTCCGTGTAA-1_WT 1	ACTTATCTCCGTGTAA-1	Hippocampus in WT	WT 1	Mus musculus	Brain hippocampus	WT	5032	15433	32	0.207348	0	-0.00421268	-0.0615467	G1	11	11	8	10	10	7	30
ACTTATCTCCTCTTTC-1_WT 1	ACTTATCTCCTCTTTC-1	Hippocampus in WT	WT 1	Mus musculus	Brain hippocampus	WT	4141	13833	72	0.520494	0	0.0507675	-0.0454862	S	2	2	0	1	1	0	1
ACTTATCTCGGCATAT-1_WT 1	ACTTATCTCGGCATAT-1	Hippocampus in WT	WT 1	Mus musculus	Brain hippocampus	WT	3551	9408	9	0.0956633	0	0.0523876	-0.0498907	S	2	2	0	1	1	0	1
ACTTCCGAGAAGCGCT-1_WT 1	ACTTCCGAGAAGCGCT-1	Hippocampus in WT	WT 1	Mus musculus	Brain hippocampus	WT	4070	13053	21	0.160883	0	-0.0385265	-0.0418809	G1	33	33	7	16	16	15	16
ACTTCCGAGACTTCGT-1_WT 1	ACTTCCGAGACTTCGT-1	Hippocampus in WT	WT 1	Mus musculus	Brain hippocampus	WT	4911	17407	16	0.091917	0	-0.0439981	-0.0358193	G1	11	11	8	10	10	7	30
ACTTCCGAGGTCACTT-1_WT 1	ACTTCCGAGGTCACTT-1	Hippocampus in WT	WT 1	Mus musculus	Brain hippocampus	WT	3526	9925	12	0.120907	0	-0.0147159	-0.041055	G1	1	1	0	2	2	0	2
ACTTCCGAGTCCCGGT-1_WT 1	ACTTCCGAGTCCCGGT-1	Hippocampus in WT	WT 1	Mus musculus	Brain hippocampus	WT	4157	13285	11	0.0828002	0	0.0337505	-0.00967186	S	21	21	18	19	19	17	21
ACTTCCGCAAGCGAAC-1_WT 1	ACTTCCGCAAGCGAAC-1	Hippocampus in WT	WT 1	Mus musculus	Brain hippocampus	WT	3266	8410	9	0.107015	0	-0.0261217	-0.0418216	G1	12	12	12	11	11	10	9
ACTTCCGGTCGCGTTG-1_WT 1	ACTTCCGGTCGCGTTG-1	Hippocampus in WT	WT 1	Mus musculus	Brain hippocampus	WT	2734	6132	8	0.130463	0	-0.03704	-0.0428553	G1	2	2	0	1	1	0	1
ACTTCCGGTTCAGCTA-1_WT 1	ACTTCCGGTTCAGCTA-1	Hippocampus in WT	WT 1	Mus musculus	Brain hippocampus	WT	2656	5631	17	0.3019	0	-0.0410226	-0.0657614	G1	2	2	0	1	1	0	1
ACTTCCGTCAGGAGAC-1_WT 1	ACTTCCGTCAGGAGAC-1	Hippocampus in WT	WT 1	Mus musculus	Brain hippocampus	WT	4365	14618	7	0.0478862	0	-0.042009	-0.0406042	G1	2	2	0	1	1	0	1
ACTTCCGTCGCACGAC-1_WT 1	ACTTCCGTCGCACGAC-1	Hippocampus in WT	WT 1	Mus musculus	Brain hippocampus	WT	1572	2608	12	0.460123	0	0.0181472	0.00763315	S	0	0	1	0	0	1	0
ACTTCCGTCGTCTACC-1_WT 1	ACTTCCGTCGTCTACC-1	Hippocampus in WT	WT 1	Mus musculus	Brain hippocampus	WT	1988	3641	15	0.411975	0	-0.0406555	-0.00941832	G1	18	18	16	17	17	14	15
ACTTCGCAGAAACTGT-1_WT 1	ACTTCGCAGAAACTGT-1	Hippocampus in WT	WT 1	Mus musculus	Brain hippocampus	WT	3882	10768	13	0.120728	0	-0.0204694	-0.0625696	G1	1	1	0	2	2	0	2
ACTTCGCCACAAAGCG-1_WT 1	ACTTCGCCACAAAGCG-1	Hippocampus in WT	WT 1	Mus musculus	Brain hippocampus	WT	1574	2312	14	0.605536	0	-0.0275158	-0.0503657	G1	13	13	13	12	12	9	10
ACTTCGCGTCGCCTAG-1_WT 1	ACTTCGCGTCGCCTAG-1	Hippocampus in WT	WT 1	Mus musculus	Brain hippocampus	WT	1555	2599	8	0.307811	0	-0.0506855	-0.0663368	G1	43	43	19	20	20	19	20
ACTTTCAAGGACAACC-1_WT 1	ACTTTCAAGGACAACC-1	Hippocampus in WT	WT 1	Mus musculus	Brain hippocampus	WT	5019	18550	7	0.0377359	0	-0.00488767	-0.0626871	G1	5	5	4	5	5	3	4
ACTTTCAAGGAGTACC-1_WT 1	ACTTTCAAGGAGTACC-1	Hippocampus in WT	WT 1	Mus musculus	Brain hippocampus	WT	2778	6100	16	0.262295	0	0.0115433	-0.059157	S	1	1	0	2	2	0	2
ACTTTCAAGGCAGGTT-1_WT 1	ACTTTCAAGGCAGGTT-1	Hippocampus in WT	WT 1	Mus musculus	Brain hippocampus	WT	1556	2442	12	0.4914	0	-0.0736666	-0.0378328	G1	0	0	1	0	0	1	0
ACTTTCAAGGGTGGGA-1_WT 1	ACTTTCAAGGGTGGGA-1	Hippocampus in WT	WT 1	Mus musculus	Brain hippocampus	WT	2646	5780	10	0.17301	0	-0.039761	-0.0112618	G1	8	8	6	7	7	5	6
ACTTTCACAACCCTAA-1_WT 1	ACTTTCACAACCCTAA-1	Hippocampus in WT	WT 1	Mus musculus	Brain hippocampus	WT	3770	11681	9	0.0770482	0	0.0113398	-0.0837425	S	1	1	0	2	2	0	2
ACTTTCACAGGCTTGC-1_WT 1	ACTTTCACAGGCTTGC-1	Hippocampus in WT	WT 1	Mus musculus	Brain hippocampus	WT	4957	18614	22	0.118191	0	-0.0133632	-0.00479231	G1	8	8	6	7	7	5	6
ACTTTCATCGCGTGAC-1_WT 1	ACTTTCATCGCGTGAC-1	Hippocampus in WT	WT 1	Mus musculus	Brain hippocampus	WT	5619	22910	36	0.157137	0	-0.00440366	-0.0322965	G1	11	11	8	10	10	7	30
ACTTTCATCGCTCCTA-1_WT 1	ACTTTCATCGCTCCTA-1	Hippocampus in WT	WT 1	Mus musculus	Brain hippocampus	WT	4939	19140	15	0.0783699	0	-0.00576947	-0.0168729	G1	14	14	10	13	13	11	11
ACTTTGTAGACTACGG-1_WT 1	ACTTTGTAGACTACGG-1	Hippocampus in WT	WT 1	Mus musculus	Brain hippocampus	WT	3596	8412	40	0.475511	0	-0.0334183	-0.0677984	G1	31	31	27	22	22	21	31
ACTTTGTAGGCTTCCG-1_WT 1	ACTTTGTAGGCTTCCG-1	Hippocampus in WT	WT 1	Mus musculus	Brain hippocampus	WT	3708	9544	12	0.125733	0	0.0187609	-0.0218933	S	9	9	0	1	1	0	1
ACTTTGTGTCATACCA-1_WT 1	ACTTTGTGTCATACCA-1	Hippocampus in WT	WT 1	Mus musculus	Brain hippocampus	WT	1955	3464	4	0.115473	0	-0.0189494	-0.0380788	G1	18	18	16	17	17	14	15
ACTTTGTGTTCGTAAC-1_WT 1	ACTTTGTGTTCGTAAC-1	Hippocampus in WT	WT 1	Mus musculus	Brain hippocampus	WT	1734	2799	17	0.60736	0	-0.0677293	-0.0658	G1	0	0	1	0	0	1	0
AGAAATGAGGCAGGGA-1_WT 1	AGAAATGAGGCAGGGA-1	Hippocampus in WT	WT 1	Mus musculus	Brain hippocampus	WT	1222	1826	9	0.492881	0	-0.0475785	-0.0385748	G1	0	0	1	0	0	1	0
AGAAATGCAAAGACTA-1_WT 1	AGAAATGCAAAGACTA-1	Hippocampus in WT	WT 1	Mus musculus	Brain hippocampus	WT	3118	7270	10	0.137552	0	0.0570474	0.0526561	S	1	1	0	2	2	0	2
AGAAATGGTAGATTGA-1_WT 1	AGAAATGGTAGATTGA-1	Hippocampus in WT	WT 1	Mus musculus	Brain hippocampus	WT	1474	2362	3	0.127011	0	-0.00699763	0.00357515	G2M	0	0	1	0	0	1	0
AGAAATGGTGAGGATC-1_WT 1	AGAAATGGTGAGGATC-1	Hippocampus in WT	WT 1	Mus musculus	Brain hippocampus	WT	2828	6555	10	0.152555	0	-0.0351303	-0.00353414	G1	1	1	0	2	2	0	2
AGAAATGTCGTTCTCG-1_WT 1	AGAAATGTCGTTCTCG-1	Hippocampus in WT	WT 1	Mus musculus	Brain hippocampus	WT	5460	22840	41	0.17951	0	-0.0217238	-0.0825418	G1	5	5	4	5	5	3	4
AGAAATGTCTAGTTCT-1_WT 1	AGAAATGTCTAGTTCT-1	Hippocampus in WT	WT 1	Mus musculus	Brain hippocampus	WT	4813	18031	15	0.0831901	0	-0.053383	-0.0102538	G1	10	10	9	9	9	8	8
AGAACAACATTGCAAC-1_WT 1	AGAACAACATTGCAAC-1	Hippocampus in WT	WT 1	Mus musculus	Brain hippocampus	WT	5228	21485	11	0.0511985	0	-0.0591893	-0.052707	G1	10	10	9	9	9	8	8
AGAACAAGTCACCGAC-1_WT 1	AGAACAAGTCACCGAC-1	Hippocampus in WT	WT 1	Mus musculus	Brain hippocampus	WT	2074	3653	9	0.246373	0	0.0102516	-0.0771309	S	6	6	5	6	6	4	5
AGAACCTAGAAACTGT-1_WT 1	AGAACCTAGAAACTGT-1	Hippocampus in WT	WT 1	Mus musculus	Brain hippocampus	WT	3117	8181	13	0.158905	0	-0.0630953	-0.0177516	G1	21	21	18	19	19	17	21
AGAACCTAGATGCTTC-1_WT 1	AGAACCTAGATGCTTC-1	Hippocampus in WT	WT 1	Mus musculus	Brain hippocampus	WT	2312	4890	7	0.143149	0	-0.00660188	-0.054495	G1	1	1	0	2	2	0	2
AGAACCTAGGTTTACC-1_WT 1	AGAACCTAGGTTTACC-1	Hippocampus in WT	WT 1	Mus musculus	Brain hippocampus	WT	1670	2710	6	0.221402	0	0.010986	-0.0563771	S	0	0	1	0	0	1	0
AGAACCTAGTCAATCC-1_WT 1	AGAACCTAGTCAATCC-1	Hippocampus in WT	WT 1	Mus musculus	Brain hippocampus	WT	1585	2681	10	0.372995	0	-0.0170391	-0.00197846	G1	0	0	1	0	0	1	0
AGAACCTCAAGGTTGG-1_WT 1	AGAACCTCAAGGTTGG-1	Hippocampus in WT	WT 1	Mus musculus	Brain hippocampus	WT	1046	1485	7	0.47138	0	-0.033194	-0.0395106	G1	19	19	17	18	18	16	22
AGAACCTGTGCTTCAA-1_WT 1	AGAACCTGTGCTTCAA-1	Hippocampus in WT	WT 1	Mus musculus	Brain hippocampus	WT	3975	11206	14	0.124933	0	-0.0557394	-0.0380732	G1	28	28	26	27	27	26	28
AGAACCTGTTGGCCTG-1_WT 1	AGAACCTGTTGGCCTG-1	Hippocampus in WT	WT 1	Mus musculus	Brain hippocampus	WT	4099	14650	18	0.122867	0	-0.02902	-0.0617374	G1	3	3	2	3	3	2	3
AGAACCTTCCCATAGA-1_WT 1	AGAACCTTCCCATAGA-1	Hippocampus in WT	WT 1	Mus musculus	Brain hippocampus	WT	3180	7890	10	0.126743	0	-0.0511303	-0.0315684	G1	9	9	0	1	1	0	1
AGAACCTTCTAGTACG-1_WT 1	AGAACCTTCTAGTACG-1	Hippocampus in WT	WT 1	Mus musculus	Brain hippocampus	WT	2132	3388	11	0.324675	0	-0.060307	-0.049312	G1	30	30	25	26	26	25	29
AGAACCTTCTTCCCAG-1_WT 1	AGAACCTTCTTCCCAG-1	Hippocampus in WT	WT 1	Mus musculus	Brain hippocampus	WT	2407	4739	4	0.084406	0	-0.00725918	0.0134025	G2M	18	18	16	17	17	14	15
AGAAGCGAGCTGACTT-1_WT 1	AGAAGCGAGCTGACTT-1	Hippocampus in WT	WT 1	Mus musculus	Brain hippocampus	WT	1440	2186	8	0.365965	0	0.0109263	-0.0777046	S	6	6	5	6	6	4	5
AGAAGCGCAATGTCTG-1_WT 1	AGAAGCGCAATGTCTG-1	Hippocampus in WT	WT 1	Mus musculus	Brain hippocampus	WT	3671	9561	17	0.177806	0	-0.0220842	0.0196361	G2M	16	16	15	14	14	12	12
AGAAGCGGTCCCGCAA-1_WT 1	AGAAGCGGTCCCGCAA-1	Hippocampus in WT	WT 1	Mus musculus	Brain hippocampus	WT	3173	7527	8	0.106284	0	-0.0459587	-0.0438748	G1	15	15	14	15	15	13	13
AGAAGCGGTGACTGAG-1_WT 1	AGAAGCGGTGACTGAG-1	Hippocampus in WT	WT 1	Mus musculus	Brain hippocampus	WT	1816	2920	17	0.582192	0	-0.0240829	-0.0448699	G1	18	18	16	17	17	14	15
AGAAGTAAGGTCACAG-1_WT 1	AGAAGTAAGGTCACAG-1	Hippocampus in WT	WT 1	Mus musculus	Brain hippocampus	WT	4278	12923	16	0.12381	0	0.00335417	-0.0445284	S	5	5	4	5	5	3	4
AGAAGTACACATATCG-1_WT 1	AGAAGTACACATATCG-1	Hippocampus in WT	WT 1	Mus musculus	Brain hippocampus	WT	3542	9812	49	0.499389	0	-0.000104484	0.00545038	G2M	1	1	0	2	2	0	2
AGAAGTACACTACGGC-1_WT 1	AGAAGTACACTACGGC-1	Hippocampus in WT	WT 1	Mus musculus	Brain hippocampus	WT	4853	15621	11	0.070418	0	0.0159606	-0.0235318	S	33	33	7	16	16	15	16
AGAAGTAGTTCGCGTG-1_WT 1	AGAAGTAGTTCGCGTG-1	Hippocampus in WT	WT 1	Mus musculus	Brain hippocampus	WT	1931	2924	17	0.581395	0	-0.0517786	-0.00657389	G1	13	13	13	12	12	9	10
AGACAAAAGGTCCCTG-1_WT 1	AGACAAAAGGTCCCTG-1	Hippocampus in WT	WT 1	Mus musculus	Brain hippocampus	WT	3186	8344	11	0.131831	0	-0.0316775	-0.0558717	G1	1	1	0	2	2	0	2
AGACAAACACTAGAGG-1_WT 1	AGACAAACACTAGAGG-1	Hippocampus in WT	WT 1	Mus musculus	Brain hippocampus	WT	4509	15448	30	0.1942	0	-0.0136333	-0.061885	G1	2	2	0	1	1	0	1
AGACAAACACTGTCGG-1_WT 1	AGACAAACACTGTCGG-1	Hippocampus in WT	WT 1	Mus musculus	Brain hippocampus	WT	3436	9241	9	0.0973921	0	0.00874459	-0.0279183	S	9	9	0	1	1	0	1
AGACAAAGTGCAGGAT-1_WT 1	AGACAAAGTGCAGGAT-1	Hippocampus in WT	WT 1	Mus musculus	Brain hippocampus	WT	1903	3398	6	0.176574	0	-0.0598919	0.0169266	G2M	0	0	1	0	0	1	0
AGACAAATCACAAGGG-1_WT 1	AGACAAATCACAAGGG-1	Hippocampus in WT	WT 1	Mus musculus	Brain hippocampus	WT	3974	10802	15	0.138863	0	-0.0128054	-0.059053	G1	17	17	7	8	8	6	24
AGACAAATCATCTCTA-1_WT 1	AGACAAATCATCTCTA-1	Hippocampus in WT	WT 1	Mus musculus	Brain hippocampus	WT	2864	6674	8	0.119868	0	0.0280807	-0.0613733	S	1	1	0	2	2	0	2
AGACACTAGTAGAGTT-1_WT 1	AGACACTAGTAGAGTT-1	Hippocampus in WT	WT 1	Mus musculus	Brain hippocampus	WT	2357	4250	15	0.352941	0	-0.0651115	0.0295461	G2M	18	18	16	17	17	14	15
AGACACTAGTTCCGTA-1_WT 1	AGACACTAGTTCCGTA-1	Hippocampus in WT	WT 1	Mus musculus	Brain hippocampus	WT	4361	14710	14	0.0951734	0	0.00210996	-0.0137664	S	21	21	18	19	19	17	21
AGACACTCAACGAGGT-1_WT 1	AGACACTCAACGAGGT-1	Hippocampus in WT	WT 1	Mus musculus	Brain hippocampus	WT	2771	6530	7	0.107198	0	-0.0288233	-0.0111621	G1	2	2	0	1	1	0	1
AGACACTCACATATCG-1_WT 1	AGACACTCACATATCG-1	Hippocampus in WT	WT 1	Mus musculus	Brain hippocampus	WT	4953	17575	14	0.0796586	0	-0.0405055	-0.0570086	G1	10	10	9	9	9	8	8
AGACAGGAGGTCGTGA-1_WT 1	AGACAGGAGGTCGTGA-1	Hippocampus in WT	WT 1	Mus musculus	Brain hippocampus	WT	2312	4232	8	0.189036	0	0.00502666	-0.045611	S	20	20	20	21	21	20	18
AGACAGGAGGTTACAA-1_WT 1	AGACAGGAGGTTACAA-1	Hippocampus in WT	WT 1	Mus musculus	Brain hippocampus	WT	3473	8842	12	0.135716	0	-0.00199636	-0.0722216	G1	20	20	20	21	21	20	18
AGACAGGAGTCTCCTC-1_WT 1	AGACAGGAGTCTCCTC-1	Hippocampus in WT	WT 1	Mus musculus	Brain hippocampus	WT	4964	16351	21	0.128433	0	-0.0615234	-0.0196577	G1	35	35	28	22	22	21	32
AGACAGGAGTTGGAAT-1_WT 1	AGACAGGAGTTGGAAT-1	Hippocampus in WT	WT 1	Mus musculus	Brain hippocampus	WT	2502	4924	13	0.264013	0	-0.0295082	-0.0829285	G1	18	18	16	17	17	14	15
AGACAGGCAGAAGTGC-1_WT 1	AGACAGGCAGAAGTGC-1	Hippocampus in WT	WT 1	Mus musculus	Brain hippocampus	WT	1863	3214	7	0.217797	0	0.0048804	-0.0767678	S	6	6	5	6	6	4	5
AGACAGGGTAGACACG-1_WT 1	AGACAGGGTAGACACG-1	Hippocampus in WT	WT 1	Mus musculus	Brain hippocampus	WT	5337	19996	14	0.070014	0	-0.0466744	0.00113215	G2M	22	22	11	16	16	18	23
AGACAGGTCGACACTA-1_WT 1	AGACAGGTCGACACTA-1	Hippocampus in WT	WT 1	Mus musculus	Brain hippocampus	WT	3312	8229	27	0.328108	0	0.0317707	-0.0847315	S	12	12	12	11	11	10	9
AGACCATAGCAGAAAG-1_WT 1	AGACCATAGCAGAAAG-1	Hippocampus in WT	WT 1	Mus musculus	Brain hippocampus	WT	6037	26858	20	0.0744657	0	-0.0393594	-0.0410509	G1	7	7	11	4	4	18	23
AGACCATAGCAGGGAG-1_WT 1	AGACCATAGCAGGGAG-1	Hippocampus in WT	WT 1	Mus musculus	Brain hippocampus	WT	4074	11432	22	0.192442	0	-0.0356499	-0.0189752	G1	21	21	18	19	19	17	21
AGACCATAGGGATCAC-1_WT 1	AGACCATAGGGATCAC-1	Hippocampus in WT	WT 1	Mus musculus	Brain hippocampus	WT	5365	21823	22	0.100811	0	-0.0295895	-0.00891549	G1	10	10	9	9	9	8	8
AGACCATAGGTCCCGT-1_WT 1	AGACCATAGGTCCCGT-1	Hippocampus in WT	WT 1	Mus musculus	Brain hippocampus	WT	2238	4468	4	0.0895255	0	-0.0216472	-0.0435342	G1	1	1	0	2	2	0	2
AGACCATAGTACGAGC-1_WT 1	AGACCATAGTACGAGC-1	Hippocampus in WT	WT 1	Mus musculus	Brain hippocampus	WT	2565	5569	8	0.143652	0	0.0371311	-0.0741284	S	2	2	0	1	1	0	1
AGACCATCAGAGGAAA-1_WT 1	AGACCATCAGAGGAAA-1	Hippocampus in WT	WT 1	Mus musculus	Brain hippocampus	WT	4973	19958	8	0.0400842	0	-0.0232209	-0.00940995	G1	25	25	23	23	23	22	25
AGACCATGTTGAGGAC-1_WT 1	AGACCATGTTGAGGAC-1	Hippocampus in WT	WT 1	Mus musculus	Brain hippocampus	WT	1737	2783	68	2.44341	0	-0.0240649	0.0326174	G2M	0	0	1	0	0	1	0
AGACCATGTTTCGTGA-1_WT 1	AGACCATGTTTCGTGA-1	Hippocampus in WT	WT 1	Mus musculus	Brain hippocampus	WT	1170	1574	9	0.571792	0	-0.0553003	-0.00605685	G1	13	13	13	12	12	9	10
AGACCATTCGACACCG-1_WT 1	AGACCATTCGACACCG-1	Hippocampus in WT	WT 1	Mus musculus	Brain hippocampus	WT	1616	2754	9	0.326797	0	0.0106048	-0.0775498	S	0	0	1	0	0	1	0
AGACCATTCGATACGT-1_WT 1	AGACCATTCGATACGT-1	Hippocampus in WT	WT 1	Mus musculus	Brain hippocampus	WT	3393	8911	8	0.0897767	0	0.000378926	-0.0412244	S	2	2	0	1	1	0	1
AGACCCGCAAGATGTA-1_WT 1	AGACCCGCAAGATGTA-1	Hippocampus in WT	WT 1	Mus musculus	Brain hippocampus	WT	3798	10562	27	0.255633	0	-0.0431314	-0.0175535	G1	11	11	8	10	10	7	17
AGACCCGCACCGTGGT-1_WT 1	AGACCCGCACCGTGGT-1	Hippocampus in WT	WT 1	Mus musculus	Brain hippocampus	WT	2973	6617	5	0.075563	0	-0.0547421	-0.078593	G1	21	21	18	19	19	17	21
AGACCCGGTAGTATAG-1_WT 1	AGACCCGGTAGTATAG-1	Hippocampus in WT	WT 1	Mus musculus	Brain hippocampus	WT	1521	2394	15	0.626566	0	-0.0461591	0.164274	G2M	45	45	33	35	35	31	44
AGACCCGGTATCAGCT-1_WT 1	AGACCCGGTATCAGCT-1	Hippocampus in WT	WT 1	Mus musculus	Brain hippocampus	WT	5074	22899	14	0.061138	0	-0.0114678	-0.0534187	G1	5	5	4	5	5	3	4
AGACCCGGTGACATCT-1_WT 1	AGACCCGGTGACATCT-1	Hippocampus in WT	WT 1	Mus musculus	Brain hippocampus	WT	3550	10635	11	0.103432	0	0.0175727	-0.0370557	S	1	1	0	2	2	0	2
AGACTCACAAGCGGAT-1_WT 1	AGACTCACAAGCGGAT-1	Hippocampus in WT	WT 1	Mus musculus	Brain hippocampus	WT	1591	2624	6	0.228659	0	-0.0196073	-0.0669684	G1	0	0	1	0	0	1	0
AGACTCAGTATCACCA-1_WT 1	AGACTCAGTATCACCA-1	Hippocampus in WT	WT 1	Mus musculus	Brain hippocampus	WT	3408	9091	6	0.0659993	0	-0.0311238	-0.0128089	G1	8	8	6	7	7	5	6
AGACTCAGTCGCACAC-1_WT 1	AGACTCAGTCGCACAC-1	Hippocampus in WT	WT 1	Mus musculus	Brain hippocampus	WT	4513	14406	10	0.0694155	0	-0.0133434	-0.0612799	G1	7	7	2	4	4	2	7
AGACTCAGTCTGTAAC-1_WT 1	AGACTCAGTCTGTAAC-1	Hippocampus in WT	WT 1	Mus musculus	Brain hippocampus	WT	3742	11942	10	0.0837381	0	-0.0275829	-0.0587875	G1	3	3	2	3	3	2	3
AGACTCATCGTAGAGG-1_WT 1	AGACTCATCGTAGAGG-1	Hippocampus in WT	WT 1	Mus musculus	Brain hippocampus	WT	1294	1881	8	0.425306	0	-0.0644446	0.000983419	G2M	0	0	1	0	0	1	0
AGACTCATCTGGCCTT-1_WT 1	AGACTCATCTGGCCTT-1	Hippocampus in WT	WT 1	Mus musculus	Brain hippocampus	WT	4231	13984	10	0.0715103	0	-0.0516444	-0.0107594	G1	16	16	15	14	14	12	12
AGACTCATCTGGCTGG-1_WT 1	AGACTCATCTGGCTGG-1	Hippocampus in WT	WT 1	Mus musculus	Brain hippocampus	WT	4278	13909	16	0.115033	0	-0.0697241	-0.0360062	G1	9	9	0	1	1	0	1
AGAGAATAGAGTCAAT-1_WT 1	AGAGAATAGAGTCAAT-1	Hippocampus in WT	WT 1	Mus musculus	Brain hippocampus	WT	3589	9802	19	0.193838	0	-0.00932811	0.000466668	G2M	2	2	0	1	1	0	1
AGAGAATGTGCGGCTT-1_WT 1	AGAGAATGTGCGGCTT-1	Hippocampus in WT	WT 1	Mus musculus	Brain hippocampus	WT	4196	13670	13	0.0950988	0	-0.0514568	-0.00504187	G1	5	5	4	5	5	3	4
AGAGAGCAGGTTTACC-1_WT 1	AGAGAGCAGGTTTACC-1	Hippocampus in WT	WT 1	Mus musculus	Brain hippocampus	WT	5864	23579	17	0.0720981	0	-0.00681113	-0.0385827	G1	7	7	11	4	4	18	23
AGAGAGCAGTATGAGT-1_WT 1	AGAGAGCAGTATGAGT-1	Hippocampus in WT	WT 1	Mus musculus	Brain hippocampus	WT	2746	6223	6	0.0964165	0	0.0123958	-0.0576429	S	1	1	0	2	2	0	2
AGAGAGCCAGCAGGAT-1_WT 1	AGAGAGCCAGCAGGAT-1	Hippocampus in WT	WT 1	Mus musculus	Brain hippocampus	WT	1269	1743	5	0.286862	0	-0.00741922	-0.0957261	G1	13	13	13	12	12	9	10
AGAGAGCGTGATTAGA-1_WT 1	AGAGAGCGTGATTAGA-1	Hippocampus in WT	WT 1	Mus musculus	Brain hippocampus	WT	1115	1597	3	0.187852	0	-0.0352484	-0.0605264	G1	0	0	1	0	0	1	0
AGAGAGCTCCTCGATC-1_WT 1	AGAGAGCTCCTCGATC-1	Hippocampus in WT	WT 1	Mus musculus	Brain hippocampus	WT	2046	3325	21	0.631579	0	0.0240284	0.0179408	S	30	30	25	26	26	25	29
AGAGAGCTCGGCTATA-1_WT 1	AGAGAGCTCGGCTATA-1	Hippocampus in WT	WT 1	Mus musculus	Brain hippocampus	WT	4457	13947	10	0.0717	0	0.0425748	-0.0507933	S	7	7	2	4	4	2	7
AGAGCAGAGTAACAGT-1_WT 1	AGAGCAGAGTAACAGT-1	Hippocampus in WT	WT 1	Mus musculus	Brain hippocampus	WT	2313	4299	4	0.0930449	0	-0.00528724	-0.0680665	G1	2	2	0	1	1	0	1
AGAGCAGCAAGGCGTA-1_WT 1	AGAGCAGCAAGGCGTA-1	Hippocampus in WT	WT 1	Mus musculus	Brain hippocampus	WT	2832	5964	19	0.318578	0	0.00573016	-0.0177249	S	31	31	27	22	22	21	31
AGAGCAGCAGAAACCG-1_WT 1	AGAGCAGCAGAAACCG-1	Hippocampus in WT	WT 1	Mus musculus	Brain hippocampus	WT	2050	3494	32	0.915856	0	0.0547161	-0.0331098	S	6	6	5	6	6	4	5
AGAGCAGCAGCGTAGA-1_WT 1	AGAGCAGCAGCGTAGA-1	Hippocampus in WT	WT 1	Mus musculus	Brain hippocampus	WT	1081	1474	10	0.678426	0	-0.0533421	0.0590886	G2M	0	0	1	0	0	1	0
AGAGCAGCAGTTTGGT-1_WT 1	AGAGCAGCAGTTTGGT-1	Hippocampus in WT	WT 1	Mus musculus	Brain hippocampus	WT	4162	12831	9	0.0701426	0	-0.00805682	-0.0189718	G1	5	5	4	23	23	22	25
AGAGCAGGTGGGAGAG-1_WT 1	AGAGCAGGTGGGAGAG-1	Hippocampus in WT	WT 1	Mus musculus	Brain hippocampus	WT	4104	12246	7	0.0571615	0	-0.0559731	-0.0832086	G1	5	5	4	5	5	3	4
AGAGCAGTCAAGAAAC-1_WT 1	AGAGCAGTCAAGAAAC-1	Hippocampus in WT	WT 1	Mus musculus	Brain hippocampus	WT	2824	6517	11	0.168789	0	0.0108321	-0.0197217	S	1	1	0	2	2	0	2
AGAGCCCAGAATCGCG-1_WT 1	AGAGCCCAGAATCGCG-1	Hippocampus in WT	WT 1	Mus musculus	Brain hippocampus	WT	5986	25837	40	0.154817	0	-0.00839609	-0.0376894	G1	2	2	0	1	1	0	1
AGAGCCCCACAAATGA-1_WT 1	AGAGCCCCACAAATGA-1	Hippocampus in WT	WT 1	Mus musculus	Brain hippocampus	WT	3950	13007	17	0.130699	0	-0.00548717	-0.0529683	G1	5	5	4	5	5	3	4
AGAGCCCCATCCGTGG-1_WT 1	AGAGCCCCATCCGTGG-1	Hippocampus in WT	WT 1	Mus musculus	Brain hippocampus	WT	2507	5466	23	0.420783	0	-0.0114075	-6.65e-06	G1	2	2	0	1	1	0	1
AGAGCCCTCCGGCAAC-1_WT 1	AGAGCCCTCCGGCAAC-1	Hippocampus in WT	WT 1	Mus musculus	Brain hippocampus	WT	4520	15045	3	0.0199402	0	-0.0157757	-0.0464041	G1	5	5	4	5	5	3	4
AGAGCCCTCGCACGAC-1_WT 1	AGAGCCCTCGCACGAC-1	Hippocampus in WT	WT 1	Mus musculus	Brain hippocampus	WT	4584	15878	17	0.107066	0	-0.0365069	-0.0163778	G1	3	3	2	3	3	2	3
AGATAGACACGAGGTA-1_WT 1	AGATAGACACGAGGTA-1	Hippocampus in WT	WT 1	Mus musculus	Brain hippocampus	WT	4363	13743	8	0.0582114	0	-0.0328183	-0.065377	G1	11	11	8	10	10	7	17
AGATAGACATTCTTCA-1_WT 1	AGATAGACATTCTTCA-1	Hippocampus in WT	WT 1	Mus musculus	Brain hippocampus	WT	3533	11086	16	0.144326	0	-0.00341555	-0.0300264	G1	20	20	6	21	21	5	18
AGATAGAGTTATTCTC-1_WT 1	AGATAGAGTTATTCTC-1	Hippocampus in WT	WT 1	Mus musculus	Brain hippocampus	WT	3586	9260	10	0.107991	0	-0.0608514	0.0186517	G2M	8	8	6	7	7	5	6
AGATAGATCATTGCTT-1_WT 1	AGATAGATCATTGCTT-1	Hippocampus in WT	WT 1	Mus musculus	Brain hippocampus	WT	1849	3299	12	0.363747	0	0.00306868	-0.0587576	S	0	0	1	0	0	1	0
AGATAGATCCCGAATA-1_WT 1	AGATAGATCCCGAATA-1	Hippocampus in WT	WT 1	Mus musculus	Brain hippocampus	WT	4200	11719	7	0.0597321	0	-0.0288827	-0.029072	G1	15	15	14	15	15	13	13
AGATCCAAGGTTCACT-1_WT 1	AGATCCAAGGTTCACT-1	Hippocampus in WT	WT 1	Mus musculus	Brain hippocampus	WT	5445	25721	22	0.0855332	0	-0.0156138	-0.0435425	G1	5	5	4	5	5	3	4
AGATCCACACATATCG-1_WT 1	AGATCCACACATATCG-1	Hippocampus in WT	WT 1	Mus musculus	Brain hippocampus	WT	2462	5221	12	0.229841	0	0.0367104	0.000528696	S	1	1	0	2	2	0	2
AGATCCACACCGTCGA-1_WT 1	AGATCCACACCGTCGA-1	Hippocampus in WT	WT 1	Mus musculus	Brain hippocampus	WT	3770	11775	16	0.135881	0	-0.0399818	-0.0512775	G1	20	20	20	21	21	20	18
AGATCCACACCGTGGT-1_WT 1	AGATCCACACCGTGGT-1	Hippocampus in WT	WT 1	Mus musculus	Brain hippocampus	WT	4166	13176	24	0.182149	0	0.0141098	-0.0076124	S	10	10	9	9	9	8	8
AGATCCAGTACGTACT-1_WT 1	AGATCCAGTACGTACT-1	Hippocampus in WT	WT 1	Mus musculus	Brain hippocampus	WT	4679	18335	13	0.0709026	0	-0.0391447	-0.0313301	G1	3	3	2	3	3	2	3
AGATCCAGTAGTGTGG-1_WT 1	AGATCCAGTAGTGTGG-1	Hippocampus in WT	WT 1	Mus musculus	Brain hippocampus	WT	4323	14073	13	0.0923755	0	-0.0778949	-0.0520845	G1	15	15	14	15	15	13	13
AGATCCATCCCTCGTA-1_WT 1	AGATCCATCCCTCGTA-1	Hippocampus in WT	WT 1	Mus musculus	Brain hippocampus	WT	1473	2133	4	0.187529	0	0.0218253	-0.0102099	S	13	13	13	12	12	9	10
AGATCCATCCGCAAAT-1_WT 1	AGATCCATCCGCAAAT-1	Hippocampus in WT	WT 1	Mus musculus	Brain hippocampus	WT	1618	2663	8	0.300413	0	-0.0421857	-0.0307118	G1	0	0	1	0	0	1	0
AGATCCATCGACCTAA-1_WT 1	AGATCCATCGACCTAA-1	Hippocampus in WT	WT 1	Mus musculus	Brain hippocampus	WT	1589	2597	10	0.38506	0	0.0474052	-0.0548204	S	0	0	1	0	0	1	0
AGATCGTAGCGACATG-1_WT 1	AGATCGTAGCGACATG-1	Hippocampus in WT	WT 1	Mus musculus	Brain hippocampus	WT	4208	13417	8	0.0596259	0	-0.0151139	-0.0170517	G1	3	3	2	3	3	2	3
AGATCGTCACAAGCCC-1_WT 1	AGATCGTCACAAGCCC-1	Hippocampus in WT	WT 1	Mus musculus	Brain hippocampus	WT	1452	2305	10	0.433839	0	0.00248687	0.0122227	G2M	0	0	1	0	0	1	0
AGATCGTCACCTCTAC-1_WT 1	AGATCGTCACCTCTAC-1	Hippocampus in WT	WT 1	Mus musculus	Brain hippocampus	WT	2541	5580	7	0.125448	0	0.0127453	-0.0618531	S	12	12	12	11	11	10	9
AGATCGTCAGAATGTA-1_WT 1	AGATCGTCAGAATGTA-1	Hippocampus in WT	WT 1	Mus musculus	Brain hippocampus	WT	2923	6523	14	0.214625	0	0.0145676	-0.0331903	S	1	1	0	2	2	0	2
AGATCGTCAGCGCGTT-1_WT 1	AGATCGTCAGCGCGTT-1	Hippocampus in WT	WT 1	Mus musculus	Brain hippocampus	WT	734	978	2	0.204499	0	0.0330968	-0.0337415	S	0	0	1	0	0	1	0
AGATCGTGTTGGGATG-1_WT 1	AGATCGTGTTGGGATG-1	Hippocampus in WT	WT 1	Mus musculus	Brain hippocampus	WT	3278	7914	5	0.0631792	0	0.0388279	-0.000795045	S	28	28	26	27	27	26	28
AGATCGTTCGTTCTCG-1_WT 1	AGATCGTTCGTTCTCG-1	Hippocampus in WT	WT 1	Mus musculus	Brain hippocampus	WT	5690	24265	16	0.0659386	0	-0.00785088	-0.072219	G1	22	22	9	16	16	8	16
AGATGAATCGCTCTCA-1_WT 1	AGATGAATCGCTCTCA-1	Hippocampus in WT	WT 1	Mus musculus	Brain hippocampus	WT	1594	2581	11	0.426191	0	-0.0212832	0.0107838	G2M	0	0	1	0	0	1	0
AGATGCTCAAACTAAG-1_WT 1	AGATGCTCAAACTAAG-1	Hippocampus in WT	WT 1	Mus musculus	Brain hippocampus	WT	1203	1597	6	0.375704	0	-0.0644852	0.048738	G2M	36	36	29	30	30	9	37
AGATGCTGTACGGATG-1_WT 1	AGATGCTGTACGGATG-1	Hippocampus in WT	WT 1	Mus musculus	Brain hippocampus	WT	4440	16728	22	0.131516	0	-0.047234	0.0170392	G2M	5	5	4	5	5	3	4
AGATGCTTCCAACCAA-1_WT 1	AGATGCTTCCAACCAA-1	Hippocampus in WT	WT 1	Mus musculus	Brain hippocampus	WT	2875	6730	12	0.178306	0	-0.0125649	-0.0559524	G1	2	2	0	1	1	0	1
AGCATCAAGTATGATG-1_WT 1	AGCATCAAGTATGATG-1	Hippocampus in WT	WT 1	Mus musculus	Brain hippocampus	WT	3883	11458	12	0.10473	0	0.0150411	0.0371789	G2M	7	7	2	4	4	2	7
AGCATCACAGGGTCTC-1_WT 1	AGCATCACAGGGTCTC-1	Hippocampus in WT	WT 1	Mus musculus	Brain hippocampus	WT	4923	20088	15	0.0746715	0	-0.0366344	-0.0445361	G1	17	17	7	8	8	6	24
AGCATCAGTAGCTGAG-1_WT 1	AGCATCAGTAGCTGAG-1	Hippocampus in WT	WT 1	Mus musculus	Brain hippocampus	WT	3869	10003	18	0.179946	0	0.0254233	-0.0327501	S	28	28	26	27	27	26	28
AGCATCAGTCATTGCA-1_WT 1	AGCATCAGTCATTGCA-1	Hippocampus in WT	WT 1	Mus musculus	Brain hippocampus	WT	1998	3355	6	0.178838	0	-0.0364706	-0.0442161	G1	6	6	5	6	6	4	5
AGCCAATAGACTTCGT-1_WT 1	AGCCAATAGACTTCGT-1	Hippocampus in WT	WT 1	Mus musculus	Brain hippocampus	WT	3246	8608	13	0.151022	0	-0.0319145	-0.0575721	G1	2	2	0	1	1	0	1
AGCCAATAGGAAGTGA-1_WT 1	AGCCAATAGGAAGTGA-1	Hippocampus in WT	WT 1	Mus musculus	Brain hippocampus	WT	3804	11786	4	0.0339386	0	-0.0442912	-0.0136022	G1	5	5	4	5	5	3	4
AGCCAATAGTGGATAT-1_WT 1	AGCCAATAGTGGATAT-1	Hippocampus in WT	WT 1	Mus musculus	Brain hippocampus	WT	2983	6896	11	0.159513	0	-0.0553382	-0.0621726	G1	2	2	0	1	1	0	1
AGCCAATCAACTCGAT-1_WT 1	AGCCAATCAACTCGAT-1	Hippocampus in WT	WT 1	Mus musculus	Brain hippocampus	WT	4242	12770	7	0.054816	0	-0.0213166	-0.0247564	G1	17	17	7	8	8	6	34
AGCCAATCAATTTCGG-1_WT 1	AGCCAATCAATTTCGG-1	Hippocampus in WT	WT 1	Mus musculus	Brain hippocampus	WT	4427	14595	13	0.0890716	0	-0.044716	-0.0442428	G1	5	5	4	5	5	3	4
AGCCAATCAGGGTTGA-1_WT 1	AGCCAATCAGGGTTGA-1	Hippocampus in WT	WT 1	Mus musculus	Brain hippocampus	WT	3572	9630	11	0.114226	0	-0.0467844	0.0161383	G2M	7	7	2	4	4	2	3
AGCCAATCATGCGTGC-1_WT 1	AGCCAATCATGCGTGC-1	Hippocampus in WT	WT 1	Mus musculus	Brain hippocampus	WT	4597	16795	15	0.0893123	0	-0.0118151	-0.0406444	G1	23	23	7	8	8	6	19
AGCCAATGTAGGAGGG-1_WT 1	AGCCAATGTAGGAGGG-1	Hippocampus in WT	WT 1	Mus musculus	Brain hippocampus	WT	3623	10387	5	0.0481371	0	-0.0300817	-0.0202508	G1	9	9	0	1	1	0	1
AGCCAATGTATCTCTT-1_WT 1	AGCCAATGTATCTCTT-1	Hippocampus in WT	WT 1	Mus musculus	Brain hippocampus	WT	1630	2664	32	1.2012	0	-0.0236355	0.0277373	G2M	0	0	1	0	0	1	0
AGCCACGAGGTAACTA-1_WT 1	AGCCACGAGGTAACTA-1	Hippocampus in WT	WT 1	Mus musculus	Brain hippocampus	WT	1803	2949	56	1.89895	0	-0.0668448	0.00102598	G2M	6	6	5	6	6	4	5
AGCCACGCACCGTGCA-1_WT 1	AGCCACGCACCGTGCA-1	Hippocampus in WT	WT 1	Mus musculus	Brain hippocampus	WT	4530	18114	13	0.0717677	0	-0.0103513	-0.0444303	G1	25	25	23	23	23	22	25
AGCCACGCACCTATCC-1_WT 1	AGCCACGCACCTATCC-1	Hippocampus in WT	WT 1	Mus musculus	Brain hippocampus	WT	4071	12782	16	0.125176	0	0.0451304	-0.0748909	S	9	9	0	1	1	0	1
AGCCACGCACGTCGGT-1_WT 1	AGCCACGCACGTCGGT-1	Hippocampus in WT	WT 1	Mus musculus	Brain hippocampus	WT	3339	8839	7	0.0791945	0	-0.0026719	-0.0671804	G1	3	3	2	3	3	2	3
AGCCACGGTAAGAACT-1_WT 1	AGCCACGGTAAGAACT-1	Hippocampus in WT	WT 1	Mus musculus	Brain hippocampus	WT	3392	9123	10	0.109613	0	-0.0198124	-0.082978	G1	3	3	2	3	3	2	3
AGCCACGGTCAAACGG-1_WT 1	AGCCACGGTCAAACGG-1	Hippocampus in WT	WT 1	Mus musculus	Brain hippocampus	WT	1199	1781	10	0.561482	0	-0.00490914	-0.0544824	G1	0	0	1	0	0	1	0
AGCCACGGTTCAATCG-1_WT 1	AGCCACGGTTCAATCG-1	Hippocampus in WT	WT 1	Mus musculus	Brain hippocampus	WT	1905	3360	23	0.684524	0	-0.054926	0.04837	G2M	0	0	1	0	0	1	0
AGCCACGTCGGCACTG-1_WT 1	AGCCACGTCGGCACTG-1	Hippocampus in WT	WT 1	Mus musculus	Brain hippocampus	WT	3679	10051	5	0.0497463	0	-0.0537571	-0.0262409	G1	1	1	0	2	2	0	2
AGCCAGCAGACCACGA-1_WT 1	AGCCAGCAGACCACGA-1	Hippocampus in WT	WT 1	Mus musculus	Brain hippocampus	WT	2608	5731	17	0.296632	0	-0.00385321	0.0554821	G2M	0	0	1	0	0	1	0
AGCCAGCAGATGATTG-1_WT 1	AGCCAGCAGATGATTG-1	Hippocampus in WT	WT 1	Mus musculus	Brain hippocampus	WT	3046	6878	12	0.174469	0	0.159167	0.000851902	S	18	18	16	17	17	14	15
AGCCAGCAGCCTCTTC-1_WT 1	AGCCAGCAGCCTCTTC-1	Hippocampus in WT	WT 1	Mus musculus	Brain hippocampus	WT	2088	4008	11	0.274451	0	0.0317138	0.0400738	G2M	0	0	1	0	0	1	0
AGCCAGCCACTACCGG-1_WT 1	AGCCAGCCACTACCGG-1	Hippocampus in WT	WT 1	Mus musculus	Brain hippocampus	WT	5299	22092	21	0.095057	0	-0.0472782	-0.0316735	G1	29	29	24	25	25	24	26
AGCCAGCCACTTTATC-1_WT 1	AGCCAGCCACTTTATC-1	Hippocampus in WT	WT 1	Mus musculus	Brain hippocampus	WT	4157	13336	10	0.074985	0	-0.0587696	-0.0285808	G1	21	21	18	19	19	17	21
AGCCAGCCAGTTGAAA-1_WT 1	AGCCAGCCAGTTGAAA-1	Hippocampus in WT	WT 1	Mus musculus	Brain hippocampus	WT	4039	12655	18	0.142236	0	-0.0115188	-0.0329447	G1	5	5	4	5	5	3	4
AGCCAGCCATTGGGAG-1_WT 1	AGCCAGCCATTGGGAG-1	Hippocampus in WT	WT 1	Mus musculus	Brain hippocampus	WT	6399	27830	66	0.237154	0	-0.0547871	-0.0630485	G1	11	11	8	10	10	7	30
AGCCAGCGTCAAAGTA-1_WT 1	AGCCAGCGTCAAAGTA-1	Hippocampus in WT	WT 1	Mus musculus	Brain hippocampus	WT	3731	10095	7	0.0693413	0	-0.0281565	-0.0504588	G1	8	8	6	7	7	5	6
AGCCAGCTCTGTAACG-1_WT 1	AGCCAGCTCTGTAACG-1	Hippocampus in WT	WT 1	Mus musculus	Brain hippocampus	WT	3776	8325	21	0.252252	0	0.0255342	-0.0695747	S	15	15	14	15	15	13	13
AGCGATTAGCCTAGGA-1_WT 1	AGCGATTAGCCTAGGA-1	Hippocampus in WT	WT 1	Mus musculus	Brain hippocampus	WT	2252	3626	16	0.441258	0	-0.0128106	-0.0345658	G1	19	19	17	18	18	16	35
AGCGATTTCACCACAA-1_WT 1	AGCGATTTCACCACAA-1	Hippocampus in WT	WT 1	Mus musculus	Brain hippocampus	WT	3935	12756	14	0.109752	0	0.00931517	-0.0403746	S	3	3	2	3	3	2	3
AGCGATTTCGAGAGCA-1_WT 1	AGCGATTTCGAGAGCA-1	Hippocampus in WT	WT 1	Mus musculus	Brain hippocampus	WT	1438	2238	7	0.312779	0	-0.0201378	0.0503752	G2M	0	0	1	0	0	1	0
AGCGATTTCGCCAACG-1_WT 1	AGCGATTTCGCCAACG-1	Hippocampus in WT	WT 1	Mus musculus	Brain hippocampus	WT	3203	7539	32	0.424459	0	-0.00412582	-0.0680141	G1	1	1	0	2	2	0	2
AGCGCCAAGCAGTAAT-1_WT 1	AGCGCCAAGCAGTAAT-1	Hippocampus in WT	WT 1	Mus musculus	Brain hippocampus	WT	3579	9587	25	0.26077	0	-0.0562214	-0.0673965	G1	2	2	0	1	1	0	1
AGCGCCACAATCGCCG-1_WT 1	AGCGCCACAATCGCCG-1	Hippocampus in WT	WT 1	Mus musculus	Brain hippocampus	WT	3306	7722	23	0.29785	0	-0.0137513	-0.0785706	G1	8	8	6	7	7	5	6
AGCGCCACATCTTAGG-1_WT 1	AGCGCCACATCTTAGG-1	Hippocampus in WT	WT 1	Mus musculus	Brain hippocampus	WT	1708	2864	6	0.209497	0	-0.019725	0.0107261	G2M	0	0	1	0	0	1	0
AGCGCCAGTAATCAAG-1_WT 1	AGCGCCAGTAATCAAG-1	Hippocampus in WT	WT 1	Mus musculus	Brain hippocampus	WT	4863	17007	11	0.0646792	0	-0.0321058	-0.0412023	G1	7	7	11	4	4	2	3
AGCGCCATCGCCTTGT-1_WT 1	AGCGCCATCGCCTTGT-1	Hippocampus in WT	WT 1	Mus musculus	Brain hippocampus	WT	1627	2804	9	0.32097	0	-0.0210118	-0.0468561	G1	0	0	1	0	0	1	0
AGCGCTGAGACGTCGA-1_WT 1	AGCGCTGAGACGTCGA-1	Hippocampus in WT	WT 1	Mus musculus	Brain hippocampus	WT	3749	10260	16	0.155945	0	-0.0695962	-0.0357074	G1	9	9	0	2	2	0	2
AGCGCTGCATCGGAAG-1_WT 1	AGCGCTGCATCGGAAG-1	Hippocampus in WT	WT 1	Mus musculus	Brain hippocampus	WT	6918	31434	56	0.178151	0	-0.0200388	-0.0612705	G1	2	2	0	1	1	0	1
AGCGCTGGTTCGGTTA-1_WT 1	AGCGCTGGTTCGGTTA-1	Hippocampus in WT	WT 1	Mus musculus	Brain hippocampus	WT	4289	12911	14	0.108435	0	-0.0510862	-0.0787264	G1	17	17	7	8	8	6	24
AGCGCTGTCTCAATCT-1_WT 1	AGCGCTGTCTCAATCT-1	Hippocampus in WT	WT 1	Mus musculus	Brain hippocampus	WT	2825	6939	13	0.187347	0	-0.028231	-0.00492441	G1	2	2	0	1	1	0	1
AGCGTATAGGCACGAT-1_WT 1	AGCGTATAGGCACGAT-1	Hippocampus in WT	WT 1	Mus musculus	Brain hippocampus	WT	1544	2404	10	0.415973	0	0.0115329	-0.0309359	S	6	6	5	6	6	4	5
AGCGTATTCCTTATAC-1_WT 1	AGCGTATTCCTTATAC-1	Hippocampus in WT	WT 1	Mus musculus	Brain hippocampus	WT	3386	9202	2	0.0217344	0	-0.0594776	-0.0681458	G1	14	14	10	13	13	11	11
AGCGTATTCGCCGAGT-1_WT 1	AGCGTATTCGCCGAGT-1	Hippocampus in WT	WT 1	Mus musculus	Brain hippocampus	WT	4244	13513	12	0.0888034	0	-0.0350451	-0.0336356	G1	24	24	19	20	20	19	20
AGCGTCGAGACATAAC-1_WT 1	AGCGTCGAGACATAAC-1	Hippocampus in WT	WT 1	Mus musculus	Brain hippocampus	WT	690	925	2	0.216216	0	0.0186921	-0.0287095	S	0	0	1	0	0	1	0
AGCGTCGAGCCTGAGA-1_WT 1	AGCGTCGAGCCTGAGA-1	Hippocampus in WT	WT 1	Mus musculus	Brain hippocampus	WT	2374	4901	7	0.142828	0	0.0119384	-0.108204	S	15	15	14	15	15	13	13
AGCGTCGCATTGTAGC-1_WT 1	AGCGTCGCATTGTAGC-1	Hippocampus in WT	WT 1	Mus musculus	Brain hippocampus	WT	815	1065	2	0.187793	0	0.0391969	-0.057908	S	0	0	1	0	0	1	0
AGCGTCGGTATCGCTA-1_WT 1	AGCGTCGGTATCGCTA-1	Hippocampus in WT	WT 1	Mus musculus	Brain hippocampus	WT	1598	2785	6	0.21544	0	-0.0396153	-0.043717	G1	2	2	0	1	1	0	1
AGCGTCGGTGCTGATT-1_WT 1	AGCGTCGGTGCTGATT-1	Hippocampus in WT	WT 1	Mus musculus	Brain hippocampus	WT	2963	7054	7	0.0992345	0	-0.0318789	0.00187929	G2M	22	22	11	16	16	15	16
AGCGTCGGTGTCTAAC-1_WT 1	AGCGTCGGTGTCTAAC-1	Hippocampus in WT	WT 1	Mus musculus	Brain hippocampus	WT	1410	2227	15	0.673552	0	0.00677101	-0.0150497	S	1	1	0	2	2	0	2
AGCTACACAGGCCTGT-1_WT 1	AGCTACACAGGCCTGT-1	Hippocampus in WT	WT 1	Mus musculus	Brain hippocampus	WT	3895	12725	24	0.188605	0	-0.0404575	-0.0718882	G1	3	3	2	3	3	2	3
AGCTACACATGGGTTT-1_WT 1	AGCTACACATGGGTTT-1	Hippocampus in WT	WT 1	Mus musculus	Brain hippocampus	WT	1920	3632	6	0.165198	0	-0.00558471	-0.0681737	G1	0	0	1	0	0	1	0
AGCTCAAAGCAAGTCG-1_WT 1	AGCTCAAAGCAAGTCG-1	Hippocampus in WT	WT 1	Mus musculus	Brain hippocampus	WT	2787	6294	18	0.285987	0	-0.0202831	-0.0497008	G1	1	1	0	1	1	0	1
AGCTCAAAGTGTTCCA-1_WT 1	AGCTCAAAGTGTTCCA-1	Hippocampus in WT	WT 1	Mus musculus	Brain hippocampus	WT	3097	7220	15	0.207756	0	-0.0706546	-0.058195	G1	1	1	0	2	2	0	2
AGCTCAACACACGTGC-1_WT 1	AGCTCAACACACGTGC-1	Hippocampus in WT	WT 1	Mus musculus	Brain hippocampus	WT	4748	17518	9	0.0513757	0	-0.00466987	-0.0572572	G1	7	7	2	4	4	2	7
AGCTCAACACTAGAGG-1_WT 1	AGCTCAACACTAGAGG-1	Hippocampus in WT	WT 1	Mus musculus	Brain hippocampus	WT	3090	7390	7	0.0947226	0	0.0660882	-0.030625	S	1	1	0	2	2	0	2
AGCTCAAGTCTTGAAC-1_WT 1	AGCTCAAGTCTTGAAC-1	Hippocampus in WT	WT 1	Mus musculus	Brain hippocampus	WT	3569	8906	20	0.224568	0	-0.0270837	-0.0404818	G1	16	16	15	14	14	12	12
AGCTTCCAGACCTCAT-1_WT 1	AGCTTCCAGACCTCAT-1	Hippocampus in WT	WT 1	Mus musculus	Brain hippocampus	WT	5975	29753	64	0.215104	0	-0.0289698	-0.0563768	G1	7	7	11	4	4	18	23
AGCTTCCAGGTCCCTG-1_WT 1	AGCTTCCAGGTCCCTG-1	Hippocampus in WT	WT 1	Mus musculus	Brain hippocampus	WT	1800	3278	7	0.213545	0	-0.0459007	-0.0357104	G1	0	0	1	0	0	1	0
AGCTTCCCAACTAGAA-1_WT 1	AGCTTCCCAACTAGAA-1	Hippocampus in WT	WT 1	Mus musculus	Brain hippocampus	WT	3522	8858	11	0.124182	0	-0.0372495	-0.0188263	G1	31	31	27	22	22	21	31
AGCTTCCGTACTCGAT-1_WT 1	AGCTTCCGTACTCGAT-1	Hippocampus in WT	WT 1	Mus musculus	Brain hippocampus	WT	3842	10190	18	0.176644	0	-0.0159672	-0.0371613	G1	15	15	14	15	15	13	13
AGCTTCCGTCCTATAG-1_WT 1	AGCTTCCGTCCTATAG-1	Hippocampus in WT	WT 1	Mus musculus	Brain hippocampus	WT	3173	8409	19	0.225948	0	-0.0483536	-0.0720648	G1	1	1	0	2	2	0	2
AGCTTCCGTCGGATTT-1_WT 1	AGCTTCCGTCGGATTT-1	Hippocampus in WT	WT 1	Mus musculus	Brain hippocampus	WT	3230	7568	9	0.118922	0	0.0103579	-0.05718	S	20	20	20	21	21	20	18
AGCTTCCGTGAGGCAT-1_WT 1	AGCTTCCGTGAGGCAT-1	Hippocampus in WT	WT 1	Mus musculus	Brain hippocampus	WT	3483	9302	15	0.161256	0	0.0772836	-0.0103172	S	12	12	12	11	11	10	9
AGCTTCCGTGCTTCAA-1_WT 1	AGCTTCCGTGCTTCAA-1	Hippocampus in WT	WT 1	Mus musculus	Brain hippocampus	WT	3179	8158	24	0.29419	0	-0.0395636	0.00120105	G2M	2	2	0	1	1	0	1
AGCTTCCGTTGAAGTA-1_WT 1	AGCTTCCGTTGAAGTA-1	Hippocampus in WT	WT 1	Mus musculus	Brain hippocampus	WT	3786	9619	20	0.207922	0	-0.0401975	-0.0334012	G1	11	11	8	10	10	7	17
AGCTTCCTCCCGAGAC-1_WT 1	AGCTTCCTCCCGAGAC-1	Hippocampus in WT	WT 1	Mus musculus	Brain hippocampus	WT	3116	7673	18	0.234589	0	-0.0428015	-0.0411048	G1	1	1	0	2	2	0	2
AGCTTCCTCGACATAC-1_WT 1	AGCTTCCTCGACATAC-1	Hippocampus in WT	WT 1	Mus musculus	Brain hippocampus	WT	3279	8831	13	0.147209	0	-0.0103107	-0.055782	G1	24	24	19	20	20	19	20
AGGAAATAGATGTAGT-1_WT 1	AGGAAATAGATGTAGT-1	Hippocampus in WT	WT 1	Mus musculus	Brain hippocampus	WT	4336	13760	8	0.0581395	0	0.012976	-0.0677295	S	5	5	4	5	5	3	4
AGGAAATAGCAAATCA-1_WT 1	AGGAAATAGCAAATCA-1	Hippocampus in WT	WT 1	Mus musculus	Brain hippocampus	WT	1603	2275	11	0.483516	0	-0.10325	0.00723548	G2M	13	13	13	12	12	9	10
AGGAAATAGCAGGTCA-1_WT 1	AGGAAATAGCAGGTCA-1	Hippocampus in WT	WT 1	Mus musculus	Brain hippocampus	WT	1431	2276	8	0.351494	0	0.0305137	-0.0590125	S	0	0	1	0	0	1	0
AGGAAATAGGGACCAT-1_WT 1	AGGAAATAGGGACCAT-1	Hippocampus in WT	WT 1	Mus musculus	Brain hippocampus	WT	3138	7867	13	0.165247	0	-0.000300377	-0.0756452	G1	2	2	0	1	1	0	1
AGGAAATCACATTGTG-1_WT 1	AGGAAATCACATTGTG-1	Hippocampus in WT	WT 1	Mus musculus	Brain hippocampus	WT	1724	2845	14	0.492091	0	-0.0243779	0.0208765	G2M	34	34	30	28	28	27	33
AGGAAATCAGAGTCTT-1_WT 1	AGGAAATCAGAGTCTT-1	Hippocampus in WT	WT 1	Mus musculus	Brain hippocampus	WT	1476	2330	10	0.429185	0	-0.0722425	-0.0844376	G1	0	0	1	0	0	1	0
AGGAAATCAGATTAAG-1_WT 1	AGGAAATCAGATTAAG-1	Hippocampus in WT	WT 1	Mus musculus	Brain hippocampus	WT	3405	8741	9	0.102963	0	-0.078655	-0.0387069	G1	7	7	2	4	4	2	7
AGGAAATTCAAGCTGT-1_WT 1	AGGAAATTCAAGCTGT-1	Hippocampus in WT	WT 1	Mus musculus	Brain hippocampus	WT	1789	2734	15	0.548647	0	0.0253414	-0.0700042	S	13	13	13	12	12	9	10
AGGAAATTCGCCGATG-1_WT 1	AGGAAATTCGCCGATG-1	Hippocampus in WT	WT 1	Mus musculus	Brain hippocampus	WT	4133	12424	11	0.0885383	0	-0.0605632	-0.0262748	G1	23	23	7	8	8	6	19
AGGAATAAGAGTACCG-1_WT 1	AGGAATAAGAGTACCG-1	Hippocampus in WT	WT 1	Mus musculus	Brain hippocampus	WT	3740	11160	10	0.0896057	0	-0.0132399	-0.0611806	G1	10	10	9	9	9	8	8
AGGAATAAGCCTTGAT-1_WT 1	AGGAATAAGCCTTGAT-1	Hippocampus in WT	WT 1	Mus musculus	Brain hippocampus	WT	3824	11167	10	0.0895496	0	0.0312377	-0.0720756	S	3	3	2	4	4	2	3
AGGAATAAGTTCCGTA-1_WT 1	AGGAATAAGTTCCGTA-1	Hippocampus in WT	WT 1	Mus musculus	Brain hippocampus	WT	3780	11441	6	0.052443	0	-0.00888784	-0.0626676	G1	3	3	2	3	3	2	3
AGGAATAGTGAATGTA-1_WT 1	AGGAATAGTGAATGTA-1	Hippocampus in WT	WT 1	Mus musculus	Brain hippocampus	WT	3221	7612	14	0.18392	0	-0.0103264	-0.00276237	G1	28	28	26	27	27	26	28
AGGAATATCAACCCGG-1_WT 1	AGGAATATCAACCCGG-1	Hippocampus in WT	WT 1	Mus musculus	Brain hippocampus	WT	3364	9570	12	0.125392	0	-0.00746489	-0.0227876	G1	3	3	2	3	3	2	3
AGGAATATCAGATGCT-1_WT 1	AGGAATATCAGATGCT-1	Hippocampus in WT	WT 1	Mus musculus	Brain hippocampus	WT	3137	6112	33	0.539921	0	-0.0689387	-0.0160479	G1	27	27	21	24	24	23	27
AGGACGAAGAGGGCGA-1_WT 1	AGGACGAAGAGGGCGA-1	Hippocampus in WT	WT 1	Mus musculus	Brain hippocampus	WT	3985	10923	16	0.14648	0	0.00974613	-0.0620191	S	21	21	18	19	19	17	21
AGGACGAAGCAATAAC-1_WT 1	AGGACGAAGCAATAAC-1	Hippocampus in WT	WT 1	Mus musculus	Brain hippocampus	WT	3340	8284	10	0.120715	0	-0.0244958	-0.0223982	G1	12	12	12	11	11	10	9
AGGACGAAGGTACAGC-1_WT 1	AGGACGAAGGTACAGC-1	Hippocampus in WT	WT 1	Mus musculus	Brain hippocampus	WT	1258	1733	10	0.577034	0	-0.0618942	-0.0468415	G1	13	13	13	12	12	9	10
AGGACGAAGTGGCAGT-1_WT 1	AGGACGAAGTGGCAGT-1	Hippocampus in WT	WT 1	Mus musculus	Brain hippocampus	WT	4077	12366	16	0.129387	0	-0.00857809	-0.0567895	G1	17	17	7	8	8	6	34
AGGACGACACCGTCGA-1_WT 1	AGGACGACACCGTCGA-1	Hippocampus in WT	WT 1	Mus musculus	Brain hippocampus	WT	2293	3789	12	0.316706	0	0.0293754	-0.0382283	S	30	30	25	26	26	25	29
AGGACGACACGGCCAT-1_WT 1	AGGACGACACGGCCAT-1	Hippocampus in WT	WT 1	Mus musculus	Brain hippocampus	WT	4454	14725	12	0.0814941	0	-0.0124161	-0.0520646	G1	29	29	24	25	25	24	26
AGGACGACAGCTCATA-1_WT 1	AGGACGACAGCTCATA-1	Hippocampus in WT	WT 1	Mus musculus	Brain hippocampus	WT	1183	1719	8	0.465387	0	-0.0596427	-0.0725002	G1	0	0	1	0	0	1	0
AGGACGACATTCCTCG-1_WT 1	AGGACGACATTCCTCG-1	Hippocampus in WT	WT 1	Mus musculus	Brain hippocampus	WT	7746	48367	200	0.413505	0	-0.0378205	-0.0488324	G1	2	2	0	1	1	0	1
AGGACGATCCATCAGA-1_WT 1	AGGACGATCCATCAGA-1	Hippocampus in WT	WT 1	Mus musculus	Brain hippocampus	WT	1303	1962	4	0.203874	0	-0.0599286	0.00960708	G2M	0	0	1	0	0	1	0
AGGACTTAGAGAGTTT-1_WT 1	AGGACTTAGAGAGTTT-1	Hippocampus in WT	WT 1	Mus musculus	Brain hippocampus	WT	1491	2448	7	0.285948	0	-0.0143579	0.0150381	G2M	44	44	1	0	0	1	41
AGGACTTAGTCTACCA-1_WT 1	AGGACTTAGTCTACCA-1	Hippocampus in WT	WT 1	Mus musculus	Brain hippocampus	WT	3150	8006	11	0.137397	0	-0.0307629	-0.0122693	G1	12	12	12	11	11	10	9
AGGACTTCAACCGACC-1_WT 1	AGGACTTCAACCGACC-1	Hippocampus in WT	WT 1	Mus musculus	Brain hippocampus	WT	4696	18983	34	0.179108	0	-0.0588453	-0.0452613	G1	3	3	2	3	3	2	3
AGGACTTGTGGGTTGA-1_WT 1	AGGACTTGTGGGTTGA-1	Hippocampus in WT	WT 1	Mus musculus	Brain hippocampus	WT	3126	7805	11	0.140935	0	-0.0180845	-0.00907346	G1	1	1	0	2	2	0	2
AGGACTTGTTCGAGCC-1_WT 1	AGGACTTGTTCGAGCC-1	Hippocampus in WT	WT 1	Mus musculus	Brain hippocampus	WT	1470	2436	9	0.369458	0	-0.0134874	-0.0147097	G1	0	0	1	0	0	1	0
AGGACTTTCGGTCACG-1_WT 1	AGGACTTTCGGTCACG-1	Hippocampus in WT	WT 1	Mus musculus	Brain hippocampus	WT	3464	8588	12	0.13973	0	-0.00668197	0.00972212	G2M	1	1	0	2	2	0	2
AGGACTTTCTCTGAGA-1_WT 1	AGGACTTTCTCTGAGA-1	Hippocampus in WT	WT 1	Mus musculus	Brain hippocampus	WT	3633	9639	39	0.404606	0	0.0284925	-0.0862973	S	9	9	0	1	1	0	1
AGGAGGTAGCGCCGTT-1_WT 1	AGGAGGTAGCGCCGTT-1	Hippocampus in WT	WT 1	Mus musculus	Brain hippocampus	WT	3043	6993	22	0.3146	0	-0.0915046	-0.0243877	G1	2	2	0	1	1	0	1
AGGAGGTGTAACAAGT-1_WT 1	AGGAGGTGTAACAAGT-1	Hippocampus in WT	WT 1	Mus musculus	Brain hippocampus	WT	2529	4985	25	0.501505	0	-0.0652745	-0.0658094	G1	1	1	0	2	2	0	2
AGGAGGTGTATGATCC-1_WT 1	AGGAGGTGTATGATCC-1	Hippocampus in WT	WT 1	Mus musculus	Brain hippocampus	WT	4009	11564	49	0.423729	0	0.0228966	-0.0632815	S	9	9	0	1	1	0	14
AGGAGGTTCAAGGTGG-1_WT 1	AGGAGGTTCAAGGTGG-1	Hippocampus in WT	WT 1	Mus musculus	Brain hippocampus	WT	3337	8675	39	0.449568	0	-0.0445882	-0.0197051	G1	1	1	0	2	2	0	2
AGGAGGTTCCCGTGTT-1_WT 1	AGGAGGTTCCCGTGTT-1	Hippocampus in WT	WT 1	Mus musculus	Brain hippocampus	WT	4466	13806	12	0.0869187	0	-0.0354597	-0.0373842	G1	5	5	4	5	5	3	4
AGGAGGTTCTTTCCAA-1_WT 1	AGGAGGTTCTTTCCAA-1	Hippocampus in WT	WT 1	Mus musculus	Brain hippocampus	WT	1380	2145	9	0.41958	0	0.0276587	0.0196199	S	0	0	1	0	0	1	0
AGGATAACAAAGCTAA-1_WT 1	AGGATAACAAAGCTAA-1	Hippocampus in WT	WT 1	Mus musculus	Brain hippocampus	WT	3735	9977	4	0.0400922	0	-0.0259888	-0.0230424	G1	23	23	7	8	8	6	19
AGGATAACAGGTCTCG-1_WT 1	AGGATAACAGGTCTCG-1	Hippocampus in WT	WT 1	Mus musculus	Brain hippocampus	WT	2384	4857	10	0.205888	0	0.000891466	-0.00689782	S	1	1	0	2	2	0	2
AGGATAACAGTCAGAG-1_WT 1	AGGATAACAGTCAGAG-1	Hippocampus in WT	WT 1	Mus musculus	Brain hippocampus	WT	3479	8461	39	0.460938	0	-0.0400674	0.0250046	G2M	28	28	26	27	27	26	28
AGGATAAGTGAATATG-1_WT 1	AGGATAAGTGAATATG-1	Hippocampus in WT	WT 1	Mus musculus	Brain hippocampus	WT	4701	15071	13	0.0862584	0	-0.0131135	-0.0890796	G1	1	1	0	2	2	0	2
AGGATAATCCCGTAAA-1_WT 1	AGGATAATCCCGTAAA-1	Hippocampus in WT	WT 1	Mus musculus	Brain hippocampus	WT	3308	8751	23	0.262827	0	0.0598495	-0.027704	S	2	2	0	1	1	0	1
AGGATAATCGGAGTGA-1_WT 1	AGGATAATCGGAGTGA-1	Hippocampus in WT	WT 1	Mus musculus	Brain hippocampus	WT	4408	12915	5	0.0387147	0	-0.0623408	-0.0269473	G1	8	8	6	7	7	5	6
AGGATCTAGTCTAGCT-1_WT 1	AGGATCTAGTCTAGCT-1	Hippocampus in WT	WT 1	Mus musculus	Brain hippocampus	WT	4545	15397	49	0.318244	0	-0.042598	-0.0192612	G1	5	5	4	5	5	3	4
AGGATCTAGTTACTCG-1_WT 1	AGGATCTAGTTACTCG-1	Hippocampus in WT	WT 1	Mus musculus	Brain hippocampus	WT	3188	8170	14	0.171359	0	-0.070366	-0.0190132	G1	2	2	0	1	1	0	1
AGGATCTCACAGTATC-1_WT 1	AGGATCTCACAGTATC-1	Hippocampus in WT	WT 1	Mus musculus	Brain hippocampus	WT	1427	2272	14	0.616197	0	0.0629625	-0.00547207	S	0	0	1	0	0	1	0
AGGATCTCAGGGTCTC-1_WT 1	AGGATCTCAGGGTCTC-1	Hippocampus in WT	WT 1	Mus musculus	Brain hippocampus	WT	3373	7600	16	0.210526	0	-0.00942024	0.00580145	G2M	8	8	6	7	7	5	6
AGGATCTGTAGGAAAG-1_WT 1	AGGATCTGTAGGAAAG-1	Hippocampus in WT	WT 1	Mus musculus	Brain hippocampus	WT	1094	1406	5	0.355619	0	-0.0659432	-0.000361768	G1	13	13	13	12	12	9	10
AGGATCTTCTACCAGA-1_WT 1	AGGATCTTCTACCAGA-1	Hippocampus in WT	WT 1	Mus musculus	Brain hippocampus	WT	2217	4155	11	0.264741	0	-0.00157955	-0.00795458	G1	0	0	1	0	0	1	0
AGGCATTAGCGGGTTA-1_WT 1	AGGCATTAGCGGGTTA-1	Hippocampus in WT	WT 1	Mus musculus	Brain hippocampus	WT	3958	10285	27	0.262518	0	0.038361	-0.0650373	S	28	28	26	27	27	26	28
AGGCATTAGGTAGCAC-1_WT 1	AGGCATTAGGTAGCAC-1	Hippocampus in WT	WT 1	Mus musculus	Brain hippocampus	WT	4076	12326	12	0.0973552	0	-0.0229549	-0.0928527	G1	10	10	9	9	9	8	8
AGGCATTAGTGGCAGT-1_WT 1	AGGCATTAGTGGCAGT-1	Hippocampus in WT	WT 1	Mus musculus	Brain hippocampus	WT	3230	7803	25	0.32039	0	-0.0464675	-0.0730209	G1	20	20	20	21	21	20	18
AGGCATTCACGACAGA-1_WT 1	AGGCATTCACGACAGA-1	Hippocampus in WT	WT 1	Mus musculus	Brain hippocampus	WT	2902	6831	181	2.64969	0	-0.0211948	-0.0538848	G1	1	1	0	2	2	0	2
AGGCATTGTTACACTG-1_WT 1	AGGCATTGTTACACTG-1	Hippocampus in WT	WT 1	Mus musculus	Brain hippocampus	WT	4402	14762	16	0.108386	0	-0.00238577	-0.0494635	G1	10	10	9	9	9	8	8
AGGCATTTCAACGCTA-1_WT 1	AGGCATTTCAACGCTA-1	Hippocampus in WT	WT 1	Mus musculus	Brain hippocampus	WT	1546	2493	18	0.722022	0	-0.0142402	0.0453153	G2M	0	0	1	0	0	1	0
AGGCCACAGAGCATAT-1_WT 1	AGGCCACAGAGCATAT-1	Hippocampus in WT	WT 1	Mus musculus	Brain hippocampus	WT	4095	12496	34	0.272087	0	-0.0300911	-0.0848922	G1	2	2	0	1	1	0	1
AGGCCACAGTTGGCGA-1_WT 1	AGGCCACAGTTGGCGA-1	Hippocampus in WT	WT 1	Mus musculus	Brain hippocampus	WT	1674	2770	13	0.469314	0	0.0424874	-0.00164762	S	0	0	1	0	0	1	0
AGGCCACCAAGCTGTT-1_WT 1	AGGCCACCAAGCTGTT-1	Hippocampus in WT	WT 1	Mus musculus	Brain hippocampus	WT	2589	5996	9	0.1501	0	-0.0694536	-0.0602712	G1	16	16	15	14	14	12	12
AGGCCACCAATGTCTG-1_WT 1	AGGCCACCAATGTCTG-1	Hippocampus in WT	WT 1	Mus musculus	Brain hippocampus	WT	4054	11791	19	0.16114	0	-0.0268312	-0.0369361	G1	21	21	18	19	19	17	21
AGGCCACCACAATGAA-1_WT 1	AGGCCACCACAATGAA-1	Hippocampus in WT	WT 1	Mus musculus	Brain hippocampus	WT	2218	3741	13	0.347501	0	-0.0650142	0.016834	G2M	0	0	1	0	0	1	0
AGGCCACCACTGGACC-1_WT 1	AGGCCACCACTGGACC-1	Hippocampus in WT	WT 1	Mus musculus	Brain hippocampus	WT	6923	35620	38	0.106682	0	-0.0210957	-0.0362687	G1	20	20	20	21	21	20	18
AGGCCACGTCCTGGTG-1_WT 1	AGGCCACGTCCTGGTG-1	Hippocampus in WT	WT 1	Mus musculus	Brain hippocampus	WT	4024	10595	30	0.283152	0	0.0709961	-0.0453209	S	31	31	27	22	22	21	31
AGGCCACTCCCGTGAG-1_WT 1	AGGCCACTCCCGTGAG-1	Hippocampus in WT	WT 1	Mus musculus	Brain hippocampus	WT	1433	2092	13	0.621415	0	-0.076956	0.017413	G2M	27	27	21	24	24	23	27
AGGCCACTCCCGTTGT-1_WT 1	AGGCCACTCCCGTTGT-1	Hippocampus in WT	WT 1	Mus musculus	Brain hippocampus	WT	3221	8010	12	0.149813	0	0.0586226	-0.0281197	S	1	1	0	2	2	0	2
AGGCTGCCAGAACATA-1_WT 1	AGGCTGCCAGAACATA-1	Hippocampus in WT	WT 1	Mus musculus	Brain hippocampus	WT	5105	22532	14	0.0621339	0	-0.0334746	-0.0130462	G1	14	14	10	13	13	11	11
AGGCTGCCATCATTTC-1_WT 1	AGGCTGCCATCATTTC-1	Hippocampus in WT	WT 1	Mus musculus	Brain hippocampus	WT	3693	10779	36	0.333983	0	0.0131971	-0.0511403	S	1	1	0	2	2	0	2
AGGCTGCGTCCAAAGG-1_WT 1	AGGCTGCGTCCAAAGG-1	Hippocampus in WT	WT 1	Mus musculus	Brain hippocampus	WT	3774	10325	9	0.0871671	0	-0.0174852	-0.0506329	G1	7	7	2	4	4	2	7
AGGCTGCGTCGCATCG-1_WT 1	AGGCTGCGTCGCATCG-1	Hippocampus in WT	WT 1	Mus musculus	Brain hippocampus	WT	3884	10775	9	0.0835267	0	0.00756593	-0.0370496	S	1	1	0	2	2	0	2
AGGCTGCGTTGGAGGT-1_WT 1	AGGCTGCGTTGGAGGT-1	Hippocampus in WT	WT 1	Mus musculus	Brain hippocampus	WT	4951	17641	13	0.073692	0	-0.0111203	-0.0827499	G1	5	5	4	5	5	3	4
AGGCTGCTCCATCTCG-1_WT 1	AGGCTGCTCCATCTCG-1	Hippocampus in WT	WT 1	Mus musculus	Brain hippocampus	WT	1816	3248	5	0.153941	0	0.020083	0.0689859	G2M	0	0	1	0	0	1	0
AGGCTGCTCCGTGTCT-1_WT 1	AGGCTGCTCCGTGTCT-1	Hippocampus in WT	WT 1	Mus musculus	Brain hippocampus	WT	1432	2255	4	0.177384	0	-0.00712754	0.00162148	G2M	0	0	1	0	0	1	0
AGGCTGCTCCTTGGAA-1_WT 1	AGGCTGCTCCTTGGAA-1	Hippocampus in WT	WT 1	Mus musculus	Brain hippocampus	WT	5525	23672	12	0.0506928	0	-0.00394932	-0.0474941	G1	10	10	9	9	9	8	8
AGGCTGCTCGTCAACA-1_WT 1	AGGCTGCTCGTCAACA-1	Hippocampus in WT	WT 1	Mus musculus	Brain hippocampus	WT	3045	7366	15	0.203638	0	0.00809989	0.00483098	S	20	20	20	21	21	20	18
AGGGAGTAGTAAAGCT-1_WT 1	AGGGAGTAGTAAAGCT-1	Hippocampus in WT	WT 1	Mus musculus	Brain hippocampus	WT	3114	7512	6	0.0798722	0	0.0346077	-0.0267875	S	20	20	20	21	21	20	18
AGGGAGTAGTTTCAGC-1_WT 1	AGGGAGTAGTTTCAGC-1	Hippocampus in WT	WT 1	Mus musculus	Brain hippocampus	WT	2679	5962	10	0.167729	0	-0.0561952	-0.0456511	G1	9	9	0	1	1	0	14
AGGGAGTCAAATGGAT-1_WT 1	AGGGAGTCAAATGGAT-1	Hippocampus in WT	WT 1	Mus musculus	Brain hippocampus	WT	4839	16753	12	0.071629	0	0.0334579	-0.074574	S	29	29	24	25	25	24	26
AGGGAGTCAACCAATC-1_WT 1	AGGGAGTCAACCAATC-1	Hippocampus in WT	WT 1	Mus musculus	Brain hippocampus	WT	2622	5057	14	0.276844	0	-0.0124404	-0.0379805	G1	18	18	16	17	17	14	15
AGGGAGTCATCGAACT-1_WT 1	AGGGAGTCATCGAACT-1	Hippocampus in WT	WT 1	Mus musculus	Brain hippocampus	WT	4663	17362	20	0.115194	0	0.00955154	-0.0567261	S	5	5	4	5	5	3	4
AGGGAGTGTCCAGTTA-1_WT 1	AGGGAGTGTCCAGTTA-1	Hippocampus in WT	WT 1	Mus musculus	Brain hippocampus	WT	2873	6255	10	0.159872	0	-0.00161464	-0.0294816	G1	1	1	0	2	2	0	2
AGGGAGTGTGTCTAAC-1_WT 1	AGGGAGTGTGTCTAAC-1	Hippocampus in WT	WT 1	Mus musculus	Brain hippocampus	WT	4959	17212	14	0.0813386	0	0.0130532	-0.0686118	S	10	10	9	9	9	8	8
AGGGAGTTCCGCACTT-1_WT 1	AGGGAGTTCCGCACTT-1	Hippocampus in WT	WT 1	Mus musculus	Brain hippocampus	WT	3602	9483	9	0.0949067	0	-0.0646655	-0.0397311	G1	7	7	2	4	4	2	7
AGGGAGTTCTGTCCCA-1_WT 1	AGGGAGTTCTGTCCCA-1	Hippocampus in WT	WT 1	Mus musculus	Brain hippocampus	WT	3300	7789	18	0.231095	0	-0.015639	-0.0248564	G1	24	24	19	20	20	19	20
AGGGCCTCACTAGGTT-1_WT 1	AGGGCCTCACTAGGTT-1	Hippocampus in WT	WT 1	Mus musculus	Brain hippocampus	WT	1714	2805	15	0.534759	0	0.0133784	0.0653134	G2M	0	0	1	0	0	1	0
AGGGCCTCAGCCTATA-1_WT 1	AGGGCCTCAGCCTATA-1	Hippocampus in WT	WT 1	Mus musculus	Brain hippocampus	WT	1542	2458	10	0.406835	0	-0.0790282	0.0177588	G2M	0	0	1	0	0	1	0
AGGGCCTCATATAGCC-1_WT 1	AGGGCCTCATATAGCC-1	Hippocampus in WT	WT 1	Mus musculus	Brain hippocampus	WT	5439	22794	24	0.105291	0	-0.0416658	-0.0587878	G1	22	22	11	16	16	15	16
AGGGCCTCATCATCTT-1_WT 1	AGGGCCTCATCATCTT-1	Hippocampus in WT	WT 1	Mus musculus	Brain hippocampus	WT	3526	9203	7	0.0760621	0	-0.0319249	-0.0791921	G1	8	8	6	7	7	5	6
AGGGCCTGTAATGCGG-1_WT 1	AGGGCCTGTAATGCGG-1	Hippocampus in WT	WT 1	Mus musculus	Brain hippocampus	WT	3627	9971	43	0.431251	0	-0.0441329	-0.0630506	G1	2	2	0	1	1	0	1
AGGGCCTTCTGGCCTT-1_WT 1	AGGGCCTTCTGGCCTT-1	Hippocampus in WT	WT 1	Mus musculus	Brain hippocampus	WT	3705	9859	40	0.405721	0	-0.0225386	-0.0261836	G1	9	9	0	1	1	0	1
AGGGCTCCAAGCTGCC-1_WT 1	AGGGCTCCAAGCTGCC-1	Hippocampus in WT	WT 1	Mus musculus	Brain hippocampus	WT	4203	15014	25	0.166511	0	-0.0211527	-0.053409	G1	1	1	0	2	2	0	2
AGGGCTCCAGCACACC-1_WT 1	AGGGCTCCAGCACACC-1	Hippocampus in WT	WT 1	Mus musculus	Brain hippocampus	WT	1460	2273	11	0.483942	0	-0.0504353	0.00262514	G2M	0	0	1	0	0	1	0
AGGGCTCCATTCTCTA-1_WT 1	AGGGCTCCATTCTCTA-1	Hippocampus in WT	WT 1	Mus musculus	Brain hippocampus	WT	4940	18331	23	0.125471	0	-0.0278513	-0.0540367	G1	20	20	6	21	21	5	18
AGGGCTCGTGATCGTT-1_WT 1	AGGGCTCGTGATCGTT-1	Hippocampus in WT	WT 1	Mus musculus	Brain hippocampus	WT	4140	11436	64	0.559636	0	-0.0308557	-0.0675322	G1	2	2	0	1	1	0	1
AGGGCTCTCGAACACT-1_WT 1	AGGGCTCTCGAACACT-1	Hippocampus in WT	WT 1	Mus musculus	Brain hippocampus	WT	1368	2207	15	0.679656	0	-0.0627661	-0.0348497	G1	0	0	1	0	0	1	0
AGGGCTCTCGATTCCC-1_WT 1	AGGGCTCTCGATTCCC-1	Hippocampus in WT	WT 1	Mus musculus	Brain hippocampus	WT	3953	11713	25	0.213438	0	0.0547105	-0.015272	S	9	9	0	1	1	0	1
AGGGTCCAGAGTGGCT-1_WT 1	AGGGTCCAGAGTGGCT-1	Hippocampus in WT	WT 1	Mus musculus	Brain hippocampus	WT	1573	2506	13	0.518755	0	0.017164	0.0353645	G2M	0	0	1	0	0	1	0
AGGGTCCAGCAGAAAG-1_WT 1	AGGGTCCAGCAGAAAG-1	Hippocampus in WT	WT 1	Mus musculus	Brain hippocampus	WT	4487	15999	6	0.0375023	0	-0.0327992	-0.0665745	G1	5	5	4	5	5	3	4
AGGGTCCAGGCGAAGG-1_WT 1	AGGGTCCAGGCGAAGG-1	Hippocampus in WT	WT 1	Mus musculus	Brain hippocampus	WT	3219	8013	15	0.187196	0	-0.0368931	-0.0452966	G1	9	9	0	1	1	0	1
AGGGTCCAGTCGTCTA-1_WT 1	AGGGTCCAGTCGTCTA-1	Hippocampus in WT	WT 1	Mus musculus	Brain hippocampus	WT	1781	3064	4	0.130548	0	-0.05891	-0.0267413	G1	1	1	0	2	2	0	2
AGGGTCCCAGCTATAC-1_WT 1	AGGGTCCCAGCTATAC-1	Hippocampus in WT	WT 1	Mus musculus	Brain hippocampus	WT	2499	5332	5	0.0937734	0	-0.0409834	-0.0107947	G1	1	1	0	2	2	0	2
AGGGTCCCAGGAACCA-1_WT 1	AGGGTCCCAGGAACCA-1	Hippocampus in WT	WT 1	Mus musculus	Brain hippocampus	WT	3267	8210	7	0.0852619	0	0.0321937	-0.0262606	S	12	12	12	11	11	10	9
AGGGTCCGTACCCAGC-1_WT 1	AGGGTCCGTACCCAGC-1	Hippocampus in WT	WT 1	Mus musculus	Brain hippocampus	WT	2948	6503	27	0.415193	0	0.00116619	-0.0532017	S	2	2	0	1	1	0	1
AGGGTCCGTCCACGCA-1_WT 1	AGGGTCCGTCCACGCA-1	Hippocampus in WT	WT 1	Mus musculus	Brain hippocampus	WT	3987	12579	12	0.0953971	0	-0.00339954	-0.0190018	G1	5	5	4	5	5	3	4
AGGGTCCGTTCAAAGA-1_WT 1	AGGGTCCGTTCAAAGA-1	Hippocampus in WT	WT 1	Mus musculus	Brain hippocampus	WT	2347	4076	27	0.662414	0	-0.0432754	-0.0859459	G1	6	6	5	6	6	4	5
AGGGTCCTCATGGGAG-1_WT 1	AGGGTCCTCATGGGAG-1	Hippocampus in WT	WT 1	Mus musculus	Brain hippocampus	WT	4608	14697	24	0.163299	0	-0.0292985	-0.0491661	G1	7	7	2	4	4	18	23
AGGGTCCTCCACCTCA-1_WT 1	AGGGTCCTCCACCTCA-1	Hippocampus in WT	WT 1	Mus musculus	Brain hippocampus	WT	2549	4454	52	1.16749	0	-0.0400915	0.0325007	G2M	30	30	25	26	26	25	29
AGGGTGAAGAAAGCGA-1_WT 1	AGGGTGAAGAAAGCGA-1	Hippocampus in WT	WT 1	Mus musculus	Brain hippocampus	WT	3044	8336	18	0.215931	0	-0.0243247	-0.049924	G1	1	1	0	2	2	0	2
AGGGTGAAGCAGGGAG-1_WT 1	AGGGTGAAGCAGGGAG-1	Hippocampus in WT	WT 1	Mus musculus	Brain hippocampus	WT	3473	7981	16	0.200476	0	0.00267357	-0.0141781	S	28	28	26	27	27	26	28
AGGGTGAAGCTACGTT-1_WT 1	AGGGTGAAGCTACGTT-1	Hippocampus in WT	WT 1	Mus musculus	Brain hippocampus	WT	2480	4995	11	0.22022	0	0.00163515	-0.0769488	S	1	1	0	2	2	0	2
AGGGTGAAGTATAGGT-1_WT 1	AGGGTGAAGTATAGGT-1	Hippocampus in WT	WT 1	Mus musculus	Brain hippocampus	WT	1530	2445	4	0.163599	0	0.0511073	-0.0144666	S	0	0	1	0	0	1	0
AGGGTGAAGTGTGTTC-1_WT 1	AGGGTGAAGTGTGTTC-1	Hippocampus in WT	WT 1	Mus musculus	Brain hippocampus	WT	828	1054	10	0.948767	0	-0.0359358	-0.0172764	G1	0	0	1	0	0	1	0
AGGGTGACACAGTATC-1_WT 1	AGGGTGACACAGTATC-1	Hippocampus in WT	WT 1	Mus musculus	Brain hippocampus	WT	2439	5275	7	0.132701	0	0.0155066	-0.0630975	S	1	1	0	2	2	0	2
AGGGTGACATGAAGCG-1_WT 1	AGGGTGACATGAAGCG-1	Hippocampus in WT	WT 1	Mus musculus	Brain hippocampus	WT	2305	3822	19	0.497122	0	0.0782396	-0.0839729	S	18	18	16	17	17	14	15
AGGGTGAGTAAGAACT-1_WT 1	AGGGTGAGTAAGAACT-1	Hippocampus in WT	WT 1	Mus musculus	Brain hippocampus	WT	2432	4839	29	0.599297	0	-0.0297228	0.0242771	G2M	1	1	0	2	2	0	2
AGGGTGAGTCTTGTCC-1_WT 1	AGGGTGAGTCTTGTCC-1	Hippocampus in WT	WT 1	Mus musculus	Brain hippocampus	WT	4381	13107	23	0.175479	0	-0.000709883	-0.0623004	G1	7	7	2	4	4	2	7
AGGGTGAGTTATCTGG-1_WT 1	AGGGTGAGTTATCTGG-1	Hippocampus in WT	WT 1	Mus musculus	Brain hippocampus	WT	3026	6559	36	0.548864	0	-0.00631967	0.0073174	G2M	9	9	0	1	1	0	14
AGGGTGATCGAGCCTG-1_WT 1	AGGGTGATCGAGCCTG-1	Hippocampus in WT	WT 1	Mus musculus	Brain hippocampus	WT	1742	3023	9	0.297717	0	-0.0323048	-0.0537604	G1	34	34	30	28	28	27	33
AGGGTGATCTGGGAGA-1_WT 1	AGGGTGATCTGGGAGA-1	Hippocampus in WT	WT 1	Mus musculus	Brain hippocampus	WT	2159	4019	10	0.248818	0	-0.065869	-0.0190362	G1	18	18	16	17	17	14	15
AGGGTTTAGCTAAACA-1_WT 1	AGGGTTTAGCTAAACA-1	Hippocampus in WT	WT 1	Mus musculus	Brain hippocampus	WT	4269	13702	4	0.0291928	0	-0.0273312	-0.0493374	G1	7	7	2	4	4	2	7
AGGGTTTCAGCTGTTA-1_WT 1	AGGGTTTCAGCTGTTA-1	Hippocampus in WT	WT 1	Mus musculus	Brain hippocampus	WT	4026	12439	22	0.176863	0	-0.0268316	-0.0361159	G1	10	10	9	9	9	8	8
AGGGTTTCATGGAGAC-1_WT 1	AGGGTTTCATGGAGAC-1	Hippocampus in WT	WT 1	Mus musculus	Brain hippocampus	WT	3105	8052	25	0.310482	0	0.056884	0.015578	S	8	8	6	7	7	5	6
AGGGTTTGTCAAAGCG-1_WT 1	AGGGTTTGTCAAAGCG-1	Hippocampus in WT	WT 1	Mus musculus	Brain hippocampus	WT	1813	2957	2	0.0676361	0	-0.0321544	0.0844868	G2M	6	6	5	6	6	4	5
AGGGTTTTCACAATGC-1_WT 1	AGGGTTTTCACAATGC-1	Hippocampus in WT	WT 1	Mus musculus	Brain hippocampus	WT	4281	13755	16	0.116321	0	-0.0228545	-0.021732	G1	24	24	19	20	20	19	20
AGGGTTTTCATCTATC-1_WT 1	AGGGTTTTCATCTATC-1	Hippocampus in WT	WT 1	Mus musculus	Brain hippocampus	WT	2725	6313	5	0.0792016	0	-0.0347023	-0.0342036	G1	2	2	0	1	1	0	1
AGGGTTTTCGAGTCCG-1_WT 1	AGGGTTTTCGAGTCCG-1	Hippocampus in WT	WT 1	Mus musculus	Brain hippocampus	WT	3256	8569	9	0.10503	0	-0.017869	-0.0538625	G1	1	1	0	2	2	0	2
AGGGTTTTCGAGTGGA-1_WT 1	AGGGTTTTCGAGTGGA-1	Hippocampus in WT	WT 1	Mus musculus	Brain hippocampus	WT	2663	5550	12	0.216216	0	-0.0306538	-0.0159627	G1	2	2	0	1	1	0	1
AGGGTTTTCGGCCAAC-1_WT 1	AGGGTTTTCGGCCAAC-1	Hippocampus in WT	WT 1	Mus musculus	Brain hippocampus	WT	3107	7645	11	0.143885	0	0.0136316	-0.0338028	S	1	1	0	2	2	0	2
AGGTAGGCAACTACGT-1_WT 1	AGGTAGGCAACTACGT-1	Hippocampus in WT	WT 1	Mus musculus	Brain hippocampus	WT	5349	19133	35	0.18293	0	-0.024485	-0.0515817	G1	28	28	26	27	27	26	28
AGGTAGGCACGAAGAC-1_WT 1	AGGTAGGCACGAAGAC-1	Hippocampus in WT	WT 1	Mus musculus	Brain hippocampus	WT	3643	9254	4	0.0432246	0	-0.0246563	-0.0371571	G1	7	7	2	4	4	2	7
AGGTAGGCACGTACAT-1_WT 1	AGGTAGGCACGTACAT-1	Hippocampus in WT	WT 1	Mus musculus	Brain hippocampus	WT	3010	7391	13	0.17589	0	-0.0239053	-0.0795692	G1	24	24	19	20	20	19	20
AGGTAGGGTACCCACG-1_WT 1	AGGTAGGGTACCCACG-1	Hippocampus in WT	WT 1	Mus musculus	Brain hippocampus	WT	5407	21272	15	0.0705152	0	-0.00558988	-0.0302707	G1	22	22	11	16	16	15	16
AGGTAGGGTCATCAGT-1_WT 1	AGGTAGGGTCATCAGT-1	Hippocampus in WT	WT 1	Mus musculus	Brain hippocampus	WT	2835	6420	27	0.420561	0	-0.0467835	-0.0467379	G1	1	1	0	2	2	0	2
AGGTAGGGTCCAAGAG-1_WT 1	AGGTAGGGTCCAAGAG-1	Hippocampus in WT	WT 1	Mus musculus	Brain hippocampus	WT	2631	5908	13	0.220041	0	0.0126865	-0.0406849	S	2	2	0	1	1	0	1
AGGTAGGGTCCAGTTA-1_WT 1	AGGTAGGGTCCAGTTA-1	Hippocampus in WT	WT 1	Mus musculus	Brain hippocampus	WT	5067	19091	17	0.0890472	0	-0.046586	-0.0650551	G1	7	7	11	4	4	18	23
AGGTAGGGTCTTGGTA-1_WT 1	AGGTAGGGTCTTGGTA-1	Hippocampus in WT	WT 1	Mus musculus	Brain hippocampus	WT	1639	2460	32	1.30081	0	-0.0109446	-0.00651566	G1	30	30	25	26	26	25	29
AGGTAGGTCAAGCGTT-1_WT 1	AGGTAGGTCAAGCGTT-1	Hippocampus in WT	WT 1	Mus musculus	Brain hippocampus	WT	3043	6903	30	0.434594	0	0.0216616	-0.0566772	S	1	1	0	2	2	0	2
AGGTAGGTCACGACTA-1_WT 1	AGGTAGGTCACGACTA-1	Hippocampus in WT	WT 1	Mus musculus	Brain hippocampus	WT	5535	20481	43	0.209951	0	-0.0139695	-0.0407259	G1	7	7	11	4	4	18	23
AGGTAGGTCACTCTTA-1_WT 1	AGGTAGGTCACTCTTA-1	Hippocampus in WT	WT 1	Mus musculus	Brain hippocampus	WT	1713	2542	9	0.354052	0	0.0264455	-0.00116307	S	13	13	13	12	12	9	10
AGGTAGGTCCTGTACC-1_WT 1	AGGTAGGTCCTGTACC-1	Hippocampus in WT	WT 1	Mus musculus	Brain hippocampus	WT	3597	9836	11	0.111834	0	-0.0654856	-0.0636655	G1	7	7	2	4	4	2	7
AGGTAGGTCGTGGACC-1_WT 1	AGGTAGGTCGTGGACC-1	Hippocampus in WT	WT 1	Mus musculus	Brain hippocampus	WT	3231	7773	14	0.180111	0	0.0311793	-0.0489994	S	17	17	7	8	8	6	24
AGGTAGGTCTGCACCT-1_WT 1	AGGTAGGTCTGCACCT-1	Hippocampus in WT	WT 1	Mus musculus	Brain hippocampus	WT	3078	7604	11	0.144661	0	0.0263089	-0.0122401	S	12	12	12	11	11	10	9
AGGTCATAGGACTAAT-1_WT 1	AGGTCATAGGACTAAT-1	Hippocampus in WT	WT 1	Mus musculus	Brain hippocampus	WT	1854	3118	7	0.224503	0	0.0417121	0.0285863	S	0	0	1	0	0	1	0
AGGTCATCAGAGCCCT-1_WT 1	AGGTCATCAGAGCCCT-1	Hippocampus in WT	WT 1	Mus musculus	Brain hippocampus	WT	4107	12771	6	0.0469814	0	-0.00614954	-0.0704423	G1	17	17	7	8	8	6	24
AGGTCATGTCAGGAGT-1_WT 1	AGGTCATGTCAGGAGT-1	Hippocampus in WT	WT 1	Mus musculus	Brain hippocampus	WT	5222	21053	12	0.056999	0	-0.031805	-0.0223949	G1	5	5	4	5	5	3	4
AGGTCATGTCCACTCT-1_WT 1	AGGTCATGTCCACTCT-1	Hippocampus in WT	WT 1	Mus musculus	Brain hippocampus	WT	2076	3407	7	0.205459	0	-0.00950626	-0.0645973	G1	41	41	31	33	33	29	42
AGGTCATGTTCTCCCA-1_WT 1	AGGTCATGTTCTCCCA-1	Hippocampus in WT	WT 1	Mus musculus	Brain hippocampus	WT	1805	2843	11	0.386915	0	-0.0557959	0.0118008	G2M	6	6	5	6	6	4	5
AGGTCATTCAAGCTGT-1_WT 1	AGGTCATTCAAGCTGT-1	Hippocampus in WT	WT 1	Mus musculus	Brain hippocampus	WT	2106	3281	43	1.31058	0	-0.0521678	-0.0283209	G1	13	13	13	12	12	9	10
AGGTCATTCCCATTCG-1_WT 1	AGGTCATTCCCATTCG-1	Hippocampus in WT	WT 1	Mus musculus	Brain hippocampus	WT	5699	29344	32	0.109051	0	-0.0359863	-0.0369528	G1	25	25	23	23	23	22	25
AGGTCATTCCCTCATG-1_WT 1	AGGTCATTCCCTCATG-1	Hippocampus in WT	WT 1	Mus musculus	Brain hippocampus	WT	3917	11582	26	0.224486	0	0.003268	-0.00464282	S	12	12	12	11	11	10	9
AGGTCTAAGGTCGTGA-1_WT 1	AGGTCTAAGGTCGTGA-1	Hippocampus in WT	WT 1	Mus musculus	Brain hippocampus	WT	1150	1478	8	0.541272	0	0.0300777	-0.0497591	S	13	13	13	12	12	9	10
AGGTCTACAAATGCGG-1_WT 1	AGGTCTACAAATGCGG-1	Hippocampus in WT	WT 1	Mus musculus	Brain hippocampus	WT	2242	4412	8	0.181324	0	0.00303421	-0.0523084	S	1	1	0	2	2	0	2
AGGTCTACACGATAGG-1_WT 1	AGGTCTACACGATAGG-1	Hippocampus in WT	WT 1	Mus musculus	Brain hippocampus	WT	3436	8730	16	0.183276	0	-0.0139037	-0.03399	G1	11	11	8	10	10	7	17
AGGTCTACACGTACTA-1_WT 1	AGGTCTACACGTACTA-1	Hippocampus in WT	WT 1	Mus musculus	Brain hippocampus	WT	2638	5696	12	0.210674	0	-0.0305693	-0.0333146	G1	1	1	0	2	2	0	2
AGGTCTAGTGCTGCAC-1_WT 1	AGGTCTAGTGCTGCAC-1	Hippocampus in WT	WT 1	Mus musculus	Brain hippocampus	WT	3139	8089	7	0.0865373	0	-0.0666129	-0.0706861	G1	3	3	2	3	3	2	3
AGGTCTATCCACCTCA-1_WT 1	AGGTCTATCCACCTCA-1	Hippocampus in WT	WT 1	Mus musculus	Brain hippocampus	WT	4994	19988	22	0.110066	0	-0.0135591	-0.0430893	G1	10	10	9	9	9	8	8
AGGTGTTGTGGAGAAA-1_WT 1	AGGTGTTGTGGAGAAA-1	Hippocampus in WT	WT 1	Mus musculus	Brain hippocampus	WT	2462	4844	9	0.185797	0	-0.0341925	-0.0483667	G1	2	2	0	1	1	0	1
AGGTTACGTATATGGA-1_WT 1	AGGTTACGTATATGGA-1	Hippocampus in WT	WT 1	Mus musculus	Brain hippocampus	WT	1630	2710	20	0.738007	0	0.019262	-0.0505873	S	18	18	16	17	17	14	15
AGGTTACGTTTGCCGG-1_WT 1	AGGTTACGTTTGCCGG-1	Hippocampus in WT	WT 1	Mus musculus	Brain hippocampus	WT	3591	9677	7	0.0723365	0	-0.0144566	0.00808716	G2M	14	14	10	13	13	11	11
AGGTTACTCCATGATG-1_WT 1	AGGTTACTCCATGATG-1	Hippocampus in WT	WT 1	Mus musculus	Brain hippocampus	WT	2700	5539	16	0.288861	0	-0.00995672	-0.0592882	G1	30	30	25	26	26	25	29
AGGTTGTAGACCTTTG-1_WT 1	AGGTTGTAGACCTTTG-1	Hippocampus in WT	WT 1	Mus musculus	Brain hippocampus	WT	4599	17130	21	0.122592	0	-0.0404412	-0.0249458	G1	5	5	4	5	5	3	4
AGGTTGTAGGCCTGCT-1_WT 1	AGGTTGTAGGCCTGCT-1	Hippocampus in WT	WT 1	Mus musculus	Brain hippocampus	WT	3889	12512	44	0.351662	0	-0.0143966	-0.0561702	G1	5	5	4	5	5	3	4
AGGTTGTCAGGTTCAT-1_WT 1	AGGTTGTCAGGTTCAT-1	Hippocampus in WT	WT 1	Mus musculus	Brain hippocampus	WT	1737	3068	9	0.293351	0	0.101495	-0.0462387	S	0	0	1	0	0	1	0
AGGTTGTGTTTGAAAG-1_WT 1	AGGTTGTGTTTGAAAG-1	Hippocampus in WT	WT 1	Mus musculus	Brain hippocampus	WT	1985	3405	5	0.146843	0	-0.00471926	-0.00257612	G1	0	0	1	0	0	1	0
AGTAACCAGGTTCCGC-1_WT 1	AGTAACCAGGTTCCGC-1	Hippocampus in WT	WT 1	Mus musculus	Brain hippocampus	WT	2588	5694	2	0.0351247	0	-0.0311645	-0.0176529	G1	16	16	15	14	14	12	12
AGTAACCAGTGGCGAT-1_WT 1	AGTAACCAGTGGCGAT-1	Hippocampus in WT	WT 1	Mus musculus	Brain hippocampus	WT	1420	2291	11	0.48014	0	0.0100054	-0.0601082	S	0	0	1	0	0	1	0
AGTAACCCATGACTCA-1_WT 1	AGTAACCCATGACTCA-1	Hippocampus in WT	WT 1	Mus musculus	Brain hippocampus	WT	4745	17535	8	0.045623	0	-0.0652464	-0.0281923	G1	5	5	4	5	5	3	4
AGTACCAAGGTAACTA-1_WT 1	AGTACCAAGGTAACTA-1	Hippocampus in WT	WT 1	Mus musculus	Brain hippocampus	WT	2927	7174	13	0.18121	0	0.0077055	-0.0532522	S	14	14	10	13	13	11	11
AGTACCAAGGTGGGTT-1_WT 1	AGTACCAAGGTGGGTT-1	Hippocampus in WT	WT 1	Mus musculus	Brain hippocampus	WT	2168	4035	13	0.322181	0	-0.0686173	-0.049385	G1	1	1	0	2	2	0	2
AGTACCAAGTCGGGAT-1_WT 1	AGTACCAAGTCGGGAT-1	Hippocampus in WT	WT 1	Mus musculus	Brain hippocampus	WT	2231	3962	5	0.126199	0	0.0437228	0.0818781	G2M	14	14	10	13	13	11	11
AGTACCAAGTTAGAAC-1_WT 1	AGTACCAAGTTAGAAC-1	Hippocampus in WT	WT 1	Mus musculus	Brain hippocampus	WT	2295	4750	12	0.252632	0	-0.0742009	0.0010283	G2M	12	12	12	11	11	10	9
AGTACCACAACCGTAT-1_WT 1	AGTACCACAACCGTAT-1	Hippocampus in WT	WT 1	Mus musculus	Brain hippocampus	WT	3381	8689	6	0.0690528	0	-0.0317895	-0.041951	G1	1	1	0	2	2	0	2
AGTACCACACCCATAA-1_WT 1	AGTACCACACCCATAA-1	Hippocampus in WT	WT 1	Mus musculus	Brain hippocampus	WT	3708	10560	8	0.0757576	0	-0.072291	-0.043827	G1	29	29	24	25	25	24	26
AGTACCACAGCGGATA-1_WT 1	AGTACCACAGCGGATA-1	Hippocampus in WT	WT 1	Mus musculus	Brain hippocampus	WT	4023	11791	16	0.135697	0	0.0814099	-0.0250133	S	8	8	6	7	7	5	6
AGTACCAGTACCAATC-1_WT 1	AGTACCAGTACCAATC-1	Hippocampus in WT	WT 1	Mus musculus	Brain hippocampus	WT	1540	2473	9	0.36393	0	-0.0210411	-0.0685927	G1	0	0	1	0	0	1	0
AGTACCAGTCCGGCAT-1_WT 1	AGTACCAGTCCGGCAT-1	Hippocampus in WT	WT 1	Mus musculus	Brain hippocampus	WT	3985	12456	7	0.0561978	0	-0.0323644	-0.0684949	G1	3	3	2	3	3	2	3
AGTACCAGTCTGCGCA-1_WT 1	AGTACCAGTCTGCGCA-1	Hippocampus in WT	WT 1	Mus musculus	Brain hippocampus	WT	3706	10560	31	0.293561	0	-0.00341279	-0.0319879	G1	12	12	12	11	11	10	9
AGTACCATCATGGCCG-1_WT 1	AGTACCATCATGGCCG-1	Hippocampus in WT	WT 1	Mus musculus	Brain hippocampus	WT	5159	18402	13	0.0706445	0	-0.0224287	-0.0220052	G1	25	25	23	23	23	22	25
AGTACTGAGGGTGGGA-1_WT 1	AGTACTGAGGGTGGGA-1	Hippocampus in WT	WT 1	Mus musculus	Brain hippocampus	WT	2872	6732	15	0.222816	0	0.00129907	-0.0193116	S	2	2	0	1	1	0	1
AGTACTGAGGTAGTCG-1_WT 1	AGTACTGAGGTAGTCG-1	Hippocampus in WT	WT 1	Mus musculus	Brain hippocampus	WT	3007	6868	14	0.203844	0	0.00358896	-0.025523	S	1	1	0	2	2	0	2
AGTACTGAGTCTGGTT-1_WT 1	AGTACTGAGTCTGGTT-1	Hippocampus in WT	WT 1	Mus musculus	Brain hippocampus	WT	2247	4367	12	0.274788	0	-0.062833	-0.0801601	G1	18	18	16	17	17	14	15
AGTACTGCAAAGCAAT-1_WT 1	AGTACTGCAAAGCAAT-1	Hippocampus in WT	WT 1	Mus musculus	Brain hippocampus	WT	1384	2078	9	0.433109	0	-0.0145091	-0.0710411	G1	0	0	1	0	0	1	0
AGTACTGCACAAGGTG-1_WT 1	AGTACTGCACAAGGTG-1	Hippocampus in WT	WT 1	Mus musculus	Brain hippocampus	WT	5972	22176	40	0.180375	0	-0.0307887	-0.0891408	G1	33	33	7	16	16	15	16
AGTACTGCACCATAAC-1_WT 1	AGTACTGCACCATAAC-1	Hippocampus in WT	WT 1	Mus musculus	Brain hippocampus	WT	4202	12520	9	0.071885	0	-0.0402485	-0.0496906	G1	5	5	4	5	5	3	4
AGTACTGCAGCAGACA-1_WT 1	AGTACTGCAGCAGACA-1	Hippocampus in WT	WT 1	Mus musculus	Brain hippocampus	WT	3299	8624	9	0.10436	0	0.0070794	-0.0827344	S	2	2	0	2	2	0	1
AGTACTGCATCCGGCA-1_WT 1	AGTACTGCATCCGGCA-1	Hippocampus in WT	WT 1	Mus musculus	Brain hippocampus	WT	4747	16796	90	0.535842	0	-0.0280113	-0.0285844	G1	16	16	15	14	14	12	12
AGTACTGTCACGTCCT-1_WT 1	AGTACTGTCACGTCCT-1	Hippocampus in WT	WT 1	Mus musculus	Brain hippocampus	WT	5599	25118	10	0.0398121	0	-0.0189734	-0.0377	G1	5	5	4	5	5	3	4
AGTAGCTAGATGACAT-1_WT 1	AGTAGCTAGATGACAT-1	Hippocampus in WT	WT 1	Mus musculus	Brain hippocampus	WT	2176	4065	11	0.270603	0	-0.0406787	-0.103978	G1	1	1	0	2	2	0	2
AGTAGCTAGGACTATA-1_WT 1	AGTAGCTAGGACTATA-1	Hippocampus in WT	WT 1	Mus musculus	Brain hippocampus	WT	4361	13613	14	0.102843	0	0.0314882	-0.0989553	S	21	21	18	19	19	17	21
AGTAGCTAGTGTTCAC-1_WT 1	AGTAGCTAGTGTTCAC-1	Hippocampus in WT	WT 1	Mus musculus	Brain hippocampus	WT	3348	8950	51	0.569832	0	-0.0439009	-0.00738966	G1	2	2	0	1	1	0	1
AGTAGCTCAGATCATC-1_WT 1	AGTAGCTCAGATCATC-1	Hippocampus in WT	WT 1	Mus musculus	Brain hippocampus	WT	1477	2423	5	0.206356	0	-0.00790137	-0.0328843	G1	0	0	1	0	0	1	0
AGTAGCTGTTGTCTAG-1_WT 1	AGTAGCTGTTGTCTAG-1	Hippocampus in WT	WT 1	Mus musculus	Brain hippocampus	WT	4567	14227	209	1.46904	0	0.0156765	-0.0710999	S	7	7	11	4	4	18	23
AGTAGCTTCCTCAGAA-1_WT 1	AGTAGCTTCCTCAGAA-1	Hippocampus in WT	WT 1	Mus musculus	Brain hippocampus	WT	4886	17793	28	0.157365	0	-0.0120153	-0.021175	G1	2	2	0	1	1	0	1
AGTAGCTTCCTTCTGG-1_WT 1	AGTAGCTTCCTTCTGG-1	Hippocampus in WT	WT 1	Mus musculus	Brain hippocampus	WT	2663	5676	11	0.193798	0	-0.028746	-0.0160414	G1	14	14	10	13	13	11	11
AGTAGTCAGCTGTCCG-1_WT 1	AGTAGTCAGCTGTCCG-1	Hippocampus in WT	WT 1	Mus musculus	Brain hippocampus	WT	2376	4949	42	0.848656	0	-0.0656739	-0.0194102	G1	1	1	0	2	2	0	2
AGTAGTCAGGATACAT-1_WT 1	AGTAGTCAGGATACAT-1	Hippocampus in WT	WT 1	Mus musculus	Brain hippocampus	WT	4315	14048	9	0.0640661	0	-0.0495015	-0.0229561	G1	14	14	10	13	13	11	11
AGTAGTCAGTCTTGGT-1_WT 1	AGTAGTCAGTCTTGGT-1	Hippocampus in WT	WT 1	Mus musculus	Brain hippocampus	WT	3927	12096	18	0.14881	0	-0.00392777	-0.0358013	G1	24	24	19	20	20	19	20
AGTAGTCCAAGCCTGC-1_WT 1	AGTAGTCCAAGCCTGC-1	Hippocampus in WT	WT 1	Mus musculus	Brain hippocampus	WT	3921	11623	42	0.361352	0	-0.0187856	-0.0539497	G1	14	14	10	13	13	11	11
AGTAGTCCAGATTCGT-1_WT 1	AGTAGTCCAGATTCGT-1	Hippocampus in WT	WT 1	Mus musculus	Brain hippocampus	WT	6198	29279	30	0.102463	0	-0.036518	-0.0712382	G1	22	22	11	16	16	15	16
AGTAGTCCAGGTGGAT-1_WT 1	AGTAGTCCAGGTGGAT-1	Hippocampus in WT	WT 1	Mus musculus	Brain hippocampus	WT	3149	8120	11	0.135468	0	-0.054583	-0.0136452	G1	16	16	15	14	14	12	12
AGTAGTCGTAGTAAGT-1_WT 1	AGTAGTCGTAGTAAGT-1	Hippocampus in WT	WT 1	Mus musculus	Brain hippocampus	WT	1251	1822	5	0.274424	0	0.0103608	-0.0335137	S	0	0	1	0	0	1	0
AGTAGTCGTCGTCTCT-1_WT 1	AGTAGTCGTCGTCTCT-1	Hippocampus in WT	WT 1	Mus musculus	Brain hippocampus	WT	2620	5719	9	0.15737	0	0.0257367	-0.0183302	S	3	3	2	3	3	2	3
AGTAGTCGTTTCGGCG-1_WT 1	AGTAGTCGTTTCGGCG-1	Hippocampus in WT	WT 1	Mus musculus	Brain hippocampus	WT	3527	9705	10	0.10304	0	0.0523946	-0.0457067	S	2	2	0	1	1	0	1
AGTAGTCTCGGTCGAC-1_WT 1	AGTAGTCTCGGTCGAC-1	Hippocampus in WT	WT 1	Mus musculus	Brain hippocampus	WT	4133	13925	10	0.0718133	0	-0.060697	-0.0166734	G1	25	25	23	23	23	22	25
AGTCAACAGCGACTGA-1_WT 1	AGTCAACAGCGACTGA-1	Hippocampus in WT	WT 1	Mus musculus	Brain hippocampus	WT	3199	7798	6	0.0769428	0	-0.0765765	-0.0459014	G1	23	23	7	8	8	6	19
AGTCACAAGACGCTCC-1_WT 1	AGTCACAAGACGCTCC-1	Hippocampus in WT	WT 1	Mus musculus	Brain hippocampus	WT	5593	24445	20	0.0818163	0	-0.00772649	-0.051024	G1	7	7	2	4	4	2	7
AGTCACAAGTCAAGCG-1_WT 1	AGTCACAAGTCAAGCG-1	Hippocampus in WT	WT 1	Mus musculus	Brain hippocampus	WT	4375	15046	7	0.046524	0	-0.0191169	-0.0594172	G1	5	5	4	5	5	3	4
AGTCACAAGTCTTGGT-1_WT 1	AGTCACAAGTCTTGGT-1	Hippocampus in WT	WT 1	Mus musculus	Brain hippocampus	WT	3928	12099	26	0.214894	0	-0.0283629	-0.0585361	G1	3	3	2	3	3	2	3
AGTCACAAGTGGAAAG-1_WT 1	AGTCACAAGTGGAAAG-1	Hippocampus in WT	WT 1	Mus musculus	Brain hippocampus	WT	1245	1790	10	0.558659	0	0.0369593	-0.0387123	S	0	0	1	0	0	1	0
AGTCACAGTAGACAAT-1_WT 1	AGTCACAGTAGACAAT-1	Hippocampus in WT	WT 1	Mus musculus	Brain hippocampus	WT	2383	4883	12	0.245751	0	-0.0374403	-0.0380629	G1	1	1	0	2	2	0	2
AGTCACAGTCGACGCT-1_WT 1	AGTCACAGTCGACGCT-1	Hippocampus in WT	WT 1	Mus musculus	Brain hippocampus	WT	1519	2417	6	0.248242	0	0.0967103	-0.0896542	S	0	0	1	0	0	1	0
AGTCACATCAACGTGT-1_WT 1	AGTCACATCAACGTGT-1	Hippocampus in WT	WT 1	Mus musculus	Brain hippocampus	WT	1569	2682	17	0.633855	0	-0.0733363	0.0215245	G2M	0	0	1	0	0	1	0
AGTCACATCACCTCTG-1_WT 1	AGTCACATCACCTCTG-1	Hippocampus in WT	WT 1	Mus musculus	Brain hippocampus	WT	1907	3410	7	0.205279	0	0.0435894	0.0715969	G2M	0	0	1	0	0	1	0
AGTCATGAGAGTTGTA-1_WT 1	AGTCATGAGAGTTGTA-1	Hippocampus in WT	WT 1	Mus musculus	Brain hippocampus	WT	3554	9822	12	0.122175	0	-0.044797	-0.0312777	G1	3	3	2	3	3	2	3
AGTCATGAGATTGATG-1_WT 1	AGTCATGAGATTGATG-1	Hippocampus in WT	WT 1	Mus musculus	Brain hippocampus	WT	4422	14579	9	0.0617326	0	-0.0411202	-0.0531945	G1	3	3	2	3	3	2	3
AGTCATGAGGACACTG-1_WT 1	AGTCATGAGGACACTG-1	Hippocampus in WT	WT 1	Mus musculus	Brain hippocampus	WT	2204	3580	7	0.195531	0	0.185741	0.333957	G2M	45	45	33	35	35	31	44
AGTCATGAGTAAGCAT-1_WT 1	AGTCATGAGTAAGCAT-1	Hippocampus in WT	WT 1	Mus musculus	Brain hippocampus	WT	3899	11437	12	0.104923	0	0.00244262	-0.0166632	S	21	21	18	19	19	17	21
AGTCATGCACCACTGG-1_WT 1	AGTCATGCACCACTGG-1	Hippocampus in WT	WT 1	Mus musculus	Brain hippocampus	WT	3441	9095	7	0.0769654	0	-0.0123647	-0.0269766	G1	3	3	2	3	3	2	3
AGTCATGCATCTCATT-1_WT 1	AGTCATGCATCTCATT-1	Hippocampus in WT	WT 1	Mus musculus	Brain hippocampus	WT	2952	7774	11	0.141497	0	-0.0240152	-0.0542034	G1	16	16	15	14	14	12	12
AGTCATGGTAACATCC-1_WT 1	AGTCATGGTAACATCC-1	Hippocampus in WT	WT 1	Mus musculus	Brain hippocampus	WT	2786	6321	9	0.142383	0	0.0149076	-0.0597785	S	14	14	10	13	13	11	11
AGTCTCCAGAGATGCC-1_WT 1	AGTCTCCAGAGATGCC-1	Hippocampus in WT	WT 1	Mus musculus	Brain hippocampus	WT	1931	3283	27	0.822419	0	0.013773	0.0124789	S	0	0	1	0	0	1	0
AGTCTCCCAAGGGCAT-1_WT 1	AGTCTCCCAAGGGCAT-1	Hippocampus in WT	WT 1	Mus musculus	Brain hippocampus	WT	1440	2331	11	0.4719	0	-0.0172231	-0.00105563	G1	0	0	1	0	0	1	0
AGTCTCCCAATTAGGA-1_WT 1	AGTCTCCCAATTAGGA-1	Hippocampus in WT	WT 1	Mus musculus	Brain hippocampus	WT	1532	2260	14	0.619469	0	-0.0320214	0.00687268	G2M	6	6	5	6	6	4	5
AGTCTCCCAGCTATAC-1_WT 1	AGTCTCCCAGCTATAC-1	Hippocampus in WT	WT 1	Mus musculus	Brain hippocampus	WT	1451	2204	8	0.362976	0	-0.00287312	-0.00257852	G1	0	0	1	0	0	1	0
AGTCTCCGTTCCTACC-1_WT 1	AGTCTCCGTTCCTACC-1	Hippocampus in WT	WT 1	Mus musculus	Brain hippocampus	WT	3528	7535	25	0.331785	0	0.022578	-0.0667723	S	15	15	14	15	15	13	13
AGTCTCCTCCAGCCTT-1_WT 1	AGTCTCCTCCAGCCTT-1	Hippocampus in WT	WT 1	Mus musculus	Brain hippocampus	WT	2227	4094	9	0.219834	0	-0.0778194	0.0531627	G2M	6	6	5	6	6	4	5
AGTCTCCTCCATTCGC-1_WT 1	AGTCTCCTCCATTCGC-1	Hippocampus in WT	WT 1	Mus musculus	Brain hippocampus	WT	2117	3921	11	0.280541	0	0.0102793	-0.0130442	S	0	0	1	0	0	1	0
AGTCTCCTCCTTCACG-1_WT 1	AGTCTCCTCCTTCACG-1	Hippocampus in WT	WT 1	Mus musculus	Brain hippocampus	WT	2870	6294	6	0.0953289	0	-0.0235955	-0.0390545	G1	8	8	6	7	7	5	6
AGTCTCCTCTACGGTA-1_WT 1	AGTCTCCTCTACGGTA-1	Hippocampus in WT	WT 1	Mus musculus	Brain hippocampus	WT	3968	13054	35	0.268117	0	0.00230068	-0.0457128	S	2	2	0	1	1	0	1
AGTCTCCTCTGATGGT-1_WT 1	AGTCTCCTCTGATGGT-1	Hippocampus in WT	WT 1	Mus musculus	Brain hippocampus	WT	5033	22764	17	0.0746793	0	-0.0237885	0.00792408	G2M	3	3	2	3	3	2	3
AGTGACTAGGCACGAT-1_WT 1	AGTGACTAGGCACGAT-1	Hippocampus in WT	WT 1	Mus musculus	Brain hippocampus	WT	4176	13460	11	0.0817236	0	-0.0140897	-0.0751339	G1	5	5	4	5	5	3	4
AGTGACTCACAACGCC-1_WT 1	AGTGACTCACAACGCC-1	Hippocampus in WT	WT 1	Mus musculus	Brain hippocampus	WT	2194	3921	11	0.280541	0	-0.0555345	-0.0369171	G1	6	6	5	6	6	4	5
AGTGACTCACAGTCAT-1_WT 1	AGTGACTCACAGTCAT-1	Hippocampus in WT	WT 1	Mus musculus	Brain hippocampus	WT	1731	2706	12	0.443459	0	-0.0765625	-0.0150253	G1	6	6	5	6	6	4	5
AGTGACTCACTAGGTT-1_WT 1	AGTGACTCACTAGGTT-1	Hippocampus in WT	WT 1	Mus musculus	Brain hippocampus	WT	938	1274	9	0.706436	0	-0.0309756	-0.00523488	G1	0	0	1	0	0	1	0
AGTGACTCAGCAGGAT-1_WT 1	AGTGACTCAGCAGGAT-1	Hippocampus in WT	WT 1	Mus musculus	Brain hippocampus	WT	5209	20569	14	0.0680636	0	-0.00966785	-0.0880428	G1	11	11	8	10	10	7	17
AGTGACTGTTGGGACA-1_WT 1	AGTGACTGTTGGGACA-1	Hippocampus in WT	WT 1	Mus musculus	Brain hippocampus	WT	2426	4255	7	0.164512	0	-0.0875572	-0.0627217	G1	46	46	34	31	31	21	32
AGTGACTTCATCAGTG-1_WT 1	AGTGACTTCATCAGTG-1	Hippocampus in WT	WT 1	Mus musculus	Brain hippocampus	WT	4109	11901	12	0.100832	0	0.0141951	-0.055439	S	8	8	6	7	7	5	6
AGTGATCAGCTAATCC-1_WT 1	AGTGATCAGCTAATCC-1	Hippocampus in WT	WT 1	Mus musculus	Brain hippocampus	WT	1754	3088	15	0.485751	0	-0.0622255	0.0068377	G2M	0	0	1	0	0	1	0
AGTGATCAGGGCAGGA-1_WT 1	AGTGATCAGGGCAGGA-1	Hippocampus in WT	WT 1	Mus musculus	Brain hippocampus	WT	4195	12394	16	0.129095	0	-0.0339433	-0.0580036	G1	8	8	6	7	7	5	6
AGTGATCCAGAGTAAT-1_WT 1	AGTGATCCAGAGTAAT-1	Hippocampus in WT	WT 1	Mus musculus	Brain hippocampus	WT	2424	4764	15	0.314861	0	0.0638025	-0.0351665	S	1	1	0	2	2	0	2
AGTGATCCATGTTCGA-1_WT 1	AGTGATCCATGTTCGA-1	Hippocampus in WT	WT 1	Mus musculus	Brain hippocampus	WT	1643	2649	6	0.226501	0	-0.0281937	0.0452226	G2M	0	0	1	0	0	1	0
AGTGATCGTACCTAGT-1_WT 1	AGTGATCGTACCTAGT-1	Hippocampus in WT	WT 1	Mus musculus	Brain hippocampus	WT	4145	12499	18	0.144012	0	-0.0446863	-0.0756788	G1	10	10	9	9	9	8	8
AGTGATCGTGTTTCTT-1_WT 1	AGTGATCGTGTTTCTT-1	Hippocampus in WT	WT 1	Mus musculus	Brain hippocampus	WT	3665	10320	11	0.106589	0	-0.0127228	-0.0128878	G1	5	5	4	5	5	3	4
AGTGCCGAGTAACGTA-1_WT 1	AGTGCCGAGTAACGTA-1	Hippocampus in WT	WT 1	Mus musculus	Brain hippocampus	WT	1788	2871	7	0.243817	0	-0.0362809	0.0359351	G2M	6	6	5	6	6	4	5
AGTGCCGCAGGGTTGA-1_WT 1	AGTGCCGCAGGGTTGA-1	Hippocampus in WT	WT 1	Mus musculus	Brain hippocampus	WT	3582	11229	13	0.115772	0	0.00183333	-0.0447836	S	3	3	2	3	3	2	3
AGTGCCGTCAGCGTCG-1_WT 1	AGTGCCGTCAGCGTCG-1	Hippocampus in WT	WT 1	Mus musculus	Brain hippocampus	WT	1696	3003	3	0.0999001	0	-0.0344862	-0.0100248	G1	1	1	0	2	2	0	2
AGTGTTGCAGGAGACT-1_WT 1	AGTGTTGCAGGAGACT-1	Hippocampus in WT	WT 1	Mus musculus	Brain hippocampus	WT	3412	8117	10	0.123198	0	-0.0344623	-0.0750697	G1	8	8	6	7	7	5	6
AGTGTTGGTGTGTCCG-1_WT 1	AGTGTTGGTGTGTCCG-1	Hippocampus in WT	WT 1	Mus musculus	Brain hippocampus	WT	4079	11412	11	0.0963898	0	0.00377632	-0.0363501	S	7	7	11	4	4	18	23
AGTGTTGGTTAGAGAT-1_WT 1	AGTGTTGGTTAGAGAT-1	Hippocampus in WT	WT 1	Mus musculus	Brain hippocampus	WT	1484	2428	6	0.247117	0	0.0223549	-0.0260024	S	0	0	1	0	0	1	0
AGTTAGCAGTAGCTCT-1_WT 1	AGTTAGCAGTAGCTCT-1	Hippocampus in WT	WT 1	Mus musculus	Brain hippocampus	WT	3698	9960	23	0.230924	0	-0.0282187	-0.0112043	G1	2	2	0	1	1	0	1
AGTTAGCCAAGCTGCC-1_WT 1	AGTTAGCCAAGCTGCC-1	Hippocampus in WT	WT 1	Mus musculus	Brain hippocampus	WT	2524	5559	14	0.251844	0	0.0166674	0.0139218	S	6	6	5	6	6	4	5
AGTTAGCCAAGTGACG-1_WT 1	AGTTAGCCAAGTGACG-1	Hippocampus in WT	WT 1	Mus musculus	Brain hippocampus	WT	1521	2192	11	0.501825	0	-0.0490601	-0.011689	G1	13	13	13	12	12	9	10
AGTTAGCCACCGTGGT-1_WT 1	AGTTAGCCACCGTGGT-1	Hippocampus in WT	WT 1	Mus musculus	Brain hippocampus	WT	3813	10941	22	0.201078	0	-0.0147173	-0.0389102	G1	2	2	0	1	1	0	1
AGTTAGCCAGCCATTA-1_WT 1	AGTTAGCCAGCCATTA-1	Hippocampus in WT	WT 1	Mus musculus	Brain hippocampus	WT	3509	10093	30	0.297236	0	-0.0149386	-0.0630303	G1	1	1	0	2	2	0	2
AGTTAGCCAGTTGTTG-1_WT 1	AGTTAGCCAGTTGTTG-1	Hippocampus in WT	WT 1	Mus musculus	Brain hippocampus	WT	1309	1792	20	1.11607	0	-0.0441521	-0.0497953	G1	13	13	13	12	12	9	10
AGTTAGCGTATAGGGC-1_WT 1	AGTTAGCGTATAGGGC-1	Hippocampus in WT	WT 1	Mus musculus	Brain hippocampus	WT	2179	4025	17	0.42236	0	7.65e-05	-0.100397	S	18	18	16	17	17	14	15
AGTTAGCGTTGTGTAC-1_WT 1	AGTTAGCGTTGTGTAC-1	Hippocampus in WT	WT 1	Mus musculus	Brain hippocampus	WT	1993	3501	6	0.17138	0	-0.0135043	-0.0645589	G1	1	1	0	2	2	0	2
AGTTAGCTCGGCTATA-1_WT 1	AGTTAGCTCGGCTATA-1	Hippocampus in WT	WT 1	Mus musculus	Brain hippocampus	WT	4153	12960	19	0.146605	0	-0.0411618	-0.0495567	G1	3	3	2	3	3	2	3
AGTTCCCAGACCAGAC-1_WT 1	AGTTCCCAGACCAGAC-1	Hippocampus in WT	WT 1	Mus musculus	Brain hippocampus	WT	4637	14072	22	0.156339	0	-0.0612086	-0.0626172	G1	11	11	4	5	5	3	30
AGTTCCCAGGACATCG-1_WT 1	AGTTCCCAGGACATCG-1	Hippocampus in WT	WT 1	Mus musculus	Brain hippocampus	WT	3800	10455	31	0.296509	0	0.0195458	-0.0140536	S	9	9	0	1	1	0	1
AGTTCCCCACGGCCAT-1_WT 1	AGTTCCCCACGGCCAT-1	Hippocampus in WT	WT 1	Mus musculus	Brain hippocampus	WT	1898	3123	10	0.320205	0	-0.052709	-0.000291185	G1	19	19	17	18	18	16	22
AGTTCCCGTAACGCGA-1_WT 1	AGTTCCCGTAACGCGA-1	Hippocampus in WT	WT 1	Mus musculus	Brain hippocampus	WT	4166	13029	11	0.084427	0	-0.0463178	-0.0371835	G1	38	38	10	19	19	17	38
AGTTCCCGTACGATGG-1_WT 1	AGTTCCCGTACGATGG-1	Hippocampus in WT	WT 1	Mus musculus	Brain hippocampus	WT	4718	16139	31	0.192081	0	0.0220277	-0.0400012	S	10	10	9	9	9	8	8
AGTTCCCGTGAAGCTG-1_WT 1	AGTTCCCGTGAAGCTG-1	Hippocampus in WT	WT 1	Mus musculus	Brain hippocampus	WT	5133	19384	37	0.190879	0	-0.0561961	-0.0439692	G1	8	8	6	7	7	5	6
AGTTCCCTCGAGTACT-1_WT 1	AGTTCCCTCGAGTACT-1	Hippocampus in WT	WT 1	Mus musculus	Brain hippocampus	WT	5452	23461	6	0.0255744	0	-0.0137226	-0.0452382	G1	11	11	8	10	10	7	17
AGTTCGAAGGGCTAAC-1_WT 1	AGTTCGAAGGGCTAAC-1	Hippocampus in WT	WT 1	Mus musculus	Brain hippocampus	WT	2918	6929	10	0.144321	0	0.0303863	-0.0453229	S	3	3	2	3	3	2	3
AGTTCGAAGTTGCGCC-1_WT 1	AGTTCGAAGTTGCGCC-1	Hippocampus in WT	WT 1	Mus musculus	Brain hippocampus	WT	4524	13635	9	0.0660066	0	-0.0540783	-0.0670075	G1	9	9	0	2	2	0	14
AGTTCGACAAGCGATG-1_WT 1	AGTTCGACAAGCGATG-1	Hippocampus in WT	WT 1	Mus musculus	Brain hippocampus	WT	5799	24512	24	0.0979112	0	0.0171615	-0.0656348	S	5	5	4	5	5	3	4
AGTTCGACAGCACACC-1_WT 1	AGTTCGACAGCACACC-1	Hippocampus in WT	WT 1	Mus musculus	Brain hippocampus	WT	4044	12442	18	0.144671	0	-0.0626943	-0.0421482	G1	2	2	0	1	1	0	1
AGTTCGAGTAACAGTA-1_WT 1	AGTTCGAGTAACAGTA-1	Hippocampus in WT	WT 1	Mus musculus	Brain hippocampus	WT	3597	10267	17	0.165579	0	-0.000894353	-0.0306843	G1	2	2	0	1	1	0	1
AGTTCGAGTGGTCAAG-1_WT 1	AGTTCGAGTGGTCAAG-1	Hippocampus in WT	WT 1	Mus musculus	Brain hippocampus	WT	4606	14332	19	0.13257	0	-0.0075937	-0.0533176	G1	7	7	2	4	4	2	7
AGTTCGATCAGTGTGT-1_WT 1	AGTTCGATCAGTGTGT-1	Hippocampus in WT	WT 1	Mus musculus	Brain hippocampus	WT	3064	7599	16	0.210554	0	0.00219672	-0.0474026	S	2	2	0	1	1	0	1
AGTTCGATCATTGAGC-1_WT 1	AGTTCGATCATTGAGC-1	Hippocampus in WT	WT 1	Mus musculus	Brain hippocampus	WT	4946	18292	10	0.0546687	0	-0.0335361	-0.0334649	G1	8	8	6	7	7	5	6
AGTTCGATCCGCTTAC-1_WT 1	AGTTCGATCCGCTTAC-1	Hippocampus in WT	WT 1	Mus musculus	Brain hippocampus	WT	3764	10860	3	0.0276243	0	-0.0103197	-0.017087	G1	2	2	0	1	1	0	1
AGTTCGATCTCTATGT-1_WT 1	AGTTCGATCTCTATGT-1	Hippocampus in WT	WT 1	Mus musculus	Brain hippocampus	WT	3085	7460	16	0.214477	0	0.066455	-0.03827	S	14	14	10	13	13	11	11
ATACCGAAGCCGGATA-1_WT 1	ATACCGAAGCCGGATA-1	Hippocampus in WT	WT 1	Mus musculus	Brain hippocampus	WT	3511	9186	22	0.239495	0	-0.0547028	-0.0115672	G1	1	1	0	2	2	0	2
ATACCGACACCTGAAT-1_WT 1	ATACCGACACCTGAAT-1	Hippocampus in WT	WT 1	Mus musculus	Brain hippocampus	WT	2481	5017	12	0.239187	0	-0.0399703	-0.0351121	G1	18	18	16	17	17	14	15
ATACCGAGTACTCCCT-1_WT 1	ATACCGAGTACTCCCT-1	Hippocampus in WT	WT 1	Mus musculus	Brain hippocampus	WT	1821	3278	11	0.33557	0	0.0181835	-0.0538045	S	18	18	16	17	17	14	15
ATACCGAGTCGCATGC-1_WT 1	ATACCGAGTCGCATGC-1	Hippocampus in WT	WT 1	Mus musculus	Brain hippocampus	WT	4683	16221	14	0.0863079	0	-0.0111074	-0.0379945	G1	5	5	4	5	5	3	4
ATACCGAGTTTGAAAG-1_WT 1	ATACCGAGTTTGAAAG-1	Hippocampus in WT	WT 1	Mus musculus	Brain hippocampus	WT	3197	7647	11	0.143847	0	-0.0579539	-0.048643	G1	28	28	0	2	2	0	28
ATACCGATCAGCCCAG-1_WT 1	ATACCGATCAGCCCAG-1	Hippocampus in WT	WT 1	Mus musculus	Brain hippocampus	WT	4275	14694	70	0.476385	0	-0.00165274	-0.00382739	G1	24	24	19	20	20	19	20
ATACCTTAGACCCTTA-1_WT 1	ATACCTTAGACCCTTA-1	Hippocampus in WT	WT 1	Mus musculus	Brain hippocampus	WT	4471	15651	23	0.146955	0	-0.0112181	-0.0310814	G1	2	2	0	1	1	0	1
ATACCTTAGTATTCCG-1_WT 1	ATACCTTAGTATTCCG-1	Hippocampus in WT	WT 1	Mus musculus	Brain hippocampus	WT	1780	3232	15	0.464109	0	-0.0190686	-0.00589418	G1	0	0	1	0	0	1	0
ATACCTTAGTCGCCAC-1_WT 1	ATACCTTAGTCGCCAC-1	Hippocampus in WT	WT 1	Mus musculus	Brain hippocampus	WT	3489	9742	10	0.102648	0	0.0309671	-0.00911803	S	1	1	0	2	2	0	2
ATACCTTCACCTGCAG-1_WT 1	ATACCTTCACCTGCAG-1	Hippocampus in WT	WT 1	Mus musculus	Brain hippocampus	WT	4856	19840	12	0.0604839	0	-0.0251193	-0.0505061	G1	5	5	4	5	5	3	4
ATACCTTCAGAGGTTG-1_WT 1	ATACCTTCAGAGGTTG-1	Hippocampus in WT	WT 1	Mus musculus	Brain hippocampus	WT	3541	9359	9	0.0961641	0	-0.0159157	-0.0427421	G1	12	12	12	11	11	10	9
ATACCTTCATGCTGCG-1_WT 1	ATACCTTCATGCTGCG-1	Hippocampus in WT	WT 1	Mus musculus	Brain hippocampus	WT	2667	6006	7	0.11655	0	0.00347033	-0.0737391	S	1	1	0	2	2	0	2
ATACCTTGTACAGAAT-1_WT 1	ATACCTTGTACAGAAT-1	Hippocampus in WT	WT 1	Mus musculus	Brain hippocampus	WT	4567	15657	13	0.08303	0	-0.0423408	-0.0426064	G1	9	9	0	1	1	0	14
ATACCTTTCACCCTTG-1_WT 1	ATACCTTTCACCCTTG-1	Hippocampus in WT	WT 1	Mus musculus	Brain hippocampus	WT	2521	5436	13	0.239146	0	-0.0872238	-0.0503884	G1	6	6	5	6	6	4	5
ATACCTTTCAGAGTGG-1_WT 1	ATACCTTTCAGAGTGG-1	Hippocampus in WT	WT 1	Mus musculus	Brain hippocampus	WT	3900	10547	32	0.303404	0	-0.0619856	-0.07207	G1	9	9	0	1	1	0	14
ATACCTTTCCAAACCA-1_WT 1	ATACCTTTCCAAACCA-1	Hippocampus in WT	WT 1	Mus musculus	Brain hippocampus	WT	6796	40904	27	0.0660082	0	-0.0224303	-0.0549833	G1	8	8	6	7	7	5	6
ATACCTTTCTACGGGC-1_WT 1	ATACCTTTCTACGGGC-1	Hippocampus in WT	WT 1	Mus musculus	Brain hippocampus	WT	2173	3835	10	0.260756	0	-0.00529033	-0.0449963	G1	19	19	17	18	18	16	22
ATACTTCAGATTTGCC-1_WT 1	ATACTTCAGATTTGCC-1	Hippocampus in WT	WT 1	Mus musculus	Brain hippocampus	WT	4954	20666	13	0.0629053	0	-0.0385535	-0.0555484	G1	25	25	23	23	23	22	25
ATACTTCAGCGAGTCA-1_WT 1	ATACTTCAGCGAGTCA-1	Hippocampus in WT	WT 1	Mus musculus	Brain hippocampus	WT	4691	14432	10	0.0692905	0	-0.0094994	-0.0689369	G1	7	7	11	4	4	18	23
ATACTTCAGGGCGAAG-1_WT 1	ATACTTCAGGGCGAAG-1	Hippocampus in WT	WT 1	Mus musculus	Brain hippocampus	WT	1092	1490	10	0.671141	0	-0.0499743	-0.00262825	G1	0	0	1	0	0	1	0
ATACTTCAGGGTACAC-1_WT 1	ATACTTCAGGGTACAC-1	Hippocampus in WT	WT 1	Mus musculus	Brain hippocampus	WT	3204	7957	9	0.113108	0	-0.0289735	-0.0729701	G1	1	1	0	2	2	0	2
ATACTTCAGTGTTGTC-1_WT 1	ATACTTCAGTGTTGTC-1	Hippocampus in WT	WT 1	Mus musculus	Brain hippocampus	WT	2757	6058	26	0.429185	0	0.015153	-0.031933	S	9	9	0	1	1	0	1
ATACTTCCAAGGACAC-1_WT 1	ATACTTCCAAGGACAC-1	Hippocampus in WT	WT 1	Mus musculus	Brain hippocampus	WT	1914	3396	12	0.353357	0	-0.0348314	-0.00800748	G1	0	0	1	0	0	1	0
ATACTTCCATGTGGTT-1_WT 1	ATACTTCCATGTGGTT-1	Hippocampus in WT	WT 1	Mus musculus	Brain hippocampus	WT	5410	21744	14	0.0643856	0	-0.013838	-0.0738037	G1	5	5	4	5	5	3	4
ATACTTCGTCATAAAG-1_WT 1	ATACTTCGTCATAAAG-1	Hippocampus in WT	WT 1	Mus musculus	Brain hippocampus	WT	6096	18494	178	0.962474	0	-0.0314299	-0.0662388	G1	27	27	21	24	24	23	27
ATACTTCGTCCTACAA-1_WT 1	ATACTTCGTCCTACAA-1	Hippocampus in WT	WT 1	Mus musculus	Brain hippocampus	WT	1542	2495	10	0.400802	0	-0.0608158	-0.0182402	G1	0	0	1	0	0	1	0
ATACTTCTCTGCAGCG-1_WT 1	ATACTTCTCTGCAGCG-1	Hippocampus in WT	WT 1	Mus musculus	Brain hippocampus	WT	6709	35078	19	0.054165	0	-0.0150069	-0.0484398	G1	22	22	11	16	16	15	16
ATAGACCAGAAGCGCT-1_WT 1	ATAGACCAGAAGCGCT-1	Hippocampus in WT	WT 1	Mus musculus	Brain hippocampus	WT	2027	3640	8	0.21978	0	0.0145201	-0.117151	S	6	6	5	6	6	4	5
ATAGACCAGATTCGCT-1_WT 1	ATAGACCAGATTCGCT-1	Hippocampus in WT	WT 1	Mus musculus	Brain hippocampus	WT	4639	17110	13	0.075979	0	0.014442	-0.0210794	S	3	3	2	3	3	2	3
ATAGACCAGGATGGCT-1_WT 1	ATAGACCAGGATGGCT-1	Hippocampus in WT	WT 1	Mus musculus	Brain hippocampus	WT	3554	10442	16	0.153227	0	0.0127612	0.0152203	G2M	3	3	2	3	3	2	3
ATAGACCCAAAGGGTC-1_WT 1	ATAGACCCAAAGGGTC-1	Hippocampus in WT	WT 1	Mus musculus	Brain hippocampus	WT	1613	2709	3	0.110742	0	0.0296379	-0.0184632	S	44	44	1	0	0	1	41
ATAGACCCAGACACAG-1_WT 1	ATAGACCCAGACACAG-1	Hippocampus in WT	WT 1	Mus musculus	Brain hippocampus	WT	5013	18942	20	0.105585	0	-0.0224439	-0.0212375	G1	23	23	7	8	8	6	19
ATAGACCGTAAGATAC-1_WT 1	ATAGACCGTAAGATAC-1	Hippocampus in WT	WT 1	Mus musculus	Brain hippocampus	WT	5288	20165	23	0.114059	0	0.00730653	-0.0807622	S	14	14	10	13	13	11	11
ATAGACCGTACGATGG-1_WT 1	ATAGACCGTACGATGG-1	Hippocampus in WT	WT 1	Mus musculus	Brain hippocampus	WT	4827	15180	13	0.085639	0	-0.00265026	-0.0225165	G1	8	8	6	7	7	5	6
ATAGACCTCAAGCTTG-1_WT 1	ATAGACCTCAAGCTTG-1	Hippocampus in WT	WT 1	Mus musculus	Brain hippocampus	WT	3239	7685	16	0.208198	0	-0.027764	0.044988	G2M	1	1	0	2	2	0	2
ATAGACCTCCATCAGA-1_WT 1	ATAGACCTCCATCAGA-1	Hippocampus in WT	WT 1	Mus musculus	Brain hippocampus	WT	1838	2986	30	1.00469	0	-0.0400652	-0.00516718	G1	19	19	17	18	18	16	35
ATAGACCTCGCTGCGA-1_WT 1	ATAGACCTCGCTGCGA-1	Hippocampus in WT	WT 1	Mus musculus	Brain hippocampus	WT	4838	20093	11	0.0547454	0	-0.0323869	-0.0393604	G1	20	20	6	21	21	5	18
ATAGACCTCTCGGGAC-1_WT 1	ATAGACCTCTCGGGAC-1	Hippocampus in WT	WT 1	Mus musculus	Brain hippocampus	WT	2281	4026	7	0.17387	0	-0.0361422	-0.0758207	G1	19	19	17	18	18	16	22
ATAGAGAAGCCGTTAT-1_WT 1	ATAGAGAAGCCGTTAT-1	Hippocampus in WT	WT 1	Mus musculus	Brain hippocampus	WT	1408	2028	9	0.443787	0	-0.0399584	0.0408272	G2M	0	0	1	0	0	1	0
ATAGAGACACATAACC-1_WT 1	ATAGAGACACATAACC-1	Hippocampus in WT	WT 1	Mus musculus	Brain hippocampus	WT	3432	9488	7	0.0737774	0	0.0375335	-0.0775959	S	14	14	10	13	13	11	11
ATAGAGAGTCAGTCTA-1_WT 1	ATAGAGAGTCAGTCTA-1	Hippocampus in WT	WT 1	Mus musculus	Brain hippocampus	WT	3283	7914	5	0.0631792	0	0.0318021	-0.0214896	S	8	8	6	7	7	5	6
ATAGAGAGTCGCACAC-1_WT 1	ATAGAGAGTCGCACAC-1	Hippocampus in WT	WT 1	Mus musculus	Brain hippocampus	WT	4407	12414	18	0.144998	0	-0.0404923	-0.0466398	G1	8	8	6	7	7	5	6
ATAGAGATCCTGGGTG-1_WT 1	ATAGAGATCCTGGGTG-1	Hippocampus in WT	WT 1	Mus musculus	Brain hippocampus	WT	2323	4433	10	0.225581	0	-0.0223573	-0.016495	G1	16	16	15	14	14	12	12
ATAGGCTCATCCGTTC-1_WT 1	ATAGGCTCATCCGTTC-1	Hippocampus in WT	WT 1	Mus musculus	Brain hippocampus	WT	1837	3444	9	0.261324	0	0.0641872	-0.0199092	S	0	0	1	0	0	1	0
ATAGGCTGTCTTGCTC-1_WT 1	ATAGGCTGTCTTGCTC-1	Hippocampus in WT	WT 1	Mus musculus	Brain hippocampus	WT	2363	4625	7	0.151351	0	0.031981	-0.090791	S	1	1	0	2	2	0	2
ATAGGCTTCGTTCCCA-1_WT 1	ATAGGCTTCGTTCCCA-1	Hippocampus in WT	WT 1	Mus musculus	Brain hippocampus	WT	4385	14149	17	0.12015	0	0.00388351	-0.0208109	S	10	10	9	9	9	8	8
ATAGGCTTCTCTGACC-1_WT 1	ATAGGCTTCTCTGACC-1	Hippocampus in WT	WT 1	Mus musculus	Brain hippocampus	WT	5146	22344	18	0.0805585	0	-0.00869127	-0.059578	G1	3	3	2	3	3	2	3
ATATCCTAGAGCAAGA-1_WT 1	ATATCCTAGAGCAAGA-1	Hippocampus in WT	WT 1	Mus musculus	Brain hippocampus	WT	4398	14785	13	0.087927	0	-0.0114241	-0.0100307	G1	5	5	4	5	5	3	4
ATATCCTAGGCCACCT-1_WT 1	ATATCCTAGGCCACCT-1	Hippocampus in WT	WT 1	Mus musculus	Brain hippocampus	WT	3365	9876	12	0.121507	0	0.0198066	-0.0210203	S	9	9	0	2	2	0	2
ATATCCTAGTAATTGG-1_WT 1	ATATCCTAGTAATTGG-1	Hippocampus in WT	WT 1	Mus musculus	Brain hippocampus	WT	5868	25536	11	0.0430764	0	-0.0115067	-0.074249	G1	7	7	2	4	4	2	7
ATATCCTCACAATGAA-1_WT 1	ATATCCTCACAATGAA-1	Hippocampus in WT	WT 1	Mus musculus	Brain hippocampus	WT	1912	3373	17	0.504002	0	-0.013612	-0.0815519	G1	34	34	30	28	28	27	33
ATATCCTCACTATCGA-1_WT 1	ATATCCTCACTATCGA-1	Hippocampus in WT	WT 1	Mus musculus	Brain hippocampus	WT	6138	34357	15	0.0436592	0	-0.0172022	-0.0490424	G1	5	5	4	5	5	3	4
ATATCCTCATACAGCT-1_WT 1	ATATCCTCATACAGCT-1	Hippocampus in WT	WT 1	Mus musculus	Brain hippocampus	WT	4956	19630	11	0.0560367	0	-0.00425295	0.00199578	G2M	7	7	11	4	4	18	23
ATATCCTGTCATAACC-1_WT 1	ATATCCTGTCATAACC-1	Hippocampus in WT	WT 1	Mus musculus	Brain hippocampus	WT	1435	2276	3	0.13181	0	-0.0190744	0.00892743	G2M	0	0	1	0	0	1	0
ATATCCTGTGCAGATG-1_WT 1	ATATCCTGTGCAGATG-1	Hippocampus in WT	WT 1	Mus musculus	Brain hippocampus	WT	1861	3337	7	0.209769	0	-0.018038	-0.00730613	G1	0	0	1	0	0	1	0
ATATCCTTCAGGACAG-1_WT 1	ATATCCTTCAGGACAG-1	Hippocampus in WT	WT 1	Mus musculus	Brain hippocampus	WT	1312	1957	9	0.459888	0	-0.00626422	0.0694904	G2M	0	0	1	0	0	1	0
ATATCCTTCCAGCACG-1_WT 1	ATATCCTTCCAGCACG-1	Hippocampus in WT	WT 1	Mus musculus	Brain hippocampus	WT	2372	4718	5	0.105977	0	-0.0822347	-0.0585676	G1	6	6	5	6	6	4	5
ATATCCTTCGGACAAG-1_WT 1	ATATCCTTCGGACAAG-1	Hippocampus in WT	WT 1	Mus musculus	Brain hippocampus	WT	4169	12666	38	0.300016	0	-0.0145021	-0.0515549	G1	2	2	0	1	1	0	1
ATATCCTTCGTTACCC-1_WT 1	ATATCCTTCGTTACCC-1	Hippocampus in WT	WT 1	Mus musculus	Brain hippocampus	WT	2374	4821	27	0.56005	0	4.63e-05	-0.0810314	S	18	18	16	17	17	14	15
ATCACAGAGAGAAGGT-1_WT 1	ATCACAGAGAGAAGGT-1	Hippocampus in WT	WT 1	Mus musculus	Brain hippocampus	WT	4828	14842	20	0.134753	0	0.0245287	-0.0491096	S	9	9	0	1	1	0	14
ATCACAGCACTAGGCC-1_WT 1	ATCACAGCACTAGGCC-1	Hippocampus in WT	WT 1	Mus musculus	Brain hippocampus	WT	3860	12054	24	0.199104	0	-0.0376591	-0.0369057	G1	2	2	0	1	1	0	1
ATCACAGCACTGGCGT-1_WT 1	ATCACAGCACTGGCGT-1	Hippocampus in WT	WT 1	Mus musculus	Brain hippocampus	WT	4505	17055	11	0.0644972	0	-0.0106895	-0.0381688	G1	25	25	23	23	23	22	25
ATCACGAAGCACGTCC-1_WT 1	ATCACGAAGCACGTCC-1	Hippocampus in WT	WT 1	Mus musculus	Brain hippocampus	WT	2948	7019	13	0.185212	0	0.0329856	-0.0134709	S	14	14	10	13	13	11	11
ATCACGAAGGTTGACG-1_WT 1	ATCACGAAGGTTGACG-1	Hippocampus in WT	WT 1	Mus musculus	Brain hippocampus	WT	3193	8271	17	0.205537	0	-0.0206678	-0.037325	G1	12	12	12	11	11	10	9
ATCACGAAGTCGCCCA-1_WT 1	ATCACGAAGTCGCCCA-1	Hippocampus in WT	WT 1	Mus musculus	Brain hippocampus	WT	1787	3212	10	0.311333	0	-0.0505977	-0.0596117	G1	0	0	1	0	0	1	0
ATCACGACACATATCG-1_WT 1	ATCACGACACATATCG-1	Hippocampus in WT	WT 1	Mus musculus	Brain hippocampus	WT	4668	15574	26	0.166945	0	-0.0327136	-0.0254099	G1	7	7	2	4	4	18	7
ATCACGAGTGACCGAA-1_WT 1	ATCACGAGTGACCGAA-1	Hippocampus in WT	WT 1	Mus musculus	Brain hippocampus	WT	1618	2698	7	0.259451	0	-0.0392721	-0.0227978	G1	0	0	1	0	0	1	0
ATCACGAGTGAGTAAT-1_WT 1	ATCACGAGTGAGTAAT-1	Hippocampus in WT	WT 1	Mus musculus	Brain hippocampus	WT	5797	23104	60	0.259695	0	0.00158705	-0.0509857	S	1	1	0	2	2	0	1
ATCACGAGTGCGGCTT-1_WT 1	ATCACGAGTGCGGCTT-1	Hippocampus in WT	WT 1	Mus musculus	Brain hippocampus	WT	2759	6093	8	0.131298	0	0.00352041	-0.0100311	S	1	1	0	2	2	0	2
ATCACGATCGCGTGAC-1_WT 1	ATCACGATCGCGTGAC-1	Hippocampus in WT	WT 1	Mus musculus	Brain hippocampus	WT	1072	1469	6	0.408441	0	-0.068224	-0.0777231	G1	0	0	1	0	0	1	0
ATCACGATCGGAAGGT-1_WT 1	ATCACGATCGGAAGGT-1	Hippocampus in WT	WT 1	Mus musculus	Brain hippocampus	WT	1023	1315	6	0.456274	0	-0.0828565	-0.0665421	G1	19	19	17	18	18	16	22
ATCACGATCGTTCATT-1_WT 1	ATCACGATCGTTCATT-1	Hippocampus in WT	WT 1	Mus musculus	Brain hippocampus	WT	4393	14379	23	0.159955	0	-0.0159571	-0.00919593	G1	12	12	12	11	11	10	9
ATCACGATCTTTCTAG-1_WT 1	ATCACGATCTTTCTAG-1	Hippocampus in WT	WT 1	Mus musculus	Brain hippocampus	WT	5485	27949	11	0.0393574	0	-0.0380375	-0.0703194	G1	5	5	4	5	5	3	4
ATCACTTAGATTAGAC-1_WT 1	ATCACTTAGATTAGAC-1	Hippocampus in WT	WT 1	Mus musculus	Brain hippocampus	WT	1362	1901	6	0.315623	0	-0.00761129	-0.0383403	G1	19	19	17	18	18	16	22
ATCACTTAGCATCGAG-1_WT 1	ATCACTTAGCATCGAG-1	Hippocampus in WT	WT 1	Mus musculus	Brain hippocampus	WT	2297	4649	3	0.06453	0	0.017456	-0.0147355	S	1	1	0	2	2	0	2
ATCACTTAGGTAGATT-1_WT 1	ATCACTTAGGTAGATT-1	Hippocampus in WT	WT 1	Mus musculus	Brain hippocampus	WT	3288	7222	18	0.249238	0	-0.0509087	-0.0596392	G1	17	17	7	8	8	6	24
ATCACTTAGTGAGCCA-1_WT 1	ATCACTTAGTGAGCCA-1	Hippocampus in WT	WT 1	Mus musculus	Brain hippocampus	WT	3237	9242	6	0.064921	0	-0.0183358	-0.013517	G1	25	25	23	23	23	22	25
ATCACTTCACCTCGTT-1_WT 1	ATCACTTCACCTCGTT-1	Hippocampus in WT	WT 1	Mus musculus	Brain hippocampus	WT	3018	7709	5	0.0648593	0	-0.0220056	-0.0315652	G1	12	12	12	11	11	10	9
ATCACTTCACGTACTA-1_WT 1	ATCACTTCACGTACTA-1	Hippocampus in WT	WT 1	Mus musculus	Brain hippocampus	WT	5444	21399	14	0.0654236	0	-0.0291595	-0.0417058	G1	17	17	7	8	8	6	24
ATCACTTGTAGGGAGG-1_WT 1	ATCACTTGTAGGGAGG-1	Hippocampus in WT	WT 1	Mus musculus	Brain hippocampus	WT	2818	6114	14	0.228983	0	-0.031907	-0.0125688	G1	1	1	0	2	2	0	2
ATCACTTGTGCGGCTT-1_WT 1	ATCACTTGTGCGGCTT-1	Hippocampus in WT	WT 1	Mus musculus	Brain hippocampus	WT	2365	4853	15	0.309087	0	-0.0170513	-0.0424993	G1	1	1	0	2	2	0	2
ATCACTTGTTGTAGCT-1_WT 1	ATCACTTGTTGTAGCT-1	Hippocampus in WT	WT 1	Mus musculus	Brain hippocampus	WT	4433	14734	14	0.0950183	0	-0.0385724	-0.0117476	G1	3	3	2	3	3	2	3
ATCACTTTCCGTGTGG-1_WT 1	ATCACTTTCCGTGTGG-1	Hippocampus in WT	WT 1	Mus musculus	Brain hippocampus	WT	3841	11949	10	0.083689	0	-0.0556648	-0.0280277	G1	3	3	2	3	3	2	3
ATCACTTTCTTCGCTG-1_WT 1	ATCACTTTCTTCGCTG-1	Hippocampus in WT	WT 1	Mus musculus	Brain hippocampus	WT	2602	6031	7	0.116067	0	0.0542878	-0.045088	S	2	2	0	1	1	0	1
ATCACTTTCTTGAACG-1_WT 1	ATCACTTTCTTGAACG-1	Hippocampus in WT	WT 1	Mus musculus	Brain hippocampus	WT	1854	3224	10	0.310174	0	0.00369133	-0.0141706	S	0	0	1	0	0	1	0
ATCAGGTAGGATTTGA-1_WT 1	ATCAGGTAGGATTTGA-1	Hippocampus in WT	WT 1	Mus musculus	Brain hippocampus	WT	1460	2039	12	0.588524	0	0.0629166	-0.0563325	S	13	13	13	12	12	9	10
ATCAGGTAGGGTACGT-1_WT 1	ATCAGGTAGGGTACGT-1	Hippocampus in WT	WT 1	Mus musculus	Brain hippocampus	WT	3767	11012	8	0.072648	0	-0.0530632	-0.0131803	G1	3	3	2	3	3	2	3
ATCAGGTCACAAAGTA-1_WT 1	ATCAGGTCACAAAGTA-1	Hippocampus in WT	WT 1	Mus musculus	Brain hippocampus	WT	5322	20435	14	0.0685099	0	-0.0307181	-0.0592392	G1	22	22	11	16	16	15	16
ATCAGGTGTGGAACAC-1_WT 1	ATCAGGTGTGGAACAC-1	Hippocampus in WT	WT 1	Mus musculus	Brain hippocampus	WT	2557	5299	12	0.226458	0	-0.0217578	-0.0289926	G1	1	1	0	2	2	0	2
ATCAGGTTCCCTTTGG-1_WT 1	ATCAGGTTCCCTTTGG-1	Hippocampus in WT	WT 1	Mus musculus	Brain hippocampus	WT	3782	10854	28	0.257969	0	-0.049246	-0.0142131	G1	1	1	0	2	2	0	2
ATCATTCCAGTACTAC-1_WT 1	ATCATTCCAGTACTAC-1	Hippocampus in WT	WT 1	Mus musculus	Brain hippocampus	WT	4543	14525	6	0.0413081	0	-0.0429192	-0.030323	G1	11	11	8	10	10	7	17
ATCATTCCATTCTCCG-1_WT 1	ATCATTCCATTCTCCG-1	Hippocampus in WT	WT 1	Mus musculus	Brain hippocampus	WT	2270	4561	10	0.21925	0	0.00799162	-0.0359303	S	18	18	16	17	17	14	15
ATCATTCGTCGGTACC-1_WT 1	ATCATTCGTCGGTACC-1	Hippocampus in WT	WT 1	Mus musculus	Brain hippocampus	WT	3933	11503	93	0.808485	0	0.0142971	-0.035238	S	9	9	0	1	1	0	1
ATCATTCGTCTGTTAG-1_WT 1	ATCATTCGTCTGTTAG-1	Hippocampus in WT	WT 1	Mus musculus	Brain hippocampus	WT	4463	15113	19	0.12572	0	-0.00782986	-0.059503	G1	5	5	4	5	5	3	4
ATCATTCGTGTGTGGA-1_WT 1	ATCATTCGTGTGTGGA-1	Hippocampus in WT	WT 1	Mus musculus	Brain hippocampus	WT	4310	15203	22	0.144708	0	-0.00403809	-0.0248542	G1	10	10	9	9	9	8	8
ATCATTCTCATTTGTC-1_WT 1	ATCATTCTCATTTGTC-1	Hippocampus in WT	WT 1	Mus musculus	Brain hippocampus	WT	2208	4978	16	0.321414	0	-0.0344304	-0.0284917	G1	1	1	0	2	2	0	1
ATCATTCTCCTCTCTT-1_WT 1	ATCATTCTCCTCTCTT-1	Hippocampus in WT	WT 1	Mus musculus	Brain hippocampus	WT	3458	9928	7	0.0705077	0	-0.0623247	-0.0139721	G1	3	3	2	4	4	2	3
ATCATTCTCTCATAGG-1_WT 1	ATCATTCTCTCATAGG-1	Hippocampus in WT	WT 1	Mus musculus	Brain hippocampus	WT	1443	2225	6	0.269663	0	-0.0539297	0.0416448	G2M	0	0	1	0	0	1	0
ATCCACCAGATGGCGT-1_WT 1	ATCCACCAGATGGCGT-1	Hippocampus in WT	WT 1	Mus musculus	Brain hippocampus	WT	2903	7108	8	0.112549	0	-0.0387679	-0.0615859	G1	16	16	15	14	14	12	12
ATCCACCAGGAAGAAC-1_WT 1	ATCCACCAGGAAGAAC-1	Hippocampus in WT	WT 1	Mus musculus	Brain hippocampus	WT	3048	7229	26	0.359662	0	-0.0334951	-0.0735425	G1	2	2	0	1	1	0	1
ATCCACCTCCGATCTC-1_WT 1	ATCCACCTCCGATCTC-1	Hippocampus in WT	WT 1	Mus musculus	Brain hippocampus	WT	2181	4201	25	0.595096	0	0.00559324	-0.0104022	S	0	0	1	0	0	1	0
ATCCACCTCTCTAAGG-1_WT 1	ATCCACCTCTCTAAGG-1	Hippocampus in WT	WT 1	Mus musculus	Brain hippocampus	WT	2456	4294	31	0.721938	0	-0.0176336	-0.10208	G1	30	30	25	26	26	25	29
ATCCATTAGAGTGTTA-1_WT 1	ATCCATTAGAGTGTTA-1	Hippocampus in WT	WT 1	Mus musculus	Brain hippocampus	WT	2570	5164	7	0.135554	0	-0.0111547	-0.0317064	G1	8	8	6	7	7	5	6
ATCCATTAGGTCACCC-1_WT 1	ATCCATTAGGTCACCC-1	Hippocampus in WT	WT 1	Mus musculus	Brain hippocampus	WT	3736	11061	20	0.180815	0	-0.0161716	-0.0415725	G1	3	3	2	3	3	2	3
ATCCATTCAAGGATGC-1_WT 1	ATCCATTCAAGGATGC-1	Hippocampus in WT	WT 1	Mus musculus	Brain hippocampus	WT	3512	9466	9	0.0950771	0	-0.0298741	-0.0539613	G1	2	2	0	1	1	0	1
ATCCATTCACAACGCC-1_WT 1	ATCCATTCACAACGCC-1	Hippocampus in WT	WT 1	Mus musculus	Brain hippocampus	WT	1820	3363	8	0.237883	0	0.0408151	-0.00149176	S	0	0	1	0	0	1	0
ATCCATTCATTGCAAC-1_WT 1	ATCCATTCATTGCAAC-1	Hippocampus in WT	WT 1	Mus musculus	Brain hippocampus	WT	5551	26458	20	0.0755915	0	-0.0102688	-0.054132	G1	5	5	4	5	5	3	4
ATCCATTGTACAGAAT-1_WT 1	ATCCATTGTACAGAAT-1	Hippocampus in WT	WT 1	Mus musculus	Brain hippocampus	WT	1745	2629	3	0.114112	0	-0.0617757	0.0896036	G2M	13	13	13	12	12	9	10
ATCCATTTCCGACATA-1_WT 1	ATCCATTTCCGACATA-1	Hippocampus in WT	WT 1	Mus musculus	Brain hippocampus	WT	1991	3368	12	0.356295	0	0.00733906	-0.089414	S	6	6	5	6	6	4	5
ATCCATTTCGTAGCCG-1_WT 1	ATCCATTTCGTAGCCG-1	Hippocampus in WT	WT 1	Mus musculus	Brain hippocampus	WT	3525	10168	9	0.088513	0	-0.00497853	-0.0130871	G1	3	3	2	3	3	2	3
ATCCATTTCGTAGGAG-1_WT 1	ATCCATTTCGTAGGAG-1	Hippocampus in WT	WT 1	Mus musculus	Brain hippocampus	WT	3179	8438	20	0.237023	0	-0.00613794	0.0124746	G2M	1	1	0	1	1	0	1
ATCCCTGAGAATCCCT-1_WT 1	ATCCCTGAGAATCCCT-1	Hippocampus in WT	WT 1	Mus musculus	Brain hippocampus	WT	1769	3104	10	0.322165	0	0.0498468	-0.047756	S	0	0	1	0	0	1	0
ATCCCTGAGCAGCACA-1_WT 1	ATCCCTGAGCAGCACA-1	Hippocampus in WT	WT 1	Mus musculus	Brain hippocampus	WT	2767	6524	4	0.0613121	0	-0.0177321	-0.00149143	G1	2	2	0	1	1	0	1
ATCCCTGAGCCAGACA-1_WT 1	ATCCCTGAGCCAGACA-1	Hippocampus in WT	WT 1	Mus musculus	Brain hippocampus	WT	1854	2958	12	0.40568	0	-0.0352304	-0.0792906	G1	13	13	13	12	12	9	10
ATCCCTGGTATGTGTC-1_WT 1	ATCCCTGGTATGTGTC-1	Hippocampus in WT	WT 1	Mus musculus	Brain hippocampus	WT	3754	10318	20	0.193836	0	0.0244828	-0.0680931	S	1	1	0	2	2	0	2
ATCCCTGTCAACTCTT-1_WT 1	ATCCCTGTCAACTCTT-1	Hippocampus in WT	WT 1	Mus musculus	Brain hippocampus	WT	3061	8272	1	0.012089	0	0.0112358	-0.0199443	S	8	8	6	7	7	5	6
ATCCGTCAGCATCCCG-1_WT 1	ATCCGTCAGCATCCCG-1	Hippocampus in WT	WT 1	Mus musculus	Brain hippocampus	WT	3404	9001	12	0.133319	0	-0.0144735	0.0156665	G2M	8	8	6	7	7	5	6
ATCCGTCAGCTCGCAC-1_WT 1	ATCCGTCAGCTCGCAC-1	Hippocampus in WT	WT 1	Mus musculus	Brain hippocampus	WT	4338	14606	6	0.041079	0	-0.0133472	-0.0700164	G1	5	5	4	5	5	3	4
ATCCGTCAGTGCTCAT-1_WT 1	ATCCGTCAGTGCTCAT-1	Hippocampus in WT	WT 1	Mus musculus	Brain hippocampus	WT	4287	13264	14	0.105549	0	0.0259134	-0.0249178	S	7	7	2	4	4	2	7
ATCCGTCAGTGTTGTC-1_WT 1	ATCCGTCAGTGTTGTC-1	Hippocampus in WT	WT 1	Mus musculus	Brain hippocampus	WT	3444	9097	18	0.197867	0	-0.0846052	0.00179487	G2M	9	9	0	1	1	0	1
ATCCGTCCAACTAGAA-1_WT 1	ATCCGTCCAACTAGAA-1	Hippocampus in WT	WT 1	Mus musculus	Brain hippocampus	WT	4790	16682	32	0.191824	0	0.0319739	-0.0787048	S	5	5	4	5	5	3	4
ATCCGTCCACGGTGTC-1_WT 1	ATCCGTCCACGGTGTC-1	Hippocampus in WT	WT 1	Mus musculus	Brain hippocampus	WT	1975	3528	5	0.141723	0	0.0474716	0.056904	G2M	0	0	1	0	0	1	0
ATCCGTCCAGCAGTCC-1_WT 1	ATCCGTCCAGCAGTCC-1	Hippocampus in WT	WT 1	Mus musculus	Brain hippocampus	WT	3292	7905	135	1.70778	0	0.0182445	-0.0158578	S	8	8	6	7	7	5	6
ATCCGTCTCCTTCACG-1_WT 1	ATCCGTCTCCTTCACG-1	Hippocampus in WT	WT 1	Mus musculus	Brain hippocampus	WT	3901	12235	10	0.0817327	0	-0.0015122	-0.0694648	G1	3	3	2	3	3	2	3
ATCCGTCTCGCTAGCG-1_WT 1	ATCCGTCTCGCTAGCG-1	Hippocampus in WT	WT 1	Mus musculus	Brain hippocampus	WT	1836	3235	13	0.401855	0	-0.0255222	0.0035449	G2M	0	0	1	0	0	1	0
ATCCGTCTCGGTGTAT-1_WT 1	ATCCGTCTCGGTGTAT-1	Hippocampus in WT	WT 1	Mus musculus	Brain hippocampus	WT	3641	9975	18	0.180451	0	-0.0568412	-0.0874619	G1	2	2	0	1	1	0	1
ATCCGTCTCTGTGTGA-1_WT 1	ATCCGTCTCTGTGTGA-1	Hippocampus in WT	WT 1	Mus musculus	Brain hippocampus	WT	3408	9977	13	0.1303	0	0.0375864	-0.0447344	S	2	2	0	1	1	0	1
ATCCTATGTAAGTTGA-1_WT 1	ATCCTATGTAAGTTGA-1	Hippocampus in WT	WT 1	Mus musculus	Brain hippocampus	WT	2144	3825	13	0.339869	0	-0.033967	-0.0748272	G1	18	18	16	17	17	14	15
ATCCTATGTTTAAGGA-1_WT 1	ATCCTATGTTTAAGGA-1	Hippocampus in WT	WT 1	Mus musculus	Brain hippocampus	WT	1728	2936	9	0.30654	0	-0.0571994	-0.0605096	G1	0	0	1	0	0	1	0
ATCCTATTCCACCCTA-1_WT 1	ATCCTATTCCACCCTA-1	Hippocampus in WT	WT 1	Mus musculus	Brain hippocampus	WT	1616	2617	9	0.343905	0	-0.0187388	-0.0293227	G1	0	0	1	0	0	1	0
ATCGATGAGGACGGAG-1_WT 1	ATCGATGAGGACGGAG-1	Hippocampus in WT	WT 1	Mus musculus	Brain hippocampus	WT	4897	15821	22	0.139056	0	-0.0831304	-0.0278174	G1	23	23	7	8	8	6	19
ATCGATGCAACCCGCA-1_WT 1	ATCGATGCAACCCGCA-1	Hippocampus in WT	WT 1	Mus musculus	Brain hippocampus	WT	4729	14808	10	0.0675311	0	0.038212	-0.0471548	S	17	17	7	8	8	6	24
ATCGATGTCCTCTAAT-1_WT 1	ATCGATGTCCTCTAAT-1	Hippocampus in WT	WT 1	Mus musculus	Brain hippocampus	WT	3264	8850	17	0.19209	0	0.1049	-0.0142074	S	38	38	10	19	19	17	38
ATCGATGTCTCCTACG-1_WT 1	ATCGATGTCTCCTACG-1	Hippocampus in WT	WT 1	Mus musculus	Brain hippocampus	WT	2743	6433	21	0.326442	0	-0.0127867	-0.0306296	G1	1	1	0	2	2	0	2
ATCGCCTAGACAGCGT-1_WT 1	ATCGCCTAGACAGCGT-1	Hippocampus in WT	WT 1	Mus musculus	Brain hippocampus	WT	4093	12877	15	0.116487	0	-0.00245913	-0.0547355	G1	5	5	4	5	5	3	4
ATCGCCTAGAGCATTA-1_WT 1	ATCGCCTAGAGCATTA-1	Hippocampus in WT	WT 1	Mus musculus	Brain hippocampus	WT	1824	3091	5	0.16176	0	-0.0362597	-0.0507611	G1	18	18	16	17	17	14	15
ATCGCCTAGCAGCAGT-1_WT 1	ATCGCCTAGCAGCAGT-1	Hippocampus in WT	WT 1	Mus musculus	Brain hippocampus	WT	4830	16948	23	0.135709	0	-0.0653579	-0.0234147	G1	22	22	11	16	16	15	16
ATCGCCTGTAGCTGCC-1_WT 1	ATCGCCTGTAGCTGCC-1	Hippocampus in WT	WT 1	Mus musculus	Brain hippocampus	WT	3184	8109	14	0.172648	0	-0.0212295	0.0026698	G2M	1	1	0	2	2	0	2
ATCGCCTGTATACGGG-1_WT 1	ATCGCCTGTATACGGG-1	Hippocampus in WT	WT 1	Mus musculus	Brain hippocampus	WT	3989	9112	17	0.186567	0	0.0151951	-0.0449296	S	46	46	34	31	31	21	32
ATCGCCTGTCACATTG-1_WT 1	ATCGCCTGTCACATTG-1	Hippocampus in WT	WT 1	Mus musculus	Brain hippocampus	WT	2742	5965	14	0.234702	0	-0.0412053	0.0139733	G2M	1	1	0	2	2	0	2
ATCGCCTGTGCATACT-1_WT 1	ATCGCCTGTGCATACT-1	Hippocampus in WT	WT 1	Mus musculus	Brain hippocampus	WT	4908	19978	8	0.040044	0	-0.00795104	-0.0384038	G1	5	5	4	5	5	3	4
ATCGGATAGAAACCCG-1_WT 1	ATCGGATAGAAACCCG-1	Hippocampus in WT	WT 1	Mus musculus	Brain hippocampus	WT	4958	18038	22	0.121965	0	0.0368463	-0.0702449	S	16	16	15	14	14	12	12
ATCGGATCACAACGTT-1_WT 1	ATCGGATCACAACGTT-1	Hippocampus in WT	WT 1	Mus musculus	Brain hippocampus	WT	1875	2867	12	0.418556	0	0.0438199	-0.0232689	S	13	13	13	12	12	9	10
ATCGGATCAGACAAAT-1_WT 1	ATCGGATCAGACAAAT-1	Hippocampus in WT	WT 1	Mus musculus	Brain hippocampus	WT	1466	2323	11	0.473526	0	0.0177353	0.0230867	G2M	0	0	1	0	0	1	0
ATCGGATCAGACCATT-1_WT 1	ATCGGATCAGACCATT-1	Hippocampus in WT	WT 1	Mus musculus	Brain hippocampus	WT	2703	5897	9	0.15262	0	-0.00227194	-0.0702234	G1	2	2	0	1	1	0	1
ATCGGATCAGGAGACT-1_WT 1	ATCGGATCAGGAGACT-1	Hippocampus in WT	WT 1	Mus musculus	Brain hippocampus	WT	2350	4659	16	0.343421	0	-0.0479554	-0.0731165	G1	1	1	0	2	2	0	2
ATCGGATCAGGAGGAG-1_WT 1	ATCGGATCAGGAGGAG-1	Hippocampus in WT	WT 1	Mus musculus	Brain hippocampus	WT	3801	10921	29	0.265543	0	-0.0545599	-0.0241328	G1	3	3	2	3	3	2	3
ATCGGATTCCTTCAGC-1_WT 1	ATCGGATTCCTTCAGC-1	Hippocampus in WT	WT 1	Mus musculus	Brain hippocampus	WT	3941	11327	16	0.141255	0	0.037907	-0.0596728	S	21	21	18	19	19	17	21
ATCGGATTCTCTAAGG-1_WT 1	ATCGGATTCTCTAAGG-1	Hippocampus in WT	WT 1	Mus musculus	Brain hippocampus	WT	1462	2328	2	0.0859107	0	-0.0123115	-0.0164389	G1	0	0	1	0	0	1	0
ATCGGCGAGCCATTCA-1_WT 1	ATCGGCGAGCCATTCA-1	Hippocampus in WT	WT 1	Mus musculus	Brain hippocampus	WT	1208	1715	7	0.408163	0	0.0525975	-0.0281409	S	0	0	1	0	0	1	0
ATCGGCGTCAACCCGG-1_WT 1	ATCGGCGTCAACCCGG-1	Hippocampus in WT	WT 1	Mus musculus	Brain hippocampus	WT	1934	3248	13	0.400246	0	-0.0648942	-0.0366083	G1	6	6	5	6	6	4	5
ATCGGCGTCTGAGAAA-1_WT 1	ATCGGCGTCTGAGAAA-1	Hippocampus in WT	WT 1	Mus musculus	Brain hippocampus	WT	4042	11616	7	0.0602617	0	-0.0313803	-0.0481313	G1	5	5	4	5	5	3	4
ATCGTAGAGAAGCCAC-1_WT 1	ATCGTAGAGAAGCCAC-1	Hippocampus in WT	WT 1	Mus musculus	Brain hippocampus	WT	5367	21289	23	0.108037	0	-0.00910141	-0.038699	G1	9	9	0	1	1	0	1
ATCGTAGAGCAAGTCG-1_WT 1	ATCGTAGAGCAAGTCG-1	Hippocampus in WT	WT 1	Mus musculus	Brain hippocampus	WT	2449	5310	7	0.131827	0	-0.0273587	-0.0869706	G1	1	1	0	2	2	0	2
ATCGTAGAGTGTGTTC-1_WT 1	ATCGTAGAGTGTGTTC-1	Hippocampus in WT	WT 1	Mus musculus	Brain hippocampus	WT	4662	13345	12	0.0899213	0	0.00261781	-0.000837292	S	11	11	8	10	10	7	30
ATCGTAGCAGAGACTG-1_WT 1	ATCGTAGCAGAGACTG-1	Hippocampus in WT	WT 1	Mus musculus	Brain hippocampus	WT	3735	10156	43	0.423395	0	-0.00409636	-0.047758	G1	21	21	18	19	19	17	21
ATCGTAGGTGCCCTTT-1_WT 1	ATCGTAGGTGCCCTTT-1	Hippocampus in WT	WT 1	Mus musculus	Brain hippocampus	WT	2709	6229	14	0.224755	0	-0.0563813	-0.0324495	G1	21	21	18	19	19	17	21
ATCGTAGGTGTGTCCG-1_WT 1	ATCGTAGGTGTGTCCG-1	Hippocampus in WT	WT 1	Mus musculus	Brain hippocampus	WT	1800	3085	7	0.226904	0	0.0034031	-0.0218641	S	18	18	16	17	17	14	15
ATCGTAGGTTACCCAA-1_WT 1	ATCGTAGGTTACCCAA-1	Hippocampus in WT	WT 1	Mus musculus	Brain hippocampus	WT	1787	2807	5	0.178126	0	-0.0186803	-0.0526839	G1	13	13	13	12	12	9	10
ATCGTAGTCGTGTGAT-1_WT 1	ATCGTAGTCGTGTGAT-1	Hippocampus in WT	WT 1	Mus musculus	Brain hippocampus	WT	4314	12953	13	0.100363	0	-0.0435632	-0.0840185	G1	11	11	8	10	10	7	17
ATCGTAGTCTGTAACG-1_WT 1	ATCGTAGTCTGTAACG-1	Hippocampus in WT	WT 1	Mus musculus	Brain hippocampus	WT	1965	3101	7	0.225734	0	-0.0624896	-0.0469005	G1	6	6	5	6	6	4	5
ATCGTAGTCTTGAACG-1_WT 1	ATCGTAGTCTTGAACG-1	Hippocampus in WT	WT 1	Mus musculus	Brain hippocampus	WT	5856	28210	92	0.326125	0	-0.0204907	-0.00958514	G1	17	17	7	8	8	6	34
ATCGTCCAGCTCATAC-1_WT 1	ATCGTCCAGCTCATAC-1	Hippocampus in WT	WT 1	Mus musculus	Brain hippocampus	WT	4983	20103	9	0.0447694	0	0.00269355	-0.0373838	S	25	25	23	23	23	22	25
ATCGTCCAGTCTCTGA-1_WT 1	ATCGTCCAGTCTCTGA-1	Hippocampus in WT	WT 1	Mus musculus	Brain hippocampus	WT	2830	6571	6	0.0913103	0	0.0442023	-0.0930598	S	9	9	0	1	1	0	1
ATCGTCCCAAGGGTCA-1_WT 1	ATCGTCCCAAGGGTCA-1	Hippocampus in WT	WT 1	Mus musculus	Brain hippocampus	WT	1496	2405	6	0.24948	0	-0.0627121	-0.00928418	G1	6	6	5	6	6	4	5
ATCGTCCCACCAAATC-1_WT 1	ATCGTCCCACCAAATC-1	Hippocampus in WT	WT 1	Mus musculus	Brain hippocampus	WT	4389	13884	9	0.0648228	0	0.0350696	-0.0269459	S	23	23	7	8	8	6	19
ATCGTCCCACTAGGCC-1_WT 1	ATCGTCCCACTAGGCC-1	Hippocampus in WT	WT 1	Mus musculus	Brain hippocampus	WT	2419	5370	4	0.0744879	0	-0.0200676	-0.0512155	G1	1	1	0	2	2	0	2
ATCGTCCCAGTCTCTC-1_WT 1	ATCGTCCCAGTCTCTC-1	Hippocampus in WT	WT 1	Mus musculus	Brain hippocampus	WT	5181	21172	17	0.0802947	0	-0.0159135	-0.0518609	G1	8	8	6	7	7	5	6
ATCGTCCGTTGTCCCT-1_WT 1	ATCGTCCGTTGTCCCT-1	Hippocampus in WT	WT 1	Mus musculus	Brain hippocampus	WT	2234	4210	7	0.166271	0	0.0332662	-0.0801816	S	35	35	28	22	22	21	32
ATCGTCCTCGAACCAT-1_WT 1	ATCGTCCTCGAACCAT-1	Hippocampus in WT	WT 1	Mus musculus	Brain hippocampus	WT	6022	29729	10	0.0336372	0	-0.0212507	-0.0551516	G1	22	22	11	16	16	15	16
ATCGTCCTCGTTCCTG-1_WT 1	ATCGTCCTCGTTCCTG-1	Hippocampus in WT	WT 1	Mus musculus	Brain hippocampus	WT	4010	10147	24	0.236523	0	0.00996371	-0.0319944	S	8	8	6	7	7	5	6
ATCGTGACACATCCCT-1_WT 1	ATCGTGACACATCCCT-1	Hippocampus in WT	WT 1	Mus musculus	Brain hippocampus	WT	1722	3028	13	0.429326	0	-0.064597	0.00537192	G2M	0	0	1	0	0	1	0
ATCGTGACACTCTAGA-1_WT 1	ATCGTGACACTCTAGA-1	Hippocampus in WT	WT 1	Mus musculus	Brain hippocampus	WT	3486	9652	10	0.103605	0	-0.00229617	-0.025329	G1	1	1	0	2	2	0	2
ATCGTGACAGACCTAT-1_WT 1	ATCGTGACAGACCTAT-1	Hippocampus in WT	WT 1	Mus musculus	Brain hippocampus	WT	4637	16164	13	0.0804256	0	-0.0395353	-0.0639018	G1	10	10	9	9	9	8	8
ATCGTGACAGTTGCGC-1_WT 1	ATCGTGACAGTTGCGC-1	Hippocampus in WT	WT 1	Mus musculus	Brain hippocampus	WT	3761	10353	124	1.19772	0	0.025082	0.00632914	S	2	2	0	1	1	0	1
ATCGTGATCCGGACTG-1_WT 1	ATCGTGATCCGGACTG-1	Hippocampus in WT	WT 1	Mus musculus	Brain hippocampus	WT	3063	7714	13	0.168525	0	-0.0339373	-0.0108953	G1	16	16	15	14	14	12	12
ATCTCTAAGAAGTCCG-1_WT 1	ATCTCTAAGAAGTCCG-1	Hippocampus in WT	WT 1	Mus musculus	Brain hippocampus	WT	1263	1785	9	0.504202	0	-0.0505782	-0.00186384	G1	0	0	1	0	0	1	0
ATCTCTAAGAGCATAT-1_WT 1	ATCTCTAAGAGCATAT-1	Hippocampus in WT	WT 1	Mus musculus	Brain hippocampus	WT	3472	8252	11	0.133301	0	-0.0602685	-0.107855	G1	25	25	23	23	23	22	25
ATCTCTAAGATCACTC-1_WT 1	ATCTCTAAGATCACTC-1	Hippocampus in WT	WT 1	Mus musculus	Brain hippocampus	WT	1378	2204	7	0.317604	0	-0.0315989	-0.0268127	G1	0	0	1	0	0	1	0
ATCTCTAAGATGGTCG-1_WT 1	ATCTCTAAGATGGTCG-1	Hippocampus in WT	WT 1	Mus musculus	Brain hippocampus	WT	2684	5877	3	0.0510465	0	-0.0189087	-0.0727846	G1	9	9	0	1	1	0	14
ATCTCTAAGGAGCTGT-1_WT 1	ATCTCTAAGGAGCTGT-1	Hippocampus in WT	WT 1	Mus musculus	Brain hippocampus	WT	1502	2037	7	0.343643	0	0.0105428	0.0467458	G2M	30	30	25	26	26	25	29
ATCTCTACACCAGTAT-1_WT 1	ATCTCTACACCAGTAT-1	Hippocampus in WT	WT 1	Mus musculus	Brain hippocampus	WT	3120	7807	12	0.153708	0	-0.0335167	-0.0264933	G1	1	1	0	2	2	0	2
ATCTCTAGTCGATTAC-1_WT 1	ATCTCTAGTCGATTAC-1	Hippocampus in WT	WT 1	Mus musculus	Brain hippocampus	WT	4327	15780	14	0.0887199	0	-0.038769	-0.0503316	G1	3	3	2	3	3	2	3
ATCTCTAGTGACTGTT-1_WT 1	ATCTCTAGTGACTGTT-1	Hippocampus in WT	WT 1	Mus musculus	Brain hippocampus	WT	4094	12892	14	0.108594	0	-0.0375703	-0.0415996	G1	9	9	0	1	1	0	14
ATCTTCAAGGTGCAGT-1_WT 1	ATCTTCAAGGTGCAGT-1	Hippocampus in WT	WT 1	Mus musculus	Brain hippocampus	WT	3044	7675	10	0.130293	0	-0.0157227	-0.079328	G1	1	1	0	2	2	0	2
ATCTTCAAGTTGTCAC-1_WT 1	ATCTTCAAGTTGTCAC-1	Hippocampus in WT	WT 1	Mus musculus	Brain hippocampus	WT	1245	1897	5	0.263574	0	-0.0698174	-0.0272635	G1	0	0	1	0	0	1	0
ATCTTCACAGGGCTTC-1_WT 1	ATCTTCACAGGGCTTC-1	Hippocampus in WT	WT 1	Mus musculus	Brain hippocampus	WT	3413	8750	13	0.148571	0	-0.0366893	-0.0684181	G1	9	9	0	1	1	0	14
ATCTTCACAGTTAGGG-1_WT 1	ATCTTCACAGTTAGGG-1	Hippocampus in WT	WT 1	Mus musculus	Brain hippocampus	WT	5145	22471	19	0.0845534	0	-0.0377981	-0.0770548	G1	5	5	4	5	5	3	4
ATCTTCAGTCGAGCAA-1_WT 1	ATCTTCAGTCGAGCAA-1	Hippocampus in WT	WT 1	Mus musculus	Brain hippocampus	WT	3678	10175	9	0.0884521	0	0.00184497	-0.0502609	S	7	7	2	4	4	2	7
ATCTTCATCATCTACT-1_WT 1	ATCTTCATCATCTACT-1	Hippocampus in WT	WT 1	Mus musculus	Brain hippocampus	WT	1662	2911	5	0.171762	0	0.0253252	-0.00601433	S	0	0	1	0	0	1	0
ATCTTCATCCCGTGTT-1_WT 1	ATCTTCATCCCGTGTT-1	Hippocampus in WT	WT 1	Mus musculus	Brain hippocampus	WT	5173	21088	8	0.0379363	0	-0.040073	-0.0188643	G1	39	39	11	32	32	15	39
ATCTTCATCTTGATTC-1_WT 1	ATCTTCATCTTGATTC-1	Hippocampus in WT	WT 1	Mus musculus	Brain hippocampus	WT	4397	14439	9	0.0623312	0	0.020958	-0.0590905	S	21	21	18	19	19	17	21
ATGAAAGAGATCGACG-1_WT 1	ATGAAAGAGATCGACG-1	Hippocampus in WT	WT 1	Mus musculus	Brain hippocampus	WT	3488	8505	7	0.0823045	0	-0.0656957	-0.00622451	G1	1	1	0	2	2	0	2
ATGAAAGCAATCACGT-1_WT 1	ATGAAAGCAATCACGT-1	Hippocampus in WT	WT 1	Mus musculus	Brain hippocampus	WT	1444	2225	8	0.359551	0	0.104462	-0.039118	S	0	0	1	0	0	1	0
ATGAAAGGTCTGTAGT-1_WT 1	ATGAAAGGTCTGTAGT-1	Hippocampus in WT	WT 1	Mus musculus	Brain hippocampus	WT	4562	14004	11	0.078549	0	-0.0318974	-0.102529	G1	32	32	8	29	29	7	36
ATGAAAGTCATGAAAG-1_WT 1	ATGAAAGTCATGAAAG-1	Hippocampus in WT	WT 1	Mus musculus	Brain hippocampus	WT	4397	13654	9	0.0659147	0	-0.0482945	-0.0339153	G1	8	8	6	7	7	5	6
ATGACCAGTATGACAA-1_WT 1	ATGACCAGTATGACAA-1	Hippocampus in WT	WT 1	Mus musculus	Brain hippocampus	WT	3843	11403	13	0.114005	0	-0.000176418	-0.0542209	G1	1	1	0	2	2	0	2
ATGACCAGTTCTAACG-1_WT 1	ATGACCAGTTCTAACG-1	Hippocampus in WT	WT 1	Mus musculus	Brain hippocampus	WT	6256	31986	26	0.0812856	0	0.000528815	-0.0281176	S	5	5	4	5	5	3	4
ATGACCATCCCGATCT-1_WT 1	ATGACCATCCCGATCT-1	Hippocampus in WT	WT 1	Mus musculus	Brain hippocampus	WT	3626	11002	17	0.154517	0	-0.0134164	-0.0718691	G1	2	2	0	1	1	0	1
ATGACCATCTCAAAGC-1_WT 1	ATGACCATCTCAAAGC-1	Hippocampus in WT	WT 1	Mus musculus	Brain hippocampus	WT	4597	16040	23	0.143392	0	-0.0464524	-0.0814042	G1	5	5	4	5	5	3	4
ATGAGGGAGACACACG-1_WT 1	ATGAGGGAGACACACG-1	Hippocampus in WT	WT 1	Mus musculus	Brain hippocampus	WT	3826	11246	3	0.0266762	0	0.0224134	-0.0385994	S	7	7	2	4	4	2	7
ATGAGGGAGGGATCTG-1_WT 1	ATGAGGGAGGGATCTG-1	Hippocampus in WT	WT 1	Mus musculus	Brain hippocampus	WT	5175	20186	15	0.0743089	0	-0.0182826	-0.0429188	G1	5	5	4	5	5	3	4
ATGAGGGCAAAGCGTG-1_WT 1	ATGAGGGCAAAGCGTG-1	Hippocampus in WT	WT 1	Mus musculus	Brain hippocampus	WT	1151	1645	6	0.364742	0	0.0107304	-0.0754278	S	0	0	1	0	0	1	0
ATGAGGGCATATACCG-1_WT 1	ATGAGGGCATATACCG-1	Hippocampus in WT	WT 1	Mus musculus	Brain hippocampus	WT	3227	8004	33	0.412294	0	0.00132217	-0.0707804	S	1	1	0	2	2	0	2
ATGAGGGGTTCGATTG-1_WT 1	ATGAGGGGTTCGATTG-1	Hippocampus in WT	WT 1	Mus musculus	Brain hippocampus	WT	1670	2371	30	1.26529	0	-0.059911	-0.0463885	G1	30	30	25	26	26	25	29
ATGAGGGGTTTGTGGT-1_WT 1	ATGAGGGGTTTGTGGT-1	Hippocampus in WT	WT 1	Mus musculus	Brain hippocampus	WT	1211	1614	7	0.433705	0	-0.0543164	-0.0368303	G1	13	13	13	12	12	9	10
ATGAGGGTCCGCGGAT-1_WT 1	ATGAGGGTCCGCGGAT-1	Hippocampus in WT	WT 1	Mus musculus	Brain hippocampus	WT	2547	5578	8	0.143421	0	0.0629603	-0.0474197	S	2	2	0	1	1	0	1
ATGAGGGTCTCAGTCC-1_WT 1	ATGAGGGTCTCAGTCC-1	Hippocampus in WT	WT 1	Mus musculus	Brain hippocampus	WT	1376	1993	11	0.551932	0	-0.0567377	-0.0539179	G1	6	6	5	6	6	4	5
ATGAGTCAGTCCTGTA-1_WT 1	ATGAGTCAGTCCTGTA-1	Hippocampus in WT	WT 1	Mus musculus	Brain hippocampus	WT	4970	17618	12	0.0681122	0	-0.0329889	-0.0147646	G1	17	17	7	8	8	6	24
ATGAGTCAGTTCCATG-1_WT 1	ATGAGTCAGTTCCATG-1	Hippocampus in WT	WT 1	Mus musculus	Brain hippocampus	WT	5376	20552	48	0.233554	0	-0.0321511	-0.069385	G1	8	8	6	7	7	5	6
ATGAGTCGTAGGGAGG-1_WT 1	ATGAGTCGTAGGGAGG-1	Hippocampus in WT	WT 1	Mus musculus	Brain hippocampus	WT	4283	13394	9	0.0671943	0	-0.037864	-0.0738239	G1	23	23	7	8	8	6	19
ATGAGTCGTCATGCAT-1_WT 1	ATGAGTCGTCATGCAT-1	Hippocampus in WT	WT 1	Mus musculus	Brain hippocampus	WT	3805	10003	9	0.089973	0	0.0260816	-0.0357035	S	11	11	8	10	10	7	17
ATGAGTCGTGATTCTG-1_WT 1	ATGAGTCGTGATTCTG-1	Hippocampus in WT	WT 1	Mus musculus	Brain hippocampus	WT	3287	8137	16	0.196633	0	-0.0728961	-0.050262	G1	14	14	10	13	13	11	11
ATGAGTCGTTCTCCTG-1_WT 1	ATGAGTCGTTCTCCTG-1	Hippocampus in WT	WT 1	Mus musculus	Brain hippocampus	WT	2962	7717	10	0.129584	0	0.0383358	-0.0581704	S	1	1	0	2	2	0	2
ATGAGTCTCAATCCGA-1_WT 1	ATGAGTCTCAATCCGA-1	Hippocampus in WT	WT 1	Mus musculus	Brain hippocampus	WT	5163	20161	13	0.0644809	0	-0.0559914	-0.0590565	G1	5	5	4	5	5	3	4
ATGAGTCTCGTACACA-1_WT 1	ATGAGTCTCGTACACA-1	Hippocampus in WT	WT 1	Mus musculus	Brain hippocampus	WT	2713	5945	25	0.420521	0	0.0261702	0.026745	G2M	1	1	0	2	2	0	2
ATGATCGCAACCACAT-1_WT 1	ATGATCGCAACCACAT-1	Hippocampus in WT	WT 1	Mus musculus	Brain hippocampus	WT	1200	1790	13	0.726257	0	-0.035527	0.0156217	G2M	0	0	1	0	0	1	0
ATGATCGCAATGTCAC-1_WT 1	ATGATCGCAATGTCAC-1	Hippocampus in WT	WT 1	Mus musculus	Brain hippocampus	WT	2762	6366	9	0.141376	0	0.0312354	-0.0704258	S	1	1	0	2	2	0	2
ATGATCGCACAACGTT-1_WT 1	ATGATCGCACAACGTT-1	Hippocampus in WT	WT 1	Mus musculus	Brain hippocampus	WT	5012	19517	8	0.0409899	0	-0.0453083	7.29e-05	G2M	5	5	4	5	5	3	4
ATGATCGGTGTAGTGG-1_WT 1	ATGATCGGTGTAGTGG-1	Hippocampus in WT	WT 1	Mus musculus	Brain hippocampus	WT	3457	8994	13	0.144541	0	0.0275565	-0.0623205	S	3	3	2	3	3	2	3
ATGATCGTCATACGGT-1_WT 1	ATGATCGTCATACGGT-1	Hippocampus in WT	WT 1	Mus musculus	Brain hippocampus	WT	2312	4746	16	0.337126	0	-0.0648927	-0.0345379	G1	1	1	0	2	2	0	2
ATGCATGAGATGGCAC-1_WT 1	ATGCATGAGATGGCAC-1	Hippocampus in WT	WT 1	Mus musculus	Brain hippocampus	WT	1223	1739	15	0.862565	0	-0.00108463	-0.026072	G1	0	0	1	0	0	1	0
ATGCATGAGCAATAGT-1_WT 1	ATGCATGAGCAATAGT-1	Hippocampus in WT	WT 1	Mus musculus	Brain hippocampus	WT	4972	17239	18	0.104414	0	0.0054897	-0.0747242	S	22	22	11	16	16	15	16
ATGCATGCAGTTTGGT-1_WT 1	ATGCATGCAGTTTGGT-1	Hippocampus in WT	WT 1	Mus musculus	Brain hippocampus	WT	4741	19397	12	0.0618652	0	-0.0428977	-0.075389	G1	5	5	4	5	5	3	4
ATGCATGGTCATCTAG-1_WT 1	ATGCATGGTCATCTAG-1	Hippocampus in WT	WT 1	Mus musculus	Brain hippocampus	WT	5326	21387	35	0.163651	0	-0.0470749	-0.0602902	G1	23	23	7	8	8	6	19
ATGCCTCAGAGCGACT-1_WT 1	ATGCCTCAGAGCGACT-1	Hippocampus in WT	WT 1	Mus musculus	Brain hippocampus	WT	3893	9630	15	0.155763	0	0.0421856	-0.0267555	S	7	7	2	4	4	2	7
ATGCCTCAGCAAGGAA-1_WT 1	ATGCCTCAGCAAGGAA-1	Hippocampus in WT	WT 1	Mus musculus	Brain hippocampus	WT	2101	3400	14	0.411765	0	-0.0912736	-0.0411389	G1	30	30	25	26	26	25	29
ATGCCTCCACCGTGCA-1_WT 1	ATGCCTCCACCGTGCA-1	Hippocampus in WT	WT 1	Mus musculus	Brain hippocampus	WT	3383	10071	13	0.129084	0	-0.0144079	-0.0636933	G1	1	1	0	1	1	0	1
ATGCCTCCAGGTCAAG-1_WT 1	ATGCCTCCAGGTCAAG-1	Hippocampus in WT	WT 1	Mus musculus	Brain hippocampus	WT	1491	2477	14	0.5652	0	0.000551618	-0.0230838	S	0	0	1	0	0	1	0
ATGCCTCCATAATCGC-1_WT 1	ATGCCTCCATAATCGC-1	Hippocampus in WT	WT 1	Mus musculus	Brain hippocampus	WT	6663	29270	27	0.0922446	0	-0.0551333	-0.0458852	G1	22	22	11	16	16	15	16
ATGCCTCGTGTCTAAC-1_WT 1	ATGCCTCGTGTCTAAC-1	Hippocampus in WT	WT 1	Mus musculus	Brain hippocampus	WT	3206	7902	11	0.139205	0	-0.000503054	-0.0440488	G1	9	9	0	1	1	0	14
ATGCCTCTCGTAGTGT-1_WT 1	ATGCCTCTCGTAGTGT-1	Hippocampus in WT	WT 1	Mus musculus	Brain hippocampus	WT	2619	5443	8	0.146978	0	-0.0230395	-0.0573155	G1	2	2	0	1	1	0	1
ATGCGATAGCACCAGA-1_WT 1	ATGCGATAGCACCAGA-1	Hippocampus in WT	WT 1	Mus musculus	Brain hippocampus	WT	4063	12671	8	0.0631363	0	-0.0301182	-0.0303623	G1	2	2	0	1	1	0	1
ATGCGATAGTATGATG-1_WT 1	ATGCGATAGTATGATG-1	Hippocampus in WT	WT 1	Mus musculus	Brain hippocampus	WT	3999	11881	17	0.143086	0	-0.0256186	0.0120335	G2M	5	5	4	5	5	3	4
ATGCGATCAATGTCTG-1_WT 1	ATGCGATCAATGTCTG-1	Hippocampus in WT	WT 1	Mus musculus	Brain hippocampus	WT	2057	3862	6	0.15536	0	0.00234965	-0.0571989	S	34	34	30	28	28	27	33
ATGCGATCACTAGGTT-1_WT 1	ATGCGATCACTAGGTT-1	Hippocampus in WT	WT 1	Mus musculus	Brain hippocampus	WT	3124	5442	94	1.72731	0	-0.042583	-0.0623535	G1	30	30	25	26	26	25	29
ATGCGATCAGGCTACC-1_WT 1	ATGCGATCAGGCTACC-1	Hippocampus in WT	WT 1	Mus musculus	Brain hippocampus	WT	3271	8557	6	0.070118	0	-0.040505	-0.0227636	G1	3	3	2	3	3	2	3
ATGCGATCAGTAACAA-1_WT 1	ATGCGATCAGTAACAA-1	Hippocampus in WT	WT 1	Mus musculus	Brain hippocampus	WT	3021	7020	14	0.19943	0	-0.000375933	-0.0845064	G1	1	1	0	2	2	0	2
ATGCGATCATCTCCCA-1_WT 1	ATGCGATCATCTCCCA-1	Hippocampus in WT	WT 1	Mus musculus	Brain hippocampus	WT	5263	21104	30	0.142153	0	-0.0139196	-0.075081	G1	3	3	2	4	4	2	3
ATGCGATGTGTCACAT-1_WT 1	ATGCGATGTGTCACAT-1	Hippocampus in WT	WT 1	Mus musculus	Brain hippocampus	WT	1567	2422	17	0.701899	0	0.00864309	-0.0604625	S	0	0	1	0	0	1	0
ATGCGATTCCCATGGG-1_WT 1	ATGCGATTCCCATGGG-1	Hippocampus in WT	WT 1	Mus musculus	Brain hippocampus	WT	3823	11753	14	0.119119	0	-0.0388721	-0.0918595	G1	15	15	14	15	15	13	13
ATGCGATTCGCATAGT-1_WT 1	ATGCGATTCGCATAGT-1	Hippocampus in WT	WT 1	Mus musculus	Brain hippocampus	WT	5910	28361	15	0.0528895	0	-0.0166752	-0.0581109	G1	5	5	4	5	5	3	4
ATGCGATTCTCTGACC-1_WT 1	ATGCGATTCTCTGACC-1	Hippocampus in WT	WT 1	Mus musculus	Brain hippocampus	WT	5260	20412	10	0.0489908	0	-0.0164241	-0.058352	G1	23	23	7	8	8	6	19
ATGGAGGAGATTAGTG-1_WT 1	ATGGAGGAGATTAGTG-1	Hippocampus in WT	WT 1	Mus musculus	Brain hippocampus	WT	827	1069	23	2.15154	0	0.00697374	-0.022625	S	36	36	29	30	30	9	37
ATGGAGGAGCTGAAGC-1_WT 1	ATGGAGGAGCTGAAGC-1	Hippocampus in WT	WT 1	Mus musculus	Brain hippocampus	WT	3863	11809	7	0.0592768	0	-0.0266588	-0.048052	G1	3	3	2	3	3	2	3
ATGGAGGAGGAGGGTG-1_WT 1	ATGGAGGAGGAGGGTG-1	Hippocampus in WT	WT 1	Mus musculus	Brain hippocampus	WT	2445	5219	11	0.210768	0	-0.0546199	-0.0348003	G1	1	1	0	2	2	0	2
ATGGAGGCAATCCTTT-1_WT 1	ATGGAGGCAATCCTTT-1	Hippocampus in WT	WT 1	Mus musculus	Brain hippocampus	WT	4489	17013	21	0.123435	0	-0.0363979	-0.0123818	G1	3	3	2	3	3	2	3
ATGGATCAGACATCAA-1_WT 1	ATGGATCAGACATCAA-1	Hippocampus in WT	WT 1	Mus musculus	Brain hippocampus	WT	2478	5417	14	0.258446	0	-0.0380628	-0.0336373	G1	1	1	0	2	2	0	2
ATGGATCGTATTGGCT-1_WT 1	ATGGATCGTATTGGCT-1	Hippocampus in WT	WT 1	Mus musculus	Brain hippocampus	WT	1331	2124	12	0.564972	0	-0.0568518	-0.0625959	G1	0	0	1	0	0	1	0
ATGGATCGTGTCCAAT-1_WT 1	ATGGATCGTGTCCAAT-1	Hippocampus in WT	WT 1	Mus musculus	Brain hippocampus	WT	3956	10617	4	0.0376754	0	0.0095102	-0.036635	S	38	38	10	19	19	17	38
ATGGATCGTTCAAAGA-1_WT 1	ATGGATCGTTCAAAGA-1	Hippocampus in WT	WT 1	Mus musculus	Brain hippocampus	WT	3891	9810	30	0.30581	0	-0.0293001	-0.0551451	G1	7	7	11	4	4	18	23
ATGGATCGTTGCGTAT-1_WT 1	ATGGATCGTTGCGTAT-1	Hippocampus in WT	WT 1	Mus musculus	Brain hippocampus	WT	4999	21113	9	0.0426278	0	-0.0383244	-0.0475992	G1	25	25	23	23	23	22	25
ATGGATCTCCTATTTG-1_WT 1	ATGGATCTCCTATTTG-1	Hippocampus in WT	WT 1	Mus musculus	Brain hippocampus	WT	3085	7678	18	0.234436	0	-0.0227075	-0.0125613	G1	2	2	0	1	1	0	1
ATGGGAGAGCATACTC-1_WT 1	ATGGGAGAGCATACTC-1	Hippocampus in WT	WT 1	Mus musculus	Brain hippocampus	WT	2966	8498	8	0.0941398	0	0.00868735	-0.0313103	S	35	35	28	22	22	21	32
ATGGGAGCACCTGCGA-1_WT 1	ATGGGAGCACCTGCGA-1	Hippocampus in WT	WT 1	Mus musculus	Brain hippocampus	WT	4975	16710	21	0.125673	0	-0.0692561	-0.0396373	G1	7	7	2	4	4	2	7
ATGGGAGCATCAGCAT-1_WT 1	ATGGGAGCATCAGCAT-1	Hippocampus in WT	WT 1	Mus musculus	Brain hippocampus	WT	1649	2743	13	0.473934	0	-0.0412338	-0.0450692	G1	0	0	1	0	0	1	0
ATGGGAGGTACAGCGA-1_WT 1	ATGGGAGGTACAGCGA-1	Hippocampus in WT	WT 1	Mus musculus	Brain hippocampus	WT	2679	5633	8	0.14202	0	-0.00060738	-0.0421059	G1	9	9	0	1	1	0	1
ATGGGAGGTGGATTTC-1_WT 1	ATGGGAGGTGGATTTC-1	Hippocampus in WT	WT 1	Mus musculus	Brain hippocampus	WT	2970	6570	9	0.136986	0	-0.0416958	-0.0891229	G1	23	23	7	8	8	6	19
ATGGGAGTCACGATAC-1_WT 1	ATGGGAGTCACGATAC-1	Hippocampus in WT	WT 1	Mus musculus	Brain hippocampus	WT	4130	13092	17	0.12985	0	-0.0315408	-0.00247099	G1	12	12	12	11	11	10	9
ATGGGTTAGAATAGTC-1_WT 1	ATGGGTTAGAATAGTC-1	Hippocampus in WT	WT 1	Mus musculus	Brain hippocampus	WT	1514	2508	9	0.358852	0	0.0267874	-0.0614353	S	0	0	1	0	0	1	0
ATGGGTTAGATGTAGT-1_WT 1	ATGGGTTAGATGTAGT-1	Hippocampus in WT	WT 1	Mus musculus	Brain hippocampus	WT	3491	9776	17	0.173895	0	-0.0294874	-0.0220147	G1	2	2	0	1	1	0	1
ATGGGTTGTATCGCTA-1_WT 1	ATGGGTTGTATCGCTA-1	Hippocampus in WT	WT 1	Mus musculus	Brain hippocampus	WT	3086	7500	10	0.133333	0	-0.00737	-0.0813289	G1	1	1	0	2	2	0	2
ATGGGTTGTGTCCGGT-1_WT 1	ATGGGTTGTGTCCGGT-1	Hippocampus in WT	WT 1	Mus musculus	Brain hippocampus	WT	1593	2657	12	0.451637	0	0.0259029	0.032875	G2M	34	34	30	28	28	27	33
ATGGGTTTCGTGCTCT-1_WT 1	ATGGGTTTCGTGCTCT-1	Hippocampus in WT	WT 1	Mus musculus	Brain hippocampus	WT	3761	10433	6	0.0575098	0	-0.00764388	-0.0656446	G1	10	10	9	9	9	8	8
ATGGTTGAGAGGATCC-1_WT 1	ATGGTTGAGAGGATCC-1	Hippocampus in WT	WT 1	Mus musculus	Brain hippocampus	WT	3441	9855	18	0.182648	0	-0.000709799	-0.0505367	G1	2	2	0	1	1	0	1
ATGGTTGCAAGAGTTA-1_WT 1	ATGGTTGCAAGAGTTA-1	Hippocampus in WT	WT 1	Mus musculus	Brain hippocampus	WT	4731	16307	22	0.134911	0	-0.0397163	-0.0284913	G1	8	8	6	7	7	5	6
ATGGTTGCACTACTTT-1_WT 1	ATGGTTGCACTACTTT-1	Hippocampus in WT	WT 1	Mus musculus	Brain hippocampus	WT	3844	12240	12	0.0980392	0	-0.0425372	-0.0571498	G1	5	5	4	5	5	3	4
ATGGTTGGTCATCTAG-1_WT 1	ATGGTTGGTCATCTAG-1	Hippocampus in WT	WT 1	Mus musculus	Brain hippocampus	WT	2453	4878	36	0.738007	0	0.0317561	-0.0402268	S	6	6	5	6	6	4	5
ATGGTTGGTGAGATTA-1_WT 1	ATGGTTGGTGAGATTA-1	Hippocampus in WT	WT 1	Mus musculus	Brain hippocampus	WT	1430	2212	14	0.632911	0	-0.0548608	-0.0710242	G1	0	0	1	0	0	1	0
ATGGTTGTCTGGTGCG-1_WT 1	ATGGTTGTCTGGTGCG-1	Hippocampus in WT	WT 1	Mus musculus	Brain hippocampus	WT	3117	7868	13	0.165226	0	-0.0415529	-0.0876044	G1	1	1	0	2	2	0	2
ATGTCCCAGGCGAAGG-1_WT 1	ATGTCCCAGGCGAAGG-1	Hippocampus in WT	WT 1	Mus musculus	Brain hippocampus	WT	1776	2691	11	0.40877	0	0.0103659	-0.00237689	S	19	19	17	18	18	16	35
ATGTCCCAGGGAGTGG-1_WT 1	ATGTCCCAGGGAGTGG-1	Hippocampus in WT	WT 1	Mus musculus	Brain hippocampus	WT	1238	1779	4	0.224845	0	-0.0039711	-0.0010948	G1	0	0	1	0	0	1	0
ATGTCCCCAAAGTATG-1_WT 1	ATGTCCCCAAAGTATG-1	Hippocampus in WT	WT 1	Mus musculus	Brain hippocampus	WT	3380	9161	7	0.0764109	0	0.0354978	-0.0131049	S	21	21	18	19	19	17	21
ATGTCCCCAAGTCCCG-1_WT 1	ATGTCCCCAAGTCCCG-1	Hippocampus in WT	WT 1	Mus musculus	Brain hippocampus	WT	3526	9775	7	0.0716113	0	-0.0249552	-0.0746649	G1	1	1	0	2	2	0	2
ATGTCCCGTGGCATCC-1_WT 1	ATGTCCCGTGGCATCC-1	Hippocampus in WT	WT 1	Mus musculus	Brain hippocampus	WT	2853	6965	11	0.157933	0	-0.0490153	-0.0818806	G1	12	12	12	11	11	10	9
ATGTCTTAGAGGCTGT-1_WT 1	ATGTCTTAGAGGCTGT-1	Hippocampus in WT	WT 1	Mus musculus	Brain hippocampus	WT	2551	5307	10	0.18843	0	-0.0484266	-0.0370983	G1	1	1	0	2	2	0	2
ATGTCTTAGGCGCTCT-1_WT 1	ATGTCTTAGGCGCTCT-1	Hippocampus in WT	WT 1	Mus musculus	Brain hippocampus	WT	2577	5613	10	0.178158	0	0.00691176	0.0343818	G2M	1	1	0	2	2	0	2
ATGTCTTCAACAACAA-1_WT 1	ATGTCTTCAACAACAA-1	Hippocampus in WT	WT 1	Mus musculus	Brain hippocampus	WT	3372	9691	7	0.072232	0	0.0227908	-0.0196983	S	2	2	0	1	1	0	1
ATGTCTTCAGTTACCA-1_WT 1	ATGTCTTCAGTTACCA-1	Hippocampus in WT	WT 1	Mus musculus	Brain hippocampus	WT	7101	41341	44	0.106432	0	-0.0466151	-0.0484038	G1	11	11	8	10	10	7	30
ATGTCTTCATACCATG-1_WT 1	ATGTCTTCATACCATG-1	Hippocampus in WT	WT 1	Mus musculus	Brain hippocampus	WT	3178	7379	13	0.176176	0	-0.0452556	-0.0393718	G1	28	28	26	27	27	26	28
ATGTCTTGTGCCTTTC-1_WT 1	ATGTCTTGTGCCTTTC-1	Hippocampus in WT	WT 1	Mus musculus	Brain hippocampus	WT	3856	10681	82	0.767718	0	-0.040465	-0.0667692	G1	9	9	0	1	1	0	14
ATGTCTTTCCGATGCG-1_WT 1	ATGTCTTTCCGATGCG-1	Hippocampus in WT	WT 1	Mus musculus	Brain hippocampus	WT	3389	9485	8	0.0843437	0	-0.0538051	-0.0370089	G1	2	2	0	1	1	0	1
ATGTCTTTCCTCTAAT-1_WT 1	ATGTCTTTCCTCTAAT-1	Hippocampus in WT	WT 1	Mus musculus	Brain hippocampus	WT	4063	12546	14	0.111589	0	-0.0020513	-0.016962	G1	9	9	0	1	1	0	14
ATTACCTAGCATTTGC-1_WT 1	ATTACCTAGCATTTGC-1	Hippocampus in WT	WT 1	Mus musculus	Brain hippocampus	WT	1488	2427	13	0.535641	0	-0.00941912	-0.0319176	G1	0	0	1	0	0	1	0
ATTACCTAGGGATCGT-1_WT 1	ATTACCTAGGGATCGT-1	Hippocampus in WT	WT 1	Mus musculus	Brain hippocampus	WT	3005	7294	29	0.397587	0	0.0222857	-0.0380064	S	2	2	0	1	1	0	1
ATTACCTCATGCCGCA-1_WT 1	ATTACCTCATGCCGCA-1	Hippocampus in WT	WT 1	Mus musculus	Brain hippocampus	WT	2951	6832	14	0.204918	0	-0.0374813	0.0197454	G2M	1	1	0	2	2	0	2
ATTACCTGTACGTAGG-1_WT 1	ATTACCTGTACGTAGG-1	Hippocampus in WT	WT 1	Mus musculus	Brain hippocampus	WT	2106	3979	12	0.301583	0	-0.0265434	-0.0413772	G1	0	0	1	0	0	1	0
ATTACCTGTCGAGTGA-1_WT 1	ATTACCTGTCGAGTGA-1	Hippocampus in WT	WT 1	Mus musculus	Brain hippocampus	WT	2412	5067	4	0.0789422	0	-0.0165251	-0.0194777	G1	1	1	0	2	2	0	2
ATTACCTGTCTGTAGT-1_WT 1	ATTACCTGTCTGTAGT-1	Hippocampus in WT	WT 1	Mus musculus	Brain hippocampus	WT	4532	14593	6	0.0411156	0	-0.0298547	-0.0222577	G1	7	7	2	4	4	18	7
ATTACCTGTGTCCAAT-1_WT 1	ATTACCTGTGTCCAAT-1	Hippocampus in WT	WT 1	Mus musculus	Brain hippocampus	WT	2010	3252	30	0.922509	0	-0.0436166	-0.0719161	G1	0	0	1	0	0	1	0
ATTACCTTCCGGACGT-1_WT 1	ATTACCTTCCGGACGT-1	Hippocampus in WT	WT 1	Mus musculus	Brain hippocampus	WT	5493	23717	18	0.0758949	0	0.00780347	-0.0702387	S	11	11	8	10	10	7	17
ATTACTCAGTAGTCTC-1_WT 1	ATTACTCAGTAGTCTC-1	Hippocampus in WT	WT 1	Mus musculus	Brain hippocampus	WT	3637	10568	6	0.0567752	0	-0.00133524	-0.0556153	G1	1	1	0	2	2	0	2
ATTACTCCACGGCGTT-1_WT 1	ATTACTCCACGGCGTT-1	Hippocampus in WT	WT 1	Mus musculus	Brain hippocampus	WT	1945	3475	7	0.201439	0	0.0175992	-0.0242909	S	2	2	0	1	1	0	1
ATTACTCCATGACTTG-1_WT 1	ATTACTCCATGACTTG-1	Hippocampus in WT	WT 1	Mus musculus	Brain hippocampus	WT	3632	10529	15	0.142464	0	0.0398948	-0.0614616	S	2	2	0	1	1	0	1
ATTACTCTCCTACCAC-1_WT 1	ATTACTCTCCTACCAC-1	Hippocampus in WT	WT 1	Mus musculus	Brain hippocampus	WT	4612	17079	14	0.081972	0	0.0232564	-0.0242719	S	9	9	0	1	1	0	14
ATTATCCAGAGGGTAA-1_WT 1	ATTATCCAGAGGGTAA-1	Hippocampus in WT	WT 1	Mus musculus	Brain hippocampus	WT	3805	12327	13	0.10546	0	-0.0273808	-0.0150823	G1	5	5	4	5	5	3	4
ATTATCCCAGGACGAT-1_WT 1	ATTATCCCAGGACGAT-1	Hippocampus in WT	WT 1	Mus musculus	Brain hippocampus	WT	4212	14174	11	0.0776069	0	-0.0532334	-0.0353133	G1	3	3	2	4	4	2	3
ATTATCCGTATGCTTG-1_WT 1	ATTATCCGTATGCTTG-1	Hippocampus in WT	WT 1	Mus musculus	Brain hippocampus	WT	1962	3361	7	0.208271	0	-0.0783649	-0.0654389	G1	27	27	21	24	24	23	27
ATTATCCTCTTAGGAC-1_WT 1	ATTATCCTCTTAGGAC-1	Hippocampus in WT	WT 1	Mus musculus	Brain hippocampus	WT	1524	2376	8	0.3367	0	-0.0513747	-0.0358594	G1	0	0	1	0	0	1	0
ATTCACTAGTACAGAT-1_WT 1	ATTCACTAGTACAGAT-1	Hippocampus in WT	WT 1	Mus musculus	Brain hippocampus	WT	3432	9024	11	0.121897	0	0.00877555	-0.0770887	S	12	12	12	11	11	10	9
ATTCACTAGTTCCTGA-1_WT 1	ATTCACTAGTTCCTGA-1	Hippocampus in WT	WT 1	Mus musculus	Brain hippocampus	WT	5635	24233	12	0.0495193	0	-0.0214292	-0.0428226	G1	2	2	0	1	1	0	1
ATTCACTCATGAGAAT-1_WT 1	ATTCACTCATGAGAAT-1	Hippocampus in WT	WT 1	Mus musculus	Brain hippocampus	WT	4502	15856	5	0.0315338	0	-0.0317019	-0.0623739	G1	17	17	7	8	8	6	34
ATTCACTCATGGACAG-1_WT 1	ATTCACTCATGGACAG-1	Hippocampus in WT	WT 1	Mus musculus	Brain hippocampus	WT	1741	3099	8	0.258148	0	-0.0643158	0.0954549	G2M	0	0	1	0	0	1	0
ATTCACTGTTACGATC-1_WT 1	ATTCACTGTTACGATC-1	Hippocampus in WT	WT 1	Mus musculus	Brain hippocampus	WT	1706	2698	7	0.259451	0	-0.0656551	-0.0111331	G1	13	13	13	12	12	9	10
ATTCACTTCAGCTTCC-1_WT 1	ATTCACTTCAGCTTCC-1	Hippocampus in WT	WT 1	Mus musculus	Brain hippocampus	WT	4138	13173	24	0.182191	0	-0.0158408	-0.0598845	G1	2	2	0	1	1	0	1
ATTCACTTCCATACAG-1_WT 1	ATTCACTTCCATACAG-1	Hippocampus in WT	WT 1	Mus musculus	Brain hippocampus	WT	3570	10493	10	0.0953016	0	-0.031656	-0.0356789	G1	2	2	0	1	1	0	1
ATTCACTTCCCAACTC-1_WT 1	ATTCACTTCCCAACTC-1	Hippocampus in WT	WT 1	Mus musculus	Brain hippocampus	WT	4046	12856	30	0.233354	0	-0.0344214	-0.0526512	G1	23	23	7	8	8	6	19
ATTCACTTCCTCAGAA-1_WT 1	ATTCACTTCCTCAGAA-1	Hippocampus in WT	WT 1	Mus musculus	Brain hippocampus	WT	3585	10074	16	0.158825	0	-0.0345869	-0.0391471	G1	2	2	0	1	1	0	1
ATTCACTTCTCATGGA-1_WT 1	ATTCACTTCTCATGGA-1	Hippocampus in WT	WT 1	Mus musculus	Brain hippocampus	WT	5393	25346	23	0.0907441	0	-0.000373955	-0.0444453	G1	11	11	8	10	10	7	17
ATTCAGGAGGGCTGAT-1_WT 1	ATTCAGGAGGGCTGAT-1	Hippocampus in WT	WT 1	Mus musculus	Brain hippocampus	WT	2953	6766	18	0.266036	0	0.00455635	-0.0217329	S	2	2	0	1	1	0	1
ATTCAGGCAAACTCTG-1_WT 1	ATTCAGGCAAACTCTG-1	Hippocampus in WT	WT 1	Mus musculus	Brain hippocampus	WT	5194	20870	18	0.0862482	0	-0.0356042	-0.0165898	G1	9	9	0	1	1	0	1
ATTCAGGCACGGGCTT-1_WT 1	ATTCAGGCACGGGCTT-1	Hippocampus in WT	WT 1	Mus musculus	Brain hippocampus	WT	6560	30932	64	0.206905	0	-0.00651252	-0.0585437	G1	2	2	0	1	1	0	1
ATTCAGGGTAACCAGG-1_WT 1	ATTCAGGGTAACCAGG-1	Hippocampus in WT	WT 1	Mus musculus	Brain hippocampus	WT	4675	13867	17	0.122593	0	-0.00945385	-0.0632221	G1	31	31	27	22	22	21	31
ATTCAGGGTCGTGGTC-1_WT 1	ATTCAGGGTCGTGGTC-1	Hippocampus in WT	WT 1	Mus musculus	Brain hippocampus	WT	2640	5935	8	0.134794	0	-0.0292449	-0.0933798	G1	3	3	2	3	3	2	3
ATTCAGGGTGGCTACC-1_WT 1	ATTCAGGGTGGCTACC-1	Hippocampus in WT	WT 1	Mus musculus	Brain hippocampus	WT	2042	3800	8	0.210526	0	0.0897756	-0.0722384	S	6	6	5	6	6	4	5
ATTCAGGGTGTCTCCT-1_WT 1	ATTCAGGGTGTCTCCT-1	Hippocampus in WT	WT 1	Mus musculus	Brain hippocampus	WT	4557	14967	11	0.073495	0	-0.0440889	-0.0689956	G1	5	5	4	5	5	3	4
ATTCATCAGACTGGGT-1_WT 1	ATTCATCAGACTGGGT-1	Hippocampus in WT	WT 1	Mus musculus	Brain hippocampus	WT	4496	14450	13	0.0899654	0	-0.00600508	-0.0716941	G1	9	9	0	1	1	0	1
ATTCATCAGCTGACAG-1_WT 1	ATTCATCAGCTGACAG-1	Hippocampus in WT	WT 1	Mus musculus	Brain hippocampus	WT	3628	9872	17	0.172204	0	0.00502033	-0.038403	S	9	9	0	1	1	0	1
ATTCATCAGGGAGTTC-1_WT 1	ATTCATCAGGGAGTTC-1	Hippocampus in WT	WT 1	Mus musculus	Brain hippocampus	WT	1552	2499	4	0.160064	0	-0.0759484	-0.0748968	G1	0	0	1	0	0	1	0
ATTCATCAGGTCCCGT-1_WT 1	ATTCATCAGGTCCCGT-1	Hippocampus in WT	WT 1	Mus musculus	Brain hippocampus	WT	3610	10274	8	0.0778665	0	-0.0348355	0.0121224	G2M	20	20	20	21	21	20	18
ATTCATCAGTATTGCC-1_WT 1	ATTCATCAGTATTGCC-1	Hippocampus in WT	WT 1	Mus musculus	Brain hippocampus	WT	3662	9909	8	0.0807347	0	-0.0279207	-0.0524927	G1	12	12	12	11	11	10	9
ATTCATCCATTCAGCA-1_WT 1	ATTCATCCATTCAGCA-1	Hippocampus in WT	WT 1	Mus musculus	Brain hippocampus	WT	3169	8013	14	0.174716	0	0.0418536	0.00213956	S	1	1	0	2	2	0	2
ATTCATCGTACGACTT-1_WT 1	ATTCATCGTACGACTT-1	Hippocampus in WT	WT 1	Mus musculus	Brain hippocampus	WT	4403	14318	6	0.0419053	0	-0.0189322	-0.0158064	G1	23	23	7	8	8	6	19
ATTCATCGTCGGCACT-1_WT 1	ATTCATCGTCGGCACT-1	Hippocampus in WT	WT 1	Mus musculus	Brain hippocampus	WT	1542	2497	18	0.720865	0	-0.0138933	-0.014489	G1	0	0	1	0	0	1	0
ATTCATCTCGCTCCTA-1_WT 1	ATTCATCTCGCTCCTA-1	Hippocampus in WT	WT 1	Mus musculus	Brain hippocampus	WT	3099	8276	11	0.132914	0	-0.0081587	-0.0395663	G1	2	2	0	1	1	0	1
ATTCCATAGACAACTA-1_WT 1	ATTCCATAGACAACTA-1	Hippocampus in WT	WT 1	Mus musculus	Brain hippocampus	WT	2464	4865	7	0.143885	0	0.0177126	-0.0129317	S	18	18	16	17	17	14	15
ATTCCATCAGCGATTT-1_WT 1	ATTCCATCAGCGATTT-1	Hippocampus in WT	WT 1	Mus musculus	Brain hippocampus	WT	1565	2541	6	0.236127	0	0.0196897	-0.0214927	S	0	0	1	0	0	1	0
ATTCCATCATGTGCTA-1_WT 1	ATTCCATCATGTGCTA-1	Hippocampus in WT	WT 1	Mus musculus	Brain hippocampus	WT	5943	24571	18	0.0732571	0	0.0197991	-0.0574239	S	22	22	11	16	16	15	16
ATTCCATGTACGAGCA-1_WT 1	ATTCCATGTACGAGCA-1	Hippocampus in WT	WT 1	Mus musculus	Brain hippocampus	WT	4622	16925	11	0.0649926	0	-0.00632208	-0.0656261	G1	25	25	23	23	23	22	25
ATTCCATTCAATCCGA-1_WT 1	ATTCCATTCAATCCGA-1	Hippocampus in WT	WT 1	Mus musculus	Brain hippocampus	WT	2082	3340	4	0.11976	0	0.00987742	-0.0120278	S	41	41	31	33	33	29	42
ATTCCCGAGAATCTAG-1_WT 1	ATTCCCGAGAATCTAG-1	Hippocampus in WT	WT 1	Mus musculus	Brain hippocampus	WT	4221	10172	46	0.452222	0	-0.0148261	-0.0632176	G1	30	30	25	26	26	25	29
ATTCCCGAGCATGAAT-1_WT 1	ATTCCCGAGCATGAAT-1	Hippocampus in WT	WT 1	Mus musculus	Brain hippocampus	WT	1708	2786	6	0.215363	0	-0.0483646	-0.0748929	G1	0	0	1	0	0	1	0
ATTCCCGAGTGCCGAA-1_WT 1	ATTCCCGAGTGCCGAA-1	Hippocampus in WT	WT 1	Mus musculus	Brain hippocampus	WT	1394	1952	8	0.409836	0	-0.011218	0.0337298	G2M	37	37	29	31	31	28	40
ATTCCCGCAAACACGG-1_WT 1	ATTCCCGCAAACACGG-1	Hippocampus in WT	WT 1	Mus musculus	Brain hippocampus	WT	5585	23799	9	0.0378167	0	-0.0308065	-0.0356128	G1	11	11	8	10	10	7	30
ATTCCCGCAGGCGTTC-1_WT 1	ATTCCCGCAGGCGTTC-1	Hippocampus in WT	WT 1	Mus musculus	Brain hippocampus	WT	2313	4406	8	0.181571	0	-0.0184176	-0.0155896	G1	1	1	0	2	2	0	2
ATTCCCGGTCGAAGCA-1_WT 1	ATTCCCGGTCGAAGCA-1	Hippocampus in WT	WT 1	Mus musculus	Brain hippocampus	WT	3714	11739	12	0.102223	0	-0.0078526	-0.0227506	G1	3	3	2	3	3	2	3
ATTCCCGGTGTCACAT-1_WT 1	ATTCCCGGTGTCACAT-1	Hippocampus in WT	WT 1	Mus musculus	Brain hippocampus	WT	1832	3297	10	0.303306	0	-0.0528902	0.00057096	G2M	0	0	1	0	0	1	0
ATTCCCGGTTTCGATG-1_WT 1	ATTCCCGGTTTCGATG-1	Hippocampus in WT	WT 1	Mus musculus	Brain hippocampus	WT	5547	24474	37	0.151181	0	-0.00151571	-0.0480874	G1	2	2	0	1	1	0	1
ATTCCTAAGCCTCTGG-1_WT 1	ATTCCTAAGCCTCTGG-1	Hippocampus in WT	WT 1	Mus musculus	Brain hippocampus	WT	3326	9165	9	0.0981997	0	-0.0390987	-0.0847118	G1	1	1	0	2	2	0	2
ATTCCTAAGGATAATC-1_WT 1	ATTCCTAAGGATAATC-1	Hippocampus in WT	WT 1	Mus musculus	Brain hippocampus	WT	3413	9119	17	0.186424	0	-0.020504	-0.0319337	G1	2	2	0	1	1	0	1
ATTCCTAAGTAACGTA-1_WT 1	ATTCCTAAGTAACGTA-1	Hippocampus in WT	WT 1	Mus musculus	Brain hippocampus	WT	1286	1982	17	0.857719	0	-0.0166739	-0.0774363	G1	0	0	1	0	0	1	0
ATTCCTAAGTGATTCC-1_WT 1	ATTCCTAAGTGATTCC-1	Hippocampus in WT	WT 1	Mus musculus	Brain hippocampus	WT	2764	6524	9	0.137952	0	-0.032306	-0.0310601	G1	1	1	0	2	2	0	2
ATTCCTACACGCCAGT-1_WT 1	ATTCCTACACGCCAGT-1	Hippocampus in WT	WT 1	Mus musculus	Brain hippocampus	WT	4322	15009	10	0.0666267	0	-0.0423864	-0.07035	G1	3	3	2	3	3	2	3
ATTCCTAGTCTGTAGT-1_WT 1	ATTCCTAGTCTGTAGT-1	Hippocampus in WT	WT 1	Mus musculus	Brain hippocampus	WT	2447	4990	11	0.220441	0	0.0840993	-0.0512051	S	1	1	0	2	2	0	2
ATTCGTTAGCATTTGC-1_WT 1	ATTCGTTAGCATTTGC-1	Hippocampus in WT	WT 1	Mus musculus	Brain hippocampus	WT	3249	8586	4	0.0465875	0	-0.0166201	-0.0669986	G1	24	24	19	20	20	19	20
ATTCGTTAGCGACCCT-1_WT 1	ATTCGTTAGCGACCCT-1	Hippocampus in WT	WT 1	Mus musculus	Brain hippocampus	WT	3623	9356	13	0.138948	0	0.0452836	-0.0413087	S	7	7	2	4	4	2	7
ATTCGTTCACAGCTGC-1_WT 1	ATTCGTTCACAGCTGC-1	Hippocampus in WT	WT 1	Mus musculus	Brain hippocampus	WT	1824	3280	9	0.27439	0	-0.0225742	-0.0413631	G1	0	0	1	0	0	1	0
ATTCGTTCAGACCAGA-1_WT 1	ATTCGTTCAGACCAGA-1	Hippocampus in WT	WT 1	Mus musculus	Brain hippocampus	WT	3312	8812	12	0.136178	0	-0.0267084	-0.00152443	G1	1	1	0	2	2	0	2
ATTCGTTGTGGCTGAA-1_WT 1	ATTCGTTGTGGCTGAA-1	Hippocampus in WT	WT 1	Mus musculus	Brain hippocampus	WT	3003	7181	8	0.111405	0	-0.0274937	0.00604194	G2M	1	1	0	2	2	0	2
ATTCGTTTCACTGTCC-1_WT 1	ATTCGTTTCACTGTCC-1	Hippocampus in WT	WT 1	Mus musculus	Brain hippocampus	WT	1491	2433	1	0.0411015	0	-0.0618795	-0.00689018	G1	0	0	1	0	0	1	0
ATTCGTTTCCACACAA-1_WT 1	ATTCGTTTCCACACAA-1	Hippocampus in WT	WT 1	Mus musculus	Brain hippocampus	WT	2680	5824	6	0.103022	0	0.0235095	-0.041334	S	1	1	0	2	2	0	2
ATTCGTTTCCGCTAGG-1_WT 1	ATTCGTTTCCGCTAGG-1	Hippocampus in WT	WT 1	Mus musculus	Brain hippocampus	WT	4003	12172	18	0.14788	0	0.0205943	-0.0649715	S	2	2	0	1	1	0	1
ATTCTACCAATTTCCT-1_WT 1	ATTCTACCAATTTCCT-1	Hippocampus in WT	WT 1	Mus musculus	Brain hippocampus	WT	4801	18581	13	0.0699639	0	0.00914654	-0.00466202	S	21	21	18	19	19	17	21
ATTCTACGTCCCAAAT-1_WT 1	ATTCTACGTCCCAAAT-1	Hippocampus in WT	WT 1	Mus musculus	Brain hippocampus	WT	7892	42838	44	0.102713	0	-0.0642209	-0.0500719	G1	11	11	8	10	10	7	30
ATTCTACGTGATTCAC-1_WT 1	ATTCTACGTGATTCAC-1	Hippocampus in WT	WT 1	Mus musculus	Brain hippocampus	WT	526	743	2	0.269179	0	-0.028592	-0.0248494	G1	20	20	20	21	21	20	18
ATTCTACGTTCCCAAA-1_WT 1	ATTCTACGTTCCCAAA-1	Hippocampus in WT	WT 1	Mus musculus	Brain hippocampus	WT	4267	14746	18	0.122067	0	-0.022294	-0.0465237	G1	21	21	18	19	19	17	21
ATTCTTGAGCTCGTGC-1_WT 1	ATTCTTGAGCTCGTGC-1	Hippocampus in WT	WT 1	Mus musculus	Brain hippocampus	WT	2852	5784	53	0.916321	0	-0.0514124	-0.060533	G1	28	28	26	27	27	26	28
ATTCTTGCATTCACAG-1_WT 1	ATTCTTGCATTCACAG-1	Hippocampus in WT	WT 1	Mus musculus	Brain hippocampus	WT	3417	10029	8	0.0797687	0	-0.0294608	-0.0189058	G1	3	3	2	3	3	2	3
ATTCTTGGTTCGGTTA-1_WT 1	ATTCTTGGTTCGGTTA-1	Hippocampus in WT	WT 1	Mus musculus	Brain hippocampus	WT	3171	7740	16	0.206718	0	-0.016115	-0.0552994	G1	16	16	15	14	14	12	12
ATTCTTGGTTGAGTCT-1_WT 1	ATTCTTGGTTGAGTCT-1	Hippocampus in WT	WT 1	Mus musculus	Brain hippocampus	WT	3232	7491	7	0.0934455	0	-0.0173272	-0.017688	G1	22	22	11	16	16	15	16
ATTCTTGTCGTTGTAG-1_WT 1	ATTCTTGTCGTTGTAG-1	Hippocampus in WT	WT 1	Mus musculus	Brain hippocampus	WT	3297	7952	9	0.113179	0	-0.0834142	-0.0839653	G1	8	8	6	7	7	5	6
ATTGGGTAGGTTCCAT-1_WT 1	ATTGGGTAGGTTCCAT-1	Hippocampus in WT	WT 1	Mus musculus	Brain hippocampus	WT	5091	18838	9	0.0477758	0	0.0124719	-0.0350224	S	5	5	4	5	5	3	4
ATTGGGTAGTTCTCTT-1_WT 1	ATTGGGTAGTTCTCTT-1	Hippocampus in WT	WT 1	Mus musculus	Brain hippocampus	WT	4348	14968	28	0.187066	0	-0.000839015	-0.0388446	G1	24	24	19	20	20	19	20
ATTGGGTCACGGCACT-1_WT 1	ATTGGGTCACGGCACT-1	Hippocampus in WT	WT 1	Mus musculus	Brain hippocampus	WT	1658	2899	14	0.482925	0	0.0367141	-0.0775312	S	0	0	1	0	0	1	0
ATTGGGTGTGATTAGA-1_WT 1	ATTGGGTGTGATTAGA-1	Hippocampus in WT	WT 1	Mus musculus	Brain hippocampus	WT	2420	4714	12	0.254561	0	0.0114431	-0.0614945	S	18	18	16	17	17	14	15
ATTGGGTTCACAACCA-1_WT 1	ATTGGGTTCACAACCA-1	Hippocampus in WT	WT 1	Mus musculus	Brain hippocampus	WT	1648	2455	7	0.285132	0	-0.0225726	-0.0485666	G1	13	13	13	12	12	9	10
ATTGGGTTCTTTGCGC-1_WT 1	ATTGGGTTCTTTGCGC-1	Hippocampus in WT	WT 1	Mus musculus	Brain hippocampus	WT	3215	7303	9	0.123237	0	0.0483478	-0.0487608	S	31	31	27	22	22	21	31
ATTGTTCAGGTGCTGA-1_WT 1	ATTGTTCAGGTGCTGA-1	Hippocampus in WT	WT 1	Mus musculus	Brain hippocampus	WT	3141	7733	7	0.0905211	0	-0.0194546	0.00900886	G2M	14	14	10	13	13	11	11
ATTGTTCGTCAAAGAT-1_WT 1	ATTGTTCGTCAAAGAT-1	Hippocampus in WT	WT 1	Mus musculus	Brain hippocampus	WT	3488	8874	24	0.270453	0	0.00370831	-0.0331486	S	1	1	0	2	2	0	14
ATTGTTCGTCTTGAAC-1_WT 1	ATTGTTCGTCTTGAAC-1	Hippocampus in WT	WT 1	Mus musculus	Brain hippocampus	WT	4291	13619	17	0.124826	0	-0.0238367	-0.0114553	G1	2	2	0	1	1	0	1
ATTGTTCGTGGCTACC-1_WT 1	ATTGTTCGTGGCTACC-1	Hippocampus in WT	WT 1	Mus musculus	Brain hippocampus	WT	1419	2002	15	0.749251	0	0.0817519	-0.084067	S	36	36	29	30	30	9	37
ATTGTTCGTTTACCTT-1_WT 1	ATTGTTCGTTTACCTT-1	Hippocampus in WT	WT 1	Mus musculus	Brain hippocampus	WT	4467	15534	19	0.122312	0	-0.0340842	-0.0495038	G1	5	5	4	5	5	3	4
ATTGTTCTCAGAACCT-1_WT 1	ATTGTTCTCAGAACCT-1	Hippocampus in WT	WT 1	Mus musculus	Brain hippocampus	WT	2255	4804	9	0.187344	0	-0.00360963	0.0177979	G2M	1	1	0	2	2	0	2
ATTGTTCTCTTCGACC-1_WT 1	ATTGTTCTCTTCGACC-1	Hippocampus in WT	WT 1	Mus musculus	Brain hippocampus	WT	3508	10084	20	0.198334	0	-0.0367497	0.00787535	G2M	1	1	0	2	2	0	2
ATTTACCAGCTGGAGT-1_WT 1	ATTTACCAGCTGGAGT-1	Hippocampus in WT	WT 1	Mus musculus	Brain hippocampus	WT	3827	11164	40	0.358295	0	-0.0310913	-0.0234369	G1	2	2	0	1	1	0	1
ATTTACCCACAAGCCC-1_WT 1	ATTTACCCACAAGCCC-1	Hippocampus in WT	WT 1	Mus musculus	Brain hippocampus	WT	3453	9071	44	0.485062	0	-0.0168359	0.0339168	G2M	1	1	0	2	2	0	2
ATTTACCCACCCAAGC-1_WT 1	ATTTACCCACCCAAGC-1	Hippocampus in WT	WT 1	Mus musculus	Brain hippocampus	WT	4855	18573	16	0.0861466	0	-0.0456201	-0.0439098	G1	5	5	4	5	5	3	4
ATTTACCGTCGCATCG-1_WT 1	ATTTACCGTCGCATCG-1	Hippocampus in WT	WT 1	Mus musculus	Brain hippocampus	WT	5228	23063	21	0.0910549	0	-0.0552271	-0.0520588	G1	5	5	4	5	5	3	4
ATTTACCTCCTATTTG-1_WT 1	ATTTACCTCCTATTTG-1	Hippocampus in WT	WT 1	Mus musculus	Brain hippocampus	WT	3703	7946	30	0.377548	0	-0.0552672	-0.0455651	G1	30	30	25	26	26	25	29
ATTTCACAGGCTTTCA-1_WT 1	ATTTCACAGGCTTTCA-1	Hippocampus in WT	WT 1	Mus musculus	Brain hippocampus	WT	3297	8324	6	0.0720807	0	0.0238989	-0.0780242	S	2	2	0	1	1	0	1
ATTTCACGTACGACTT-1_WT 1	ATTTCACGTACGACTT-1	Hippocampus in WT	WT 1	Mus musculus	Brain hippocampus	WT	1838	3100	21	0.677419	0	-0.0554904	-0.0351668	G1	19	19	17	18	18	16	35
ATTTCACTCCGAACGC-1_WT 1	ATTTCACTCCGAACGC-1	Hippocampus in WT	WT 1	Mus musculus	Brain hippocampus	WT	5801	27221	92	0.337974	0	-0.0301729	-0.0206095	G1	23	23	7	8	8	6	19
ATTTCACTCGGAGCAA-1_WT 1	ATTTCACTCGGAGCAA-1	Hippocampus in WT	WT 1	Mus musculus	Brain hippocampus	WT	4630	14045	8	0.0569598	0	0.00242817	-0.0366534	S	14	14	10	13	13	11	11
ATTTCTGAGGATTTCC-1_WT 1	ATTTCTGAGGATTTCC-1	Hippocampus in WT	WT 1	Mus musculus	Brain hippocampus	WT	2609	5635	10	0.177462	0	-0.0480192	-0.0359824	G1	19	19	17	18	18	16	35
ATTTCTGAGGGTTTCT-1_WT 1	ATTTCTGAGGGTTTCT-1	Hippocampus in WT	WT 1	Mus musculus	Brain hippocampus	WT	3394	9010	12	0.133185	0	0.0180498	-0.0130978	S	1	1	0	2	2	0	2
ATTTCTGAGTCATTGC-1_WT 1	ATTTCTGAGTCATTGC-1	Hippocampus in WT	WT 1	Mus musculus	Brain hippocampus	WT	4117	12157	13	0.106934	0	0.00131282	0.0166565	G2M	8	8	6	7	7	5	6
ATTTCTGAGTTAACAG-1_WT 1	ATTTCTGAGTTAACAG-1	Hippocampus in WT	WT 1	Mus musculus	Brain hippocampus	WT	1356	2132	9	0.422139	0	-0.00370762	-0.0389336	G1	34	34	30	28	28	27	33
ATTTCTGCAGAGCGTA-1_WT 1	ATTTCTGCAGAGCGTA-1	Hippocampus in WT	WT 1	Mus musculus	Brain hippocampus	WT	2147	4249	11	0.258884	0	-0.0597938	-0.0224166	G1	1	1	0	2	2	0	2
ATTTCTGCATTCACCC-1_WT 1	ATTTCTGCATTCACCC-1	Hippocampus in WT	WT 1	Mus musculus	Brain hippocampus	WT	3621	9876	15	0.151883	0	-0.0427175	-0.0443091	G1	1	1	0	2	2	0	2
ATTTCTGGTAGCTGTT-1_WT 1	ATTTCTGGTAGCTGTT-1	Hippocampus in WT	WT 1	Mus musculus	Brain hippocampus	WT	2630	6415	8	0.124708	0	0.0143562	-0.0598514	S	12	12	12	11	11	10	9
ATTTCTGTCACAAGGG-1_WT 1	ATTTCTGTCACAAGGG-1	Hippocampus in WT	WT 1	Mus musculus	Brain hippocampus	WT	3670	11020	17	0.154265	0	-0.0501311	-0.0365649	G1	12	12	12	11	11	10	9
ATTTCTGTCGCATTGA-1_WT 1	ATTTCTGTCGCATTGA-1	Hippocampus in WT	WT 1	Mus musculus	Brain hippocampus	WT	3431	9395	7	0.0745077	0	0.0475119	-0.0658832	S	9	9	0	1	1	0	1
CAAAGAAAGATTTGCC-1_WT 1	CAAAGAAAGATTTGCC-1	Hippocampus in WT	WT 1	Mus musculus	Brain hippocampus	WT	2869	7033	9	0.127968	0	-0.0148374	-0.0237003	G1	20	20	20	21	21	20	18
CAAAGAAAGCGGGTTA-1_WT 1	CAAAGAAAGCGGGTTA-1	Hippocampus in WT	WT 1	Mus musculus	Brain hippocampus	WT	3809	10992	8	0.0727802	0	-0.0194237	-0.000525856	G1	3	3	2	3	3	2	3
CAAAGAAAGCTCGCAC-1_WT 1	CAAAGAAAGCTCGCAC-1	Hippocampus in WT	WT 1	Mus musculus	Brain hippocampus	WT	5561	22839	221	0.967643	0	-0.047739	-0.0540963	G1	5	5	4	5	5	3	4
CAAAGAACATCCTCAC-1_WT 1	CAAAGAACATCCTCAC-1	Hippocampus in WT	WT 1	Mus musculus	Brain hippocampus	WT	5878	26246	30	0.114303	0	-0.0102723	-0.0294749	G1	22	22	11	16	16	15	16
CAAAGAAGTGGCGCTT-1_WT 1	CAAAGAAGTGGCGCTT-1	Hippocampus in WT	WT 1	Mus musculus	Brain hippocampus	WT	3827	10962	50	0.456121	0	-0.0076814	-0.0805618	G1	3	3	2	3	3	2	3
CAACAACCAGGGCTTC-1_WT 1	CAACAACCAGGGCTTC-1	Hippocampus in WT	WT 1	Mus musculus	Brain hippocampus	WT	6271	31755	33	0.103921	0	-0.0459891	-0.0405332	G1	9	9	0	1	1	0	1
CAACAACGTCCCTGTT-1_WT 1	CAACAACGTCCCTGTT-1	Hippocampus in WT	WT 1	Mus musculus	Brain hippocampus	WT	824	1174	1	0.0851789	0	-0.0325758	-0.0479027	G1	10	10	9	9	9	8	8
CAACAACGTGATAGTA-1_WT 1	CAACAACGTGATAGTA-1	Hippocampus in WT	WT 1	Mus musculus	Brain hippocampus	WT	3041	7088	13	0.183409	0	-0.0693219	-0.0335161	G1	14	14	10	13	13	11	11
CAACAACTCACATCAG-1_WT 1	CAACAACTCACATCAG-1	Hippocampus in WT	WT 1	Mus musculus	Brain hippocampus	WT	7105	54809	24	0.0437884	0	-0.00482674	-0.0430976	G1	25	25	23	23	23	22	25
CAACAACTCAGTGTTG-1_WT 1	CAACAACTCAGTGTTG-1	Hippocampus in WT	WT 1	Mus musculus	Brain hippocampus	WT	1740	2750	17	0.618182	0	-0.0570268	-0.0632295	G1	0	0	1	0	0	1	0
CAACAACTCCTGTTGC-1_WT 1	CAACAACTCCTGTTGC-1	Hippocampus in WT	WT 1	Mus musculus	Brain hippocampus	WT	2371	4096	32	0.78125	0	-0.0252283	0.0588552	G2M	45	45	33	35	35	31	44
CAACAACTCGAGCCTG-1_WT 1	CAACAACTCGAGCCTG-1	Hippocampus in WT	WT 1	Mus musculus	Brain hippocampus	WT	3543	10210	8	0.0783545	0	-0.0356011	-0.0623641	G1	3	3	2	4	4	2	3
CAACAACTCTCCGTGT-1_WT 1	CAACAACTCTCCGTGT-1	Hippocampus in WT	WT 1	Mus musculus	Brain hippocampus	WT	4683	15083	14	0.0928197	0	0.00720879	-0.0413433	S	15	15	14	15	15	13	13
CAACAGTAGCGTTCCG-1_WT 1	CAACAGTAGCGTTCCG-1	Hippocampus in WT	WT 1	Mus musculus	Brain hippocampus	WT	4147	13581	17	0.125175	0	0.0237524	-0.0594638	S	2	2	0	1	1	0	1
CAACAGTAGTATAGAC-1_WT 1	CAACAGTAGTATAGAC-1	Hippocampus in WT	WT 1	Mus musculus	Brain hippocampus	WT	3479	9461	5	0.0528485	0	-0.0561586	0.000727303	G2M	3	3	2	3	3	2	3
CAACAGTAGTCGCTAT-1_WT 1	CAACAGTAGTCGCTAT-1	Hippocampus in WT	WT 1	Mus musculus	Brain hippocampus	WT	3923	11491	14	0.121834	0	-0.00257024	-0.0381057	G1	7	7	2	4	4	2	7
CAACAGTCAACAGCTT-1_WT 1	CAACAGTCAACAGCTT-1	Hippocampus in WT	WT 1	Mus musculus	Brain hippocampus	WT	6790	40322	18	0.0446406	0	-0.00885938	-0.0696849	G1	11	11	8	10	10	7	30
CAACAGTCATCGGAAG-1_WT 1	CAACAGTCATCGGAAG-1	Hippocampus in WT	WT 1	Mus musculus	Brain hippocampus	WT	3417	8606	16	0.185917	0	-0.0265229	0.0132137	G2M	5	5	4	5	5	3	4
CAACAGTCATGGCTAT-1_WT 1	CAACAGTCATGGCTAT-1	Hippocampus in WT	WT 1	Mus musculus	Brain hippocampus	WT	2009	3763	26	0.690938	0	-0.0283787	0.0150073	G2M	0	0	1	0	0	1	0
CAACCAAAGCACTCCG-1_WT 1	CAACCAAAGCACTCCG-1	Hippocampus in WT	WT 1	Mus musculus	Brain hippocampus	WT	4187	13497	27	0.200044	0	-0.0246183	-0.0889944	G1	2	2	0	1	1	0	1
CAACCAAAGTCTAGAA-1_WT 1	CAACCAAAGTCTAGAA-1	Hippocampus in WT	WT 1	Mus musculus	Brain hippocampus	WT	2026	3591	12	0.334169	0	-0.0193925	-0.0842572	G1	13	13	13	12	12	9	10
CAACCAAAGTTCCTGA-1_WT 1	CAACCAAAGTTCCTGA-1	Hippocampus in WT	WT 1	Mus musculus	Brain hippocampus	WT	1982	3522	8	0.227144	0	0.0666432	-0.0239018	S	0	0	1	0	0	1	0
CAACCAACAAGCAATA-1_WT 1	CAACCAACAAGCAATA-1	Hippocampus in WT	WT 1	Mus musculus	Brain hippocampus	WT	3815	11425	21	0.183807	0	-0.0598849	0.00726096	G2M	14	14	10	13	13	11	11
CAACCAACAATTGAAG-1_WT 1	CAACCAACAATTGAAG-1	Hippocampus in WT	WT 1	Mus musculus	Brain hippocampus	WT	6600	31302	44	0.140566	0	-0.0370353	-0.0455108	G1	32	32	8	29	29	7	36
CAACCAACAGCGACCT-1_WT 1	CAACCAACAGCGACCT-1	Hippocampus in WT	WT 1	Mus musculus	Brain hippocampus	WT	1715	2802	25	0.89222	0	-0.0288707	-0.0668344	G1	0	0	1	0	0	1	0
CAACCAAGTCAAGCCC-1_WT 1	CAACCAAGTCAAGCCC-1	Hippocampus in WT	WT 1	Mus musculus	Brain hippocampus	WT	5337	24136	27	0.111866	0	-0.0182651	-0.0910503	G1	14	14	10	13	13	11	11
CAACCAAGTTCTCACC-1_WT 1	CAACCAAGTTCTCACC-1	Hippocampus in WT	WT 1	Mus musculus	Brain hippocampus	WT	5298	21005	40	0.190431	0	-0.0116446	-0.0646978	G1	9	9	0	1	1	0	14
CAACCTCAGACCGTTT-1_WT 1	CAACCTCAGACCGTTT-1	Hippocampus in WT	WT 1	Mus musculus	Brain hippocampus	WT	1252	1789	4	0.223589	0	-0.0432456	-0.0642456	G1	0	0	1	0	0	1	0
CAACCTCCACGGATCC-1_WT 1	CAACCTCCACGGATCC-1	Hippocampus in WT	WT 1	Mus musculus	Brain hippocampus	WT	2996	7335	11	0.149966	0	-0.0109292	-0.0242734	G1	1	1	0	2	2	0	2
CAACCTCGTAGGACCA-1_WT 1	CAACCTCGTAGGACCA-1	Hippocampus in WT	WT 1	Mus musculus	Brain hippocampus	WT	2671	5703	20	0.350693	0	0.000264918	-0.0588009	S	15	15	14	15	15	13	13
CAACCTCGTCTTGTCC-1_WT 1	CAACCTCGTCTTGTCC-1	Hippocampus in WT	WT 1	Mus musculus	Brain hippocampus	WT	2087	3661	7	0.191205	0	0.0719838	-0.0163199	S	18	18	16	17	17	14	15
CAACCTCTCAAACCTG-1_WT 1	CAACCTCTCAAACCTG-1	Hippocampus in WT	WT 1	Mus musculus	Brain hippocampus	WT	4016	12089	16	0.132352	0	-0.00862689	-0.0452222	G1	12	12	12	11	11	10	9
CAACCTCTCATGCGGC-1_WT 1	CAACCTCTCATGCGGC-1	Hippocampus in WT	WT 1	Mus musculus	Brain hippocampus	WT	2324	4701	12	0.255265	0	-0.0192617	0.00358815	G2M	1	1	0	2	2	0	2
CAACCTCTCCTGGGAC-1_WT 1	CAACCTCTCCTGGGAC-1	Hippocampus in WT	WT 1	Mus musculus	Brain hippocampus	WT	1751	2960	12	0.405405	0	-0.028954	-0.0598195	G1	6	6	5	6	6	4	5
CAACGATAGACTGAGC-1_WT 1	CAACGATAGACTGAGC-1	Hippocampus in WT	WT 1	Mus musculus	Brain hippocampus	WT	4493	15510	13	0.0838169	0	-0.0470149	-0.0659704	G1	3	3	2	3	3	2	3
CAACGATAGAGCATAT-1_WT 1	CAACGATAGAGCATAT-1	Hippocampus in WT	WT 1	Mus musculus	Brain hippocampus	WT	2799	6838	6	0.087745	0	-0.0510776	-0.0858508	G1	3	3	2	3	3	2	3
CAACGATAGCTAATGA-1_WT 1	CAACGATAGCTAATGA-1	Hippocampus in WT	WT 1	Mus musculus	Brain hippocampus	WT	1639	2709	7	0.258398	0	-0.0602742	0.0195822	G2M	0	0	1	0	0	1	0
CAACGATAGGGAGATA-1_WT 1	CAACGATAGGGAGATA-1	Hippocampus in WT	WT 1	Mus musculus	Brain hippocampus	WT	4207	12466	25	0.200545	0	0.016893	-0.0475178	S	14	14	10	13	13	11	11
CAACGATAGTACAGCG-1_WT 1	CAACGATAGTACAGCG-1	Hippocampus in WT	WT 1	Mus musculus	Brain hippocampus	WT	5069	18208	137	0.752417	0	-0.0224191	-0.013948	G1	29	29	24	25	25	24	26
CAACGATCAGACTGCC-1_WT 1	CAACGATCAGACTGCC-1	Hippocampus in WT	WT 1	Mus musculus	Brain hippocampus	WT	4188	12856	9	0.0700062	0	-0.0294203	-0.0424315	G1	17	17	7	8	8	6	24
CAACGATCAGCTAACT-1_WT 1	CAACGATCAGCTAACT-1	Hippocampus in WT	WT 1	Mus musculus	Brain hippocampus	WT	5158	19774	16	0.0809143	0	-0.0275114	-0.0514476	G1	25	25	23	23	23	22	25
CAACGATTCCGAAATC-1_WT 1	CAACGATTCCGAAATC-1	Hippocampus in WT	WT 1	Mus musculus	Brain hippocampus	WT	2035	3161	13	0.411262	0	0.0937441	-0.0598967	S	13	13	13	12	12	9	10
CAACGGCAGAAATTGC-1_WT 1	CAACGGCAGAAATTGC-1	Hippocampus in WT	WT 1	Mus musculus	Brain hippocampus	WT	5202	19435	14	0.072035	0	-0.0284705	-0.066072	G1	15	15	14	15	15	13	13
CAACGGCAGCTTCGTA-1_WT 1	CAACGGCAGCTTCGTA-1	Hippocampus in WT	WT 1	Mus musculus	Brain hippocampus	WT	4237	12262	12	0.0978633	0	-0.0348092	-0.0483477	G1	8	8	6	7	7	5	6
CAACGGCAGGACAGCT-1_WT 1	CAACGGCAGGACAGCT-1	Hippocampus in WT	WT 1	Mus musculus	Brain hippocampus	WT	1376	2111	5	0.236855	0	-0.0509072	0.0229972	G2M	0	0	1	0	0	1	0
CAACGGCAGGAGTATT-1_WT 1	CAACGGCAGGAGTATT-1	Hippocampus in WT	WT 1	Mus musculus	Brain hippocampus	WT	3040	7830	10	0.127714	0	-0.00352667	-0.0152978	G1	3	3	2	3	3	2	3
CAACGGCAGGTTTGAA-1_WT 1	CAACGGCAGGTTTGAA-1	Hippocampus in WT	WT 1	Mus musculus	Brain hippocampus	WT	3675	9999	76	0.760076	0	-0.0512089	-0.0126227	G1	12	12	12	11	11	10	9
CAACGGCCATATAGCC-1_WT 1	CAACGGCCATATAGCC-1	Hippocampus in WT	WT 1	Mus musculus	Brain hippocampus	WT	4662	15946	12	0.075254	0	0.00832378	-0.0604802	S	11	11	8	10	10	7	17
CAACGGCGTACAAGTA-1_WT 1	CAACGGCGTACAAGTA-1	Hippocampus in WT	WT 1	Mus musculus	Brain hippocampus	WT	2422	5272	9	0.170713	0	0.033361	-0.045177	S	1	1	0	2	2	0	2
CAACGGCGTAGCTAAA-1_WT 1	CAACGGCGTAGCTAAA-1	Hippocampus in WT	WT 1	Mus musculus	Brain hippocampus	WT	1394	2047	4	0.195408	0	-0.0182413	0.00382233	G2M	0	0	1	0	0	1	0
CAACGGCTCACAACCA-1_WT 1	CAACGGCTCACAACCA-1	Hippocampus in WT	WT 1	Mus musculus	Brain hippocampus	WT	3027	7553	10	0.132398	0	-0.019211	-0.0316825	G1	14	14	10	13	13	11	11
CAACGGCTCCCTTGTG-1_WT 1	CAACGGCTCCCTTGTG-1	Hippocampus in WT	WT 1	Mus musculus	Brain hippocampus	WT	2991	6965	11	0.157933	0	-0.0142891	-0.0186128	G1	1	1	0	2	2	0	2
CAACGGCTCTTCGATT-1_WT 1	CAACGGCTCTTCGATT-1	Hippocampus in WT	WT 1	Mus musculus	Brain hippocampus	WT	1843	3226	13	0.402976	0	0.00658508	0.0350538	G2M	0	0	1	0	0	1	0
CAAGACTGTGAGATTA-1_WT 1	CAAGACTGTGAGATTA-1	Hippocampus in WT	WT 1	Mus musculus	Brain hippocampus	WT	3327	8190	10	0.1221	0	-0.0295551	-0.0709016	G1	9	9	0	1	1	0	14
CAAGACTGTGGCTAGA-1_WT 1	CAAGACTGTGGCTAGA-1	Hippocampus in WT	WT 1	Mus musculus	Brain hippocampus	WT	1973	3392	12	0.353774	0	-0.0530549	0.0423983	G2M	0	0	1	0	0	1	0
CAAGACTTCACATACG-1_WT 1	CAAGACTTCACATACG-1	Hippocampus in WT	WT 1	Mus musculus	Brain hippocampus	WT	2478	5436	12	0.220751	0	-0.00570682	-0.0314028	G1	1	1	0	2	2	0	2
CAAGACTTCTCCTGCA-1_WT 1	CAAGACTTCTCCTGCA-1	Hippocampus in WT	WT 1	Mus musculus	Brain hippocampus	WT	5993	27857	18	0.0646157	0	0.0110341	-0.026695	S	7	7	2	4	4	2	7
CAAGAGGAGAGGGTCT-1_WT 1	CAAGAGGAGAGGGTCT-1	Hippocampus in WT	WT 1	Mus musculus	Brain hippocampus	WT	1391	2136	11	0.514981	0	-0.0636043	0.0442576	G2M	0	0	1	0	0	1	0
CAAGAGGAGGTAAACT-1_WT 1	CAAGAGGAGGTAAACT-1	Hippocampus in WT	WT 1	Mus musculus	Brain hippocampus	WT	3247	8431	14	0.166054	0	-0.00785357	0.0263262	G2M	1	1	0	2	2	0	2
CAAGAGGCATGCCGGT-1_WT 1	CAAGAGGCATGCCGGT-1	Hippocampus in WT	WT 1	Mus musculus	Brain hippocampus	WT	1820	3022	18	0.595632	0	-0.0749577	-0.0746011	G1	19	19	17	18	18	16	35
CAAGAGGGTCTTCATT-1_WT 1	CAAGAGGGTCTTCATT-1	Hippocampus in WT	WT 1	Mus musculus	Brain hippocampus	WT	3175	7275	23	0.316151	0	-0.0194803	-0.0129664	G1	2	2	0	1	1	0	1
CAAGAGGGTTGGAGGT-1_WT 1	CAAGAGGGTTGGAGGT-1	Hippocampus in WT	WT 1	Mus musculus	Brain hippocampus	WT	3101	7559	10	0.132293	0	-0.00441378	0.0276927	G2M	3	3	2	3	3	2	3
CAAGCTAAGACTCGAG-1_WT 1	CAAGCTAAGACTCGAG-1	Hippocampus in WT	WT 1	Mus musculus	Brain hippocampus	WT	4357	15612	7	0.0448373	0	-0.0156556	-0.0238555	G1	3	3	2	3	3	2	3
CAAGCTAAGCCGATTT-1_WT 1	CAAGCTAAGCCGATTT-1	Hippocampus in WT	WT 1	Mus musculus	Brain hippocampus	WT	4393	11634	17	0.146123	0	-0.00467201	-0.0266308	G1	22	22	11	16	16	15	16
CAAGCTAAGTAGCTCT-1_WT 1	CAAGCTAAGTAGCTCT-1	Hippocampus in WT	WT 1	Mus musculus	Brain hippocampus	WT	1535	2310	5	0.21645	0	-0.0741879	-0.0149408	G1	0	0	1	0	0	1	0
CAAGCTAGTACTCGCG-1_WT 1	CAAGCTAGTACTCGCG-1	Hippocampus in WT	WT 1	Mus musculus	Brain hippocampus	WT	4466	14364	20	0.139237	0	-0.00582825	-0.0620462	G1	3	3	2	3	3	2	3
CAAGGGAAGACATAAC-1_WT 1	CAAGGGAAGACATAAC-1	Hippocampus in WT	WT 1	Mus musculus	Brain hippocampus	WT	4324	15016	40	0.266383	0	0.0250696	-0.0335799	S	29	29	24	25	25	24	26
CAAGGGAAGATGGTAT-1_WT 1	CAAGGGAAGATGGTAT-1	Hippocampus in WT	WT 1	Mus musculus	Brain hippocampus	WT	3323	8555	3	0.0350672	0	-0.000376676	-0.0585485	G1	3	3	2	3	3	2	3
CAAGGGAAGCAACAAT-1_WT 1	CAAGGGAAGCAACAAT-1	Hippocampus in WT	WT 1	Mus musculus	Brain hippocampus	WT	1974	3491	5	0.143225	0	-0.00687972	-0.0720105	G1	6	6	5	6	6	4	5
CAAGGGACAACTCGTA-1_WT 1	CAAGGGACAACTCGTA-1	Hippocampus in WT	WT 1	Mus musculus	Brain hippocampus	WT	3942	12269	51	0.415682	0	-0.0353874	-0.0343636	G1	2	2	0	1	1	0	1
CAAGGGATCCCAGGCA-1_WT 1	CAAGGGATCCCAGGCA-1	Hippocampus in WT	WT 1	Mus musculus	Brain hippocampus	WT	5386	19939	37	0.185566	0	-0.0568393	-0.0532634	G1	22	22	11	16	16	15	16
CAATACGGTCTCCTGT-1_WT 1	CAATACGGTCTCCTGT-1	Hippocampus in WT	WT 1	Mus musculus	Brain hippocampus	WT	4658	15524	14	0.0901829	0	0.00304694	-0.0639682	S	8	8	6	7	7	5	6
CAATCGAAGGCAGGTT-1_WT 1	CAATCGAAGGCAGGTT-1	Hippocampus in WT	WT 1	Mus musculus	Brain hippocampus	WT	3824	11100	11	0.0990991	0	0.00670976	-0.0827655	S	25	25	23	23	23	22	25
CAATCGACAATCGCCG-1_WT 1	CAATCGACAATCGCCG-1	Hippocampus in WT	WT 1	Mus musculus	Brain hippocampus	WT	3264	8838	11	0.124463	0	-0.0510475	-0.0555056	G1	1	1	0	1	1	0	1
CAATCGAGTGCGAGTA-1_WT 1	CAATCGAGTGCGAGTA-1	Hippocampus in WT	WT 1	Mus musculus	Brain hippocampus	WT	2976	5459	20	0.366367	0	-0.0143479	-0.0474256	G1	15	15	14	15	15	13	13
CAATCGATCAATGCAC-1_WT 1	CAATCGATCAATGCAC-1	Hippocampus in WT	WT 1	Mus musculus	Brain hippocampus	WT	2185	4085	16	0.391677	0	-0.050029	-0.00935834	G1	1	1	0	2	2	0	2
CAATCGATCACCGGTG-1_WT 1	CAATCGATCACCGGTG-1	Hippocampus in WT	WT 1	Mus musculus	Brain hippocampus	WT	3843	11155	4	0.0358584	0	-0.027796	-0.0125577	G1	29	29	24	25	25	24	26
CAATCGATCCCAGTGG-1_WT 1	CAATCGATCCCAGTGG-1	Hippocampus in WT	WT 1	Mus musculus	Brain hippocampus	WT	6141	26872	18	0.0669842	0	-0.0565804	-0.0440649	G1	31	31	27	22	22	21	31
CAATCGATCTGGAAGG-1_WT 1	CAATCGATCTGGAAGG-1	Hippocampus in WT	WT 1	Mus musculus	Brain hippocampus	WT	1501	2197	7	0.318616	0	-0.0672002	-0.0611866	G1	19	19	17	18	18	16	22
CAATGACAGCCAGAGT-1_WT 1	CAATGACAGCCAGAGT-1	Hippocampus in WT	WT 1	Mus musculus	Brain hippocampus	WT	3146	7050	15	0.212766	0	-0.0250792	-0.0338487	G1	18	18	16	17	17	14	15
CAATGACAGCGACTGA-1_WT 1	CAATGACAGCGACTGA-1	Hippocampus in WT	WT 1	Mus musculus	Brain hippocampus	WT	4228	13330	13	0.0975244	0	-0.0371396	-0.0284486	G1	23	23	7	8	8	6	19
CAATGACAGGTCGCCT-1_WT 1	CAATGACAGGTCGCCT-1	Hippocampus in WT	WT 1	Mus musculus	Brain hippocampus	WT	3471	10146	4	0.0394244	0	-0.0525347	-0.0634044	G1	2	2	0	1	1	0	1
CAATGACCAAATTAGG-1_WT 1	CAATGACCAAATTAGG-1	Hippocampus in WT	WT 1	Mus musculus	Brain hippocampus	WT	3321	8799	19	0.215934	0	-0.024874	-0.0341706	G1	20	20	20	21	21	20	18
CAATGACCAGTTTCAG-1_WT 1	CAATGACCAGTTTCAG-1	Hippocampus in WT	WT 1	Mus musculus	Brain hippocampus	WT	3039	7874	6	0.0762002	0	-0.0067685	-0.0265363	G1	16	16	15	14	14	12	12
CAATGACGTGCTATTG-1_WT 1	CAATGACGTGCTATTG-1	Hippocampus in WT	WT 1	Mus musculus	Brain hippocampus	WT	3384	9662	10	0.103498	0	-0.0311818	-0.0571922	G1	3	3	2	3	3	2	3
CAATGACTCTTGGGCG-1_WT 1	CAATGACTCTTGGGCG-1	Hippocampus in WT	WT 1	Mus musculus	Brain hippocampus	WT	5946	26944	13	0.0482482	0	-0.0160131	-0.0470424	G1	5	5	4	5	5	3	4
CAATTTCAGATACGAT-1_WT 1	CAATTTCAGATACGAT-1	Hippocampus in WT	WT 1	Mus musculus	Brain hippocampus	WT	5628	24382	8	0.0328111	0	-0.061607	-0.0702879	G1	11	11	8	10	10	7	17
CAATTTCAGGACTATA-1_WT 1	CAATTTCAGGACTATA-1	Hippocampus in WT	WT 1	Mus musculus	Brain hippocampus	WT	5843	33479	7	0.0209086	0	-0.040805	-0.0768932	G1	25	25	4	23	23	22	25
CAATTTCCAAGACGAC-1_WT 1	CAATTTCCAAGACGAC-1	Hippocampus in WT	WT 1	Mus musculus	Brain hippocampus	WT	4765	16005	15	0.0937207	0	0.0129673	-0.0543721	S	7	7	11	4	4	18	23
CAATTTCCAAGTGGAC-1_WT 1	CAATTTCCAAGTGGAC-1	Hippocampus in WT	WT 1	Mus musculus	Brain hippocampus	WT	4618	15242	11	0.072169	0	0.0154345	-0.071005	S	31	31	27	16	16	15	16
CAATTTCGTACCATAC-1_WT 1	CAATTTCGTACCATAC-1	Hippocampus in WT	WT 1	Mus musculus	Brain hippocampus	WT	4226	13717	16	0.116644	0	-0.080876	-0.0231042	G1	3	3	2	3	3	2	3
CAATTTCTCCCAACTC-1_WT 1	CAATTTCTCCCAACTC-1	Hippocampus in WT	WT 1	Mus musculus	Brain hippocampus	WT	1599	2675	11	0.411215	0	-0.0176564	0.0276184	G2M	0	0	1	0	0	1	0
CACAACAAGCGACTTT-1_WT 1	CACAACAAGCGACTTT-1	Hippocampus in WT	WT 1	Mus musculus	Brain hippocampus	WT	2044	3436	21	0.611176	0	0.00975495	-0.0365473	S	0	0	1	0	0	1	0
CACAACACACTGCATA-1_WT 1	CACAACACACTGCATA-1	Hippocampus in WT	WT 1	Mus musculus	Brain hippocampus	WT	1611	2670	2	0.0749064	0	-0.0636846	-0.022506	G1	0	0	1	0	0	1	0
CACAACAGTCTTCAAG-1_WT 1	CACAACAGTCTTCAAG-1	Hippocampus in WT	WT 1	Mus musculus	Brain hippocampus	WT	3680	11482	11	0.0958021	0	-0.0389556	-0.0577379	G1	3	3	2	3	3	2	3
CACACAACAAACACGG-1_WT 1	CACACAACAAACACGG-1	Hippocampus in WT	WT 1	Mus musculus	Brain hippocampus	WT	2421	5040	7	0.138889	0	-0.0200294	-0.0169415	G1	1	1	0	2	2	0	2
CACACAACAACAGATA-1_WT 1	CACACAACAACAGATA-1	Hippocampus in WT	WT 1	Mus musculus	Brain hippocampus	WT	5525	25843	12	0.0464342	0	-0.0215514	-0.0669591	G1	5	5	4	5	5	3	4
CACACAACAACATACC-1_WT 1	CACACAACAACATACC-1	Hippocampus in WT	WT 1	Mus musculus	Brain hippocampus	WT	3328	8221	39	0.474395	0	-0.0502328	-0.0877607	G1	2	2	0	1	1	0	1
CACACAACACTAACGT-1_WT 1	CACACAACACTAACGT-1	Hippocampus in WT	WT 1	Mus musculus	Brain hippocampus	WT	3211	7890	8	0.101394	0	-0.00817647	-0.0140082	G1	35	35	28	22	22	21	32
CACACAACATGACGGA-1_WT 1	CACACAACATGACGGA-1	Hippocampus in WT	WT 1	Mus musculus	Brain hippocampus	WT	3877	11678	11	0.0941942	0	-0.0328203	-0.0314535	G1	9	9	0	1	1	0	1
CACACAATCAAGTCGT-1_WT 1	CACACAATCAAGTCGT-1	Hippocampus in WT	WT 1	Mus musculus	Brain hippocampus	WT	2789	6084	13	0.213675	0	-0.0154745	-0.0455172	G1	3	3	2	4	4	2	3
CACAGATAGAGTTCGG-1_WT 1	CACAGATAGAGTTCGG-1	Hippocampus in WT	WT 1	Mus musculus	Brain hippocampus	WT	1398	2060	6	0.291262	0	-0.00197852	-0.0272388	G1	0	0	1	0	0	1	0
CACAGATAGCGATTCT-1_WT 1	CACAGATAGCGATTCT-1	Hippocampus in WT	WT 1	Mus musculus	Brain hippocampus	WT	2518	5557	9	0.161958	0	-0.0213621	-0.0461965	G1	1	1	0	2	2	0	2
CACAGATAGCTCGAAG-1_WT 1	CACAGATAGCTCGAAG-1	Hippocampus in WT	WT 1	Mus musculus	Brain hippocampus	WT	2719	6021	19	0.315562	0	-0.0117669	-0.0388986	G1	12	12	12	11	11	10	9
CACAGATAGTCTTCGA-1_WT 1	CACAGATAGTCTTCGA-1	Hippocampus in WT	WT 1	Mus musculus	Brain hippocampus	WT	1920	3457	14	0.404975	0	-0.034836	-0.0139252	G1	0	0	1	0	0	1	0
CACAGATGTAGTAAGT-1_WT 1	CACAGATGTAGTAAGT-1	Hippocampus in WT	WT 1	Mus musculus	Brain hippocampus	WT	4753	18921	12	0.0634216	0	-0.0115299	-0.0235997	G1	5	5	4	5	5	3	4
CACAGATGTCATCCCT-1_WT 1	CACAGATGTCATCCCT-1	Hippocampus in WT	WT 1	Mus musculus	Brain hippocampus	WT	1325	2444	1	0.0409165	0	0.00734467	-0.0650329	S	2	2	0	2	2	0	2
CACAGATTCTTCGTGC-1_WT 1	CACAGATTCTTCGTGC-1	Hippocampus in WT	WT 1	Mus musculus	Brain hippocampus	WT	1381	2137	5	0.233973	0	0.0196447	-0.0640821	S	0	0	1	0	0	1	0
CACAGGCAGATACGAT-1_WT 1	CACAGGCAGATACGAT-1	Hippocampus in WT	WT 1	Mus musculus	Brain hippocampus	WT	3310	8620	15	0.174014	0	0.00687281	-0.0565913	S	2	2	0	1	1	0	1
CACAGGCAGCAATTAG-1_WT 1	CACAGGCAGCAATTAG-1	Hippocampus in WT	WT 1	Mus musculus	Brain hippocampus	WT	4849	18738	16	0.085388	0	-0.0332197	-0.0614533	G1	10	10	9	9	9	8	8
CACAGGCAGTAATACG-1_WT 1	CACAGGCAGTAATACG-1	Hippocampus in WT	WT 1	Mus musculus	Brain hippocampus	WT	3358	8656	28	0.323475	0	-0.0313354	-0.0533347	G1	2	2	0	1	1	0	1
CACAGGCCAATCGTCA-1_WT 1	CACAGGCCAATCGTCA-1	Hippocampus in WT	WT 1	Mus musculus	Brain hippocampus	WT	3057	7616	12	0.157563	0	-0.0146529	-0.00136207	G1	2	2	0	1	1	0	1
CACAGGCCAGAAGTGC-1_WT 1	CACAGGCCAGAAGTGC-1	Hippocampus in WT	WT 1	Mus musculus	Brain hippocampus	WT	1301	1922	10	0.520291	0	-0.0539518	0.0014006	G2M	34	34	30	28	28	27	33
CACAGGCGTGAGTGAC-1_WT 1	CACAGGCGTGAGTGAC-1	Hippocampus in WT	WT 1	Mus musculus	Brain hippocampus	WT	2500	5300	8	0.150943	0	-0.0315645	0.024373	G2M	1	1	0	2	2	0	2
CACAGGCGTTCCGCTT-1_WT 1	CACAGGCGTTCCGCTT-1	Hippocampus in WT	WT 1	Mus musculus	Brain hippocampus	WT	3874	11167	13	0.116414	0	0.0106822	-0.0320803	S	8	8	6	7	7	5	6
CACATGACAAGACAAT-1_WT 1	CACATGACAAGACAAT-1	Hippocampus in WT	WT 1	Mus musculus	Brain hippocampus	WT	4222	13525	13	0.0961183	0	-0.0443736	-0.0819059	G1	9	9	0	1	1	0	1
CACATGACAGACCAAG-1_WT 1	CACATGACAGACCAAG-1	Hippocampus in WT	WT 1	Mus musculus	Brain hippocampus	WT	1795	3431	11	0.320606	0	-0.0783766	0.0108228	G2M	0	0	1	0	0	1	0
CACATGAGTCCGACGT-1_WT 1	CACATGAGTCCGACGT-1	Hippocampus in WT	WT 1	Mus musculus	Brain hippocampus	WT	1613	2605	12	0.460653	0	-0.06536	0.0315489	G2M	0	0	1	0	0	1	0
CACATGAGTGTATCCA-1_WT 1	CACATGAGTGTATCCA-1	Hippocampus in WT	WT 1	Mus musculus	Brain hippocampus	WT	3531	8480	14	0.165094	0	-0.0417316	-0.0939111	G1	19	19	17	18	18	16	22
CACATGAGTGTCTTCC-1_WT 1	CACATGAGTGTCTTCC-1	Hippocampus in WT	WT 1	Mus musculus	Brain hippocampus	WT	3897	11239	15	0.133464	0	-0.00365049	-0.0213312	G1	12	12	12	11	11	10	9
CACATGAGTGTGACCC-1_WT 1	CACATGAGTGTGACCC-1	Hippocampus in WT	WT 1	Mus musculus	Brain hippocampus	WT	4226	12456	14	0.112396	0	-0.0113073	-0.105496	G1	32	32	8	29	29	7	36
CACATGAGTTGAAGTA-1_WT 1	CACATGAGTTGAAGTA-1	Hippocampus in WT	WT 1	Mus musculus	Brain hippocampus	WT	3271	7802	15	0.192258	0	0.00214086	-0.0365805	S	9	9	0	2	2	0	1
CACATGAGTTGCACGC-1_WT 1	CACATGAGTTGCACGC-1	Hippocampus in WT	WT 1	Mus musculus	Brain hippocampus	WT	6704	33339	33	0.0989832	0	-0.0182972	-0.0156876	G1	8	8	6	7	7	5	6
CACATGAGTTGTAGCT-1_WT 1	CACATGAGTTGTAGCT-1	Hippocampus in WT	WT 1	Mus musculus	Brain hippocampus	WT	2876	7007	22	0.313972	0	-0.0396191	-0.0617378	G1	1	1	0	2	2	0	2
CACCAAAAGAAAGTCT-1_WT 1	CACCAAAAGAAAGTCT-1	Hippocampus in WT	WT 1	Mus musculus	Brain hippocampus	WT	1497	2456	11	0.447883	0	-0.070416	0.00732966	G2M	0	0	1	0	0	1	0
CACCAAAAGACGCAGT-1_WT 1	CACCAAAAGACGCAGT-1	Hippocampus in WT	WT 1	Mus musculus	Brain hippocampus	WT	3760	9932	15	0.151027	0	-0.0429395	-0.00593154	G1	9	9	0	1	1	0	14
CACCAAAAGGAAGTCC-1_WT 1	CACCAAAAGGAAGTCC-1	Hippocampus in WT	WT 1	Mus musculus	Brain hippocampus	WT	3378	8232	11	0.133625	0	-0.0537033	-0.0277862	G1	28	28	26	27	27	26	28
CACCAAACACTGCGTG-1_WT 1	CACCAAACACTGCGTG-1	Hippocampus in WT	WT 1	Mus musculus	Brain hippocampus	WT	1628	2420	13	0.53719	0	0.0279597	-0.0362322	S	13	13	13	12	12	9	10
CACCAAAGTGCTTATG-1_WT 1	CACCAAAGTGCTTATG-1	Hippocampus in WT	WT 1	Mus musculus	Brain hippocampus	WT	5022	17922	16	0.0892758	0	-0.0395092	0.0067188	G2M	7	7	2	4	4	2	7
CACCAAAGTTCAGCTA-1_WT 1	CACCAAAGTTCAGCTA-1	Hippocampus in WT	WT 1	Mus musculus	Brain hippocampus	WT	4236	14671	21	0.14314	0	0.00493577	-0.027147	S	2	2	0	1	1	0	1
CACCAAATCGGAGCAA-1_WT 1	CACCAAATCGGAGCAA-1	Hippocampus in WT	WT 1	Mus musculus	Brain hippocampus	WT	2936	6887	18	0.261362	0	-0.0679376	0.000580729	G2M	38	38	10	19	19	17	38
CACCAAATCGTTCAGA-1_WT 1	CACCAAATCGTTCAGA-1	Hippocampus in WT	WT 1	Mus musculus	Brain hippocampus	WT	4433	13910	15	0.107836	0	-0.0505249	-0.0429313	G1	8	8	6	7	7	5	6
CACCAAATCGTTGTTT-1_WT 1	CACCAAATCGTTGTTT-1	Hippocampus in WT	WT 1	Mus musculus	Brain hippocampus	WT	2991	5413	34	0.628117	0	-0.0136008	-0.0572288	G1	27	27	21	24	24	23	27
CACCGTTCAAACGGCA-1_WT 1	CACCGTTCAAACGGCA-1	Hippocampus in WT	WT 1	Mus musculus	Brain hippocampus	WT	3698	10904	12	0.110051	0	-0.0103877	-0.0421791	G1	2	2	0	1	1	0	1
CACCGTTCACAACGCC-1_WT 1	CACCGTTCACAACGCC-1	Hippocampus in WT	WT 1	Mus musculus	Brain hippocampus	WT	1706	2971	7	0.235611	0	-0.0630439	-0.062037	G1	0	0	1	0	0	1	0
CACCGTTCACAGGATG-1_WT 1	CACCGTTCACAGGATG-1	Hippocampus in WT	WT 1	Mus musculus	Brain hippocampus	WT	3295	7845	9	0.114723	0	-0.00813976	-0.0628039	G1	11	11	8	10	10	7	30
CACCGTTCATGAGTAA-1_WT 1	CACCGTTCATGAGTAA-1	Hippocampus in WT	WT 1	Mus musculus	Brain hippocampus	WT	4924	17126	19	0.110942	0	-0.0623016	-0.0810661	G1	8	8	6	7	7	5	6
CACCGTTGTACTGCCG-1_WT 1	CACCGTTGTACTGCCG-1	Hippocampus in WT	WT 1	Mus musculus	Brain hippocampus	WT	1565	2613	11	0.420972	0	0.0253504	-0.0372382	S	34	34	30	28	28	27	33
CACCGTTGTAGGGAGG-1_WT 1	CACCGTTGTAGGGAGG-1	Hippocampus in WT	WT 1	Mus musculus	Brain hippocampus	WT	2961	6676	13	0.194727	0	-0.0463715	-0.0577674	G1	15	15	14	15	15	13	13
CACCGTTGTGTGTACT-1_WT 1	CACCGTTGTGTGTACT-1	Hippocampus in WT	WT 1	Mus musculus	Brain hippocampus	WT	1111	1601	6	0.374766	0	-0.00109825	-0.0316236	G1	0	0	1	0	0	1	0
CACCGTTGTTAACAGA-1_WT 1	CACCGTTGTTAACAGA-1	Hippocampus in WT	WT 1	Mus musculus	Brain hippocampus	WT	1618	2819	8	0.283789	0	-0.0742128	-0.0267437	G1	0	0	1	0	0	1	0
CACCGTTTCAGTGATC-1_WT 1	CACCGTTTCAGTGATC-1	Hippocampus in WT	WT 1	Mus musculus	Brain hippocampus	WT	4742	18312	9	0.0491481	0	-0.0429867	-0.0621911	G1	5	5	4	5	5	3	4
CACCGTTTCGAGATAA-1_WT 1	CACCGTTTCGAGATAA-1	Hippocampus in WT	WT 1	Mus musculus	Brain hippocampus	WT	1523	2436	13	0.533662	0	-0.0659841	0.041216	G2M	0	0	1	0	0	1	0
CACCGTTTCTCTGACC-1_WT 1	CACCGTTTCTCTGACC-1	Hippocampus in WT	WT 1	Mus musculus	Brain hippocampus	WT	6365	32317	97	0.300152	0	-0.0192806	-0.0271576	G1	8	8	6	7	7	5	6
CACCGTTTCTGCCCTA-1_WT 1	CACCGTTTCTGCCCTA-1	Hippocampus in WT	WT 1	Mus musculus	Brain hippocampus	WT	4032	11893	8	0.0672665	0	0.0205504	-0.0741823	S	7	7	11	4	4	18	23
CACGAATAGGTTGTTC-1_WT 1	CACGAATAGGTTGTTC-1	Hippocampus in WT	WT 1	Mus musculus	Brain hippocampus	WT	3589	10336	12	0.116099	0	-0.0174274	-0.0417485	G1	2	2	0	1	1	0	1
CACGAATCAACCACGC-1_WT 1	CACGAATCAACCACGC-1	Hippocampus in WT	WT 1	Mus musculus	Brain hippocampus	WT	4949	19749	11	0.055699	0	-0.0724048	-0.017799	G1	3	3	2	3	3	2	3
CACGAATCACCCTTAC-1_WT 1	CACGAATCACCCTTAC-1	Hippocampus in WT	WT 1	Mus musculus	Brain hippocampus	WT	7806	45927	20	0.0435474	0	-0.0369582	-0.0471749	G1	22	22	11	16	16	15	16
CACGAATGTGTCGCTG-1_WT 1	CACGAATGTGTCGCTG-1	Hippocampus in WT	WT 1	Mus musculus	Brain hippocampus	WT	3771	11641	15	0.128855	0	-0.07267	-0.00453918	G1	16	16	15	14	14	12	12
CACGAATGTTCTGAGT-1_WT 1	CACGAATGTTCTGAGT-1	Hippocampus in WT	WT 1	Mus musculus	Brain hippocampus	WT	5056	20868	12	0.0575043	0	-0.047443	-0.05733	G1	10	10	9	9	9	8	8
CACGAATTCACTGCTC-1_WT 1	CACGAATTCACTGCTC-1	Hippocampus in WT	WT 1	Mus musculus	Brain hippocampus	WT	4604	15864	15	0.0945537	0	0.00375805	-0.037069	S	9	9	0	1	1	0	14
CACGAATTCGCGTAGC-1_WT 1	CACGAATTCGCGTAGC-1	Hippocampus in WT	WT 1	Mus musculus	Brain hippocampus	WT	2754	6027	7	0.116144	0	-0.00364339	-0.0238215	G1	24	24	19	20	20	19	20
CACGAATTCGTCGGGT-1_WT 1	CACGAATTCGTCGGGT-1	Hippocampus in WT	WT 1	Mus musculus	Brain hippocampus	WT	2817	6604	132	1.99879	0	-0.00518823	-0.0528038	G1	1	1	0	1	1	0	1
CACGGGTAGCAAGGAA-1_WT 1	CACGGGTAGCAAGGAA-1	Hippocampus in WT	WT 1	Mus musculus	Brain hippocampus	WT	2375	4622	8	0.173085	0	0.0741692	-0.0142467	S	1	1	0	2	2	0	2
CACGGGTGTCTCAAGT-1_WT 1	CACGGGTGTCTCAAGT-1	Hippocampus in WT	WT 1	Mus musculus	Brain hippocampus	WT	3055	7356	15	0.203915	0	-0.0423846	-0.0568485	G1	2	2	0	1	1	0	1
CACGGGTGTCTTTCTA-1_WT 1	CACGGGTGTCTTTCTA-1	Hippocampus in WT	WT 1	Mus musculus	Brain hippocampus	WT	1448	2262	7	0.309461	0	-0.0396119	-0.0183006	G1	0	0	1	0	0	1	0
CACGGGTTCAGCCTCT-1_WT 1	CACGGGTTCAGCCTCT-1	Hippocampus in WT	WT 1	Mus musculus	Brain hippocampus	WT	5935	28436	12	0.0422	0	-0.0326964	-0.0454989	G1	10	10	9	9	9	8	8
CACGGGTTCTACACTT-1_WT 1	CACGGGTTCTACACTT-1	Hippocampus in WT	WT 1	Mus musculus	Brain hippocampus	WT	4601	16058	10	0.0622743	0	-0.0304897	-0.0192195	G1	10	10	9	9	9	8	8
CACGTGGAGCCGTCGT-1_WT 1	CACGTGGAGCCGTCGT-1	Hippocampus in WT	WT 1	Mus musculus	Brain hippocampus	WT	989	1252	6	0.479233	0	-0.0446198	-0.0384602	G1	13	13	13	12	12	9	10
CACGTGGAGTCAAGCG-1_WT 1	CACGTGGAGTCAAGCG-1	Hippocampus in WT	WT 1	Mus musculus	Brain hippocampus	WT	3687	10665	9	0.0843882	0	0.00395037	-0.0630877	S	5	5	4	5	5	3	4
CACGTGGCAGCAGGAT-1_WT 1	CACGTGGCAGCAGGAT-1	Hippocampus in WT	WT 1	Mus musculus	Brain hippocampus	WT	5016	19436	11	0.056596	0	-0.0157705	-0.0365474	G1	5	5	4	5	5	3	4
CACGTTCAGATCGACG-1_WT 1	CACGTTCAGATCGACG-1	Hippocampus in WT	WT 1	Mus musculus	Brain hippocampus	WT	3818	10329	12	0.116178	0	-0.0559151	0.0160376	G2M	23	23	7	8	8	6	19
CACGTTCCACGAGAAC-1_WT 1	CACGTTCCACGAGAAC-1	Hippocampus in WT	WT 1	Mus musculus	Brain hippocampus	WT	4362	14328	11	0.0767728	0	-0.00570673	-0.0773759	G1	32	32	8	29	29	7	36
CACGTTCCACGTCTCT-1_WT 1	CACGTTCCACGTCTCT-1	Hippocampus in WT	WT 1	Mus musculus	Brain hippocampus	WT	2195	4155	13	0.312876	0	-0.025851	-0.0280858	G1	1	1	0	2	2	0	2
CACGTTCGTGCAATAA-1_WT 1	CACGTTCGTGCAATAA-1	Hippocampus in WT	WT 1	Mus musculus	Brain hippocampus	WT	2702	5701	14	0.245571	0	0.0885963	-0.0142891	S	1	1	0	2	2	0	2
CACGTTCTCACTCTTA-1_WT 1	CACGTTCTCACTCTTA-1	Hippocampus in WT	WT 1	Mus musculus	Brain hippocampus	WT	1660	2905	14	0.481928	0	-0.0601597	-0.0153768	G1	0	0	1	0	0	1	0
CACGTTCTCGCGGACT-1_WT 1	CACGTTCTCGCGGACT-1	Hippocampus in WT	WT 1	Mus musculus	Brain hippocampus	WT	2701	6171	5	0.0810242	0	0.0668654	-0.0270933	S	1	1	0	2	2	0	2
CACGTTCTCGGACGTC-1_WT 1	CACGTTCTCGGACGTC-1	Hippocampus in WT	WT 1	Mus musculus	Brain hippocampus	WT	7172	40728	32	0.07857	0	-0.0223518	-0.0208161	G1	2	2	0	1	1	0	1
CACGTTCTCTTGCAGA-1_WT 1	CACGTTCTCTTGCAGA-1	Hippocampus in WT	WT 1	Mus musculus	Brain hippocampus	WT	3560	10629	6	0.0564493	0	-0.0150793	-0.0340517	G1	24	24	19	20	20	19	20
CACTAAGCAATGGCAG-1_WT 1	CACTAAGCAATGGCAG-1	Hippocampus in WT	WT 1	Mus musculus	Brain hippocampus	WT	4807	15402	27	0.175302	0	-0.0349203	-0.0833617	G1	28	28	26	27	27	26	28
CACTAAGGTACTGAGG-1_WT 1	CACTAAGGTACTGAGG-1	Hippocampus in WT	WT 1	Mus musculus	Brain hippocampus	WT	1353	2059	6	0.291404	0	0.0158853	0.0744492	G2M	0	0	1	0	0	1	0
CACTAAGGTCTACAGT-1_WT 1	CACTAAGGTCTACAGT-1	Hippocampus in WT	WT 1	Mus musculus	Brain hippocampus	WT	1925	3381	12	0.354925	0	-0.036318	-0.061653	G1	6	6	5	6	6	4	5
CACTAAGGTTATGTGC-1_WT 1	CACTAAGGTTATGTGC-1	Hippocampus in WT	WT 1	Mus musculus	Brain hippocampus	WT	4504	16503	7	0.0424165	0	-0.0148616	-0.00783039	G1	3	3	2	4	4	2	3
CACTAAGTCAAGAGTA-1_WT 1	CACTAAGTCAAGAGTA-1	Hippocampus in WT	WT 1	Mus musculus	Brain hippocampus	WT	3376	8579	3	0.0349691	0	-0.0662432	-0.0423704	G1	21	21	18	19	19	17	21
CACTAAGTCATAGACC-1_WT 1	CACTAAGTCATAGACC-1	Hippocampus in WT	WT 1	Mus musculus	Brain hippocampus	WT	1485	2278	8	0.351185	0	-0.0148262	0.0273672	G2M	0	0	1	0	0	1	0
CACTAAGTCCATCTAT-1_WT 1	CACTAAGTCCATCTAT-1	Hippocampus in WT	WT 1	Mus musculus	Brain hippocampus	WT	4068	11616	90	0.774793	0	-0.0737225	-0.0818283	G1	2	2	0	1	1	0	2
CACTGAAAGCACTCAT-1_WT 1	CACTGAAAGCACTCAT-1	Hippocampus in WT	WT 1	Mus musculus	Brain hippocampus	WT	4676	16605	7	0.042156	0	-0.0231715	-0.00584896	G1	5	5	4	5	5	3	4
CACTGAAGTGACGTCC-1_WT 1	CACTGAAGTGACGTCC-1	Hippocampus in WT	WT 1	Mus musculus	Brain hippocampus	WT	2181	3552	86	2.42117	0	-0.0596597	0.0181216	G2M	6	6	5	6	6	4	5
CACTGAAGTGATTAGA-1_WT 1	CACTGAAGTGATTAGA-1	Hippocampus in WT	WT 1	Mus musculus	Brain hippocampus	WT	3563	9991	24	0.240216	0	0.0101085	-0.0265357	S	14	14	10	13	13	11	11
CACTGAAGTTTGATCG-1_WT 1	CACTGAAGTTTGATCG-1	Hippocampus in WT	WT 1	Mus musculus	Brain hippocampus	WT	3737	10596	14	0.132125	0	-0.056967	-0.0346797	G1	16	16	15	14	14	12	12
CACTGAATCATGCTAG-1_WT 1	CACTGAATCATGCTAG-1	Hippocampus in WT	WT 1	Mus musculus	Brain hippocampus	WT	1516	2402	7	0.291424	0	-0.0511046	0.0546534	G2M	0	0	1	0	0	1	0
CACTGAATCGGAGATG-1_WT 1	CACTGAATCGGAGATG-1	Hippocampus in WT	WT 1	Mus musculus	Brain hippocampus	WT	4436	12342	26	0.210663	0	0.0351441	-0.0704044	S	22	22	11	16	16	15	16
CACTGAATCTTGGATG-1_WT 1	CACTGAATCTTGGATG-1	Hippocampus in WT	WT 1	Mus musculus	Brain hippocampus	WT	3120	8208	13	0.158382	0	0.0026868	-0.0358078	S	2	2	0	1	1	0	1
CACTGGGAGAGGTTTA-1_WT 1	CACTGGGAGAGGTTTA-1	Hippocampus in WT	WT 1	Mus musculus	Brain hippocampus	WT	1437	2024	10	0.494071	0	-0.0244376	0.00815849	G2M	19	19	17	18	18	16	22
CACTGGGCAGCTACCG-1_WT 1	CACTGGGCAGCTACCG-1	Hippocampus in WT	WT 1	Mus musculus	Brain hippocampus	WT	1654	2853	7	0.245356	0	-0.00241381	0.0167101	G2M	0	0	1	0	0	1	0
CACTGGGCATGCCGAC-1_WT 1	CACTGGGCATGCCGAC-1	Hippocampus in WT	WT 1	Mus musculus	Brain hippocampus	WT	5549	24968	24	0.096123	0	-0.0144991	-0.0259146	G1	7	7	11	4	4	18	23
CACTGGGGTCTTCCGT-1_WT 1	CACTGGGGTCTTCCGT-1	Hippocampus in WT	WT 1	Mus musculus	Brain hippocampus	WT	3078	7808	20	0.256148	0	-0.0195586	-0.0469354	G1	9	9	0	1	1	0	1
CACTGGGTCAACTTTC-1_WT 1	CACTGGGTCAACTTTC-1	Hippocampus in WT	WT 1	Mus musculus	Brain hippocampus	WT	1545	2574	14	0.543901	0	0.0454675	0.0549352	G2M	0	0	1	0	0	1	0
CACTGTCAGTAGGAAG-1_WT 1	CACTGTCAGTAGGAAG-1	Hippocampus in WT	WT 1	Mus musculus	Brain hippocampus	WT	3176	7879	26	0.329991	0	-0.0659393	-0.0632935	G1	2	2	0	1	1	0	1
CACTGTCCAGTCTCTC-1_WT 1	CACTGTCCAGTCTCTC-1	Hippocampus in WT	WT 1	Mus musculus	Brain hippocampus	WT	5580	23884	18	0.0753643	0	-0.0241659	-0.0699941	G1	33	33	7	16	16	15	16
CACTGTCGTGGCCCAT-1_WT 1	CACTGTCGTGGCCCAT-1	Hippocampus in WT	WT 1	Mus musculus	Brain hippocampus	WT	1392	2158	7	0.324374	0	-0.059991	-0.00770811	G1	0	0	1	0	0	1	0
CACTGTCTCGCTCTAC-1_WT 1	CACTGTCTCGCTCTAC-1	Hippocampus in WT	WT 1	Mus musculus	Brain hippocampus	WT	2648	6014	5	0.0831393	0	-0.00100699	-0.0353436	G1	12	12	12	11	11	10	9
CACTTCGAGCATTTGC-1_WT 1	CACTTCGAGCATTTGC-1	Hippocampus in WT	WT 1	Mus musculus	Brain hippocampus	WT	2724	6536	11	0.168299	0	0.0152744	-0.0393577	S	16	16	15	14	14	12	12
CACTTCGCAACTTCTT-1_WT 1	CACTTCGCAACTTCTT-1	Hippocampus in WT	WT 1	Mus musculus	Brain hippocampus	WT	4511	16968	9	0.053041	0	0.01161	-0.0582803	S	5	5	4	5	5	3	4
CACTTCGCAGATCATC-1_WT 1	CACTTCGCAGATCATC-1	Hippocampus in WT	WT 1	Mus musculus	Brain hippocampus	WT	1334	1999	10	0.50025	0	-0.0126351	-0.0384792	G1	0	0	1	0	0	1	0
CACTTCGCATATACCG-1_WT 1	CACTTCGCATATACCG-1	Hippocampus in WT	WT 1	Mus musculus	Brain hippocampus	WT	7775	48816	30	0.0614553	0	0.0107349	-0.0391421	S	11	11	8	10	10	7	30
CACTTCGGTTATAGCC-1_WT 1	CACTTCGGTTATAGCC-1	Hippocampus in WT	WT 1	Mus musculus	Brain hippocampus	WT	3469	9438	15	0.158932	0	0.010808	-0.0422556	S	38	38	10	19	19	17	38
CACTTCGGTTCGAACT-1_WT 1	CACTTCGGTTCGAACT-1	Hippocampus in WT	WT 1	Mus musculus	Brain hippocampus	WT	2940	6974	11	0.157729	0	0.0148225	-0.0541612	S	12	12	12	11	11	10	9
CACTTCGGTTCTGACA-1_WT 1	CACTTCGGTTCTGACA-1	Hippocampus in WT	WT 1	Mus musculus	Brain hippocampus	WT	3344	9168	30	0.327225	0	-0.0308866	0.0158036	G2M	1	1	0	2	2	0	2
CACTTCGTCCATCGTC-1_WT 1	CACTTCGTCCATCGTC-1	Hippocampus in WT	WT 1	Mus musculus	Brain hippocampus	WT	4254	12412	14	0.112794	0	0.0342961	-0.0333875	S	20	20	20	21	21	20	18
CACTTCGTCCGTATAG-1_WT 1	CACTTCGTCCGTATAG-1	Hippocampus in WT	WT 1	Mus musculus	Brain hippocampus	WT	1385	2028	10	0.493097	0	-0.00539368	-0.0898352	G1	40	40	21	18	18	16	22
CACTTCGTCGAGAGCA-1_WT 1	CACTTCGTCGAGAGCA-1	Hippocampus in WT	WT 1	Mus musculus	Brain hippocampus	WT	3216	8173	6	0.0734125	0	-0.0118483	-0.00941125	G1	1	1	0	2	2	0	2
CACTTCGTCGCTAGCG-1_WT 1	CACTTCGTCGCTAGCG-1	Hippocampus in WT	WT 1	Mus musculus	Brain hippocampus	WT	5758	27551	15	0.0544445	0	-0.000787675	0.00556175	G2M	5	5	4	5	5	3	4
CAGAGCCAGAGTCAGC-1_WT 1	CAGAGCCAGAGTCAGC-1	Hippocampus in WT	WT 1	Mus musculus	Brain hippocampus	WT	1645	2691	11	0.40877	0	-0.0222755	-0.0436892	G1	0	0	1	0	0	1	0
CAGAGCCAGCGTACAG-1_WT 1	CAGAGCCAGCGTACAG-1	Hippocampus in WT	WT 1	Mus musculus	Brain hippocampus	WT	3854	10722	11	0.102593	0	-0.0168376	-0.0526891	G1	17	17	7	8	8	6	24
CAGAGCCAGTGTAGAT-1_WT 1	CAGAGCCAGTGTAGAT-1	Hippocampus in WT	WT 1	Mus musculus	Brain hippocampus	WT	2513	5365	6	0.111836	0	-0.0374387	-0.00510486	G1	1	1	0	2	2	0	2
CAGAGCCCAACCGATT-1_WT 1	CAGAGCCCAACCGATT-1	Hippocampus in WT	WT 1	Mus musculus	Brain hippocampus	WT	1669	2562	5	0.19516	0	-0.0310024	-0.0533277	G1	6	6	5	6	6	4	5
CAGAGCCCAACTTGCA-1_WT 1	CAGAGCCCAACTTGCA-1	Hippocampus in WT	WT 1	Mus musculus	Brain hippocampus	WT	3590	10204	14	0.137201	0	0.0325323	-0.0405284	S	38	38	10	19	19	17	38
CAGAGCCCACGGATCC-1_WT 1	CAGAGCCCACGGATCC-1	Hippocampus in WT	WT 1	Mus musculus	Brain hippocampus	WT	911	1317	4	0.303721	0	-0.0489931	-0.0555015	G1	20	20	20	21	21	20	18
CAGAGCCCAGTTAGAA-1_WT 1	CAGAGCCCAGTTAGAA-1	Hippocampus in WT	WT 1	Mus musculus	Brain hippocampus	WT	5247	19256	11	0.057125	0	-0.038842	-0.037851	G1	10	10	9	9	9	8	8
CAGAGCCGTATAGGGC-1_WT 1	CAGAGCCGTATAGGGC-1	Hippocampus in WT	WT 1	Mus musculus	Brain hippocampus	WT	1375	1988	11	0.55332	0	0.00718056	0.00821265	G2M	0	0	1	0	0	1	0
CAGAGCCGTTGATGTC-1_WT 1	CAGAGCCGTTGATGTC-1	Hippocampus in WT	WT 1	Mus musculus	Brain hippocampus	WT	920	1265	5	0.395257	0	-0.0200608	-0.0716051	G1	0	0	1	0	0	1	0
CAGAGCCTCAGAGTTC-1_WT 1	CAGAGCCTCAGAGTTC-1	Hippocampus in WT	WT 1	Mus musculus	Brain hippocampus	WT	4424	15381	16	0.104024	0	-0.0374218	0.000102705	G2M	5	5	4	5	5	3	4
CAGATACAGCACTAAA-1_WT 1	CAGATACAGCACTAAA-1	Hippocampus in WT	WT 1	Mus musculus	Brain hippocampus	WT	4992	19217	5	0.0260186	0	-0.0141358	-0.0470596	G1	10	10	9	9	9	8	8
CAGATACAGCAGTCTT-1_WT 1	CAGATACAGCAGTCTT-1	Hippocampus in WT	WT 1	Mus musculus	Brain hippocampus	WT	2920	7420	10	0.134771	0	-0.0615799	-0.012485	G1	2	2	0	1	1	0	1
CAGATACAGTCCCTAA-1_WT 1	CAGATACAGTCCCTAA-1	Hippocampus in WT	WT 1	Mus musculus	Brain hippocampus	WT	5275	20417	12	0.0587746	0	-0.0019437	-0.0589028	G1	15	15	14	15	15	13	13
CAGATACCAAATGGCG-1_WT 1	CAGATACCAAATGGCG-1	Hippocampus in WT	WT 1	Mus musculus	Brain hippocampus	WT	2295	3957	7	0.176902	0	-0.0609442	-0.0562634	G1	37	37	28	31	31	21	32
CAGATACCAGACGGAT-1_WT 1	CAGATACCAGACGGAT-1	Hippocampus in WT	WT 1	Mus musculus	Brain hippocampus	WT	4845	11123	134	1.20471	0	-0.0928464	-0.043641	G1	27	27	21	24	24	23	27
CAGATACCAGCATTGT-1_WT 1	CAGATACCAGCATTGT-1	Hippocampus in WT	WT 1	Mus musculus	Brain hippocampus	WT	4041	12500	12	0.096	0	0.0407948	-0.0444103	S	16	16	15	14	14	12	12
CAGATACCATACTGTG-1_WT 1	CAGATACCATACTGTG-1	Hippocampus in WT	WT 1	Mus musculus	Brain hippocampus	WT	2787	6185	12	0.194018	0	0.0438388	-0.0587988	S	1	1	0	2	2	0	2
CAGATACCATTGAGGG-1_WT 1	CAGATACCATTGAGGG-1	Hippocampus in WT	WT 1	Mus musculus	Brain hippocampus	WT	2927	6620	18	0.271903	0	-0.043568	-0.0500924	G1	2	2	0	1	1	0	1
CAGATACGTAATGTGA-1_WT 1	CAGATACGTAATGTGA-1	Hippocampus in WT	WT 1	Mus musculus	Brain hippocampus	WT	1622	2709	1	0.036914	0	-0.050011	-0.0364137	G1	0	0	1	0	0	1	0
CAGATACGTGCGCTCA-1_WT 1	CAGATACGTGCGCTCA-1	Hippocampus in WT	WT 1	Mus musculus	Brain hippocampus	WT	1711	2813	9	0.319943	0	0.02583	0.0383699	G2M	0	0	1	0	0	1	0
CAGATACTCGAGCACC-1_WT 1	CAGATACTCGAGCACC-1	Hippocampus in WT	WT 1	Mus musculus	Brain hippocampus	WT	4182	13533	13	0.0960615	0	-0.0441142	-0.0591367	G1	12	12	12	11	11	10	9
CAGATACTCTACACAG-1_WT 1	CAGATACTCTACACAG-1	Hippocampus in WT	WT 1	Mus musculus	Brain hippocampus	WT	5326	21498	12	0.0558191	0	-0.0306838	-0.0747215	G1	11	11	8	10	10	7	17
CAGATCAAGATGAACT-1_WT 1	CAGATCAAGATGAACT-1	Hippocampus in WT	WT 1	Mus musculus	Brain hippocampus	WT	4949	17867	11	0.061566	0	0.0102403	0.00200131	S	8	8	6	7	7	5	6
CAGATCAAGCGACTAG-1_WT 1	CAGATCAAGCGACTAG-1	Hippocampus in WT	WT 1	Mus musculus	Brain hippocampus	WT	1328	1886	24	1.27253	0	-0.0487857	-0.00971164	G1	0	0	1	0	0	1	0
CAGATCAAGTGTGTTC-1_WT 1	CAGATCAAGTGTGTTC-1	Hippocampus in WT	WT 1	Mus musculus	Brain hippocampus	WT	1632	2708	7	0.258493	0	-0.00463153	0.0137549	G2M	0	0	1	0	0	1	0
CAGATCACACATATGC-1_WT 1	CAGATCACACATATGC-1	Hippocampus in WT	WT 1	Mus musculus	Brain hippocampus	WT	3267	8241	19	0.230555	0	0.00127276	-0.0276292	S	1	1	0	2	2	0	2
CAGATCACAGCTTCCT-1_WT 1	CAGATCACAGCTTCCT-1	Hippocampus in WT	WT 1	Mus musculus	Brain hippocampus	WT	3168	8205	11	0.134065	0	-0.066989	-0.0226856	G1	1	1	0	2	2	0	2
CAGATCAGTAAGATCA-1_WT 1	CAGATCAGTAAGATCA-1	Hippocampus in WT	WT 1	Mus musculus	Brain hippocampus	WT	5368	21021	56	0.2664	0	-0.00727591	-0.050247	G1	17	17	7	8	8	6	34
CAGATCAGTTCAACGT-1_WT 1	CAGATCAGTTCAACGT-1	Hippocampus in WT	WT 1	Mus musculus	Brain hippocampus	WT	4235	11626	19	0.163427	0	0.00880845	-0.0350797	S	31	31	27	16	16	15	16
CAGATCATCACACCCT-1_WT 1	CAGATCATCACACCCT-1	Hippocampus in WT	WT 1	Mus musculus	Brain hippocampus	WT	853	1282	0	0	0	-0.0308987	0.00815903	G2M	1	1	0	2	2	0	2
CAGATCATCACATCAG-1_WT 1	CAGATCATCACATCAG-1	Hippocampus in WT	WT 1	Mus musculus	Brain hippocampus	WT	3937	12881	12	0.0931605	0	0.015216	-0.0584135	S	5	5	4	5	5	3	4
CAGATCATCCAACTAG-1_WT 1	CAGATCATCCAACTAG-1	Hippocampus in WT	WT 1	Mus musculus	Brain hippocampus	WT	5433	23477	11	0.0468544	0	-0.0358964	-0.0243474	G1	17	17	7	8	8	6	34
CAGATCATCGGTAAGG-1_WT 1	CAGATCATCGGTAAGG-1	Hippocampus in WT	WT 1	Mus musculus	Brain hippocampus	WT	2017	3384	16	0.472813	0	-0.00742675	-0.0209096	G1	6	6	5	6	6	4	5
CAGATTGAGGACTAAT-1_WT 1	CAGATTGAGGACTAAT-1	Hippocampus in WT	WT 1	Mus musculus	Brain hippocampus	WT	3133	7776	13	0.167181	0	-0.0479149	-0.0403659	G1	1	1	0	2	2	0	2
CAGATTGAGTCACAGG-1_WT 1	CAGATTGAGTCACAGG-1	Hippocampus in WT	WT 1	Mus musculus	Brain hippocampus	WT	1393	2101	9	0.428367	0	0.025854	-0.0131936	S	0	0	1	0	0	1	0
CAGCAATAGGCCTTCG-1_WT 1	CAGCAATAGGCCTTCG-1	Hippocampus in WT	WT 1	Mus musculus	Brain hippocampus	WT	5037	18671	22	0.11783	0	-0.044967	0.00578679	G2M	32	32	8	29	29	7	36
CAGCAATCACATCATG-1_WT 1	CAGCAATCACATCATG-1	Hippocampus in WT	WT 1	Mus musculus	Brain hippocampus	WT	3283	8574	15	0.174948	0	-0.0587469	-0.0433282	G1	24	24	19	20	20	19	20
CAGCAATCAGCTCCTT-1_WT 1	CAGCAATCAGCTCCTT-1	Hippocampus in WT	WT 1	Mus musculus	Brain hippocampus	WT	4935	17514	29	0.165582	0	-0.0279442	-0.0316231	G1	8	8	6	7	7	5	6
CAGCAATCATCGGCCA-1_WT 1	CAGCAATCATCGGCCA-1	Hippocampus in WT	WT 1	Mus musculus	Brain hippocampus	WT	2036	3642	16	0.439319	0	-0.0150744	-0.0548805	G1	0	0	1	0	0	1	0
CAGCAATGTACGTGTT-1_WT 1	CAGCAATGTACGTGTT-1	Hippocampus in WT	WT 1	Mus musculus	Brain hippocampus	WT	3852	11465	27	0.235499	0	-0.028297	-0.0698556	G1	16	16	15	14	14	12	12
CAGCAATGTTGGATCT-1_WT 1	CAGCAATGTTGGATCT-1	Hippocampus in WT	WT 1	Mus musculus	Brain hippocampus	WT	1629	2491	3	0.120434	0	0.0368279	0.0341592	S	6	6	5	6	6	4	5
CAGCAATTCAAACCCA-1_WT 1	CAGCAATTCAAACCCA-1	Hippocampus in WT	WT 1	Mus musculus	Brain hippocampus	WT	1574	2488	8	0.321543	0	-0.010219	0.0820787	G2M	0	0	1	0	0	1	0
CAGCAATTCTGCGGAC-1_WT 1	CAGCAATTCTGCGGAC-1	Hippocampus in WT	WT 1	Mus musculus	Brain hippocampus	WT	2313	4185	20	0.477897	0	-0.00636252	0.0299512	G2M	1	1	0	2	2	0	2
CAGCACGAGTGCCCGT-1_WT 1	CAGCACGAGTGCCCGT-1	Hippocampus in WT	WT 1	Mus musculus	Brain hippocampus	WT	2189	3820	31	0.811518	0	-0.0595877	-0.102209	G1	19	19	17	18	18	16	22
CAGCACGGTACAGGTG-1_WT 1	CAGCACGGTACAGGTG-1	Hippocampus in WT	WT 1	Mus musculus	Brain hippocampus	WT	4390	13253	12	0.0905455	0	-0.0185143	-0.0611803	G1	7	7	11	4	4	18	23
CAGCACGGTTTGGGAG-1_WT 1	CAGCACGGTTTGGGAG-1	Hippocampus in WT	WT 1	Mus musculus	Brain hippocampus	WT	1899	2810	91	3.23843	0	-0.0178958	-0.0795403	G1	27	27	21	24	24	23	27
CAGCAGCAGGAAAGAC-1_WT 1	CAGCAGCAGGAAAGAC-1	Hippocampus in WT	WT 1	Mus musculus	Brain hippocampus	WT	1758	3083	5	0.16218	0	0.00419795	0.0467505	G2M	0	0	1	0	0	1	0
CAGCAGCAGGTCTGGA-1_WT 1	CAGCAGCAGGTCTGGA-1	Hippocampus in WT	WT 1	Mus musculus	Brain hippocampus	WT	3209	8287	14	0.168939	0	0.0187292	-0.0844003	S	2	2	0	1	1	0	1
CAGCAGCAGTCATCCA-1_WT 1	CAGCAGCAGTCATCCA-1	Hippocampus in WT	WT 1	Mus musculus	Brain hippocampus	WT	2914	5986	4	0.0668226	0	0.144916	0.796556	G2M	45	45	33	35	35	31	44
CAGCAGCCAGACCGCT-1_WT 1	CAGCAGCCAGACCGCT-1	Hippocampus in WT	WT 1	Mus musculus	Brain hippocampus	WT	3541	10445	20	0.191479	0	-0.0292587	-0.0706912	G1	2	2	0	1	1	0	1
CAGCAGCGTCGCTCGA-1_WT 1	CAGCAGCGTCGCTCGA-1	Hippocampus in WT	WT 1	Mus musculus	Brain hippocampus	WT	1462	2649	10	0.377501	0	0.0218905	-0.0384038	S	2	2	0	1	1	0	1
CAGCAGCGTGCCAAGA-1_WT 1	CAGCAGCGTGCCAAGA-1	Hippocampus in WT	WT 1	Mus musculus	Brain hippocampus	WT	3120	7781	25	0.321295	0	-0.0505779	-0.0425292	G1	1	1	0	2	2	0	2
CAGCAGCTCCATTCAT-1_WT 1	CAGCAGCTCCATTCAT-1	Hippocampus in WT	WT 1	Mus musculus	Brain hippocampus	WT	1910	3546	9	0.253807	0	0.0583215	0.00348346	S	0	0	1	0	0	1	0
CAGCAGCTCCGCACGA-1_WT 1	CAGCAGCTCCGCACGA-1	Hippocampus in WT	WT 1	Mus musculus	Brain hippocampus	WT	3411	9130	10	0.109529	0	-0.0330213	-0.0566622	G1	14	14	10	13	13	11	11
CAGCAGCTCTAATTCC-1_WT 1	CAGCAGCTCTAATTCC-1	Hippocampus in WT	WT 1	Mus musculus	Brain hippocampus	WT	1516	2369	9	0.379907	0	-0.048015	-0.00627295	G1	0	0	1	0	0	1	0
CAGCCAGAGACGGAAA-1_WT 1	CAGCCAGAGACGGAAA-1	Hippocampus in WT	WT 1	Mus musculus	Brain hippocampus	WT	1593	2629	7	0.266261	0	0.0315778	-0.0526364	S	0	0	1	0	0	1	0
CAGCCAGAGCTTGTTG-1_WT 1	CAGCCAGAGCTTGTTG-1	Hippocampus in WT	WT 1	Mus musculus	Brain hippocampus	WT	1731	2698	9	0.33358	0	-0.0666112	-0.0952686	G1	6	6	5	6	6	4	5
CAGCCAGCAACCGCCA-1_WT 1	CAGCCAGCAACCGCCA-1	Hippocampus in WT	WT 1	Mus musculus	Brain hippocampus	WT	3192	8642	14	0.162	0	-0.0279327	-0.0182524	G1	1	1	0	2	2	0	2
CAGCCAGGTATTGACC-1_WT 1	CAGCCAGGTATTGACC-1	Hippocampus in WT	WT 1	Mus musculus	Brain hippocampus	WT	1590	2646	17	0.642479	0	0.0281885	0.0690215	G2M	0	0	1	0	0	1	0
CAGCCAGGTCACTTCC-1_WT 1	CAGCCAGGTCACTTCC-1	Hippocampus in WT	WT 1	Mus musculus	Brain hippocampus	WT	4821	19038	7	0.0367686	0	-0.00243708	-0.0825685	G1	9	9	0	1	1	0	1
CAGCCAGGTTGGGACA-1_WT 1	CAGCCAGGTTGGGACA-1	Hippocampus in WT	WT 1	Mus musculus	Brain hippocampus	WT	3128	6959	8	0.114959	0	-0.0263419	-0.00103623	G1	28	28	26	27	27	26	28
CAGCCAGTCACGATCA-1_WT 1	CAGCCAGTCACGATCA-1	Hippocampus in WT	WT 1	Mus musculus	Brain hippocampus	WT	1346	2137	10	0.467946	0	-0.0584263	-0.0507737	G1	0	0	1	0	0	1	0
CAGCCAGTCATTGGTG-1_WT 1	CAGCCAGTCATTGGTG-1	Hippocampus in WT	WT 1	Mus musculus	Brain hippocampus	WT	1994	3351	13	0.387944	0	0.0432227	-0.0270473	S	30	30	25	26	26	25	29
CAGCCAGTCCTGGCTT-1_WT 1	CAGCCAGTCCTGGCTT-1	Hippocampus in WT	WT 1	Mus musculus	Brain hippocampus	WT	4003	12301	23	0.186977	0	-0.0168031	-0.053064	G1	8	8	6	7	7	5	6
CAGCGTGAGTGCCCGT-1_WT 1	CAGCGTGAGTGCCCGT-1	Hippocampus in WT	WT 1	Mus musculus	Brain hippocampus	WT	3840	10856	18	0.165807	0	0.00260635	-0.025273	S	9	9	0	1	1	0	1
CAGCGTGCATACACCA-1_WT 1	CAGCGTGCATACACCA-1	Hippocampus in WT	WT 1	Mus musculus	Brain hippocampus	WT	2917	6199	9	0.145185	0	-0.0388326	-0.0646925	G1	37	37	28	31	31	21	32
CAGCGTGCATACATCG-1_WT 1	CAGCGTGCATACATCG-1	Hippocampus in WT	WT 1	Mus musculus	Brain hippocampus	WT	1366	2051	5	0.243783	0	-0.00917898	-0.0801341	G1	0	0	1	0	0	1	0
CAGCGTGTCTGCATAG-1_WT 1	CAGCGTGTCTGCATAG-1	Hippocampus in WT	WT 1	Mus musculus	Brain hippocampus	WT	1317	1997	2	0.10015	0	-0.00757212	0.00575898	G2M	0	0	1	0	0	1	0
CAGGCCAAGAGTTCGG-1_WT 1	CAGGCCAAGAGTTCGG-1	Hippocampus in WT	WT 1	Mus musculus	Brain hippocampus	WT	2621	5408	15	0.277367	0	-0.0694621	-0.0653539	G1	1	1	0	2	2	0	2
CAGGCCAAGCACACCC-1_WT 1	CAGGCCAAGCACACCC-1	Hippocampus in WT	WT 1	Mus musculus	Brain hippocampus	WT	3079	8057	11	0.136527	0	-0.0445413	-0.0392978	G1	2	2	0	1	1	0	1
CAGGCCAAGTAAGAGG-1_WT 1	CAGGCCAAGTAAGAGG-1	Hippocampus in WT	WT 1	Mus musculus	Brain hippocampus	WT	4688	15209	14	0.0920508	0	-0.0163982	-0.0687773	G1	2	2	0	1	1	0	1
CAGGCCACAAGTTTGC-1_WT 1	CAGGCCACAAGTTTGC-1	Hippocampus in WT	WT 1	Mus musculus	Brain hippocampus	WT	3812	11362	17	0.149622	0	0.0178816	-0.0729784	S	1	1	0	2	2	0	2
CAGGCCACACAACGAG-1_WT 1	CAGGCCACACAACGAG-1	Hippocampus in WT	WT 1	Mus musculus	Brain hippocampus	WT	2237	3739	8	0.213961	0	-0.0623039	-0.0592147	G1	13	13	13	12	12	9	10
CAGGCCAGTCTCGCGA-1_WT 1	CAGGCCAGTCTCGCGA-1	Hippocampus in WT	WT 1	Mus musculus	Brain hippocampus	WT	4913	18088	44	0.243255	0	0.00476175	-0.0575856	S	2	2	0	1	1	0	1
CAGGCCAGTCTGTGCG-1_WT 1	CAGGCCAGTCTGTGCG-1	Hippocampus in WT	WT 1	Mus musculus	Brain hippocampus	WT	1830	3168	25	0.789141	0	-0.0218531	-0.0851296	G1	1	1	0	2	2	0	2
CAGGCCAGTGTGAATA-1_WT 1	CAGGCCAGTGTGAATA-1	Hippocampus in WT	WT 1	Mus musculus	Brain hippocampus	WT	2092	3827	6	0.156781	0	-0.0957542	-0.0284671	G1	6	6	5	6	6	4	5
CAGGCCATCTAGTCAG-1_WT 1	CAGGCCATCTAGTCAG-1	Hippocampus in WT	WT 1	Mus musculus	Brain hippocampus	WT	1267	1983	7	0.353	0	-0.0348625	-0.00510829	G1	0	0	1	0	0	1	0
CAGGGCTAGAGTTGTA-1_WT 1	CAGGGCTAGAGTTGTA-1	Hippocampus in WT	WT 1	Mus musculus	Brain hippocampus	WT	1321	1990	10	0.502513	0	-0.0604499	0.0095408	G2M	0	0	1	0	0	1	0
CAGGGCTCAGCGTTGC-1_WT 1	CAGGGCTCAGCGTTGC-1	Hippocampus in WT	WT 1	Mus musculus	Brain hippocampus	WT	4435	12889	21	0.16293	0	-0.0551068	-0.0940959	G1	3	3	2	3	3	2	3
CAGGGCTGTGGGACAT-1_WT 1	CAGGGCTGTGGGACAT-1	Hippocampus in WT	WT 1	Mus musculus	Brain hippocampus	WT	4334	15894	10	0.0629168	0	-0.0204963	-0.0296361	G1	5	5	4	5	5	3	4
CAGGGCTGTGGTCTCG-1_WT 1	CAGGGCTGTGGTCTCG-1	Hippocampus in WT	WT 1	Mus musculus	Brain hippocampus	WT	1494	2366	4	0.169062	0	-0.0324692	-0.103031	G1	0	0	1	0	0	1	0
CAGGGCTGTGTTAAAG-1_WT 1	CAGGGCTGTGTTAAAG-1	Hippocampus in WT	WT 1	Mus musculus	Brain hippocampus	WT	3321	8433	11	0.13044	0	0.0044431	-0.0644346	S	10	10	9	9	9	8	8
CAGGGCTGTTTGAAAG-1_WT 1	CAGGGCTGTTTGAAAG-1	Hippocampus in WT	WT 1	Mus musculus	Brain hippocampus	WT	3795	10942	11	0.10053	0	-0.0443857	-0.0691618	G1	1	1	0	2	2	0	2
CAGGGCTTCAGACATC-1_WT 1	CAGGGCTTCAGACATC-1	Hippocampus in WT	WT 1	Mus musculus	Brain hippocampus	WT	5038	16885	10	0.0592242	0	-0.00738864	-0.0739914	G1	2	2	0	1	1	0	1
CAGGGCTTCTGGCTGG-1_WT 1	CAGGGCTTCTGGCTGG-1	Hippocampus in WT	WT 1	Mus musculus	Brain hippocampus	WT	3243	6374	36	0.564794	0	-0.075754	-0.0577591	G1	30	30	25	26	26	25	29
CAGGTATAGCTAGTTC-1_WT 1	CAGGTATAGCTAGTTC-1	Hippocampus in WT	WT 1	Mus musculus	Brain hippocampus	WT	2367	4630	12	0.259179	0	-0.0252361	-0.000992478	G1	6	6	5	6	6	4	5
CAGGTATAGGGCATGT-1_WT 1	CAGGTATAGGGCATGT-1	Hippocampus in WT	WT 1	Mus musculus	Brain hippocampus	WT	3663	10444	9	0.0861739	0	0.0150201	-0.0444591	S	20	20	20	21	21	20	18
CAGGTATCAATGCAAA-1_WT 1	CAGGTATCAATGCAAA-1	Hippocampus in WT	WT 1	Mus musculus	Brain hippocampus	WT	2038	3473	19	0.547077	0	-0.0289139	-0.0866913	G1	0	0	1	0	0	1	0
CAGTGCGAGATAACAC-1_WT 1	CAGTGCGAGATAACAC-1	Hippocampus in WT	WT 1	Mus musculus	Brain hippocampus	WT	2763	5075	27	0.53202	0	-0.0165921	0.0104149	G2M	30	30	25	26	26	25	29
CAGTGCGCAAGACTGG-1_WT 1	CAGTGCGCAAGACTGG-1	Hippocampus in WT	WT 1	Mus musculus	Brain hippocampus	WT	5002	19641	12	0.0610967	0	0.020125	-0.0187348	S	3	3	2	3	3	2	3
CAGTGCGGTACGGTTT-1_WT 1	CAGTGCGGTACGGTTT-1	Hippocampus in WT	WT 1	Mus musculus	Brain hippocampus	WT	3228	8380	33	0.393795	0	-0.0255301	-0.025897	G1	1	1	0	2	2	0	2
CAGTGCGGTTGTAGCT-1_WT 1	CAGTGCGGTTGTAGCT-1	Hippocampus in WT	WT 1	Mus musculus	Brain hippocampus	WT	1972	2996	13	0.433912	0	-0.0908652	-0.0534887	G1	27	27	21	24	24	23	27
CAGTGCGGTTGTCCCT-1_WT 1	CAGTGCGGTTGTCCCT-1	Hippocampus in WT	WT 1	Mus musculus	Brain hippocampus	WT	3584	9724	14	0.143974	0	-0.00651616	-0.0348488	G1	3	3	2	3	3	2	3
CAGTGCGTCCGAGTGC-1_WT 1	CAGTGCGTCCGAGTGC-1	Hippocampus in WT	WT 1	Mus musculus	Brain hippocampus	WT	5326	17851	20	0.112039	0	-0.0754245	-0.0462951	G1	11	11	8	10	10	7	30
CAGTGCGTCGACGCGT-1_WT 1	CAGTGCGTCGACGCGT-1	Hippocampus in WT	WT 1	Mus musculus	Brain hippocampus	WT	4536	14172	11	0.0776178	0	-0.0140621	-0.0321712	G1	8	8	6	7	7	5	6
CAGTTAGAGTAAACGT-1_WT 1	CAGTTAGAGTAAACGT-1	Hippocampus in WT	WT 1	Mus musculus	Brain hippocampus	WT	2510	5576	8	0.143472	0	-0.0374122	-0.0606461	G1	1	1	0	2	2	0	2
CAGTTAGCATCCGGCA-1_WT 1	CAGTTAGCATCCGGCA-1	Hippocampus in WT	WT 1	Mus musculus	Brain hippocampus	WT	6063	30002	16	0.0533298	0	-0.041025	-0.0304801	G1	3	3	2	3	3	2	3
CAGTTAGGTACAAGCG-1_WT 1	CAGTTAGGTACAAGCG-1	Hippocampus in WT	WT 1	Mus musculus	Brain hippocampus	WT	1163	1665	15	0.900901	0	-0.014892	0.0570527	G2M	0	0	1	0	0	1	0
CAGTTAGGTTGATCGT-1_WT 1	CAGTTAGGTTGATCGT-1	Hippocampus in WT	WT 1	Mus musculus	Brain hippocampus	WT	2136	4178	27	0.646242	0	-0.0437867	-0.0594375	G1	1	1	0	2	2	0	2
CAGTTAGTCATGGATC-1_WT 1	CAGTTAGTCATGGATC-1	Hippocampus in WT	WT 1	Mus musculus	Brain hippocampus	WT	2480	5256	6	0.114155	0	-0.00778164	-0.0102063	G1	1	1	0	2	2	0	2
CAGTTCCAGCGCCATC-1_WT 1	CAGTTCCAGCGCCATC-1	Hippocampus in WT	WT 1	Mus musculus	Brain hippocampus	WT	4379	15895	13	0.0817867	0	-0.0212297	-0.0384822	G1	7	7	2	4	4	2	7
CAGTTCCAGTGCAAAT-1_WT 1	CAGTTCCAGTGCAAAT-1	Hippocampus in WT	WT 1	Mus musculus	Brain hippocampus	WT	4595	16878	4	0.0236995	0	-0.020563	-0.0605045	G1	3	3	2	4	4	2	3
CAGTTCCCAAAGGGCT-1_WT 1	CAGTTCCCAAAGGGCT-1	Hippocampus in WT	WT 1	Mus musculus	Brain hippocampus	WT	1960	3086	18	0.583279	0	-0.0814137	-0.0612311	G1	30	30	25	26	26	25	29
CAGTTCCCACTTTAGG-1_WT 1	CAGTTCCCACTTTAGG-1	Hippocampus in WT	WT 1	Mus musculus	Brain hippocampus	WT	1752	2722	8	0.293902	0	-0.0683483	-0.0746272	G1	13	13	13	12	12	9	10
CAGTTCCCAGACCAGA-1_WT 1	CAGTTCCCAGACCAGA-1	Hippocampus in WT	WT 1	Mus musculus	Brain hippocampus	WT	5982	28528	18	0.0630959	0	0.00172567	-0.0532786	S	2	2	0	1	1	0	1
CAGTTCCGTCCACACG-1_WT 1	CAGTTCCGTCCACACG-1	Hippocampus in WT	WT 1	Mus musculus	Brain hippocampus	WT	4506	16036	15	0.0935395	0	-0.0173761	-0.039467	G1	1	1	0	2	2	0	2
CAGTTCCGTGGAGAAA-1_WT 1	CAGTTCCGTGGAGAAA-1	Hippocampus in WT	WT 1	Mus musculus	Brain hippocampus	WT	4211	12839	13	0.101254	0	-0.0306614	-0.0486189	G1	11	11	8	10	10	7	17
CAGTTCCTCACGGTCG-1_WT 1	CAGTTCCTCACGGTCG-1	Hippocampus in WT	WT 1	Mus musculus	Brain hippocampus	WT	5847	24997	58	0.232028	0	0.0320832	-0.0491709	S	2	2	0	1	1	0	1
CAGTTCCTCCACGTCT-1_WT 1	CAGTTCCTCCACGTCT-1	Hippocampus in WT	WT 1	Mus musculus	Brain hippocampus	WT	5125	21689	27	0.124487	0	-0.0140784	-0.0164468	G1	12	12	12	11	11	10	9
CAGTTCCTCGTTGCCT-1_WT 1	CAGTTCCTCGTTGCCT-1	Hippocampus in WT	WT 1	Mus musculus	Brain hippocampus	WT	3393	8860	11	0.124153	0	-0.0485387	-0.032915	G1	1	1	0	2	2	0	2
CAGTTCCTCTATCGCC-1_WT 1	CAGTTCCTCTATCGCC-1	Hippocampus in WT	WT 1	Mus musculus	Brain hippocampus	WT	1888	3588	8	0.222965	0	0.0103311	0.00798184	S	0	0	1	0	0	1	0
CATAAGCAGAGTGACC-1_WT 1	CATAAGCAGAGTGACC-1	Hippocampus in WT	WT 1	Mus musculus	Brain hippocampus	WT	4443	14120	13	0.092068	0	-0.0258402	-0.0185965	G1	7	7	2	4	4	2	7
CATAAGCAGCACGTCC-1_WT 1	CATAAGCAGCACGTCC-1	Hippocampus in WT	WT 1	Mus musculus	Brain hippocampus	WT	5447	23582	15	0.0636078	0	-0.0279324	-0.0563769	G1	5	5	4	5	5	3	4
CATAAGCGTATCCTCC-1_WT 1	CATAAGCGTATCCTCC-1	Hippocampus in WT	WT 1	Mus musculus	Brain hippocampus	WT	4702	16328	19	0.116365	0	-0.00303344	-0.00255484	G1	21	21	18	19	19	17	21
CATAAGCGTGTTTACG-1_WT 1	CATAAGCGTGTTTACG-1	Hippocampus in WT	WT 1	Mus musculus	Brain hippocampus	WT	1231	1726	9	0.521437	0	0.0126195	-0.0775536	S	0	0	1	0	0	1	0
CATAAGCTCCTCACCA-1_WT 1	CATAAGCTCCTCACCA-1	Hippocampus in WT	WT 1	Mus musculus	Brain hippocampus	WT	5091	21918	20	0.0912492	0	-0.033726	-0.0535812	G1	3	3	2	3	3	2	3
CATAAGCTCCTGTTGC-1_WT 1	CATAAGCTCCTGTTGC-1	Hippocampus in WT	WT 1	Mus musculus	Brain hippocampus	WT	5560	21801	23	0.1055	0	0.000319337	-0.0618143	S	8	8	6	7	7	5	6
CATAAGCTCTTCCGTG-1_WT 1	CATAAGCTCTTCCGTG-1	Hippocampus in WT	WT 1	Mus musculus	Brain hippocampus	WT	4355	17107	16	0.093529	0	-0.00829287	-0.0768919	G1	3	3	2	3	3	2	3
CATACAGAGCTAGATA-1_WT 1	CATACAGAGCTAGATA-1	Hippocampus in WT	WT 1	Mus musculus	Brain hippocampus	WT	4176	12946	25	0.19311	0	-0.0137862	-0.0411116	G1	16	16	15	14	14	12	12
CATACAGAGTAGGAAG-1_WT 1	CATACAGAGTAGGAAG-1	Hippocampus in WT	WT 1	Mus musculus	Brain hippocampus	WT	3795	10814	31	0.286665	0	0.0647801	-0.0526887	S	2	2	0	1	1	0	1
CATACAGCAATCGTCA-1_WT 1	CATACAGCAATCGTCA-1	Hippocampus in WT	WT 1	Mus musculus	Brain hippocampus	WT	4004	11554	10	0.0865501	0	-0.0255068	-0.0426103	G1	5	5	4	5	5	3	4
CATACCCAGGCTTCCG-1_WT 1	CATACCCAGGCTTCCG-1	Hippocampus in WT	WT 1	Mus musculus	Brain hippocampus	WT	1695	2844	9	0.316456	0	-0.0789568	0.00308597	G2M	0	0	1	0	0	1	0
CATACCCCAAGATGTA-1_WT 1	CATACCCCAAGATGTA-1	Hippocampus in WT	WT 1	Mus musculus	Brain hippocampus	WT	6353	32476	35	0.107772	0	-0.0229608	-0.0391806	G1	1	1	0	2	2	0	2
CATACCCCAGGCACAA-1_WT 1	CATACCCCAGGCACAA-1	Hippocampus in WT	WT 1	Mus musculus	Brain hippocampus	WT	1834	3188	10	0.313676	0	-0.00113497	-0.0504015	G1	34	34	30	28	28	27	33
CATACCCCAGTGAGCA-1_WT 1	CATACCCCAGTGAGCA-1	Hippocampus in WT	WT 1	Mus musculus	Brain hippocampus	WT	5389	21579	38	0.176097	0	-0.0353146	-0.0324446	G1	9	9	0	1	1	0	14
CATACCCCAGTGCGCT-1_WT 1	CATACCCCAGTGCGCT-1	Hippocampus in WT	WT 1	Mus musculus	Brain hippocampus	WT	4594	16846	15	0.0890419	0	0.000783821	-0.0503922	S	17	17	7	8	8	6	34
CATACCCGTTGGCCTG-1_WT 1	CATACCCGTTGGCCTG-1	Hippocampus in WT	WT 1	Mus musculus	Brain hippocampus	WT	4849	19781	16	0.0808857	0	-0.00258177	-0.0548572	G1	2	2	0	1	1	0	1
CATACCCTCACAATGC-1_WT 1	CATACCCTCACAATGC-1	Hippocampus in WT	WT 1	Mus musculus	Brain hippocampus	WT	3159	7941	12	0.151114	0	-0.0232464	-0.0273274	G1	2	2	0	1	1	0	1
CATACTTGTACGAAAT-1_WT 1	CATACTTGTACGAAAT-1	Hippocampus in WT	WT 1	Mus musculus	Brain hippocampus	WT	3633	11401	14	0.122796	0	-0.0243137	-0.0468689	G1	12	12	12	11	11	10	9
CATACTTGTTCCTAAG-1_WT 1	CATACTTGTTCCTAAG-1	Hippocampus in WT	WT 1	Mus musculus	Brain hippocampus	WT	1326	1892	10	0.528541	0	-0.0440275	0.0237894	G2M	13	13	13	12	12	9	10
CATACTTTCAGCTTCC-1_WT 1	CATACTTTCAGCTTCC-1	Hippocampus in WT	WT 1	Mus musculus	Brain hippocampus	WT	3084	7544	14	0.185578	0	-0.0342911	-0.0560245	G1	1	1	0	2	2	0	2
CATACTTTCAGTGTGT-1_WT 1	CATACTTTCAGTGTGT-1	Hippocampus in WT	WT 1	Mus musculus	Brain hippocampus	WT	2262	4198	14	0.333492	0	0.0302355	-0.0930225	S	34	34	30	28	28	27	33
CATACTTTCCATAGGT-1_WT 1	CATACTTTCCATAGGT-1	Hippocampus in WT	WT 1	Mus musculus	Brain hippocampus	WT	5449	24577	7	0.0284819	0	-0.0264189	-0.0351163	G1	7	7	11	4	4	18	23
CATAGACCACTGTCCT-1_WT 1	CATAGACCACTGTCCT-1	Hippocampus in WT	WT 1	Mus musculus	Brain hippocampus	WT	6290	35327	17	0.0481218	0	-0.0178222	-0.0390945	G1	5	5	4	5	5	3	4
CATAGACCAGGAATCG-1_WT 1	CATAGACCAGGAATCG-1	Hippocampus in WT	WT 1	Mus musculus	Brain hippocampus	WT	4215	12850	23	0.178988	0	-0.0124734	-0.0237156	G1	7	7	2	4	4	2	7
CATAGACCATCGCCTT-1_WT 1	CATAGACCATCGCCTT-1	Hippocampus in WT	WT 1	Mus musculus	Brain hippocampus	WT	1789	3064	7	0.22846	0	-0.0274963	0.0606296	G2M	0	0	1	0	0	1	0
CATAGACGTGGATTTC-1_WT 1	CATAGACGTGGATTTC-1	Hippocampus in WT	WT 1	Mus musculus	Brain hippocampus	WT	1205	1740	12	0.689655	0	-0.00889982	0.0541396	G2M	0	0	1	0	0	1	0
CATAGACTCAGACAAA-1_WT 1	CATAGACTCAGACAAA-1	Hippocampus in WT	WT 1	Mus musculus	Brain hippocampus	WT	4566	17859	18	0.10079	0	0.0113186	-0.0464548	S	3	3	2	3	3	2	3
CATAGACTCAGTCTTT-1_WT 1	CATAGACTCAGTCTTT-1	Hippocampus in WT	WT 1	Mus musculus	Brain hippocampus	WT	1401	1961	10	0.509944	0	0.0214387	-0.0273739	S	13	13	13	12	12	9	10
CATAGACTCGCCACTT-1_WT 1	CATAGACTCGCCACTT-1	Hippocampus in WT	WT 1	Mus musculus	Brain hippocampus	WT	4716	16737	13	0.0776722	0	-0.0229338	-0.0756907	G1	2	2	0	1	1	0	1
CATAGACTCGTCTCAC-1_WT 1	CATAGACTCGTCTCAC-1	Hippocampus in WT	WT 1	Mus musculus	Brain hippocampus	WT	3647	11395	9	0.078982	0	-0.0182383	-0.0741338	G1	16	16	15	14	14	12	12
CATCAAGAGCTACTAC-1_WT 1	CATCAAGAGCTACTAC-1	Hippocampus in WT	WT 1	Mus musculus	Brain hippocampus	WT	5721	23851	32	0.134166	0	-0.0363102	-0.0470551	G1	22	22	11	16	16	15	16
CATCAAGCAAGGGCAT-1_WT 1	CATCAAGCAAGGGCAT-1	Hippocampus in WT	WT 1	Mus musculus	Brain hippocampus	WT	3238	7689	12	0.156067	0	-0.0431726	-0.0154359	G1	3	3	2	4	4	2	3
CATCAAGCAATACCCA-1_WT 1	CATCAAGCAATACCCA-1	Hippocampus in WT	WT 1	Mus musculus	Brain hippocampus	WT	2589	5824	9	0.154533	0	-0.0204264	0.00881922	G2M	1	1	0	2	2	0	2
CATCAAGCAGCGTACC-1_WT 1	CATCAAGCAGCGTACC-1	Hippocampus in WT	WT 1	Mus musculus	Brain hippocampus	WT	3956	11201	16	0.142844	0	-0.0116885	-0.0645656	G1	39	39	11	32	32	15	39
CATCAAGCATTGTAGC-1_WT 1	CATCAAGCATTGTAGC-1	Hippocampus in WT	WT 1	Mus musculus	Brain hippocampus	WT	4269	12995	11	0.0846479	0	-0.0593393	-0.0807402	G1	10	10	9	9	9	8	8
CATCCACAGAGGTCAC-1_WT 1	CATCCACAGAGGTCAC-1	Hippocampus in WT	WT 1	Mus musculus	Brain hippocampus	WT	4138	12514	8	0.0639284	0	0.00374231	-0.0377972	S	10	10	9	9	9	8	8
CATCCACAGCCAACCC-1_WT 1	CATCCACAGCCAACCC-1	Hippocampus in WT	WT 1	Mus musculus	Brain hippocampus	WT	4207	14220	20	0.140647	0	-0.073742	-0.0512878	G1	3	3	2	3	3	2	3
CATCCACAGTCATAGA-1_WT 1	CATCCACAGTCATAGA-1	Hippocampus in WT	WT 1	Mus musculus	Brain hippocampus	WT	3072	7100	8	0.112676	0	-0.0149479	0.0209161	G2M	2	2	0	1	1	0	1
CATCCACAGTGGCAGT-1_WT 1	CATCCACAGTGGCAGT-1	Hippocampus in WT	WT 1	Mus musculus	Brain hippocampus	WT	4072	12894	20	0.155111	0	0.0154063	-0.0322861	S	5	5	4	5	5	3	4
CATCCACCAGTAGAGC-1_WT 1	CATCCACCAGTAGAGC-1	Hippocampus in WT	WT 1	Mus musculus	Brain hippocampus	WT	2282	4393	2	0.045527	0	-0.00312232	-0.0526029	G1	14	14	10	13	13	11	11
CATCCACGTAGCGTCC-1_WT 1	CATCCACGTAGCGTCC-1	Hippocampus in WT	WT 1	Mus musculus	Brain hippocampus	WT	4984	19261	23	0.119412	0	0.00880875	-0.0619594	S	10	10	9	9	9	8	8
CATCCACGTTTCTATC-1_WT 1	CATCCACGTTTCTATC-1	Hippocampus in WT	WT 1	Mus musculus	Brain hippocampus	WT	4418	14850	35	0.23569	0	0.0194294	-0.0571595	S	2	2	0	1	1	0	1
CATCCACTCCCTCTTT-1_WT 1	CATCCACTCCCTCTTT-1	Hippocampus in WT	WT 1	Mus musculus	Brain hippocampus	WT	3356	8340	17	0.203837	0	0.0144844	-0.0618721	S	24	24	19	20	20	19	20
CATCCCAAGTGTTGAA-1_WT 1	CATCCCAAGTGTTGAA-1	Hippocampus in WT	WT 1	Mus musculus	Brain hippocampus	WT	4210	13586	11	0.0809657	0	-0.0273248	-0.0511026	G1	23	23	7	8	8	6	19
CATCCCAGTAGCTTTG-1_WT 1	CATCCCAGTAGCTTTG-1	Hippocampus in WT	WT 1	Mus musculus	Brain hippocampus	WT	5500	21634	14	0.064713	0	-0.0189777	-0.0502812	G1	7	7	11	4	4	18	23
CATCCCAGTCGAGCAA-1_WT 1	CATCCCAGTCGAGCAA-1	Hippocampus in WT	WT 1	Mus musculus	Brain hippocampus	WT	2754	5977	14	0.234231	0	-0.0166502	-0.0123551	G1	1	1	0	2	2	0	2
CATCCCAGTCTACAGT-1_WT 1	CATCCCAGTCTACAGT-1	Hippocampus in WT	WT 1	Mus musculus	Brain hippocampus	WT	1968	3736	12	0.321199	0	0.0264676	-0.0224901	S	0	0	1	0	0	1	0
CATCCCAGTGCTGTCG-1_WT 1	CATCCCAGTGCTGTCG-1	Hippocampus in WT	WT 1	Mus musculus	Brain hippocampus	WT	1448	2348	10	0.425894	0	-0.0180738	0.00737787	G2M	0	0	1	0	0	1	0
CATCCCAGTTTCAGAC-1_WT 1	CATCCCAGTTTCAGAC-1	Hippocampus in WT	WT 1	Mus musculus	Brain hippocampus	WT	3655	10484	9	0.0858451	0	-0.00112038	-0.0708669	G1	1	1	0	2	2	0	2
CATCCGTAGACCATGG-1_WT 1	CATCCGTAGACCATGG-1	Hippocampus in WT	WT 1	Mus musculus	Brain hippocampus	WT	4229	14303	12	0.0838985	0	-0.00481618	-0.0259089	G1	3	3	2	3	3	2	3
CATCCGTAGCTGGCCT-1_WT 1	CATCCGTAGCTGGCCT-1	Hippocampus in WT	WT 1	Mus musculus	Brain hippocampus	WT	2916	7305	7	0.0958248	0	-0.022046	-0.0666743	G1	1	1	0	2	2	0	2
CATCCGTAGGACACTG-1_WT 1	CATCCGTAGGACACTG-1	Hippocampus in WT	WT 1	Mus musculus	Brain hippocampus	WT	5333	19622	11	0.0560595	0	-0.0163526	-0.0286896	G1	23	23	7	8	8	6	19
CATCCGTAGTATGAGT-1_WT 1	CATCCGTAGTATGAGT-1	Hippocampus in WT	WT 1	Mus musculus	Brain hippocampus	WT	1573	2521	15	0.595002	0	0.0423475	-0.0223868	S	0	0	1	0	0	1	0
CATCCGTCAAAGGCGT-1_WT 1	CATCCGTCAAAGGCGT-1	Hippocampus in WT	WT 1	Mus musculus	Brain hippocampus	WT	2648	5540	5	0.0902527	0	-0.03637	-0.0308927	G1	2	2	0	1	1	0	1
CATCCGTCACATACGT-1_WT 1	CATCCGTCACATACGT-1	Hippocampus in WT	WT 1	Mus musculus	Brain hippocampus	WT	6731	32958	42	0.127435	0	-0.0499479	-0.0373879	G1	2	2	0	27	27	26	28
CATCCGTGTGTGATGG-1_WT 1	CATCCGTGTGTGATGG-1	Hippocampus in WT	WT 1	Mus musculus	Brain hippocampus	WT	3296	8613	22	0.255428	0	0.0409721	-0.012642	S	2	2	0	1	1	0	1
CATCCGTTCACTCTTA-1_WT 1	CATCCGTTCACTCTTA-1	Hippocampus in WT	WT 1	Mus musculus	Brain hippocampus	WT	3334	9049	5	0.0552547	0	-0.0330419	-0.0355394	G1	1	1	0	2	2	0	2
CATCCGTTCCCAATAG-1_WT 1	CATCCGTTCCCAATAG-1	Hippocampus in WT	WT 1	Mus musculus	Brain hippocampus	WT	4657	14193	12	0.0845487	0	-0.042592	-0.0515347	G1	31	31	10	19	19	17	38
CATCGCTAGCAATAAC-1_WT 1	CATCGCTAGCAATAAC-1	Hippocampus in WT	WT 1	Mus musculus	Brain hippocampus	WT	5088	18409	32	0.173828	0	0.0104465	-0.0599534	S	1	1	0	2	2	0	2
CATCGCTCACAATGCT-1_WT 1	CATCGCTCACAATGCT-1	Hippocampus in WT	WT 1	Mus musculus	Brain hippocampus	WT	1583	2708	11	0.406204	0	-0.0251695	-0.0114205	G1	0	0	1	0	0	1	0
CATCGCTCACAATTCG-1_WT 1	CATCGCTCACAATTCG-1	Hippocampus in WT	WT 1	Mus musculus	Brain hippocampus	WT	2792	6117	26	0.425045	0	-0.0220965	-0.0513867	G1	2	2	0	1	1	0	1
CATCGCTCACCCATAA-1_WT 1	CATCGCTCACCCATAA-1	Hippocampus in WT	WT 1	Mus musculus	Brain hippocampus	WT	4587	15075	20	0.13267	0	-0.0651987	-0.0468435	G1	23	23	7	8	8	6	19
CATCGCTGTACCCGAC-1_WT 1	CATCGCTGTACCCGAC-1	Hippocampus in WT	WT 1	Mus musculus	Brain hippocampus	WT	4773	18463	26	0.140822	0	-0.0501355	-0.0150828	G1	5	5	4	5	5	3	4
CATCGCTGTAGGTTTC-1_WT 1	CATCGCTGTAGGTTTC-1	Hippocampus in WT	WT 1	Mus musculus	Brain hippocampus	WT	4029	11954	41	0.342981	0	0.00871542	-0.0390608	S	1	1	0	2	2	0	2
CATCGCTTCAGAGCGA-1_WT 1	CATCGCTTCAGAGCGA-1	Hippocampus in WT	WT 1	Mus musculus	Brain hippocampus	WT	1045	1443	7	0.4851	0	0.0191277	0.0249784	G2M	0	0	1	0	0	1	0
CATCGGGAGAACGTGC-1_WT 1	CATCGGGAGAACGTGC-1	Hippocampus in WT	WT 1	Mus musculus	Brain hippocampus	WT	1415	2147	10	0.465766	0	-0.0390641	-0.00118266	G1	0	0	1	0	0	1	0
CATCGGGAGGAATTAC-1_WT 1	CATCGGGAGGAATTAC-1	Hippocampus in WT	WT 1	Mus musculus	Brain hippocampus	WT	5578	21798	36	0.165153	0	-0.0286711	-0.0590334	G1	2	2	0	1	1	0	1
CATCGGGAGTATAACG-1_WT 1	CATCGGGAGTATAACG-1	Hippocampus in WT	WT 1	Mus musculus	Brain hippocampus	WT	3074	7655	13	0.169824	0	0.0495376	-0.077709	S	12	12	12	11	11	10	9
CATCGGGCAATACCTG-1_WT 1	CATCGGGCAATACCTG-1	Hippocampus in WT	WT 1	Mus musculus	Brain hippocampus	WT	3236	8217	7	0.0851892	0	-0.0301678	-0.000596227	G1	2	2	0	1	1	0	1
CATCGGGCACACCTAA-1_WT 1	CATCGGGCACACCTAA-1	Hippocampus in WT	WT 1	Mus musculus	Brain hippocampus	WT	1347	1792	6	0.334821	0	-0.0231237	-0.0172484	G1	13	13	13	12	12	9	10
CATCGGGCACGGGTAA-1_WT 1	CATCGGGCACGGGTAA-1	Hippocampus in WT	WT 1	Mus musculus	Brain hippocampus	WT	1287	1964	24	1.222	0	-0.0573576	0.00748707	G2M	0	0	1	0	0	1	0
CATCGGGCACTCCGAG-1_WT 1	CATCGGGCACTCCGAG-1	Hippocampus in WT	WT 1	Mus musculus	Brain hippocampus	WT	3749	10336	24	0.232198	0	-0.0379433	-0.0281944	G1	3	3	2	3	3	2	3
CATCGGGCATGTAACC-1_WT 1	CATCGGGCATGTAACC-1	Hippocampus in WT	WT 1	Mus musculus	Brain hippocampus	WT	5516	26619	17	0.0638642	0	-0.0213946	-0.0822391	G1	5	5	4	5	5	3	4
CATCGGGGTAACTTCG-1_WT 1	CATCGGGGTAACTTCG-1	Hippocampus in WT	WT 1	Mus musculus	Brain hippocampus	WT	3631	7887	23	0.291619	0	-0.083122	-0.141097	G1	19	19	17	18	18	16	22
CATCGGGGTACCCACG-1_WT 1	CATCGGGGTACCCACG-1	Hippocampus in WT	WT 1	Mus musculus	Brain hippocampus	WT	1591	2590	13	0.50193	0	-0.0278776	-0.0276916	G1	0	0	1	0	0	1	0
CATCGGGGTAGAGACC-1_WT 1	CATCGGGGTAGAGACC-1	Hippocampus in WT	WT 1	Mus musculus	Brain hippocampus	WT	3136	7187	13	0.180882	0	0.0123721	-0.00289771	S	8	8	6	7	7	5	6
CATCGGGGTCGATTTG-1_WT 1	CATCGGGGTCGATTTG-1	Hippocampus in WT	WT 1	Mus musculus	Brain hippocampus	WT	1320	2132	7	0.32833	0	-0.051104	0.00146403	G2M	0	0	1	0	0	1	0
CATCGGGGTCGTAATC-1_WT 1	CATCGGGGTCGTAATC-1	Hippocampus in WT	WT 1	Mus musculus	Brain hippocampus	WT	2385	5002	24	0.479808	0	-0.0197336	-0.0428363	G1	1	1	0	2	2	0	2
CATCGGGGTTGGGACA-1_WT 1	CATCGGGGTTGGGACA-1	Hippocampus in WT	WT 1	Mus musculus	Brain hippocampus	WT	3807	10934	10	0.0914578	0	-0.0432249	-0.0182428	G1	7	7	2	4	4	2	7
CATCGTCCAAGCTGTT-1_WT 1	CATCGTCCAAGCTGTT-1	Hippocampus in WT	WT 1	Mus musculus	Brain hippocampus	WT	4649	18218	11	0.0603798	0	-0.0175503	-0.0180731	G1	3	3	2	3	3	2	3
CATCGTCCATACCATG-1_WT 1	CATCGTCCATACCATG-1	Hippocampus in WT	WT 1	Mus musculus	Brain hippocampus	WT	1236	1651	16	0.96911	0	-0.027838	-0.0259198	G1	13	13	13	12	12	9	10
CATCGTCGTCCGCAGT-1_WT 1	CATCGTCGTCCGCAGT-1	Hippocampus in WT	WT 1	Mus musculus	Brain hippocampus	WT	4370	13858	6	0.0432963	0	0.00214906	-0.0740986	S	3	3	2	3	3	2	3
CATCGTCTCCTTATAC-1_WT 1	CATCGTCTCCTTATAC-1	Hippocampus in WT	WT 1	Mus musculus	Brain hippocampus	WT	1522	2393	9	0.376097	0	-0.0587417	0.0214423	G2M	0	0	1	0	0	1	0
CATGAGTAGACCAACG-1_WT 1	CATGAGTAGACCAACG-1	Hippocampus in WT	WT 1	Mus musculus	Brain hippocampus	WT	6055	28752	19	0.0660824	0	0.0399036	-0.0347796	S	5	5	4	5	5	3	4
CATGAGTAGCTCGAAG-1_WT 1	CATGAGTAGCTCGAAG-1	Hippocampus in WT	WT 1	Mus musculus	Brain hippocampus	WT	3779	11133	57	0.511991	0	-0.0211005	-0.0875233	G1	2	2	0	1	1	0	1
CATGAGTAGGTTCCAT-1_WT 1	CATGAGTAGGTTCCAT-1	Hippocampus in WT	WT 1	Mus musculus	Brain hippocampus	WT	3273	8514	5	0.0587268	0	0.0431031	-0.0454852	S	3	3	2	3	3	2	3
CATGAGTCAATCAAGA-1_WT 1	CATGAGTCAATCAAGA-1	Hippocampus in WT	WT 1	Mus musculus	Brain hippocampus	WT	3275	8604	8	0.09298	0	-0.0216801	-0.0383145	G1	1	1	0	2	2	0	2
CATGAGTCAGTCTCTC-1_WT 1	CATGAGTCAGTCTCTC-1	Hippocampus in WT	WT 1	Mus musculus	Brain hippocampus	WT	1933	3602	11	0.305386	0	0.0248748	0.0110765	S	1	1	0	2	2	0	2
CATGAGTCATACAGAA-1_WT 1	CATGAGTCATACAGAA-1	Hippocampus in WT	WT 1	Mus musculus	Brain hippocampus	WT	4971	19362	17	0.0878008	0	-0.0300718	-0.0516196	G1	5	5	4	5	5	3	4
CATGAGTGTGCTGTCG-1_WT 1	CATGAGTGTGCTGTCG-1	Hippocampus in WT	WT 1	Mus musculus	Brain hippocampus	WT	1303	1965	5	0.254453	0	-0.0561733	-0.0560276	G1	0	0	1	0	0	1	0
CATGAGTTCGAGGCAA-1_WT 1	CATGAGTTCGAGGCAA-1	Hippocampus in WT	WT 1	Mus musculus	Brain hippocampus	WT	2515	5167	13	0.251597	0	-0.031943	-0.0576193	G1	1	1	0	2	2	0	2
CATGAGTTCGGTTCAA-1_WT 1	CATGAGTTCGGTTCAA-1	Hippocampus in WT	WT 1	Mus musculus	Brain hippocampus	WT	1630	2561	8	0.312378	0	-0.0801598	-0.0429812	G1	6	6	5	6	6	4	5
CATGCAAGTACGCTAT-1_WT 1	CATGCAAGTACGCTAT-1	Hippocampus in WT	WT 1	Mus musculus	Brain hippocampus	WT	1588	2714	9	0.331614	0	0.0401831	-0.0249351	S	0	0	1	0	0	1	0
CATGCAATCAGCTAGT-1_WT 1	CATGCAATCAGCTAGT-1	Hippocampus in WT	WT 1	Mus musculus	Brain hippocampus	WT	1936	2925	28	0.957265	0	-0.0147297	0.0208685	G2M	30	30	25	26	26	25	29
CATGCCTAGGGCAACT-1_WT 1	CATGCCTAGGGCAACT-1	Hippocampus in WT	WT 1	Mus musculus	Brain hippocampus	WT	1517	2460	4	0.162602	0	-0.0613381	0.0612778	G2M	0	0	1	0	0	1	0
CATGCCTCACGAGGTA-1_WT 1	CATGCCTCACGAGGTA-1	Hippocampus in WT	WT 1	Mus musculus	Brain hippocampus	WT	3075	7924	11	0.138819	0	-0.015212	-0.0418598	G1	2	2	0	1	1	0	1
CATGCCTCATAATCCG-1_WT 1	CATGCCTCATAATCCG-1	Hippocampus in WT	WT 1	Mus musculus	Brain hippocampus	WT	2260	4823	17	0.352478	0	-0.0676033	-0.0539228	G1	21	21	18	19	19	17	21
CATGCCTGTATAGGAT-1_WT 1	CATGCCTGTATAGGAT-1	Hippocampus in WT	WT 1	Mus musculus	Brain hippocampus	WT	2611	5609	16	0.285256	0	0.0396771	-0.0328828	S	1	1	0	2	2	0	2
CATGCCTGTCGTATTG-1_WT 1	CATGCCTGTCGTATTG-1	Hippocampus in WT	WT 1	Mus musculus	Brain hippocampus	WT	3107	8207	16	0.194956	0	-0.0122529	-0.0816515	G1	3	3	2	3	3	2	3
CATGCCTTCACCCTGT-1_WT 1	CATGCCTTCACCCTGT-1	Hippocampus in WT	WT 1	Mus musculus	Brain hippocampus	WT	2367	4843	9	0.185835	0	-0.0613761	-0.0154039	G1	9	9	0	1	1	0	14
CATGCCTTCCTAGAGT-1_WT 1	CATGCCTTCCTAGAGT-1	Hippocampus in WT	WT 1	Mus musculus	Brain hippocampus	WT	2816	6732	4	0.0594177	0	-0.0170093	-0.051484	G1	14	14	10	13	13	11	11
CATGCCTTCTCCTGAC-1_WT 1	CATGCCTTCTCCTGAC-1	Hippocampus in WT	WT 1	Mus musculus	Brain hippocampus	WT	7125	39131	56	0.143109	0	-0.0124278	-0.0322405	G1	17	17	7	8	8	6	24
CATGCGGAGGTCTTTG-1_WT 1	CATGCGGAGGTCTTTG-1	Hippocampus in WT	WT 1	Mus musculus	Brain hippocampus	WT	1318	2030	5	0.246305	0	-0.0577624	-0.00494513	G1	0	0	1	0	0	1	0
CATGCGGCAAGTGGCA-1_WT 1	CATGCGGCAAGTGGCA-1	Hippocampus in WT	WT 1	Mus musculus	Brain hippocampus	WT	1305	1889	7	0.370566	0	0.0858516	-0.0337303	S	0	0	1	0	0	1	0
CATGCGGCATTACGGT-1_WT 1	CATGCGGCATTACGGT-1	Hippocampus in WT	WT 1	Mus musculus	Brain hippocampus	WT	5829	25736	13	0.0505129	0	-0.032238	-0.0397758	G1	10	10	9	9	9	8	8
CATGCGGGTAACATAG-1_WT 1	CATGCGGGTAACATAG-1	Hippocampus in WT	WT 1	Mus musculus	Brain hippocampus	WT	3606	9237	9	0.0974342	0	-0.0110094	-0.0424492	G1	7	7	2	4	4	2	7
CATGCGGGTGAATATG-1_WT 1	CATGCGGGTGAATATG-1	Hippocampus in WT	WT 1	Mus musculus	Brain hippocampus	WT	5815	22834	59	0.258387	0	0.0131638	-0.0624286	S	11	11	8	10	10	7	17
CATGCGGGTGATACAA-1_WT 1	CATGCGGGTGATACAA-1	Hippocampus in WT	WT 1	Mus musculus	Brain hippocampus	WT	3681	10121	42	0.414979	0	-0.0375034	-0.0369135	G1	2	2	0	1	1	0	1
CATGCGGTCACTTGTT-1_WT 1	CATGCGGTCACTTGTT-1	Hippocampus in WT	WT 1	Mus musculus	Brain hippocampus	WT	3551	9596	8	0.0833681	0	-0.0398995	-0.0679123	G1	9	9	0	1	1	0	1
CATGCTCAGGCTGGAT-1_WT 1	CATGCTCAGGCTGGAT-1	Hippocampus in WT	WT 1	Mus musculus	Brain hippocampus	WT	3640	9187	5	0.0544247	0	0.000130864	0.0472299	G2M	43	43	19	20	20	19	20
CATGCTCCAAGACCGA-1_WT 1	CATGCTCCAAGACCGA-1	Hippocampus in WT	WT 1	Mus musculus	Brain hippocampus	WT	1890	2978	6	0.201478	0	-0.0248428	0.0427332	G2M	13	13	13	12	12	9	10
CATGCTCCACGTTGGC-1_WT 1	CATGCTCCACGTTGGC-1	Hippocampus in WT	WT 1	Mus musculus	Brain hippocampus	WT	2830	6669	9	0.134953	0	-0.0269327	-0.0572508	G1	1	1	0	2	2	0	2
CATGCTCCAGCAAGAC-1_WT 1	CATGCTCCAGCAAGAC-1	Hippocampus in WT	WT 1	Mus musculus	Brain hippocampus	WT	1826	3247	10	0.307977	0	0.0199572	-0.0248451	S	0	0	1	0	0	1	0
CATGCTCTCAGTGTTG-1_WT 1	CATGCTCTCAGTGTTG-1	Hippocampus in WT	WT 1	Mus musculus	Brain hippocampus	WT	2724	5631	12	0.213106	0	-0.0284322	-0.0216207	G1	19	19	17	18	18	16	22
CATGGATAGCAAATCA-1_WT 1	CATGGATAGCAAATCA-1	Hippocampus in WT	WT 1	Mus musculus	Brain hippocampus	WT	2733	5935	11	0.185341	0	0.0149568	-0.0270192	S	2	2	0	1	1	0	1
CATGGATAGCAATAAC-1_WT 1	CATGGATAGCAATAAC-1	Hippocampus in WT	WT 1	Mus musculus	Brain hippocampus	WT	2928	7627	11	0.144224	0	-0.0168476	-0.012835	G1	35	35	28	22	22	21	32
CATGGATAGTCTGGAG-1_WT 1	CATGGATAGTCTGGAG-1	Hippocampus in WT	WT 1	Mus musculus	Brain hippocampus	WT	3451	8298	17	0.204869	0	-0.0462592	-0.0141212	G1	28	28	26	27	27	26	28
CATGGATAGTGGCAGT-1_WT 1	CATGGATAGTGGCAGT-1	Hippocampus in WT	WT 1	Mus musculus	Brain hippocampus	WT	2536	5503	22	0.399782	0	-0.0102948	-0.0149989	G1	2	2	0	1	1	0	1
CATGGATCACTGTGAT-1_WT 1	CATGGATCACTGTGAT-1	Hippocampus in WT	WT 1	Mus musculus	Brain hippocampus	WT	1734	2831	11	0.388555	0	-0.062723	-0.05701	G1	0	0	1	0	0	1	0
CATGGATCAGTCTACA-1_WT 1	CATGGATCAGTCTACA-1	Hippocampus in WT	WT 1	Mus musculus	Brain hippocampus	WT	5717	23529	13	0.055251	0	-0.000898623	-0.0902423	G1	15	15	14	15	15	13	13
CATGGATTCATCGCCT-1_WT 1	CATGGATTCATCGCCT-1	Hippocampus in WT	WT 1	Mus musculus	Brain hippocampus	WT	3993	12603	21	0.166627	0	-0.0239721	-0.02627	G1	14	14	10	13	13	11	11
CATGGATTCGAAACAA-1_WT 1	CATGGATTCGAAACAA-1	Hippocampus in WT	WT 1	Mus musculus	Brain hippocampus	WT	2970	6813	8	0.117423	0	-0.0285328	-0.0497269	G1	12	12	12	11	11	10	9
CATGGATTCTTTCGAT-1_WT 1	CATGGATTCTTTCGAT-1	Hippocampus in WT	WT 1	Mus musculus	Brain hippocampus	WT	2868	6399	14	0.218784	0	0.0313914	-0.0302227	S	1	1	0	2	2	0	2
CATGGTAAGCTTACGT-1_WT 1	CATGGTAAGCTTACGT-1	Hippocampus in WT	WT 1	Mus musculus	Brain hippocampus	WT	3288	8558	7	0.0817948	0	-0.0503048	-0.0298117	G1	3	3	2	3	3	2	3
CATGGTAAGGGTGAAA-1_WT 1	CATGGTAAGGGTGAAA-1	Hippocampus in WT	WT 1	Mus musculus	Brain hippocampus	WT	3501	9340	11	0.117773	0	-0.0683525	-0.0589165	G1	14	14	10	13	13	11	11
CATGGTAAGGTATTGA-1_WT 1	CATGGTAAGGTATTGA-1	Hippocampus in WT	WT 1	Mus musculus	Brain hippocampus	WT	4369	14068	20	0.142167	0	-0.0502476	0.012166	G2M	5	5	4	5	5	3	4
CATGGTACACAGAAGC-1_WT 1	CATGGTACACAGAAGC-1	Hippocampus in WT	WT 1	Mus musculus	Brain hippocampus	WT	2894	7129	9	0.126245	0	-0.0138977	-0.0706846	G1	24	24	19	20	20	19	20
CATGGTACACCCTGAG-1_WT 1	CATGGTACACCCTGAG-1	Hippocampus in WT	WT 1	Mus musculus	Brain hippocampus	WT	4219	13714	22	0.16042	0	-0.0257092	-0.0213749	G1	3	3	2	3	3	2	3
CATGGTACAGGCTCTG-1_WT 1	CATGGTACAGGCTCTG-1	Hippocampus in WT	WT 1	Mus musculus	Brain hippocampus	WT	1687	2835	5	0.176367	0	-0.0733431	-0.00815784	G1	0	0	1	0	0	1	0
CATGGTAGTCATCCCT-1_WT 1	CATGGTAGTCATCCCT-1	Hippocampus in WT	WT 1	Mus musculus	Brain hippocampus	WT	6079	34004	15	0.0441125	0	-0.0215528	-0.0450387	G1	14	14	10	13	13	11	11
CATGGTAGTCGCGTTG-1_WT 1	CATGGTAGTCGCGTTG-1	Hippocampus in WT	WT 1	Mus musculus	Brain hippocampus	WT	3807	11568	9	0.0778008	0	-0.0458421	-0.00455523	G1	25	25	23	23	23	22	25
CATGGTAGTCGGTAAG-1_WT 1	CATGGTAGTCGGTAAG-1	Hippocampus in WT	WT 1	Mus musculus	Brain hippocampus	WT	5357	20800	9	0.0432692	0	-0.0471261	-0.0406294	G1	5	5	4	5	5	3	4
CATTCATAGCCTATCA-1_WT 1	CATTCATAGCCTATCA-1	Hippocampus in WT	WT 1	Mus musculus	Brain hippocampus	WT	2950	6595	10	0.15163	0	-0.00774323	0.00648095	G2M	28	28	26	27	27	26	28
CATTCATAGCGACTTT-1_WT 1	CATTCATAGCGACTTT-1	Hippocampus in WT	WT 1	Mus musculus	Brain hippocampus	WT	4018	12214	16	0.130997	0	-0.0148665	-0.033506	G1	7	7	2	4	4	2	7
CATTCATGTAAGATAC-1_WT 1	CATTCATGTAAGATAC-1	Hippocampus in WT	WT 1	Mus musculus	Brain hippocampus	WT	4433	14399	8	0.0555594	0	0.00820816	-0.0711012	S	23	23	7	8	8	6	19
CATTCATTCCACGTAA-1_WT 1	CATTCATTCCACGTAA-1	Hippocampus in WT	WT 1	Mus musculus	Brain hippocampus	WT	1856	3208	10	0.311721	0	0.0244717	0.00190764	S	0	0	1	0	0	1	0
CATTCATTCCTTCGAC-1_WT 1	CATTCATTCCTTCGAC-1	Hippocampus in WT	WT 1	Mus musculus	Brain hippocampus	WT	2044	3791	6	0.15827	0	-0.0291012	0.0919782	G2M	0	0	1	0	0	1	0
CATTCATTCGATCCCT-1_WT 1	CATTCATTCGATCCCT-1	Hippocampus in WT	WT 1	Mus musculus	Brain hippocampus	WT	6417	35778	10	0.0279501	0	-0.0164289	-0.0399419	G1	5	5	4	5	5	3	4
CATTCCGAGCGGCTCT-1_WT 1	CATTCCGAGCGGCTCT-1	Hippocampus in WT	WT 1	Mus musculus	Brain hippocampus	WT	3508	9506	21	0.220913	0	0.0328264	-0.0556279	S	20	20	20	21	21	20	18
CATTCCGAGGGTAGCT-1_WT 1	CATTCCGAGGGTAGCT-1	Hippocampus in WT	WT 1	Mus musculus	Brain hippocampus	WT	3244	8511	7	0.0822465	0	-0.0454676	-0.0654928	G1	3	3	2	3	3	2	3
CATTCCGCACGTCTCT-1_WT 1	CATTCCGCACGTCTCT-1	Hippocampus in WT	WT 1	Mus musculus	Brain hippocampus	WT	3371	9137	11	0.12039	0	-0.0433003	-0.0903772	G1	2	2	0	1	1	0	1
CATTCCGCACGTTCGG-1_WT 1	CATTCCGCACGTTCGG-1	Hippocampus in WT	WT 1	Mus musculus	Brain hippocampus	WT	4568	15459	9	0.0582185	0	0.00390696	-0.0249917	S	10	10	9	9	9	8	8
CATTCCGGTTCCTAAG-1_WT 1	CATTCCGGTTCCTAAG-1	Hippocampus in WT	WT 1	Mus musculus	Brain hippocampus	WT	2862	6967	9	0.12918	0	0.0238913	-0.0369795	S	1	1	0	2	2	0	2
CATTCTAAGCTGTTAC-1_WT 1	CATTCTAAGCTGTTAC-1	Hippocampus in WT	WT 1	Mus musculus	Brain hippocampus	WT	5902	27450	4	0.0145719	0	-0.02141	-0.0595624	G1	32	32	8	29	29	7	36
CATTCTAAGTCAAGCG-1_WT 1	CATTCTAAGTCAAGCG-1	Hippocampus in WT	WT 1	Mus musculus	Brain hippocampus	WT	5042	21115	37	0.175231	0	-0.0146161	-0.0557241	G1	5	5	4	5	5	3	4
CATTCTAGTCTCACGG-1_WT 1	CATTCTAGTCTCACGG-1	Hippocampus in WT	WT 1	Mus musculus	Brain hippocampus	WT	2445	5703	9	0.157812	0	0.0328889	-0.0616985	S	1	1	0	2	2	0	2
CATTCTAGTGTTGACT-1_WT 1	CATTCTAGTGTTGACT-1	Hippocampus in WT	WT 1	Mus musculus	Brain hippocampus	WT	5050	19263	22	0.114209	0	-0.0350415	-0.0681866	G1	9	9	0	1	1	0	14
CATTGAGAGATGAAGG-1_WT 1	CATTGAGAGATGAAGG-1	Hippocampus in WT	WT 1	Mus musculus	Brain hippocampus	WT	3635	9660	16	0.165631	0	-0.034442	-0.0381367	G1	3	3	2	4	4	2	3
CATTGAGAGCGTTCAT-1_WT 1	CATTGAGAGCGTTCAT-1	Hippocampus in WT	WT 1	Mus musculus	Brain hippocampus	WT	1692	2671	6	0.224635	0	-0.0642742	-0.0592503	G1	1	1	0	2	2	0	2
CATTGAGGTAATACCC-1_WT 1	CATTGAGGTAATACCC-1	Hippocampus in WT	WT 1	Mus musculus	Brain hippocampus	WT	6112	28559	23	0.080535	0	-0.0387739	-0.0403224	G1	5	5	4	5	5	3	4
CATTGAGGTATGAAGT-1_WT 1	CATTGAGGTATGAAGT-1	Hippocampus in WT	WT 1	Mus musculus	Brain hippocampus	WT	4454	14650	29	0.197952	0	-0.0381137	-0.0719709	G1	5	5	4	5	5	3	4
CATTGAGGTGCCCGTA-1_WT 1	CATTGAGGTGCCCGTA-1	Hippocampus in WT	WT 1	Mus musculus	Brain hippocampus	WT	1683	2677	15	0.560329	0	0.00363442	-0.0245627	S	0	0	1	0	0	1	0
CATTGAGGTGGGATTG-1_WT 1	CATTGAGGTGGGATTG-1	Hippocampus in WT	WT 1	Mus musculus	Brain hippocampus	WT	2912	6536	15	0.229498	0	-0.0453606	-0.0283962	G1	12	12	12	11	11	10	9
CATTGCCAGCCTCAGC-1_WT 1	CATTGCCAGCCTCAGC-1	Hippocampus in WT	WT 1	Mus musculus	Brain hippocampus	WT	4336	15029	3	0.0199614	0	-0.0261335	-0.00864699	G1	3	3	2	3	3	2	3
CATTGCCAGGTTGAGC-1_WT 1	CATTGCCAGGTTGAGC-1	Hippocampus in WT	WT 1	Mus musculus	Brain hippocampus	WT	1245	1796	7	0.389755	0	0.025621	-0.0183378	S	6	6	5	6	6	4	5
CATTGCCAGTCGTCTA-1_WT 1	CATTGCCAGTCGTCTA-1	Hippocampus in WT	WT 1	Mus musculus	Brain hippocampus	WT	1476	2074	15	0.72324	0	-0.0859903	-0.0956833	G1	13	13	13	12	12	9	10
CATTGCCCAAGGTCTT-1_WT 1	CATTGCCCAAGGTCTT-1	Hippocampus in WT	WT 1	Mus musculus	Brain hippocampus	WT	3626	10427	16	0.153448	0	0.0237538	-0.0272771	S	20	20	20	21	21	20	18
CATTGCCTCACCGACG-1_WT 1	CATTGCCTCACCGACG-1	Hippocampus in WT	WT 1	Mus musculus	Brain hippocampus	WT	3631	9916	10	0.100847	0	-0.0133876	-0.0341799	G1	14	14	10	13	13	11	11
CATTGTTCACGCACCA-1_WT 1	CATTGTTCACGCACCA-1	Hippocampus in WT	WT 1	Mus musculus	Brain hippocampus	WT	3265	8786	15	0.170726	0	-0.0369975	-0.0758454	G1	1	1	0	2	2	0	2
CATTGTTCACGCCAGT-1_WT 1	CATTGTTCACGCCAGT-1	Hippocampus in WT	WT 1	Mus musculus	Brain hippocampus	WT	4648	16208	18	0.111056	0	-0.0348755	-0.0329337	G1	23	23	7	8	8	6	19
CATTGTTTCGTGTTCC-1_WT 1	CATTGTTTCGTGTTCC-1	Hippocampus in WT	WT 1	Mus musculus	Brain hippocampus	WT	4181	12360	11	0.0889968	0	-0.0393343	0.00191441	G2M	7	7	2	4	4	2	7
CATTGTTTCTTTCAGT-1_WT 1	CATTGTTTCTTTCAGT-1	Hippocampus in WT	WT 1	Mus musculus	Brain hippocampus	WT	4779	17040	65	0.381455	0	0.0195588	-0.0086575	S	29	29	24	25	25	24	26
CATTTCAAGAACCGCA-1_WT 1	CATTTCAAGAACCGCA-1	Hippocampus in WT	WT 1	Mus musculus	Brain hippocampus	WT	2351	4293	8	0.18635	0	0.0676587	0.001526	S	45	45	33	35	35	31	44
CATTTCAAGCGCTTCG-1_WT 1	CATTTCAAGCGCTTCG-1	Hippocampus in WT	WT 1	Mus musculus	Brain hippocampus	WT	1395	1899	8	0.421274	0	-0.00480829	-0.0111156	G1	13	13	13	12	12	9	10
CATTTCAAGGAAGTGA-1_WT 1	CATTTCAAGGAAGTGA-1	Hippocampus in WT	WT 1	Mus musculus	Brain hippocampus	WT	2305	4518	15	0.332005	0	-0.00276028	-0.0166698	G1	2	2	0	1	1	0	1
CCAAGCGAGCGTTGTT-1_WT 1	CCAAGCGAGCGTTGTT-1	Hippocampus in WT	WT 1	Mus musculus	Brain hippocampus	WT	1067	1454	12	0.825309	0	-0.0546115	0.0672123	G2M	0	0	1	0	0	1	0
CCAAGCGAGCTACTGT-1_WT 1	CCAAGCGAGCTACTGT-1	Hippocampus in WT	WT 1	Mus musculus	Brain hippocampus	WT	1882	3199	8	0.250078	0	-0.0563228	-0.0219559	G1	18	18	16	17	17	14	15
CCAAGCGCAAGTGCTT-1_WT 1	CCAAGCGCAAGTGCTT-1	Hippocampus in WT	WT 1	Mus musculus	Brain hippocampus	WT	1605	2449	6	0.244998	0	0.0793405	-0.0171826	S	0	0	1	0	0	1	0
CCAAGCGCAATCAGCT-1_WT 1	CCAAGCGCAATCAGCT-1	Hippocampus in WT	WT 1	Mus musculus	Brain hippocampus	WT	3700	10631	14	0.13169	0	-0.0192155	-0.0338485	G1	14	14	10	13	13	11	11
CCAAGCGCACGAGAAC-1_WT 1	CCAAGCGCACGAGAAC-1	Hippocampus in WT	WT 1	Mus musculus	Brain hippocampus	WT	2835	6666	9	0.135013	0	-0.0265079	-0.0932963	G1	2	2	0	1	1	0	1
CCAATGAAGAGGCGTT-1_WT 1	CCAATGAAGAGGCGTT-1	Hippocampus in WT	WT 1	Mus musculus	Brain hippocampus	WT	1388	2139	10	0.467508	0	0.00450778	-0.0234653	S	0	0	1	0	0	1	0
CCAATGAAGTAGAATC-1_WT 1	CCAATGAAGTAGAATC-1	Hippocampus in WT	WT 1	Mus musculus	Brain hippocampus	WT	3970	12107	13	0.107376	0	0.00801199	-0.0260238	S	7	7	2	4	4	2	7
CCAATGACAAACGGCA-1_WT 1	CCAATGACAAACGGCA-1	Hippocampus in WT	WT 1	Mus musculus	Brain hippocampus	WT	4755	16468	11	0.0667962	0	-0.0240586	-0.0314141	G1	7	7	2	4	4	2	7
CCAATGAGTCTAGTGT-1_WT 1	CCAATGAGTCTAGTGT-1	Hippocampus in WT	WT 1	Mus musculus	Brain hippocampus	WT	1235	1871	7	0.374132	0	-0.0715402	-0.0138251	G1	0	0	1	0	0	1	41
CCAATGAGTTCTCTCG-1_WT 1	CCAATGAGTTCTCTCG-1	Hippocampus in WT	WT 1	Mus musculus	Brain hippocampus	WT	3940	11081	52	0.469272	0	-0.00872685	0.000613934	G2M	28	28	26	27	27	26	28
CCAATGATCCCTCATG-1_WT 1	CCAATGATCCCTCATG-1	Hippocampus in WT	WT 1	Mus musculus	Brain hippocampus	WT	3160	7895	11	0.139329	0	-0.0147769	-0.0452019	G1	1	1	0	2	2	0	2
CCAATGATCGCCTAGG-1_WT 1	CCAATGATCGCCTAGG-1	Hippocampus in WT	WT 1	Mus musculus	Brain hippocampus	WT	2875	6727	18	0.267578	0	-0.0104352	-0.0186822	G1	2	2	0	1	1	0	1
CCAATGATCTATGTGG-1_WT 1	CCAATGATCTATGTGG-1	Hippocampus in WT	WT 1	Mus musculus	Brain hippocampus	WT	2257	4103	5	0.121862	0	-0.0812114	-0.0304568	G1	6	6	5	6	6	4	5
CCAATTTGTATGACAA-1_WT 1	CCAATTTGTATGACAA-1	Hippocampus in WT	WT 1	Mus musculus	Brain hippocampus	WT	6550	28648	46	0.16057	0	-0.0425469	-0.0211384	G1	28	28	26	27	27	26	28
CCAATTTTCCGATCGG-1_WT 1	CCAATTTTCCGATCGG-1	Hippocampus in WT	WT 1	Mus musculus	Brain hippocampus	WT	1383	1855	10	0.539084	0	-0.0434781	-0.0944131	G1	36	36	29	30	30	9	37
CCAATTTTCTCCAATT-1_WT 1	CCAATTTTCTCCAATT-1	Hippocampus in WT	WT 1	Mus musculus	Brain hippocampus	WT	1738	3066	9	0.293542	0	-0.0385508	-0.0221077	G1	0	0	1	0	0	1	0
CCACAAAAGAGCCGTA-1_WT 1	CCACAAAAGAGCCGTA-1	Hippocampus in WT	WT 1	Mus musculus	Brain hippocampus	WT	1241	1911	7	0.3663	0	0.0323719	0.0169925	S	0	0	1	0	0	1	0
CCACAAAAGCTGAAAT-1_WT 1	CCACAAAAGCTGAAAT-1	Hippocampus in WT	WT 1	Mus musculus	Brain hippocampus	WT	4141	14141	15	0.106075	0	0.0293364	-0.0639344	S	3	3	2	3	3	2	3
CCACAAAAGGTTAGTA-1_WT 1	CCACAAAAGGTTAGTA-1	Hippocampus in WT	WT 1	Mus musculus	Brain hippocampus	WT	4143	14140	11	0.0777935	0	-0.0492272	-0.0568441	G1	25	25	23	23	23	22	25
CCACAAAGTAACCCTA-1_WT 1	CCACAAAGTAACCCTA-1	Hippocampus in WT	WT 1	Mus musculus	Brain hippocampus	WT	2868	5666	20	0.352983	0	-0.00989448	0.00452299	G2M	15	15	14	15	15	13	13
CCACAAAGTGCATGAG-1_WT 1	CCACAAAGTGCATGAG-1	Hippocampus in WT	WT 1	Mus musculus	Brain hippocampus	WT	1853	3231	16	0.495203	0	0.00651286	-0.0363885	S	0	0	1	0	0	1	0
CCACAAAGTTCGGCGT-1_WT 1	CCACAAAGTTCGGCGT-1	Hippocampus in WT	WT 1	Mus musculus	Brain hippocampus	WT	1182	1734	18	1.03806	0	-0.0157033	-0.0499336	G1	44	44	1	0	0	1	41
CCACAAATCAAAGACA-1_WT 1	CCACAAATCAAAGACA-1	Hippocampus in WT	WT 1	Mus musculus	Brain hippocampus	WT	1356	1965	10	0.508906	0	-0.0305435	0.0244961	G2M	13	13	13	12	12	9	10
CCACAAATCAAGCCAT-1_WT 1	CCACAAATCAAGCCAT-1	Hippocampus in WT	WT 1	Mus musculus	Brain hippocampus	WT	3484	9420	4	0.0424628	0	-0.0105626	-0.0375792	G1	29	29	24	25	25	24	26
CCACACTAGAACGCGT-1_WT 1	CCACACTAGAACGCGT-1	Hippocampus in WT	WT 1	Mus musculus	Brain hippocampus	WT	5223	20909	15	0.0717394	0	-0.0149607	-0.0356886	G1	5	5	4	5	5	3	4
CCACACTAGATGATTG-1_WT 1	CCACACTAGATGATTG-1	Hippocampus in WT	WT 1	Mus musculus	Brain hippocampus	WT	4401	13927	38	0.272851	0	-0.0393405	-0.0311046	G1	11	11	8	10	10	7	17
CCACACTAGGATTTGA-1_WT 1	CCACACTAGGATTTGA-1	Hippocampus in WT	WT 1	Mus musculus	Brain hippocampus	WT	5965	30219	13	0.0430193	0	0.0239434	-0.0452222	S	5	5	4	5	5	3	4
CCACACTCAACAGCTT-1_WT 1	CCACACTCAACAGCTT-1	Hippocampus in WT	WT 1	Mus musculus	Brain hippocampus	WT	5409	22075	8	0.0362401	0	-0.0247764	-0.0843111	G1	11	11	8	10	10	7	17
CCACACTCAGACCTGC-1_WT 1	CCACACTCAGACCTGC-1	Hippocampus in WT	WT 1	Mus musculus	Brain hippocampus	WT	3515	10102	8	0.0791922	0	-0.0617613	-0.0923857	G1	3	3	2	4	4	2	3
CCACACTCAGTGGGTA-1_WT 1	CCACACTCAGTGGGTA-1	Hippocampus in WT	WT 1	Mus musculus	Brain hippocampus	WT	3042	7259	15	0.20664	0	0.00253091	-0.0544334	S	2	2	0	1	1	0	1
CCACACTGTGGTCAAG-1_WT 1	CCACACTGTGGTCAAG-1	Hippocampus in WT	WT 1	Mus musculus	Brain hippocampus	WT	3371	9250	17	0.183784	0	-0.0443941	-0.0828377	G1	2	2	0	1	1	0	1
CCACACTTCGCCTATC-1_WT 1	CCACACTTCGCCTATC-1	Hippocampus in WT	WT 1	Mus musculus	Brain hippocampus	WT	4424	11963	146	1.22043	0	-0.118113	-0.0282589	G1	27	27	21	24	24	23	27
[truncated: 51,309 more rows]
