# Supplementary material for: Umbilical Cord‐Mesenchymal Stromal Cell‐Derived Extracellular Vesicles Target the Liver to Improve Neurovascular Health in Type 2 Diabetes With Non‐Alcoholic Fatty Liver Disease
Source: J Extracell Vesicles. 2025 Jul 7;14(7):e70125. doi: 10.1002/jev2.70125 (PMC12230362; doi:10.1002/jev2.70125)
Supplement: Supplementary file 2 — SupportingTable S2: Marker genes for clusters 0–37. [file JEV2-14-e70125-s002.xlsx]

## Sheet: sub_cluster_id.diffexpr.fc_2.ad
gene	case	ctrl	avg_expr_case	avg_expr_ctrl	log_fc	pct_cells_case	pct_cells_ctrl	pval	adj_pval	up_down
Pde4b	0	Rest	4.35439	1.69044	3.84327	1	0.661	0	0	Up
Mbp	0	Rest	3.41983	0.781816	3.80585	0.994	0.481	0	0	Up
Plp1	0	Rest	3.4281	0.955808	3.56676	0.991	0.566	0	0	Up
St18	0	Rest	3.4039	0.779644	3.78601	0.981	0.355	0	0	Up
Prr5l	0	Rest	3.0625	0.234812	4.07949	0.965	0.068	0	0	Up
Edil3	0	Rest	3.44901	1.50192	2.80906	0.989	0.735	0	0	Up
Plcl1	0	Rest	3.69518	1.64357	2.95985	0.993	0.662	0	0	Up
Phlpp1	0	Rest	3.23322	1.33114	2.74413	0.984	0.804	0	0	Up
Tmeff2	0	Rest	3.73912	2.06669	2.41281	0.994	0.875	0	0	Up
Mast4	0	Rest	3.44407	1.63692	2.60716	0.987	0.843	0	0	Up
Map7	0	Rest	3.0229	1.26015	2.54311	0.968	0.776	0	0	Up
Nkain2	0	Rest	4.58168	3.4082	1.69296	1	0.973	0	0	Up
Mobp	0	Rest	2.72217	0.250428	3.56597	0.925	0.109	0	0	Up
Pcdh9	0	Rest	4.86688	3.74567	1.61756	1	0.997	0	0	Up
Qk	0	Rest	3.31022	1.6096	2.45347	0.987	0.819	0	0	Up
Slc24a2	0	Rest	3.8632	2.52073	1.93678	0.995	0.914	0	0	Up
Rnf220	0	Rest	3.01861	0.505173	3.62612	0.924	0.314	0	0	Up
Frmd5	0	Rest	3.36606	1.75514	2.32406	0.983	0.763	0	0	Up
Gm42418	0	Rest	5.88542	4.81174	1.549	1	1	0	0	Up
Dock10	0	Rest	3.21195	1.67211	2.22153	0.981	0.624	0	0	Up
St6galnac3	0	Rest	3.26853	1.66258	2.31689	0.97	0.768	0	0	Up
Zfp536	0	Rest	2.94358	1.19028	2.52947	0.955	0.435	0	0	Up
Fnbp1	0	Rest	2.68927	1.15129	2.21885	0.938	0.763	0	0	Up
Arhgap23	0	Rest	2.47074	0.641505	2.63903	0.903	0.503	0	0	Up
Mapt	0	Rest	2.82134	1.53307	1.85859	0.958	0.874	0	0	Up
Enpp2	0	Rest	2.51949	0.55485	2.83437	0.888	0.348	0	0	Up
Neat1	0	Rest	2.68821	0.534585	3.10703	0.869	0.164	0	0	Up
Magi2	0	Rest	4.13804	3.33805	1.15414	0.999	0.988	0	0	Up
Elmo1	0	Rest	2.69324	1.09599	2.30435	0.914	0.403	0	0	Up
Cdk19	0	Rest	2.50151	0.627334	2.70386	0.87	0.41	0	0	Up
Dnm3	0	Rest	2.67951	1.28986	2.00485	0.928	0.717	0	0	Up
Sox2ot	0	Rest	2.76205	1.32985	2.06624	0.931	0.306	0	0	Up
Grm3	0	Rest	2.69924	1.07067	2.34953	0.905	0.439	0	0	Up
2024-09-07	0	Rest	2.54221	0.889836	2.38388	0.887	0.648	0	0	Up
D7Ertd443e	0	Rest	2.21517	0.154024	2.9736	0.803	0.089	0	0	Up
Gm16168	0	Rest	2.59501	0.299997	3.311	0.813	0.16	0	0	Up
Ctnna3	0	Rest	2.75103	0.82593	2.77733	0.858	0.426	0	0	Up
Ano4	0	Rest	2.56689	1.03315	2.21273	0.878	0.559	0	0	Up
Hecw2	0	Rest	2.59512	1.30568	1.86027	0.907	0.743	0	0	Up
Ypel2	0	Rest	2.23329	0.553073	2.42404	0.82	0.422	0	0	Up
Ppp1r16b	0	Rest	2.36214	0.688285	2.41487	0.832	0.508	0	0	Up
Sec14l5	0	Rest	1.98047	0.126167	2.6752	0.748	0.086	0	0	Up
Phldb1	0	Rest	2.05268	0.324584	2.49312	0.784	0.228	0	0	Up
Rtn4	0	Rest	2.39597	1.05123	1.94005	0.87	0.743	0	0	Up
Erbin	0	Rest	2.18942	0.527839	2.39715	0.803	0.327	0	0	Up
Erbb4	0	Rest	3.0089	2.2766	1.05648	0.943	0.573	0	0	Up
Tbc1d5	0	Rest	2.49093	1.20371	1.85708	0.88	0.786	0	0	Up
Daam2	0	Rest	2.07766	0.4054	2.41255	0.775	0.144	0	0	Up
Fa2h	0	Rest	1.93177	0.11982	2.61409	0.723	0.067	0	0	Up
Plxdc2	0	Rest	2.46758	1.29573	1.69061	0.877	0.528	0	0	Up
Adipor2	0	Rest	2.24584	0.361555	2.71844	0.757	0.272	0	0	Up
Cdc37l1	0	Rest	2.18753	0.807458	1.99102	0.823	0.638	0	0	Up
Trf	0	Rest	1.94509	0.192349	2.52866	0.714	0.126	0	0	Up
Mag	0	Rest	1.8349	0.120934	2.47273	0.696	0.073	0	0	Up
Pde8a	0	Rest	1.91854	0.165387	2.52927	0.701	0.09	0	0	Up
Mog	0	Rest	1.81429	0.102486	2.46961	0.686	0.064	0	0	Up
Arhgef10	0	Rest	1.92726	0.233858	2.44306	0.718	0.173	0	0	Up
Rab31	0	Rest	2.04431	0.441391	2.31253	0.748	0.243	0	0	Up
Agap1	0	Rest	2.43579	1.35509	1.55912	0.884	0.814	0	0	Up
Ncam1	0	Rest	2.77976	1.95959	1.18325	0.951	0.931	0	0	Up
Aspa	0	Rest	1.8651	0.107758	2.53531	0.678	0.053	0	0	Up
C030029H02Rik	0	Rest	1.903	0.0741699	2.63845	0.67	0.04	0	0	Up
Ugt8a	0	Rest	1.88009	0.149907	2.49613	0.684	0.095	0	0	Up
Zeb2	0	Rest	3.12609	2.2649	1.24243	0.971	0.904	0	0	Up
Pak7	0	Rest	2.46712	1.15912	1.88704	0.835	0.741	0	0	Up
Bin1	0	Rest	2.17558	0.973168	1.73471	0.82	0.71	0	0	Up
Vmp1	0	Rest	2.10405	0.666182	2.0744	0.778	0.546	0	0	Up
Cdc42bpa	0	Rest	2.62128	1.72618	1.29136	0.917	0.921	0	0	Up
Gab1	0	Rest	1.95116	0.352945	2.30574	0.699	0.142	0	0	Up
Cmss1	0	Rest	3.47927	2.61873	1.2415	0.983	0.989	0	0	Up
Aatk	0	Rest	1.99164	0.612624	1.9895	0.765	0.521	0	0	Up
Pstpip2	0	Rest	1.90184	0.220602	2.42551	0.669	0.149	0	0	Up
Plekhh1	0	Rest	1.6859	0.0919733	2.29956	0.637	0.067	0	0	Up
Ptprk	0	Rest	2.39997	1.36097	1.49897	0.861	0.678	0	0	Up
Atp8a1	0	Rest	2.39682	1.50253	1.29019	0.88	0.875	0	0	Up
Bcas1	0	Rest	1.75151	0.235253	2.18749	0.644	0.072	0	0	Up
Tspan2	0	Rest	1.78266	0.149609	2.35599	0.639	0.104	0	0	Up
Nfasc	0	Rest	2.26909	1.28984	1.41275	0.834	0.802	0	0	Up
Pak1	0	Rest	2.00274	0.644963	1.95886	0.745	0.517	0	0	Up
Fgfr2	0	Rest	2.17668	1.07619	1.58767	0.805	0.732	0	0	Up
Sik3	0	Rest	2.41161	1.50821	1.30333	0.866	0.876	0	0	Up
Kif1b	0	Rest	2.57206	1.83177	1.06801	0.92	0.947	0	0	Up
Clasp2	0	Rest	2.32507	1.51067	1.17492	0.871	0.902	0	0	Up
Gnao1	0	Rest	2.40678	1.54881	1.23778	0.875	0.862	0	0	Up
Mbnl2	0	Rest	2.51086	1.77263	1.06505	0.908	0.929	0	0	Up
Prickle2	0	Rest	2.78881	1.93941	1.22543	0.917	0.895	0	0	Up
Car2	0	Rest	1.78561	0.253046	2.21102	0.646	0.195	0	0	Up
Sorcs1	0	Rest	2.16151	0.905809	1.81159	0.739	0.312	0	0	Up
Klhl2	0	Rest	2.20085	1.27243	1.33943	0.83	0.79	0	0	Up
Ttll7	0	Rest	1.93656	0.71572	1.76129	0.74	0.581	0	0	Up
AY036118	0	Rest	2.27984	1.38912	1.28503	0.853	0.869	0	0	Up
Gatm	0	Rest	1.64365	0.242476	2.02147	0.63	0.158	0	0	Up
Pip4k2a	0	Rest	1.9789	0.757908	1.76152	0.741	0.521	0	0	Up
Zdhhc20	0	Rest	2.09369	0.882482	1.7474	0.759	0.678	0	0	Up
Gjc3	0	Rest	1.57583	0.147202	2.06108	0.587	0.066	0	0	Up
Tmod2	0	Rest	1.98205	0.84513	1.64022	0.752	0.665	0	0	Up
Tcf12	0	Rest	2.26601	1.40799	1.23786	0.841	0.856	0	0	Up
Cntn2	0	Rest	1.61677	0.218802	2.01685	0.621	0.201	0	0	Up
Kif13a	0	Rest	1.93462	0.599957	1.92551	0.699	0.443	0	0	Up
Hipk2	0	Rest	1.96831	0.761066	1.74168	0.727	0.533	0	0	Up
2024-09-04	0	Rest	1.61568	0.210529	2.0272	0.607	0.177	0	0	Up
Slc12a2	0	Rest	1.82055	0.500257	1.90478	0.673	0.403	0	0	Up
Nbas	0	Rest	1.90984	0.744847	1.68073	0.718	0.61	0	0	Up
Cdh20	0	Rest	2.09624	0.898718	1.72766	0.701	0.325	0	0	Up
Bcl2l1	0	Rest	1.81085	0.541717	1.83097	0.674	0.435	0	0	Up
Limch1	0	Rest	2.27874	1.45071	1.1946	0.831	0.804	0	0	Up
Myo6	0	Rest	1.86896	0.779628	1.57157	0.713	0.534	0	0	Up
Ppp2r3a	0	Rest	1.90033	0.806259	1.57842	0.716	0.591	0	0	Up
Usp54	0	Rest	1.70518	0.453683	1.80553	0.65	0.374	0	0	Up
Frmd4b	0	Rest	2.12474	1.22012	1.30509	0.788	0.595	0	0	Up
Dock1	0	Rest	1.69726	0.549963	1.6552	0.628	0.194	0	0	Up
Exoc6b	0	Rest	2.48125	1.78775	1.00051	0.889	0.9	0	0	Up
Slc44a1	0	Rest	2.04545	1.07404	1.40145	0.755	0.749	0	0	Up
Kif13b	0	Rest	1.83919	0.65554	1.70765	0.688	0.535	0	0	Up
Anln	0	Rest	1.58083	0.0985282	2.13851	0.534	0.077	0	0	Up
Otud7b	0	Rest	1.82661	0.635977	1.71772	0.682	0.515	0	0	Up
Myo1d	0	Rest	1.73445	0.465808	1.83026	0.638	0.377	0	0	Up
Ttyh2	0	Rest	1.43164	0.121508	1.89012	0.53	0.084	0	0	Up
Pex5l	0	Rest	2.96013	2.1374	1.18695	0.904	0.796	0	0	Up
Cldn11	0	Rest	1.45397	0.126216	1.91554	0.528	0.086	0	0	Up
A230001M10Rik	0	Rest	1.47882	0.055161	2.05391	0.487	0.032	0	0	Up
Plekhg1	0	Rest	1.58153	0.382926	1.72922	0.564	0.161	0	0	Up
Baz2b	0	Rest	2.06551	1.25103	1.17504	0.769	0.823	0	0	Up
4930420G21Rik	0	Rest	1.46569	0.0436204	2.05161	0.472	0.028	0	0	Up
Clmn	0	Rest	1.85301	0.756595	1.58179	0.666	0.478	0	0	Up
Dock5	0	Rest	1.35169	0.141039	1.74659	0.487	0.051	0	0	Up
Mir100hg	0	Rest	2.16028	1.38543	1.11787	0.786	0.666	0	0	Up
Gm19500	0	Rest	1.27919	0.0343389	1.79595	0.458	0.026	0	0	Up
Rffl	0	Rest	1.55117	0.314422	1.78425	0.559	0.239	0	0	Up
Stard13	0	Rest	1.84393	0.734338	1.60081	0.636	0.388	0	0	Up
Cdh19	0	Rest	1.51646	0.271349	1.79631	0.505	0.101	0	0	Up
Ppfibp2	0	Rest	1.34116	0.119421	1.7626	0.474	0.059	0	0	Up
Gm4258	0	Rest	1.85616	0.876057	1.41399	0.681	0.564	0	0	Up
Ptgds	0	Rest	1.67747	0.653921	1.47667	0.54	0.193	0	0	Up
Lars2	0	Rest	2.00712	1.30512	1.01278	0.775	0.847	0	0	Up
Wipf1	0	Rest	1.50065	0.347853	1.66313	0.516	0.135	0	0	Up
Nrbp2	0	Rest	1.72562	0.716294	1.45615	0.648	0.542	0	0	Up
Slain1	0	Rest	1.60196	0.433336	1.68596	0.591	0.402	0	0	Up
Sema6a	0	Rest	1.61538	0.420418	1.72397	0.538	0.221	0	0	Up
Ccp110	0	Rest	1.42781	0.211899	1.75419	0.511	0.191	0	0	Up
Apod	0	Rest	1.47982	0.218635	1.8195	0.471	0.096	0	0	Up
Tubb4a	0	Rest	1.4964	0.356227	1.64492	0.557	0.305	0	0	Up
Pakap	0	Rest	2.24041	1.36989	1.2559	0.757	0.771	0	0	Up
Mal	0	Rest	1.31645	0.16106	1.66688	0.471	0.107	0	0	Up
Tmcc3	0	Rest	1.79984	0.933877	1.24932	0.656	0.494	0	0	Up
Shtn1	0	Rest	1.86299	0.983696	1.26855	0.687	0.706	0	0	Up
Actb	0	Rest	1.97457	1.22586	1.08015	0.745	0.81	0	0	Up
Srcin1	0	Rest	1.92126	1.21079	1.02499	0.736	0.782	0	0	Up
Creb5	0	Rest	1.32711	0.175146	1.66193	0.442	0.073	0	0	Up
Sytl2	0	Rest	1.43217	0.179056	1.80786	0.472	0.155	0	0	Up
Kctd13	0	Rest	1.33844	0.233519	1.59406	0.492	0.205	0	0	Up
Hapln2	0	Rest	1.19497	0.04291	1.66207	0.403	0.033	0	0	Up
Wnk1	0	Rest	1.90775	1.18774	1.03876	0.711	0.8	0	0	Up
Nkain1	0	Rest	1.21275	0.113075	1.5865	0.435	0.111	0	0	Up
A330015K06Rik	0	Rest	1.69998	0.413436	1.85608	0.533	0.331	0	0	Up
Kazn	0	Rest	1.35189	0.267353	1.56465	0.479	0.195	0	0	Up
Sh3d19	0	Rest	1.70484	0.836361	1.25295	0.628	0.56	0	0	Up
St6gal1	0	Rest	1.40866	0.404498	1.4487	0.499	0.241	0	0	Up
Dip2a	0	Rest	1.48427	0.496619	1.42489	0.555	0.413	0	0	Up
Tmem63a	0	Rest	1.08511	0.0555458	1.48535	0.377	0.033	0	0	Up
Pacs2	0	Rest	1.43437	0.397738	1.49554	0.53	0.352	0	0	Up
1700047M11Rik	0	Rest	1.08626	0.0563597	1.48583	0.375	0.032	0	0	Up
Tulp4	0	Rest	1.76312	0.926562	1.20689	0.652	0.688	0	0	Up
Hepacam	0	Rest	1.22235	0.27798	1.36244	0.435	0.113	0	0	Up
Itpk1	0	Rest	1.44842	0.370736	1.55477	0.52	0.334	0	0	Up
Rcbtb1	0	Rest	1.29524	0.249616	1.50852	0.476	0.231	0	0	Up
Grb14	0	Rest	1.55353	0.615839	1.3528	0.568	0.442	0	0	Up
Sez6l2	0	Rest	1.55525	0.539201	1.46585	0.568	0.483	0	0	Up
Lpgat1	0	Rest	1.65163	0.752604	1.29702	0.612	0.602	0	0	Up
Cobll1	0	Rest	1.29235	0.339074	1.37529	0.444	0.142	0	0	Up
Map4	0	Rest	1.7822	1.05028	1.05594	0.673	0.74	0	0	Up
Ankrd28	0	Rest	1.69152	0.853711	1.2087	0.629	0.641	0	0	Up
Ninj2	0	Rest	1.32166	0.0651885	1.81271	0.362	0.03	0	0	Up
Abca8a	0	Rest	1.25331	0.0967961	1.66849	0.381	0.061	0	0	Up
Spock1	0	Rest	2.14787	1.37234	1.11885	0.685	0.528	0	0	Up
Fryl	0	Rest	1.73233	1.03331	1.00847	0.66	0.714	0	0	Up
Itsn2	0	Rest	1.83484	1.13929	1.00347	0.681	0.786	0	0	Up
Ptn	0	Rest	1.57067	0.682525	1.28132	0.545	0.377	0	0	Up
Naaladl2	0	Rest	2.0181	1.12374	1.29028	0.648	0.647	0	0	Up
A330049N07Rik	0	Rest	1.12355	0.0339855	1.57191	0.342	0.025	0	0	Up
Csrp1	0	Rest	1.07856	0.154912	1.33255	0.377	0.074	0	0	Up
Litaf	0	Rest	1.04463	0.0895558	1.37788	0.364	0.064	0	0	Up
Plaat3	0	Rest	1.02589	0.0719538	1.37624	0.351	0.046	0	0	Up
Fign	0	Rest	1.14906	0.131012	1.46873	0.358	0.056	0	0	Up
Synj2	0	Rest	1.28336	0.288092	1.43586	0.461	0.264	0	0	Up
Ephb1	0	Rest	1.59291	0.739371	1.23139	0.548	0.395	0	0	Up
Il33	0	Rest	1.21566	0.0809449	1.63705	0.348	0.051	0	0	Up
Rcan2	0	Rest	1.4111	0.471154	1.35605	0.471	0.253	0	0	Up
Plekhg3	0	Rest	0.991034	0.0689725	1.33025	0.339	0.045	0	0	Up
Map4k5	0	Rest	1.63688	0.852729	1.13129	0.612	0.676	0	0	Up
5031439G07Rik	0	Rest	1.5442	0.678271	1.24927	0.573	0.564	0	0	Up
Kcnk13	0	Rest	1.21203	0.18642	1.47964	0.375	0.099	0	0	Up
Picalm	0	Rest	1.61759	0.868189	1.08116	0.609	0.637	0	0	Up
Pacrg	0	Rest	1.72525	0.927752	1.15054	0.604	0.578	0	0	Up
Slc25a13	0	Rest	1.0779	0.0861289	1.43082	0.347	0.065	0	0	Up
Abhd17b	0	Rest	1.44296	0.506095	1.35161	0.52	0.417	0	0	Up
Scd2	0	Rest	1.4223	0.532887	1.28315	0.518	0.39	0	0	Up
Rnf13	0	Rest	1.41831	0.509875	1.3106	0.523	0.437	0	0	Up
Galnt6	0	Rest	0.946365	0.0244909	1.32998	0.31	0.02	0	0	Up
Abca2	0	Rest	1.34085	0.392569	1.36808	0.492	0.371	0	0	Up
Map4k4	0	Rest	1.61537	0.913184	1.01304	0.616	0.673	0	0	Up
Myrf	0	Rest	0.972317	0.0569073	1.32066	0.333	0.059	0	0	Up
Kat2b	0	Rest	1.26345	0.335596	1.33861	0.436	0.234	0	0	Up
Cipc	0	Rest	1.33969	0.398476	1.35789	0.485	0.357	0	0	Up
Megf10	0	Rest	1.0334	0.193015	1.21242	0.35	0.079	0	0	Up
Pik3c2b	0	Rest	1.21122	0.233576	1.41044	0.422	0.227	0	0	Up
Gm10863	0	Rest	0.997696	0.0503103	1.36679	0.305	0.026	0	0	Up
Aplp1	0	Rest	1.55361	0.782271	1.1128	0.588	0.623	0	0	Up
Plxnb3	0	Rest	0.908486	0.0494635	1.23931	0.304	0.029	0	0	Up
Klf13	0	Rest	1.48837	0.647651	1.2129	0.545	0.515	0	0	Up
Ankib1	0	Rest	1.5929	0.823665	1.10977	0.589	0.654	0	0	Up
Tsc22d3	0	Rest	1.04826	0.184357	1.24634	0.342	0.085	0	0	Up
Tmeff1	0	Rest	1.47378	0.577347	1.29328	0.521	0.468	0	0	Up
Ywhaq	0	Rest	1.40476	0.512387	1.28742	0.509	0.438	0	0	Up
Daam1	0	Rest	1.64879	0.908193	1.06845	0.602	0.678	0	0	Up
Opalin	0	Rest	0.955837	0.0434994	1.31623	0.294	0.03	0	0	Up
Kndc1	0	Rest	1.40983	0.483313	1.33669	0.493	0.41	0	0	Up
Dbndd2	0	Rest	1.16833	0.25301	1.32053	0.415	0.239	0	0	Up
Clic4	0	Rest	1.00488	0.222785	1.12833	0.328	0.081	0	0	Up
Ccdc50	0	Rest	1.4709	0.625752	1.21928	0.526	0.496	0	0	Up
Cpm	0	Rest	0.980514	0.0756159	1.30549	0.307	0.063	0	0	Up
Pls1	0	Rest	1.18024	0.246147	1.34761	0.396	0.217	0	0	Up
Chn2	0	Rest	1.14105	0.423909	1.03461	0.388	0.168	0	0	Up
Elovl7	0	Rest	0.980162	0.100048	1.26974	0.318	0.082	0	0	Up
Sox10	0	Rest	0.879108	0.0861529	1.14399	0.292	0.041	0	0	Up
Retreg1	0	Rest	1.30838	0.480111	1.19493	0.471	0.384	0	0	Up
Tnfaip6	0	Rest	0.875648	0.0355204	1.21205	0.269	0.025	0	0	Up
Pde1c	0	Rest	1.11105	0.262763	1.22382	0.339	0.117	0	0	Up
Prkcq	0	Rest	0.873509	0.101207	1.1142	0.283	0.043	0	0	Up
Arrdc3	0	Rest	0.977963	0.128168	1.22599	0.326	0.113	0	0	Up
Cyp2j12	0	Rest	0.836306	0.0197554	1.17803	0.259	0.016	0	0	Up
Rhou	0	Rest	1.15697	0.277186	1.26926	0.393	0.23	0	0	Up
Insc	0	Rest	0.806616	0.0223236	1.1315	0.261	0.02	0	0	Up
Ankub1	0	Rest	0.853594	0.0590414	1.1463	0.266	0.028	0	0	Up
Mboat1	0	Rest	0.846465	0.0485554	1.15114	0.266	0.032	0	0	Up
Ndrg1	0	Rest	0.967808	0.166237	1.15642	0.32	0.114	0	0	Up
Lzts2	0	Rest	0.938773	0.137959	1.15533	0.319	0.119	0	0	Up
Rasgrp3	0	Rest	0.900861	0.176262	1.04538	0.278	0.051	0	0	Up
Olfml1	0	Rest	0.876615	0.0820226	1.14635	0.278	0.061	0	0	Up
Cnp	0	Rest	0.875643	0.11192	1.10182	0.296	0.088	0	0	Up
Tjp2	0	Rest	0.916795	0.170403	1.07682	0.302	0.099	0	0	Up
Prkd3	0	Rest	0.83525	0.125843	1.02346	0.275	0.064	0	0	Up
Rassf2	0	Rest	0.857919	0.156119	1.01248	0.279	0.069	0	0	Up
Smad7	0	Rest	1.02206	0.208589	1.17359	0.338	0.167	0	0	Up
Gal3st1	0	Rest	0.813089	0.0732015	1.06743	0.267	0.062	0	0	Up
9330117O12Rik	0	Rest	0.764302	0.0192654	1.07486	0.233	0.017	0	0	Up
Hhip	0	Rest	0.793937	0.0456715	1.07952	0.231	0.027	0	0	Up
Prrg1	0	Rest	0.954185	0.143741	1.16922	0.272	0.085	0	0	Up
Carns1	0	Rest	0.737593	0.0267622	1.02551	0.223	0.023	0	0	Up
Heg1	0	Rest	1.05224	0.290842	1.09847	0.332	0.178	0	0	Up
Lpar1	0	Rest	0.824326	0.119223	1.01725	0.248	0.055	0	0	Up
Nfe2l3	0	Rest	0.79398	0.0619169	1.05614	0.247	0.058	0	0	Up
Qdpr	0	Rest	0.795379	0.0878554	1.02074	0.262	0.079	0	0	Up
Atp8b1	0	Rest	0.807911	0.0910872	1.03416	0.247	0.064	0	0	Up
Dnajb2	0	Rest	0.878238	0.149792	1.05093	0.293	0.136	0	0	Up
Arsg	0	Rest	0.831495	0.11775	1.02972	0.272	0.113	0	0	Up
Kif6	0	Rest	1.01721	0.221368	1.14816	0.304	0.16	0	0	Up
Agmo	0	Rest	1.08242	0.379394	1.01425	0.276	0.101	0	0	Up
Rtkn	0	Rest	0.851621	0.134664	1.03435	0.278	0.126	0	0	Up
Bfsp2	0	Rest	0.757372	0.04072	1.03391	0.204	0.024	0	0	Up
Endod1	0	Rest	0.82971	0.134413	1.0031	0.269	0.119	0	0	Up
9330111N05Rik	0	Rest	1.60824	0.103633	2.17069	0.211	0.062	0	0	Up
Jam3	0	Rest	1.31918	0.477525	1.21426	0.469	0.406	2.00081e-292	5.25973e-288	Up
Samd4	0	Rest	1.28242	0.567664	1.03118	0.418	0.293	4.73108e-284	1.24371e-279	Up
Gna12	0	Rest	1.22535	0.40275	1.18676	0.427	0.331	2.63429e-282	6.92502e-278	Up
Pik3r1	0	Rest	1.36425	0.652912	1.02625	0.485	0.408	1.51212e-267	3.97506e-263	Up
Plekha1	0	Rest	1.48195	0.665251	1.17825	0.527	0.56	1.97369e-251	5.18843e-247	Up
Hsp90aa1	0	Rest	1.60349	0.859877	1.07281	0.569	0.633	1.5124e-248	3.97579e-244	Up
Kcna1	0	Rest	1.24993	0.429448	1.1837	0.445	0.39	5.50288e-247	1.4466e-242	Up
Dixdc1	0	Rest	1.30869	0.488874	1.18274	0.463	0.425	1.28195e-244	3.37e-240	Up
Fam102a	0	Rest	0.911339	0.206844	1.01637	0.302	0.189	4.54853e-227	1.19572e-222	Up
Rftn1	0	Rest	0.977466	0.249172	1.05071	0.308	0.196	5.60327e-225	1.47299e-220	Up
Kcna6	0	Rest	0.944686	0.214685	1.05317	0.306	0.199	2.80219e-216	7.36639e-212	Up
Stmn4	0	Rest	1.00217	0.26589	1.06222	0.343	0.245	2.68855e-215	7.06767e-211	Up
Tmem117	0	Rest	1.66374	0.839724	1.18881	0.535	0.578	3.82514e-215	1.00555e-210	Up
Cpeb2	0	Rest	1.34434	0.64299	1.01183	0.49	0.482	1.04072e-214	2.73585e-210	Up
Vps8	0	Rest	1.39564	0.653775	1.07028	0.505	0.549	1.32332e-199	3.47874e-195	Up
E130308A19Rik	0	Rest	1.30675	0.577888	1.05153	0.453	0.421	8.14336e-197	2.14073e-192	Up
Inpp5f	0	Rest	1.20376	0.437336	1.10572	0.427	0.39	2.3917e-192	6.28731e-188	Up
Josd2	0	Rest	0.922665	0.205166	1.03513	0.308	0.213	1.88368e-191	4.95183e-187	Up
Ddr1	0	Rest	0.950763	0.254558	1.00441	0.315	0.218	5.99836e-190	1.57685e-185	Up
Slc38a2	0	Rest	1.38979	0.662992	1.04855	0.477	0.481	1.19666e-185	3.14579e-181	Up
Lgi3	0	Rest	0.992388	0.276123	1.03335	0.338	0.257	2.01559e-179	5.29858e-175	Up
Fth1	0	Rest	1.5619	0.840925	1.04015	0.509	0.566	1.58372e-142	4.16328e-138	Up
Ube2d1	0	Rest	1.15106	0.43763	1.02926	0.404	0.403	7.23897e-124	1.90298e-119	Up
Galnt7	0	Rest	1.25381	0.53713	1.03396	0.416	0.422	1.21554e-115	3.1954e-111	Up
Ttr	0	Rest	1.71454	0.832558	1.27243	0.4	0.365	1.21281e-110	3.18823e-106	Up
Txndc16	0	Rest	1.20736	0.512437	1.00257	0.424	0.451	3.8853e-110	1.02137e-105	Up
Usp31	0	Rest	1.1704	0.46364	1.01964	0.382	0.431	3.84321e-58	1.0103e-53	Up
Gm48678	0	Rest	1.24803	0.368405	1.26903	0.31	0.323	5.3427e-41	1.40449e-36	Up
Ahcyl2	1	Rest	3.00899	1.72332	1.85484	1	0.825	0	0	Up
Rfx3	1	Rest	2.93687	1.63455	1.87885	0.999	0.804	0	0	Up
Auts2	1	Rest	3.85821	3.08601	1.11406	1	0.966	0	0	Up
Dgkh	1	Rest	2.64421	1.40046	1.79435	0.995	0.691	0	0	Up
Tafa2	1	Rest	3.1511	1.89572	1.81112	0.999	0.692	0	0	Up
Trpm3	1	Rest	3.43942	2.40832	1.48756	1	0.673	0	0	Up
Pip5k1b	1	Rest	2.54309	1.43631	1.59675	0.997	0.66	0	0	Up
Glis3	1	Rest	2.3517	1.07038	1.84856	0.983	0.317	0	0	Up
Lrrtm4	1	Rest	4.54061	3.4834	1.52523	1	0.95	0	0	Up
Plxna4	1	Rest	2.87962	1.95182	1.33854	0.998	0.774	0	0	Up
Slc4a4	1	Rest	2.40186	1.2524	1.65831	0.992	0.459	0	0	Up
Erc2	1	Rest	3.53676	2.75744	1.12433	1	0.893	0	0	Up
Shisa9	1	Rest	2.45217	1.3749	1.55417	0.995	0.546	0	0	Up
Dab1	1	Rest	3.89001	3.13804	1.08486	1	0.905	0	0	Up
Ppfia2	1	Rest	3.23303	2.45543	1.12184	1	0.911	0	0	Up
Slit3	1	Rest	3.32503	2.46261	1.2442	1	0.741	0	0	Up
Ccdc85a	1	Rest	2.37802	1.46943	1.31082	0.996	0.73	0	0	Up
Sphkap	1	Rest	2.49279	1.51193	1.41508	0.994	0.688	0	0	Up
Negr1	1	Rest	3.42607	2.62426	1.15676	1	0.913	0	0	Up
Maml2	1	Rest	2.73165	1.67136	1.52967	0.991	0.562	0	0	Up
Ryr2	1	Rest	3.08032	2.37803	1.01319	1	0.861	0	0	Up
Tiam1	1	Rest	1.99387	1.12746	1.24996	0.986	0.58	0	0	Up
Sema5a	1	Rest	1.99959	1.03685	1.38893	0.976	0.424	0	0	Up
Btbd9	1	Rest	3.11847	2.28195	1.20684	0.999	0.891	0	0	Up
Slit1	1	Rest	2.029	1.18511	1.21747	0.986	0.604	0	0	Up
Il1rap	1	Rest	2.14475	1.27708	1.25179	0.984	0.659	0	0	Up
Tmem108	1	Rest	2.42577	1.561	1.2476	0.996	0.592	0	0	Up
Grin2a	1	Rest	3.75609	3.02163	1.0596	1	0.893	0	0	Up
Gm20754	1	Rest	2.88653	2.08901	1.15058	0.999	0.77	0	0	Up
Chst9	1	Rest	1.53833	0.47548	1.53336	0.846	0.238	0	0	Up
F730043M19Rik	1	Rest	1.26259	0.420718	1.21457	0.865	0.296	0	0	Up
Kirrel3	1	Rest	3.35495	2.50118	1.23173	0.999	0.726	0	0	Up
Zbtb20	1	Rest	3.89963	3.20058	1.00851	1	0.965	0	0	Up
Kcnj6	1	Rest	2.1475	1.35868	1.13803	0.989	0.673	0	0	Up
Thsd7a	1	Rest	2.028	1.17826	1.22592	0.971	0.506	0	0	Up
Pdzd2	1	Rest	1.96209	0.983685	1.41155	0.93	0.452	0	0	Up
Lingo2	1	Rest	3.61663	2.83624	1.12586	1	0.882	0	0	Up
Dapk1	1	Rest	2.14449	1.39834	1.07646	0.989	0.702	0	0	Up
Synpr	1	Rest	2.11476	1.23608	1.26767	0.957	0.47	0	0	Up
Prox1	1	Rest	1.42688	0.609639	1.17903	0.897	0.288	0	0	Up
2010300C02Rik	1	Rest	1.97027	1.18536	1.13239	0.979	0.614	0	0	Up
Ntrk3	1	Rest	2.8596	2.16166	1.00691	0.999	0.823	0	0	Up
Egfem1	1	Rest	3.22942	2.44544	1.13104	1	0.783	0	0	Up
Pitpnm2	1	Rest	1.61102	0.861784	1.08092	0.947	0.548	0	0	Up
Plekhg5	1	Rest	1.66941	0.936305	1.05764	0.959	0.566	0	0	Up
Nrg2	1	Rest	1.70321	0.950976	1.08525	0.955	0.521	0	0	Up
Galnt17	1	Rest	2.87021	2.10987	1.09693	0.999	0.776	0	0	Up
Pde7b	1	Rest	1.66412	0.839511	1.18965	0.893	0.332	0	0	Up
Cdh9	1	Rest	1.89415	1.08384	1.16903	0.946	0.484	0	0	Up
Mctp1	1	Rest	2.52023	1.808	1.02754	0.996	0.712	0	0	Up
Clstn2	1	Rest	2.94652	2.24921	1.00601	0.999	0.765	0	0	Up
Zfpm2	1	Rest	2.50261	1.79362	1.02285	0.996	0.7	0	0	Up
Pgbd5	1	Rest	1.60454	0.893905	1.02523	0.941	0.591	0	0	Up
Stxbp6	1	Rest	2.09698	1.35627	1.06861	0.961	0.48	0	0	Up
Itga8	1	Rest	1.71178	1.01518	1.00498	0.954	0.523	0	0	Up
Kif26b	1	Rest	1.24074	0.508528	1.05636	0.827	0.325	0	0	Up
Cntnap5a	1	Rest	2.32937	1.63341	1.00405	0.983	0.591	0	0	Up
Adamts17	1	Rest	1.50145	0.741014	1.09707	0.874	0.432	0	0	Up
Vav3	1	Rest	1.27983	0.586211	1.00069	0.837	0.323	0	0	Up
Tspan18	1	Rest	1.05367	0.303853	1.08176	0.728	0.179	0	0	Up
Ptchd4	1	Rest	1.80705	1.09485	1.02747	0.929	0.436	0	0	Up
Epha7	1	Rest	2.35747	1.65464	1.01397	0.982	0.749	0	0	Up
Cntnap5b	1	Rest	1.92875	1.13104	1.15084	0.873	0.488	0	0	Up
Ppfia2	2	Rest	3.40049	2.42609	1.40576	1	0.912	0	0	Up
Stxbp6	2	Rest	2.53253	1.23884	1.8664	0.988	0.483	0	0	Up
Tmem108	2	Rest	2.64476	1.51335	1.63228	0.992	0.597	0	0	Up
Trpc6	2	Rest	1.95211	0.630362	1.90688	0.924	0.284	0	0	Up
Adarb2	2	Rest	3.08166	2.20832	1.25995	0.993	0.517	0	0	Up
Sema5a	2	Rest	2.13748	1.01398	1.62087	0.973	0.431	0	0	Up
Slc7a14	2	Rest	2.08967	1.09564	1.43408	0.966	0.635	0	0	Up
Kcnip4	2	Rest	4.98335	4.22039	1.10073	1	0.994	0	0	Up
Btbd9	2	Rest	3.19536	2.27757	1.32409	0.998	0.892	0	0	Up
Zfpm2	2	Rest	2.66081	1.7679	1.28821	0.996	0.703	0	0	Up
Lrrtm4	2	Rest	4.44107	3.53398	1.30865	1	0.951	0	0	Up
Tiam1	2	Rest	2.02939	1.13455	1.29099	0.967	0.587	0	0	Up
Ccdc85a	2	Rest	2.35027	1.49411	1.23518	0.984	0.734	0	0	Up
Dgkh	2	Rest	2.38611	1.50913	1.26522	0.982	0.696	0	0	Up
Cntnap5a	2	Rest	2.5529	1.59011	1.38901	0.981	0.595	0	0	Up
Glis3	2	Rest	2.17966	1.15892	1.47262	0.94	0.329	0	0	Up
Ntng1	2	Rest	2.2315	1.30857	1.33151	0.953	0.515	0	0	Up
Tanc1	2	Rest	2.18917	1.34761	1.21412	0.974	0.666	0	0	Up
Grm1	2	Rest	2.39975	1.60552	1.14582	0.987	0.696	0	0	Up
Fam135b	2	Rest	2.24983	1.4825	1.10702	0.979	0.722	0	0	Up
Syt7	2	Rest	2.13288	1.33848	1.14608	0.98	0.698	0	0	Up
Mctp1	2	Rest	2.61259	1.79898	1.17378	0.992	0.715	0	0	Up
Nrg2	2	Rest	1.79977	0.941014	1.23893	0.928	0.529	0	0	Up
Maml2	2	Rest	2.63138	1.72233	1.31149	0.983	0.567	0	0	Up
Epha7	2	Rest	2.46533	1.64181	1.18808	0.983	0.752	0	0	Up
Plxna4	2	Rest	2.72235	2.00823	1.03025	0.997	0.777	0	0	Up
Cdh9	2	Rest	1.99896	1.07175	1.33768	0.928	0.492	0	0	Up
Shisa9	2	Rest	2.27491	1.44693	1.19452	0.973	0.554	0	0	Up
Rfx3	2	Rest	2.5009	1.79371	1.02025	0.991	0.807	0	0	Up
Pdzd2	2	Rest	1.91345	1.01658	1.29391	0.907	0.46	0	0	Up
Plekhg5	2	Rest	1.72205	0.937013	1.13257	0.922	0.575	0	0	Up
Thsd7a	2	Rest	1.99864	1.20127	1.15037	0.943	0.515	0	0	Up
Htr4	2	Rest	1.67192	0.792543	1.26867	0.877	0.46	0	0	Up
Lyst	2	Rest	1.78474	1.0447	1.06765	0.929	0.656	0	0	Up
Synpr	2	Rest	2.09586	1.25749	1.20951	0.931	0.479	0	0	Up
Pitpnm2	2	Rest	1.63066	0.870494	1.09668	0.902	0.558	0	0	Up
Ptchd4	2	Rest	1.92867	1.07856	1.22645	0.916	0.443	0	0	Up
Maml3	2	Rest	1.84728	1.09564	1.08439	0.908	0.432	0	0	Up
Sntb2	2	Rest	1.66331	0.834815	1.19527	0.872	0.524	0	0	Up
Syn3	2	Rest	1.62519	0.799364	1.19142	0.864	0.49	0	0	Up
Fstl4	2	Rest	1.78741	0.901481	1.27812	0.843	0.408	0	0	Up
Prkd1	2	Rest	1.73187	0.988913	1.07186	0.89	0.453	0	0	Up
Cyp7b1	2	Rest	1.58071	0.80662	1.11677	0.848	0.472	0	0	Up
Vav3	2	Rest	1.32511	0.588103	1.06328	0.788	0.335	0	0	Up
Gsg1l	2	Rest	1.1647	0.343865	1.18421	0.698	0.216	0	0	Up
Gpc4	2	Rest	1.13031	0.405846	1.04518	0.673	0.244	0	0	Up
Smoc2	2	Rest	1.1236	0.430291	1.00023	0.685	0.251	0	0	Up
Epha6	3	Rest	4.37814	2.93674	2.07951	1	0.933	0	0	Up
Arl15	3	Rest	2.83126	1.63763	1.72204	0.998	0.766	0	0	Up
Atp2b1	3	Rest	2.98853	2.1017	1.27943	1	0.921	0	0	Up
Gm2164	3	Rest	2.24692	0.776923	2.12076	0.995	0.242	0	0	Up
Ryr3	3	Rest	3.06673	1.92112	1.65276	1	0.753	0	0	Up
Galntl6	3	Rest	4.09148	2.48575	2.31658	1	0.756	0	0	Up
Chrm3	3	Rest	3.16513	1.72095	2.08351	0.999	0.553	0	0	Up
Iqgap2	3	Rest	2.5925	1.4396	1.66328	0.999	0.622	0	0	Up
Kcnh7	3	Rest	3.22615	1.94006	1.85544	1	0.715	0	0	Up
Cacnb2	3	Rest	3.44749	2.40925	1.49787	0.999	0.849	0	0	Up
Kcnd2	3	Rest	4.13621	3.26953	1.25036	1	0.96	0	0	Up
Cntnap2	3	Rest	4.30181	3.06117	1.78987	1	0.941	0	0	Up
Ppm1e	3	Rest	2.98581	2.09887	1.27958	1	0.866	0	0	Up
Hs6st3	3	Rest	3.83322	2.53643	1.87087	1	0.798	0	0	Up
Dmd	3	Rest	3.28103	2.37052	1.31358	0.999	0.905	0	0	Up
Runx2	3	Rest	2.07286	1.03471	1.49773	0.993	0.563	0	0	Up
Grin2a	3	Rest	3.92242	3.04623	1.26407	1	0.898	0	0	Up
Kcnab1	3	Rest	2.64114	1.60247	1.49849	0.996	0.718	0	0	Up
Prkcb	3	Rest	2.60392	1.70835	1.29202	0.999	0.79	0	0	Up
Nell1	3	Rest	2.21756	1.08531	1.63349	0.99	0.395	0	0	Up
Tbc1d1	3	Rest	1.51034	0.5146	1.43655	0.95	0.378	0	0	Up
Gm10754	3	Rest	1.55689	0.498323	1.52718	0.92	0.253	0	0	Up
Cnksr2	3	Rest	2.77862	2.05638	1.04198	0.999	0.88	0	0	Up
Pex5l	3	Rest	3.1666	2.19383	1.40342	1	0.797	0	0	Up
Gm2115	3	Rest	1.42126	0.362476	1.5275	0.881	0.194	0	0	Up
Arhgap12	3	Rest	1.62518	0.713922	1.31467	0.957	0.464	0	0	Up
Cpne8	3	Rest	1.42249	0.515914	1.30791	0.929	0.272	0	0	Up
Fam189a1	3	Rest	2.31258	1.47442	1.2092	0.998	0.679	0	0	Up
Gria1	3	Rest	3.87672	3.15313	1.04393	1	0.909	0	0	Up
Tafa1	3	Rest	3.39605	2.45884	1.35212	1	0.797	0	0	Up
Ror1	3	Rest	1.62485	0.683408	1.35822	0.939	0.304	0	0	Up
Sema3e	3	Rest	1.57267	0.669431	1.3031	0.945	0.358	0	0	Up
Msra	3	Rest	2.5231	1.75941	1.10177	0.999	0.767	0	0	Up
Sorcs3	3	Rest	2.24204	1.30563	1.35095	0.992	0.518	0	0	Up
Cntnap5c	3	Rest	2.10979	1.17715	1.34552	0.966	0.427	0	0	Up
4921539H07Rik	3	Rest	1.74431	0.201475	2.22584	0.751	0.115	0	0	Up
Cadps2	3	Rest	1.89882	1.12643	1.11433	0.984	0.489	0	0	Up
Man1a	3	Rest	1.96521	1.00005	1.39243	0.957	0.444	0	0	Up
Nos1ap	3	Rest	2.06309	1.36458	1.00774	0.994	0.709	0	0	Up
Khdrbs3	3	Rest	2.36704	1.566	1.15566	0.997	0.647	0	0	Up
Zdhhc2	3	Rest	1.23568	0.462967	1.11479	0.893	0.326	0	0	Up
Sh3rf1	3	Rest	1.69717	0.920564	1.1204	0.967	0.52	0	0	Up
Ext1	3	Rest	2.3508	1.64255	1.02179	0.997	0.78	0	0	Up
Gm49678	3	Rest	1.82247	0.949633	1.25923	0.945	0.377	0	0	Up
Nrxn3	3	Rest	4.36359	3.66179	1.01248	1	0.976	0	0	Up
Dgkz	3	Rest	1.48046	0.74974	1.05421	0.95	0.523	0	0	Up
Ccdc88c	3	Rest	1.10206	0.396344	1.01814	0.867	0.291	0	0	Up
Hunk	3	Rest	1.23007	0.42866	1.15619	0.858	0.272	0	0	Up
Ndst3	3	Rest	1.59588	0.783241	1.1724	0.919	0.342	0	0	Up
Asap2	3	Rest	1.43241	0.722985	1.02348	0.945	0.457	0	0	Up
Tmem200a	3	Rest	1.14777	0.440794	1.01995	0.855	0.289	0	0	Up
Trpc5	3	Rest	1.68285	0.944631	1.06502	0.957	0.489	0	0	Up
Stac	3	Rest	0.980535	0.190493	1.13979	0.709	0.091	0	0	Up
Samd5	3	Rest	1.32664	0.629366	1.00596	0.896	0.326	0	0	Up
Htr1f	3	Rest	1.29365	0.586048	1.02085	0.833	0.315	0	0	Up
Col11a1	3	Rest	1.16267	0.442545	1.03892	0.56	0.171	0	0	Up
Ndst4	3	Rest	1.48339	0.698631	1.13217	0.657	0.31	0	0	Up
Tenm3	3	Rest	2.67442	1.97523	1.00872	0.823	0.663	2.00872e-150	5.28054e-146	Up
Cpne7	4	Rest	2.48664	1.10029	2.00008	0.999	0.457	0	0	Up
Cacnb2	4	Rest	3.43019	2.42733	1.44682	1	0.85	0	0	Up
Ptprg	4	Rest	2.78415	1.78936	1.43517	0.998	0.773	0	0	Up
Fam189a1	4	Rest	2.32906	1.48312	1.22044	0.996	0.682	0	0	Up
Ndst3	4	Rest	1.87071	0.750534	1.61608	0.941	0.345	0	0	Up
Pde1a	4	Rest	2.66565	1.70709	1.3829	0.997	0.662	0	0	Up
Tenm4	4	Rest	2.78846	1.90202	1.27886	0.999	0.675	0	0	Up
Cadps2	4	Rest	2.03731	1.11691	1.32785	0.969	0.494	0	0	Up
Gm10754	4	Rest	1.51381	0.521173	1.43207	0.907	0.26	0	0	Up
Galnt9	4	Rest	1.35788	0.542673	1.1761	0.939	0.378	0	0	Up
Pex5l	4	Rest	3.06131	2.22308	1.20932	0.999	0.799	0	0	Up
5730522E02Rik	4	Rest	2.6703	1.93555	1.06002	1	0.77	0	0	Up
Hcn1	4	Rest	2.46878	1.67353	1.1473	0.995	0.673	0	0	Up
Mpped1	4	Rest	1.32582	0.591143	1.05991	0.944	0.333	0	0	Up
Dmd	4	Rest	3.13461	2.40278	1.05581	0.999	0.906	0	0	Up
Sv2b	4	Rest	1.80403	1.04696	1.09222	0.983	0.499	0	0	Up
Trpc4	4	Rest	1.7472	1.04604	1.01156	0.987	0.567	0	0	Up
Ldb2	4	Rest	1.89144	1.12807	1.10131	0.952	0.43	0	0	Up
Galntl6	4	Rest	3.61596	2.62243	1.43336	0.978	0.759	0	0	Up
Man1a	4	Rest	1.92057	1.02038	1.2987	0.905	0.451	0	0	Up
Pde11a	4	Rest	1.42179	0.354944	1.53913	0.714	0.134	0	0	Up
Zfp385b	4	Rest	2.06493	1.36579	1.00865	0.983	0.603	0	0	Up
Hs6st3	4	Rest	3.57685	2.60588	1.40081	0.975	0.801	0	0	Up
Gm2115	4	Rest	1.16028	0.416511	1.07303	0.772	0.206	0	0	Up
Gm2164	4	Rest	1.65322	0.91221	1.06905	0.848	0.257	0	0	Up
Sox5	4	Rest	2.11748	1.39868	1.037	0.942	0.515	0	0	Up
Tafa1	4	Rest	3.20852	2.49731	1.02607	0.938	0.802	0	0	Up
Grik4	5	Rest	2.78749	1.26836	2.19164	0.998	0.595	0	0	Up
Kcnq5	5	Rest	4.03429	2.2549	2.56711	0.999	0.793	0	0	Up
Cadps	5	Rest	3.11163	2.1948	1.3227	0.999	0.872	0	0	Up
9530059O14Rik	5	Rest	2.43899	1.29621	1.64868	0.996	0.643	0	0	Up
Nectin3	5	Rest	1.52727	0.387305	1.64463	0.975	0.247	0	0	Up
Frmpd4	5	Rest	3.71631	2.52504	1.71865	0.999	0.872	0	0	Up
Dock4	5	Rest	3.26822	2.40784	1.24126	1	0.927	0	0	Up
Schip1	5	Rest	3.51895	2.47816	1.50154	1	0.883	0	0	Up
Mgat4c	5	Rest	3.29169	1.89028	2.0218	0.999	0.632	0	0	Up
Tafa1	5	Rest	3.81824	2.4006	2.04521	0.996	0.799	0	0	Up
Dcc	5	Rest	3.49471	2.46564	1.48464	0.999	0.856	0	0	Up
Cacna1a	5	Rest	2.86125	1.8783	1.4181	0.999	0.816	0	0	Up
Hs3st4	5	Rest	3.21268	1.75606	2.10146	0.999	0.59	0	0	Up
Opcml	5	Rest	4.50196	3.61696	1.27679	1	0.969	0	0	Up
Ccbe1	5	Rest	1.87114	0.629005	1.79203	0.968	0.332	0	0	Up
Gm49678	5	Rest	2.11019	0.921207	1.71533	0.992	0.381	0	0	Up
Khdrbs3	5	Rest	2.59857	1.54803	1.51561	0.999	0.651	0	0	Up
Raver2	5	Rest	1.57262	0.542461	1.48621	0.977	0.34	0	0	Up
Cntnap5c	5	Rest	2.425	1.14224	1.85063	0.986	0.432	0	0	Up
Gm32647	5	Rest	2.36996	0.933627	2.07219	0.951	0.264	0	0	Up
Shisa6	5	Rest	2.89265	1.88099	1.45951	0.998	0.714	0	0	Up
Spock1	5	Rest	2.52242	1.41539	1.59711	0.997	0.524	0	0	Up
Cacna1c	5	Rest	3.06813	2.20499	1.24525	1	0.823	0	0	Up
Neto1	5	Rest	2.32126	1.24747	1.54914	0.995	0.676	0	0	Up
Prkg1	5	Rest	3.08207	2.22618	1.23479	0.999	0.824	0	0	Up
Prkca	5	Rest	2.92702	2.00024	1.33706	0.999	0.859	0	0	Up
Cpne4	5	Rest	2.25893	1.17631	1.56188	0.993	0.509	0	0	Up
Pde4d	5	Rest	3.38184	2.31258	1.54261	0.999	0.84	0	0	Up
Slit2	5	Rest	2.07681	0.957588	1.6147	0.987	0.413	0	0	Up
Rnf182	5	Rest	1.34146	0.460467	1.271	0.956	0.333	0	0	Up
Trps1	5	Rest	2.75278	1.35812	2.01208	0.987	0.6	0	0	Up
Rerg	5	Rest	1.24956	0.329506	1.32736	0.924	0.219	0	0	Up
Dgkb	5	Rest	2.87091	1.96769	1.30307	0.998	0.812	0	0	Up
Thsd7b	5	Rest	2.05798	1.15321	1.30531	0.992	0.49	0	0	Up
Trhde	5	Rest	2.24811	0.948764	1.87456	0.954	0.463	0	0	Up
Unc5c	5	Rest	3.0069	2.15124	1.23446	1	0.859	0	0	Up
Ak5	5	Rest	2.40424	1.57555	1.19554	0.998	0.68	0	0	Up
Celf4	5	Rest	2.68623	1.97988	1.01905	1	0.809	0	0	Up
Sh3gl2	5	Rest	2.0441	1.27231	1.11346	0.995	0.709	0	0	Up
Adam11	5	Rest	1.3441	0.565861	1.12276	0.965	0.436	0	0	Up
Cntnap2	5	Rest	4.0803	3.12699	1.37533	1	0.941	0	0	Up
Ryr3	5	Rest	2.79227	1.98698	1.16179	1	0.756	0	0	Up
Kcnc2	5	Rest	2.27985	1.49181	1.1369	0.981	0.509	0	0	Up
Efr3b	5	Rest	1.63429	0.818556	1.17685	0.979	0.458	0	0	Up
9530026P05Rik	5	Rest	1.51609	0.725109	1.14114	0.935	0.239	0	0	Up
Iqsec3	5	Rest	1.30902	0.588272	1.03982	0.972	0.443	0	0	Up
Nrxn3	5	Rest	4.47505	3.66066	1.17491	1	0.976	0	0	Up
Nrp1	5	Rest	2.14508	1.38112	1.10217	0.994	0.682	0	0	Up
Nkain3	5	Rest	2.38603	1.62251	1.10152	0.997	0.689	0	0	Up
Epha6	5	Rest	3.94412	3.05203	1.28701	0.999	0.934	0	0	Up
Rnf112	5	Rest	1.78593	1.03699	1.08049	0.995	0.595	0	0	Up
Zfp385b	5	Rest	2.12728	1.36219	1.10379	0.996	0.604	0	0	Up
Dpf3	5	Rest	1.49662	0.61124	1.27734	0.927	0.325	0	0	Up
Peak1	5	Rest	1.58492	0.821304	1.10167	0.973	0.515	0	0	Up
Clstn2	5	Rest	3.11625	2.28653	1.19703	0.998	0.779	0	0	Up
Brinp2	5	Rest	1.42443	0.700426	1.04452	0.967	0.425	0	0	Up
2310002F09Rik	5	Rest	0.949499	0.238149	1.02626	0.807	0.142	0	0	Up
Akap13	5	Rest	1.46791	0.773763	1.00145	0.965	0.431	0	0	Up
Luzp2	5	Rest	2.21867	1.41664	1.15708	0.939	0.435	0	0	Up
Sv2b	5	Rest	1.79646	1.05196	1.07409	0.983	0.501	0	0	Up
Pcsk2	5	Rest	2.46688	1.71637	1.08276	0.994	0.759	0	0	Up
Chrm3	5	Rest	2.68571	1.84265	1.21628	0.982	0.559	0	0	Up
Nwd2	5	Rest	1.36969	0.664967	1.0167	0.924	0.392	0	0	Up
Epha3	5	Rest	1.83162	1.01122	1.18358	0.922	0.513	0	0	Up
Tead1	5	Rest	1.66039	0.877408	1.12961	0.872	0.496	0	0	Up
6530403H02Rik	5	Rest	1.50228	0.744021	1.09393	0.801	0.318	0	0	Up
Cpne7	5	Rest	1.92575	1.20211	1.04399	0.899	0.465	0	0	Up
Col11a1	5	Rest	1.356	0.430557	1.33513	0.597	0.174	0	0	Up
Slc1a2	6	Rest	4.1614	1.25815	4.1885	0.998	0.678	0	0	Up
Gpc5	6	Rest	4.58881	1.5462	4.38957	0.989	0.419	0	0	Up
Slc1a3	6	Rest	3.1111	0.636286	3.57041	0.98	0.255	0	0	Up
Msi2	6	Rest	3.31945	1.33417	2.86416	0.991	0.729	0	0	Up
Atp1a2	6	Rest	2.81487	0.670357	3.09388	0.971	0.191	0	0	Up
Ntm	6	Rest	4.00775	2.28955	2.47883	0.997	0.701	0	0	Up
Gm3764	6	Rest	2.95029	0.910458	2.94285	0.972	0.607	0	0	Up
Farp1	6	Rest	2.81508	0.901541	2.76066	0.972	0.518	0	0	Up
Rora	6	Rest	3.73771	2.14875	2.29239	0.996	0.842	0	0	Up
Npas3	6	Rest	3.54282	1.61879	2.77579	0.993	0.497	0	0	Up
Dtna	6	Rest	2.94125	1.41986	2.1949	0.987	0.798	0	0	Up
Nrxn1	6	Rest	4.53856	3.43352	1.59424	1	0.985	0	0	Up
Prex2	6	Rest	2.69586	0.459787	3.22597	0.937	0.284	0	0	Up
Plpp3	6	Rest	2.52721	0.395305	3.07568	0.931	0.19	0	0	Up
Ptprz1	6	Rest	2.79663	0.988326	2.60883	0.965	0.47	0	0	Up
Mertk	6	Rest	2.66269	0.537921	3.06539	0.931	0.11	0	0	Up
Mir99ahg	6	Rest	3.24121	1.99627	1.79607	0.992	0.9	0	0	Up
Rgs20	6	Rest	2.51798	0.274399	3.23681	0.888	0.138	0	0	Up
Pitpnc1	6	Rest	2.8645	1.10573	2.53737	0.951	0.514	0	0	Up
Sparcl1	6	Rest	2.50088	0.779875	2.48288	0.932	0.512	0	0	Up
Rorb	6	Rest	2.53981	0.271718	3.27216	0.882	0.097	0	0	Up
Nfia	6	Rest	3.03202	1.73024	1.87808	0.984	0.776	0	0	Up
Gm6145	6	Rest	2.08816	0.0656812	2.91782	0.844	0.033	0	0	Up
Nhsl1	6	Rest	2.31239	0.258168	2.96361	0.867	0.161	0	0	Up
Tspan7	6	Rest	2.69875	1.1727	2.20162	0.941	0.74	0	0	Up
Gabrb1	6	Rest	3.55091	2.49852	1.51828	0.994	0.897	0	0	Up
Nwd1	6	Rest	1.99455	0.104143	2.72728	0.829	0.065	0	0	Up
Macf1	6	Rest	3.05337	2.05416	1.44154	0.987	0.93	0	0	Up
Lama2	6	Rest	2.27071	0.515404	2.53238	0.878	0.146	0	0	Up
Sfxn5	6	Rest	2.21578	0.530399	2.43149	0.878	0.408	0	0	Up
Paqr8	6	Rest	2.15464	0.337822	2.62112	0.846	0.231	0	0	Up
Cpe	6	Rest	2.81871	1.51805	1.87645	0.956	0.787	0	0	Up
Slc4a4	6	Rest	2.80273	1.30572	2.15972	0.939	0.495	0	0	Up
Ndrg2	6	Rest	1.99529	0.20953	2.57631	0.822	0.117	0	0	Up
Ctnnd2	6	Rest	3.47478	2.60136	1.26009	0.996	0.912	0	0	Up
Nckap5	6	Rest	2.30416	0.692987	2.32443	0.875	0.364	0	0	Up
Ptprt	6	Rest	2.80815	1.46751	1.93413	0.959	0.405	0	0	Up
Lsamp	6	Rest	5.26072	4.48899	1.11338	1	0.998	0	0	Up
Sox6	6	Rest	2.12755	0.621557	2.17268	0.848	0.135	0	0	Up
Hdac8	6	Rest	2.47281	1.10884	1.96779	0.907	0.707	0	0	Up
Son	6	Rest	2.59924	1.61725	1.41671	0.967	0.897	0	0	Up
Appl2	6	Rest	2.0145	0.468848	2.22991	0.821	0.301	0	0	Up
Bcan	6	Rest	1.97226	0.352311	2.33709	0.798	0.224	0	0	Up
Gnao1	6	Rest	2.63884	1.63401	1.44967	0.956	0.859	0	0	Up
Trps1	6	Rest	2.54399	1.40923	1.63711	0.938	0.604	0	0	Up
Ntsr2	6	Rest	1.75537	0.0944864	2.39615	0.737	0.074	0	0	Up
Htra1	6	Rest	1.99439	0.390498	2.31392	0.787	0.189	0	0	Up
Phka1	6	Rest	2.01306	0.321929	2.43978	0.774	0.196	0	0	Up
Acsl3	6	Rest	1.94459	0.384019	2.25142	0.781	0.283	0	0	Up
Gli3	6	Rest	1.72633	0.0742403	2.38346	0.705	0.033	0	0	Up
B3galt1	6	Rest	3.00429	2.11872	1.27761	0.974	0.92	0	0	Up
Phkg1	6	Rest	1.69381	0.0909315	2.31247	0.702	0.056	0	0	Up
Ttyh1	6	Rest	1.88706	0.52461	1.9656	0.794	0.415	0	0	Up
Qk	6	Rest	2.87528	2.01303	1.24396	0.979	0.835	0	0	Up
Apoe	6	Rest	1.98438	0.584194	2.02003	0.796	0.318	0	0	Up
Syne1	6	Rest	2.77802	1.96964	1.16624	0.963	0.888	0	0	Up
Glul	6	Rest	1.86749	0.427356	2.07768	0.763	0.211	0	0	Up
Prdm16	6	Rest	1.69482	0.147863	2.23178	0.698	0.058	0	0	Up
Luzp2	6	Rest	3.20188	1.21022	2.87336	0.821	0.443	0	0	Up
Grm3	6	Rest	2.547	1.40771	1.64365	0.89	0.481	0	0	Up
Dock1	6	Rest	1.9021	0.693243	1.74402	0.796	0.224	0	0	Up
Fgfr3	6	Rest	1.55538	0.0602989	2.15694	0.664	0.036	0	0	Up
Gpc6	6	Rest	2.26531	1.23333	1.48884	0.86	0.336	0	0	Up
Mir100hg	6	Rest	2.42522	1.45314	1.40242	0.919	0.669	0	0	Up
Rfx4	6	Rest	1.54131	0.0822227	2.10502	0.654	0.042	0	0	Up
Sash1	6	Rest	1.81883	0.594054	1.76698	0.768	0.346	0	0	Up
Tnik	6	Rest	2.71587	1.95982	1.09075	0.963	0.867	0	0	Up
Gpm6b	6	Rest	2.67035	1.84436	1.19164	0.949	0.888	0	0	Up
Prkd1	6	Rest	2.09186	0.998467	1.57743	0.835	0.478	0	0	Up
Ddhd1	6	Rest	1.92886	0.762019	1.68339	0.794	0.58	0	0	Up
Adk	6	Rest	2.07454	0.922393	1.66219	0.815	0.614	0	0	Up
Stox2	6	Rest	2.39989	1.52205	1.26646	0.91	0.813	0	0	Up
Slco1c1	6	Rest	1.62911	0.177368	2.09442	0.636	0.039	0	0	Up
Bmpr1b	6	Rest	1.68935	0.086934	2.31179	0.63	0.044	0	0	Up
Fmn2	6	Rest	2.1847	1.28172	1.30273	0.868	0.764	0	0	Up
Cspg5	6	Rest	1.81261	0.477497	1.92616	0.729	0.33	0	0	Up
Pbx1	6	Rest	2.85876	2.05684	1.15693	0.961	0.871	0	0	Up
Maml2	6	Rest	2.63414	1.79517	1.21037	0.948	0.591	0	0	Up
Daam2	6	Rest	1.83995	0.771377	1.54163	0.754	0.201	0	0	Up
Clmn	6	Rest	1.98314	0.901224	1.56088	0.797	0.488	0	0	Up
Myo6	6	Rest	1.95487	0.929271	1.47963	0.806	0.545	0	0	Up
Zeb1	6	Rest	2.15177	1.19268	1.38367	0.844	0.672	0	0	Up
Acsbg1	6	Rest	1.44816	0.0347067	2.03918	0.597	0.021	0	0	Up
Rmst	6	Rest	1.82701	0.504316	1.90825	0.679	0.135	0	0	Up
Glud1	6	Rest	1.69633	0.427101	1.83111	0.71	0.342	0	0	Up
Arhgef26	6	Rest	1.61757	0.337072	1.84738	0.678	0.222	0	0	Up
Mgll	6	Rest	2.0291	0.748231	1.8479	0.764	0.497	0	0	Up
Arhgef4	6	Rest	1.80744	0.504233	1.88013	0.721	0.395	0	0	Up
Tcf7l2	6	Rest	1.54959	0.285843	1.8232	0.643	0.081	0	0	Up
Pcdh7	6	Rest	2.52476	1.64617	1.26755	0.899	0.674	0	0	Up
Kank1	6	Rest	1.57827	0.174708	2.02492	0.61	0.059	0	0	Up
Gpm6a	6	Rest	2.57523	1.8603	1.03144	0.949	0.916	0	0	Up
Spire1	6	Rest	1.97453	1.04517	1.34078	0.817	0.713	0	0	Up
Ntrk2	6	Rest	2.54488	1.80196	1.07181	0.934	0.82	0	0	Up
Eps8	6	Rest	1.6224	0.314202	1.88733	0.645	0.158	0	0	Up
Fgd6	6	Rest	1.38198	0.111798	1.83248	0.594	0.056	0	0	Up
Arhgap5	6	Rest	1.88237	0.91641	1.39358	0.793	0.607	0	0	Up
Mapk4	6	Rest	1.90878	0.804506	1.59313	0.755	0.468	0	0	Up
Gldc	6	Rest	1.41176	0.0431621	1.97447	0.571	0.03	0	0	Up
Grin2c	6	Rest	1.41212	0.0259089	1.99988	0.557	0.016	0	0	Up
Wdr17	6	Rest	2.14148	0.765638	1.98492	0.734	0.527	0	0	Up
Nxn	6	Rest	1.55924	0.27903	1.84695	0.593	0.096	0	0	Up
Gm973	6	Rest	1.34596	0.100895	1.79625	0.546	0.031	0	0	Up
Slc39a12	6	Rest	1.36877	0.0897964	1.84517	0.556	0.06	0	0	Up
Hepacam	6	Rest	1.44859	0.378677	1.54356	0.622	0.132	0	0	Up
Cst3	6	Rest	1.68283	0.564259	1.61376	0.682	0.32	0	0	Up
Pard3b	6	Rest	1.64941	0.563043	1.5673	0.664	0.249	0	0	Up
Atp13a4	6	Rest	1.30306	0.032082	1.83364	0.53	0.022	0	0	Up
Fam20a	6	Rest	1.37095	0.0871012	1.85221	0.543	0.05	0	0	Up
Cables1	6	Rest	1.53226	0.243796	1.85886	0.592	0.156	0	0	Up
Plekhg1	6	Rest	1.59861	0.567472	1.48762	0.644	0.193	0	0	Up
Tprkb	6	Rest	1.49742	0.211753	1.85483	0.584	0.164	0	0	Up
Lhfp	6	Rest	1.6218	0.310312	1.89208	0.591	0.167	0	0	Up
Itpr2	6	Rest	1.446	0.426969	1.47014	0.614	0.181	0	0	Up
St3gal4	6	Rest	1.5055	0.331653	1.6935	0.592	0.169	0	0	Up
Csgalnact1	6	Rest	1.67093	0.711574	1.38406	0.695	0.4	0	0	Up
Glis3	6	Rest	2.01595	1.26553	1.08263	0.802	0.368	0	0	Up
Mmd2	6	Rest	1.5132	0.516324	1.43818	0.66	0.408	0	0	Up
Camk2g	6	Rest	1.73742	0.751791	1.42197	0.71	0.537	0	0	Up
Arhgef12	6	Rest	1.95595	1.21654	1.06673	0.809	0.785	0	0	Up
Slc6a1	6	Rest	1.54847	0.577823	1.40035	0.651	0.304	0	0	Up
Grk3	6	Rest	1.60332	0.598464	1.4497	0.669	0.448	0	0	Up
Slc6a11	6	Rest	1.32776	0.144391	1.70724	0.537	0.128	0	0	Up
Pla2g7	6	Rest	1.24473	0.0923947	1.66246	0.507	0.061	0	0	Up
Gli2	6	Rest	1.21262	0.0913245	1.61768	0.495	0.034	0	0	Up
Gramd3	6	Rest	1.22322	0.178716	1.5069	0.515	0.061	0	0	Up
Lpp	6	Rest	1.72298	0.854469	1.253	0.719	0.538	0	0	Up
Hivep3	6	Rest	2.18639	1.47419	1.0275	0.861	0.783	0	0	Up
Eya1	6	Rest	1.34535	0.282268	1.5337	0.543	0.133	0	0	Up
F3	6	Rest	1.21917	0.0829825	1.63917	0.488	0.048	0	0	Up
Cdh10	6	Rest	2.10826	1.36877	1.06686	0.816	0.655	0	0	Up
Dbx2	6	Rest	1.2299	0.0856925	1.65074	0.498	0.077	0	0	Up
Rapgef3	6	Rest	1.21069	0.133317	1.55432	0.501	0.076	0	0	Up
Prdx6	6	Rest	1.34685	0.223816	1.6202	0.55	0.191	0	0	Up
Egfr	6	Rest	1.34243	0.205017	1.64095	0.503	0.069	0	0	Up
Fgfr1	6	Rest	1.4748	0.518686	1.37938	0.633	0.38	0	0	Up
Znrf3	6	Rest	1.56837	0.624636	1.36153	0.658	0.432	0	0	Up
Mcc	6	Rest	1.57175	0.558409	1.46194	0.621	0.311	0	0	Up
Irak2	6	Rest	1.33076	0.170832	1.67343	0.504	0.084	0	0	Up
Fgfr2	6	Rest	1.9589	1.26544	1.00045	0.793	0.739	0	0	Up
Ptch1	6	Rest	1.53866	0.410546	1.62753	0.598	0.306	0	0	Up
Acss1	6	Rest	1.36831	0.32197	1.50955	0.569	0.229	0	0	Up
Fads2	6	Rest	1.22554	0.165525	1.52928	0.521	0.136	0	0	Up
Kcnn2	6	Rest	1.99328	1.22454	1.10906	0.784	0.643	0	0	Up
Zfp521	6	Rest	1.26411	0.286197	1.41083	0.525	0.111	0	0	Up
Ddah1	6	Rest	1.2575	0.119401	1.64193	0.487	0.073	0	0	Up
Cbs	6	Rest	1.14381	0.0387164	1.59431	0.458	0.024	0	0	Up
Tmem164	6	Rest	1.46881	0.418657	1.51505	0.577	0.244	0	0	Up
Asrgl1	6	Rest	1.28816	0.253231	1.49309	0.541	0.177	0	0	Up
Cdh20	6	Rest	1.8943	1.11096	1.13012	0.703	0.359	0	0	Up
Ahcyl1	6	Rest	1.5681	0.715672	1.22979	0.677	0.564	0	0	Up
Gm26512	6	Rest	1.18967	0.0337806	1.66759	0.445	0.023	0	0	Up
Gpam	6	Rest	1.30297	0.168493	1.63671	0.513	0.157	0	0	Up
Bcl2	6	Rest	1.36298	0.280861	1.56117	0.528	0.177	0	0	Up
Gja1	6	Rest	1.12567	0.0901776	1.4939	0.458	0.046	0	0	Up
Plcd4	6	Rest	1.11572	0.0387973	1.55367	0.443	0.027	0	0	Up
Zhx3	6	Rest	1.60314	0.688783	1.31913	0.654	0.518	0	0	Up
Prodh	6	Rest	1.17732	0.123529	1.5203	0.477	0.109	0	0	Up
Psd2	6	Rest	1.14134	0.127182	1.46312	0.47	0.095	0	0	Up
Plcb4	6	Rest	1.39684	0.541942	1.23336	0.579	0.249	0	0	Up
Mtss2	6	Rest	1.24508	0.274434	1.40034	0.526	0.2	0	0	Up
Gm20713	6	Rest	1.14876	0.0692556	1.5574	0.444	0.053	0	0	Up
Gsap	6	Rest	1.23936	0.178834	1.53002	0.483	0.124	0	0	Up
Pnpla7	6	Rest	1.2062	0.224349	1.41651	0.49	0.127	0	0	Up
Fam107a	6	Rest	1.1042	0.0985239	1.45089	0.449	0.068	0	0	Up
Utrn	6	Rest	1.39171	0.642561	1.08079	0.568	0.22	0	0	Up
Slc25a18	6	Rest	1.08259	0.0633727	1.47041	0.428	0.047	0	0	Up
Ptn	6	Rest	1.62312	0.796124	1.19311	0.634	0.387	0	0	Up
Il18	6	Rest	1.19048	0.245881	1.36276	0.48	0.122	0	0	Up
Gm5089	6	Rest	1.16754	0.134296	1.49065	0.44	0.074	0	0	Up
Cdh19	6	Rest	1.35801	0.491133	1.25064	0.51	0.136	0	0	Up
4930488L21Rik	6	Rest	1.25577	0.183568	1.54686	0.474	0.146	0	0	Up
Ccdc141	6	Rest	1.07712	0.202462	1.26186	0.437	0.067	0	0	Up
Gm40578	6	Rest	1.0746	0.0854108	1.42709	0.429	0.07	0	0	Up
Vegfa	6	Rest	1.30498	0.257595	1.51106	0.501	0.207	0	0	Up
Slc7a10	6	Rest	1.00764	0.0320644	1.40746	0.397	0.02	0	0	Up
Aldoc	6	Rest	1.0664	0.121496	1.3632	0.432	0.078	0	0	Up
Serpine2	6	Rest	1.20519	0.262007	1.36073	0.477	0.156	0	0	Up
Myo10	6	Rest	1.12169	0.199718	1.33013	0.459	0.131	0	0	Up
Megf10	6	Rest	1.16364	0.288679	1.2623	0.456	0.098	0	0	Up
B930095G15Rik	6	Rest	1.09418	0.169117	1.33458	0.462	0.157	0	0	Up
Ghr	6	Rest	1.49438	0.556282	1.35338	0.559	0.323	0	0	Up
Slc7a11	6	Rest	1.25816	0.246679	1.45926	0.402	0.039	0	0	Up
Lrmda	6	Rest	1.58425	0.651065	1.3463	0.496	0.154	0	0	Up
Frmpd1	6	Rest	1.11589	0.122403	1.43329	0.426	0.094	0	0	Up
9430041J12Rik	6	Rest	1.06956	0.0733346	1.43726	0.405	0.068	0	0	Up
Ttll8	6	Rest	0.949653	0.055636	1.28979	0.372	0.017	0	0	Up
Slc27a1	6	Rest	1.1069	0.191149	1.32115	0.456	0.163	0	0	Up
Palld	6	Rest	1.04554	0.0581095	1.42456	0.383	0.038	0	0	Up
Tcf7l1	6	Rest	1.02356	0.123763	1.29814	0.39	0.043	0	0	Up
Tmem47	6	Rest	1.04536	0.142187	1.303	0.416	0.092	0	0	Up
Id4	6	Rest	0.998346	0.0610047	1.3523	0.38	0.038	0	0	Up
Celrr	6	Rest	0.945835	0.0241693	1.32968	0.365	0.021	0	0	Up
Clu	6	Rest	1.12385	0.237056	1.27938	0.453	0.16	0	0	Up
Rgma	6	Rest	1.07646	0.230223	1.22086	0.432	0.111	0	0	Up
Pbxip1	6	Rest	0.955862	0.0897886	1.24948	0.38	0.041	0	0	Up
Acot11	6	Rest	0.906138	0.02829	1.26647	0.353	0.018	0	0	Up
Plce1	6	Rest	1.17559	0.251791	1.33276	0.419	0.114	0	0	Up
Hif3a	6	Rest	0.982488	0.130337	1.22939	0.382	0.055	0	0	Up
Plxnb1	6	Rest	0.937609	0.124037	1.17374	0.383	0.065	0	0	Up
Cpq	6	Rest	1.03823	0.200813	1.20814	0.396	0.079	0	0	Up
Emx2os	6	Rest	1.09651	0.205223	1.28586	0.426	0.174	0	0	Up
Aldh1l1	6	Rest	0.853966	0.0482074	1.16246	0.338	0.026	0	0	Up
Mt1	6	Rest	1.1015	0.255884	1.21996	0.423	0.154	0	0	Up
Atp1b2	6	Rest	0.986275	0.180712	1.16218	0.4	0.13	0	0	Up
Gm35552	6	Rest	0.893019	0.0105739	1.2731	0.312	0.008	0	0	Up
Lrig1	6	Rest	0.98927	0.0959756	1.28875	0.356	0.074	0	0	Up
Bcar3	6	Rest	0.926099	0.0714047	1.23306	0.334	0.041	0	0	Up
Prrx1	6	Rest	0.918542	0.105968	1.1723	0.339	0.046	0	0	Up
Eva1a	6	Rest	0.788756	0.020037	1.10903	0.309	0.011	0	0	Up
Fam163a	6	Rest	0.933132	0.0519457	1.27128	0.324	0.035	0	0	Up
Sugct	6	Rest	1.02052	0.127871	1.28782	0.351	0.07	0	0	Up
Sat1	6	Rest	0.929861	0.136417	1.1447	0.357	0.084	0	0	Up
Gjb6	6	Rest	0.795409	0.042058	1.08686	0.309	0.019	0	0	Up
Rftn2	6	Rest	0.869867	0.119158	1.08304	0.327	0.045	0	0	Up
Sh3pxd2b	6	Rest	0.860205	0.10164	1.09438	0.342	0.078	0	0	Up
Notch1	6	Rest	0.814669	0.0887402	1.04729	0.321	0.043	0	0	Up
Aqp4	6	Rest	0.924251	0.067412	1.23616	0.317	0.042	0	0	Up
Lgi4	6	Rest	0.784326	0.0244193	1.09631	0.298	0.019	0	0	Up
Itga6	6	Rest	0.983107	0.251821	1.05502	0.377	0.129	0	0	Up
Slc7a2	6	Rest	0.833956	0.0696058	1.10272	0.303	0.027	0	0	Up
Slc15a2	6	Rest	0.853547	0.127877	1.04692	0.344	0.09	0	0	Up
Lrp4	6	Rest	0.861758	0.105473	1.09109	0.322	0.055	0	0	Up
Gm11266	6	Rest	0.873374	0.101225	1.11398	0.339	0.088	0	0	Up
Wwtr1	6	Rest	0.841281	0.132538	1.0225	0.318	0.051	0	0	Up
Gfap	6	Rest	0.908803	0.0512155	1.23724	0.297	0.03	0	0	Up
Cyp4f15	6	Rest	0.729855	0.0133457	1.0337	0.279	0.009	0	0	Up
Gm4876	6	Rest	1.03171	0.310843	1.03999	0.363	0.115	0	0	Up
Trp53bp2	6	Rest	0.909433	0.20299	1.01918	0.367	0.133	0	0	Up
Aox1	6	Rest	0.776808	0.0500601	1.04848	0.289	0.025	0	0	Up
Scrg1	6	Rest	0.816343	0.0972701	1.0374	0.3	0.039	0	0	Up
Pdgfd	6	Rest	1.02022	0.1627	1.23714	0.294	0.034	0	0	Up
Slc38a3	6	Rest	0.764034	0.0641938	1.00966	0.282	0.032	0	0	Up
C4b	6	Rest	0.808403	0.0590686	1.08106	0.281	0.035	0	0	Up
Aldh1a1	6	Rest	1.05156	0.178072	1.26017	0.302	0.061	0	0	Up
Col11a2	6	Rest	0.814982	0.0996919	1.03195	0.296	0.064	0	0	Up
Angpt1	6	Rest	0.879539	0.151383	1.05051	0.28	0.073	0	0	Up
Vcl	6	Rest	1.41711	0.469621	1.36694	0.569	0.379	1.13918e-305	2.99469e-301	Up
Ugp2	6	Rest	1.18481	0.326006	1.23899	0.472	0.234	5.5674e-305	1.46356e-300	Up
Tmtc2	6	Rest	1.64795	0.903302	1.0743	0.628	0.376	1.13373e-301	2.98034e-297	Up
Ccnd3	6	Rest	1.25474	0.550645	1.01579	0.448	0.191	2.99686e-301	7.87815e-297	Up
Ston2	6	Rest	1.17254	0.38878	1.13073	0.469	0.224	4.13001e-299	1.0857e-294	Up
Add3	6	Rest	1.64333	0.856836	1.13467	0.687	0.569	1.23517e-297	3.24703e-293	Up
Pdlim5	6	Rest	1.04124	0.330054	1.02603	0.425	0.183	9.17042e-293	2.41072e-288	Up
Mid1	6	Rest	1.19271	0.303931	1.28224	0.436	0.204	6.09657e-292	1.60267e-287	Up
Pygb	6	Rest	1.40539	0.558192	1.22225	0.602	0.449	6.69081e-286	1.75888e-281	Up
Scg3	6	Rest	1.16077	0.319394	1.21385	0.48	0.272	3.7751e-269	9.92398e-265	Up
Igdcc4	6	Rest	1.06695	0.23918	1.19422	0.431	0.219	8.06639e-266	2.12049e-261	Up
Ttyh3	6	Rest	1.19268	0.328619	1.24657	0.491	0.295	1.62763e-260	4.27871e-256	Up
Ckb	6	Rest	1.4797	0.716679	1.10081	0.64	0.521	3.31899e-259	8.72496e-255	Up
Nim1k	6	Rest	1.08175	0.221168	1.24156	0.405	0.196	2.70872e-258	7.12068e-254	Up
Gna13	6	Rest	1.0021	0.255238	1.0775	0.41	0.2	1.37063e-246	3.6031e-242	Up
Pde8b	6	Rest	1.81986	1.11844	1.01194	0.726	0.669	6.92481e-244	1.8204e-239	Up
Wwc1	6	Rest	1.52032	0.705316	1.17581	0.611	0.502	1.72777e-233	4.54197e-229	Up
Pik3r1	6	Rest	1.4586	0.731441	1.04907	0.592	0.409	4.35223e-233	1.14411e-228	Up
Efr3b	6	Rest	1.58762	0.829346	1.09396	0.632	0.478	1.64717e-230	4.33007e-226	Up
Garem1	6	Rest	1.71139	0.95619	1.08952	0.673	0.62	2.54918e-218	6.70128e-214	Up
Lix1	6	Rest	1.06422	0.249257	1.17575	0.4	0.212	4.78783e-215	1.25862e-210	Up
Cep85l	6	Rest	1.31682	0.513379	1.15912	0.54	0.408	1.15665e-205	3.0406e-201	Up
9530026P05Rik	6	Rest	1.45205	0.737374	1.03106	0.479	0.266	2.27584e-199	5.98273e-195	Up
Adamts9	6	Rest	0.93864	0.20363	1.06039	0.321	0.142	1.37066e-197	3.6032e-193	Up
Eps15	6	Rest	1.4053	0.681597	1.04409	0.582	0.475	7.13792e-192	1.87642e-187	Up
Pacrg	6	Rest	1.81036	1.02141	1.13821	0.643	0.578	3.95302e-187	1.03917e-182	Up
Foxo1	6	Rest	1.26024	0.536859	1.04361	0.49	0.325	1.28184e-182	3.36971e-178	Up
Wasf3	6	Rest	1.31354	0.554358	1.09527	0.544	0.461	2.84891e-172	7.48921e-168	Up
Lrrc58	6	Rest	1.21884	0.489648	1.05201	0.496	0.389	2.65406e-149	6.97701e-145	Up
Shc3	6	Rest	1.1657	0.465961	1.00951	0.472	0.355	1.56574e-145	4.11601e-141	Up
Clybl	6	Rest	1.09004	0.35021	1.06734	0.412	0.273	1.14213e-143	3.00244e-139	Up
Hacd2	6	Rest	1.32983	0.574388	1.08987	0.526	0.461	1.72937e-140	4.54616e-136	Up
Lgr4	6	Rest	1.11804	0.411469	1.01937	0.443	0.335	2.03613e-125	5.35257e-121	Up
Kcnc2	7	Rest	3.44557	1.27646	3.12936	0.998	0.514	0	0	Up
Nxph1	7	Rest	3.5112	1.01181	3.60585	0.995	0.235	0	0	Up
Kcnmb2	7	Rest	2.64573	0.423013	3.2067	0.987	0.109	0	0	Up
Grip1	7	Rest	3.8441	2.02847	2.6194	1	0.745	0	0	Up
Xkr4	7	Rest	3.46888	2.34328	1.6239	1	0.884	0	0	Up
Fgf12	7	Rest	3.45222	2.18912	1.82225	0.998	0.86	0	0	Up
Gria4	7	Rest	3.18451	1.65982	2.19966	0.999	0.724	0	0	Up
Rbms3	7	Rest	2.7205	1.0643	2.38939	0.989	0.457	0	0	Up
Elavl2	7	Rest	2.10282	0.760694	1.93628	0.99	0.426	0	0	Up
Ptprm	7	Rest	2.54513	0.820976	2.48743	0.96	0.241	0	0	Up
Meg3	7	Rest	5.0485	4.10319	1.36379	1	0.991	0	0	Up
Alk	7	Rest	1.90988	0.396704	2.18305	0.911	0.115	0	0	Up
Myo16	7	Rest	1.86507	0.528677	1.92801	0.951	0.314	0	0	Up
Grik1	7	Rest	2.9286	0.971887	2.82293	0.926	0.237	0	0	Up
Etl4	7	Rest	3.34015	1.90623	2.06872	0.995	0.593	0	0	Up
Snhg11	7	Rest	4.05213	3.26186	1.14011	1	0.968	0	0	Up
Maf	7	Rest	1.54937	0.321055	1.77208	0.887	0.099	0	0	Up
Kctd8	7	Rest	1.99405	0.468372	2.20109	0.899	0.181	0	0	Up
Cit	7	Rest	1.80122	0.504706	1.87047	0.937	0.278	0	0	Up
Nrxn3	7	Rest	4.70116	3.65163	1.51415	1	0.977	0	0	Up
Utrn	7	Rest	1.80546	0.604252	1.73298	0.918	0.208	0	0	Up
Peg3	7	Rest	2.08425	1.13875	1.36406	0.992	0.674	0	0	Up
Rian	7	Rest	2.67507	1.89036	1.1321	0.999	0.799	0	0	Up
Cacna2d2	7	Rest	1.1158	0.176116	1.35567	0.809	0.091	0	0	Up
Cntnap3	7	Rest	1.17462	0.12229	1.51819	0.79	0.067	0	0	Up
A230057D06Rik	7	Rest	2.46202	1.6679	1.14568	0.998	0.798	0	0	Up
Col19a1	7	Rest	2.06519	0.3521	2.47147	0.795	0.119	0	0	Up
Ank1	7	Rest	1.18616	0.309317	1.26501	0.862	0.225	0	0	Up
Astn2	7	Rest	2.59709	1.41471	1.70582	0.971	0.503	0	0	Up
Gad2	7	Rest	1.21736	0.341751	1.26323	0.855	0.153	0	0	Up
Erbb4	7	Rest	4.07154	2.20893	2.68717	0.961	0.608	0	0	Up
Robo1	7	Rest	2.89657	1.84374	1.51891	0.98	0.721	0	0	Up
Btbd11	7	Rest	1.6893	0.20536	2.14087	0.77	0.079	0	0	Up
Frmd5	7	Rest	2.95629	2.13194	1.18928	0.998	0.783	0	0	Up
Klf12	7	Rest	2.20539	1.294	1.31486	0.98	0.688	0	0	Up
Unc5d	7	Rest	3.03384	1.56412	2.12036	0.947	0.543	0	0	Up
Cux2	7	Rest	1.35216	0.410596	1.35839	0.849	0.16	0	0	Up
Nhs	7	Rest	1.24234	0.38549	1.23618	0.842	0.161	0	0	Up
Gad1	7	Rest	1.31149	0.419997	1.28616	0.865	0.237	0	0	Up
Coro6	7	Rest	1.05926	0.184943	1.26137	0.784	0.118	0	0	Up
Cntnap4	7	Rest	2.03766	0.539767	2.161	0.808	0.186	0	0	Up
A330076H08Rik	7	Rest	1.77959	1.00869	1.11218	0.975	0.63	0	0	Up
Iqsec1	7	Rest	2.14124	1.31141	1.1972	0.985	0.751	0	0	Up
Pam	7	Rest	2.23538	1.36793	1.25146	0.988	0.723	0	0	Up
Satb1	7	Rest	1.52581	0.544846	1.41524	0.881	0.349	0	0	Up
9630014M24Rik	7	Rest	1.26293	0.356891	1.30714	0.817	0.193	0	0	Up
Galntl6	7	Rest	3.82607	2.62252	1.73636	0.988	0.762	0	0	Up
Rab3b	7	Rest	0.930488	0.142058	1.13746	0.739	0.099	0	0	Up
Osbpl3	7	Rest	1.34635	0.390943	1.37836	0.815	0.254	0	0	Up
Sox6	7	Rest	1.74236	0.707926	1.49237	0.787	0.144	0	0	Up
Rasgrf2	7	Rest	1.53029	0.754946	1.11858	0.931	0.417	0	0	Up
Kcnip1	7	Rest	1.39522	0.50999	1.27712	0.786	0.154	0	0	Up
Vwc2	7	Rest	1.16222	0.139993	1.47476	0.688	0.065	0	0	Up
Lrrc4c	7	Rest	3.65516	2.75749	1.29507	0.998	0.944	0	0	Up
5330434G04Rik	7	Rest	1.67563	0.969202	1.01916	0.952	0.615	0	0	Up
Dner	7	Rest	1.42982	0.71695	1.02845	0.917	0.405	0	0	Up
Kcnc1	7	Rest	1.34585	0.526862	1.18155	0.871	0.401	0	0	Up
6330411D24Rik	7	Rest	1.24358	0.0652674	1.69995	0.641	0.027	0	0	Up
Spats2l	7	Rest	1.17993	0.382638	1.15025	0.803	0.269	0	0	Up
Tox3	7	Rest	1.16053	0.323776	1.20719	0.759	0.187	0	0	Up
Dlx6os1	7	Rest	1.02365	0.271066	1.08575	0.696	0.074	0	0	Up
Tmem44	7	Rest	1.0482	0.240485	1.16528	0.721	0.144	0	0	Up
Thrb	7	Rest	2.12849	1.25369	1.26207	0.937	0.621	0	0	Up
Ntm	7	Rest	3.24317	2.44217	1.15559	0.99	0.704	0	0	Up
Hcn1	7	Rest	2.43888	1.69554	1.07241	0.982	0.679	0	0	Up
Gm13629	7	Rest	0.922624	0.113043	1.16798	0.655	0.082	0	0	Up
Cntnap5c	7	Rest	2.15385	1.20914	1.36293	0.906	0.443	0	0	Up
Ptchd4	7	Rest	1.9195	1.15534	1.10245	0.952	0.469	0	0	Up
Rnf144b	7	Rest	0.878135	0.129765	1.07967	0.657	0.082	0	0	Up
Oxr1	7	Rest	2.91548	2.21803	1.0062	0.995	0.9	0	0	Up
Spock3	7	Rest	1.94437	1.23081	1.02946	0.966	0.594	0	0	Up
Esrrg	7	Rest	1.77111	0.857009	1.31876	0.883	0.506	0	0	Up
Efna5	7	Rest	1.73947	0.716322	1.47609	0.8	0.282	0	0	Up
Garnl3	7	Rest	1.45516	0.756069	1.00858	0.894	0.396	0	0	Up
Npas3	7	Rest	2.64168	1.81919	1.18659	0.922	0.504	0	0	Up
Sox2ot	7	Rest	2.35039	1.64263	1.02109	0.908	0.367	0	0	Up
Gabrg3	7	Rest	2.9015	1.74868	1.66318	0.871	0.605	0	0	Up
Cdh13	7	Rest	2.40093	1.22665	1.69413	0.827	0.436	0	0	Up
Lypd6b	7	Rest	0.856204	0.0590991	1.14998	0.562	0.03	0	0	Up
Tenm3	7	Rest	2.9316	1.97445	1.38088	0.941	0.662	0	0	Up
Grin3a	7	Rest	1.70506	0.561824	1.64934	0.69	0.262	0	0	Up
Asic2	7	Rest	3.2637	2.38749	1.26412	0.956	0.802	0	0	Up
Mef2c	7	Rest	1.9356	1.21555	1.03882	0.907	0.589	0	0	Up
Plcxd3	7	Rest	1.40201	0.450094	1.37332	0.665	0.208	0	0	Up
Gpc6	7	Rest	2.3469	1.23763	1.60033	0.757	0.345	0	0	Up
Neto1	7	Rest	2.00505	1.30387	1.01159	0.951	0.682	0	0	Up
C130073E24Rik	7	Rest	1.94571	0.582218	1.9671	0.628	0.202	0	0	Up
Tmtc2	7	Rest	1.67157	0.91003	1.09866	0.741	0.373	0	0	Up
Ptprt	7	Rest	2.51027	1.53052	1.41348	0.76	0.418	0	0	Up
Reln	7	Rest	1.70043	0.726985	1.40438	0.51	0.121	0	0	Up
Gm45323	7	Rest	1.15126	0.254415	1.29387	0.494	0.104	0	0	Up
Gm45341	7	Rest	0.857626	0.140371	1.03478	0.39	0.069	0	0	Up
Tmem132d	7	Rest	1.5758	0.877555	1.00736	0.733	0.381	9.33761e-308	2.45467e-303	Up
Il1rapl2	7	Rest	2.3811	1.06397	1.90022	0.595	0.311	1.68393e-265	4.42671e-261	Up
Olfm3	7	Rest	1.50733	0.556398	1.3719	0.494	0.246	4.73817e-195	1.24557e-190	Up
Trhde	7	Rest	1.76182	1.03843	1.04363	0.76	0.478	2.97231e-178	7.81361e-174	Up
Zfp804b	7	Rest	1.88227	1.00523	1.2653	0.503	0.276	7.18136e-158	1.88784e-153	Up
Rasgef1b	8	Rest	1.96581	0.695508	1.83266	0.983	0.341	0	0	Up
Csmd1	8	Rest	4.60233	3.8668	1.06113	1	0.98	0	0	Up
Camk2d	8	Rest	2.01796	0.756174	1.82038	0.952	0.378	0	0	Up
Pcdh7	8	Rest	2.81411	1.63808	1.69665	0.986	0.675	0	0	Up
Arpp21	8	Rest	2.94853	2.07686	1.25755	0.999	0.788	0	0	Up
Tenm4	8	Rest	2.90771	1.92321	1.42033	0.998	0.683	0	0	Up
Sgcd	8	Rest	3.11768	1.80311	1.89652	0.972	0.644	0	0	Up
Necab1	8	Rest	1.57742	0.477965	1.58618	0.895	0.24	0	0	Up
Npas2	8	Rest	1.64208	0.723124	1.32577	0.966	0.415	0	0	Up
Asic2	8	Rest	3.63954	2.35736	1.84979	0.996	0.802	0	0	Up
Car10	8	Rest	2.59229	1.39922	1.72124	0.959	0.526	0	0	Up
Tenm2	8	Rest	4.59005	3.80479	1.13289	1	0.979	0	0	Up
Rgs6	8	Rest	1.97505	0.675627	1.87467	0.863	0.23	0	0	Up
Adcy8	8	Rest	1.58826	0.662059	1.33623	0.928	0.386	0	0	Up
Hs6st3	8	Rest	3.67317	2.63323	1.50031	0.995	0.805	0	0	Up
Fhod3	8	Rest	1.37286	0.371181	1.44512	0.851	0.207	0	0	Up
Cacna2d3	8	Rest	3.0864	2.0278	1.52723	0.992	0.761	0	0	Up
Ptprd	8	Rest	4.40154	3.67864	1.04293	1	0.99	0	0	Up
Lingo2	8	Rest	3.75911	2.91172	1.22252	0.999	0.891	0	0	Up
Phactr1	8	Rest	3.46504	2.74117	1.04433	0.999	0.924	0	0	Up
5730522E02Rik	8	Rest	2.74283	1.95442	1.13744	0.993	0.776	0	0	Up
Vwc2l	8	Rest	1.74329	0.564217	1.70104	0.78	0.145	0	0	Up
Cobl	8	Rest	1.25821	0.533852	1.04502	0.889	0.261	0	0	Up
Oxr1	8	Rest	2.97017	2.22088	1.081	0.998	0.9	0	0	Up
Gria4	8	Rest	2.49943	1.76077	1.06567	0.993	0.726	0	0	Up
Sorcs3	8	Rest	2.29372	1.34788	1.36456	0.939	0.534	0	0	Up
Pcdh15	8	Rest	2.83573	1.76399	1.54619	0.947	0.532	0	0	Up
Asap1	8	Rest	2.08373	1.25202	1.19991	0.965	0.659	0	0	Up
2024-03-01	8	Rest	2.95606	2.20209	1.08775	0.998	0.825	0	0	Up
Cacnb4	8	Rest	2.40003	1.67385	1.04766	0.99	0.792	0	0	Up
Satb2	8	Rest	1.16694	0.438478	1.05095	0.825	0.22	0	0	Up
Khdrbs2	8	Rest	2.39453	1.46415	1.34225	0.967	0.658	0	0	Up
Sv2b	8	Rest	1.79237	1.07324	1.03749	0.958	0.511	0	0	Up
D430041D05Rik	8	Rest	1.88644	1.17455	1.02704	0.964	0.636	0	0	Up
Fstl4	8	Rest	1.95691	0.975687	1.4156	0.918	0.434	0	0	Up
Dpp10	8	Rest	3.69195	2.63109	1.53049	0.97	0.689	0	0	Up
Il1rapl2	8	Rest	2.75521	1.02107	2.50183	0.772	0.306	0	0	Up
Cntn5	8	Rest	3.28312	2.2081	1.55091	0.956	0.706	0	0	Up
Tshz2	8	Rest	2.82726	1.40304	2.05472	0.751	0.251	0	0	Up
Unc5d	8	Rest	2.40826	1.65519	1.08645	0.938	0.546	0	0	Up
Galnt13	8	Rest	1.88773	1.18554	1.01304	0.947	0.644	0	0	Up
Grm8	8	Rest	2.08393	1.11279	1.40106	0.805	0.368	0	0	Up
Dcc	8	Rest	3.57189	2.49174	1.55832	0.971	0.86	0	0	Up
Tenm3	8	Rest	2.90908	1.98741	1.32968	0.966	0.663	0	0	Up
Hdac9	8	Rest	2.50161	1.59997	1.30079	0.945	0.751	0	0	Up
Epha3	8	Rest	1.75634	1.04106	1.03193	0.882	0.522	0	0	Up
Unc13c	8	Rest	1.19939	0.342244	1.23661	0.522	0.124	0	0	Up
Cpa6	8	Rest	1.09285	0.118889	1.40513	0.3	0.044	0	0	Up
Chsy3	8	Rest	2.08167	1.27843	1.15882	0.928	0.57	4.31872e-303	1.13531e-298	Up
Nrg1	8	Rest	3.14263	2.26424	1.26726	0.934	0.707	4.50126e-255	1.18329e-250	Up
Cntnap5b	8	Rest	2.03077	1.21239	1.18067	0.765	0.522	9.2466e-197	2.43075e-192	Up
Meis2	8	Rest	1.56518	0.857978	1.02028	0.597	0.352	5.44842e-162	1.43228e-157	Up
6530403H02Rik	8	Rest	1.76825	0.742474	1.47989	0.535	0.336	6.40701e-129	1.68428e-124	Up
Hcn1	9	Rest	3.08875	1.64861	2.07768	0.997	0.682	0	0	Up
Ldb2	9	Rest	2.53114	1.10056	2.06389	0.994	0.443	0	0	Up
Kcnh7	9	Rest	3.3937	2.01114	1.99462	0.999	0.725	0	0	Up
Ndst3	9	Rest	2.16626	0.775111	2.00701	0.982	0.361	0	0	Up
Cntn4	9	Rest	3.10204	1.67251	2.06237	0.996	0.567	0	0	Up
Grm8	9	Rest	2.41712	1.08883	1.91632	0.989	0.365	0	0	Up
Gm2164	9	Rest	2.30372	0.883327	2.0492	0.96	0.27	0	0	Up
Kcnn2	9	Rest	2.18385	1.23357	1.37098	0.993	0.639	0	0	Up
Slc35f1	9	Rest	2.42984	1.29284	1.64034	0.984	0.536	0	0	Up
Ntng1	9	Rest	2.49897	1.38792	1.60291	0.99	0.545	0	0	Up
Agbl4	9	Rest	2.81653	1.85763	1.38339	0.998	0.723	0	0	Up
Fras1	9	Rest	1.99286	0.538404	2.09834	0.895	0.291	0	0	Up
Astn2	9	Rest	2.65992	1.43484	1.7674	0.992	0.508	0	0	Up
Meg3	9	Rest	4.95026	4.12888	1.185	1	0.992	0	0	Up
Cadps2	9	Rest	2.40698	1.1243	1.85051	0.95	0.508	0	0	Up
Ptprn2	9	Rest	2.7878	2.03311	1.08878	0.996	0.781	0	0	Up
Tox	9	Rest	1.99114	0.897624	1.57761	0.956	0.313	0	0	Up
Caln1	9	Rest	2.31945	1.47397	1.21977	0.992	0.699	0	0	Up
Pex5l	9	Rest	3.24239	2.24509	1.43881	0.986	0.805	0	0	Up
Tmem132d	9	Rest	1.87604	0.867937	1.45439	0.962	0.378	0	0	Up
Ndst4	9	Rest	2.16051	0.676153	2.14147	0.869	0.316	0	0	Up
Chst8	9	Rest	1.06919	0.306978	1.09964	0.883	0.23	0	0	Up
Kctd8	9	Rest	1.71	0.542962	1.68368	0.867	0.191	0	0	Up
Ptprt	9	Rest	2.67996	1.53515	1.6516	0.969	0.416	0	0	Up
Pde1a	9	Rest	2.63631	1.75282	1.27461	0.995	0.671	0	0	Up
Adgra1	9	Rest	1.04759	0.319299	1.0507	0.885	0.246	0	0	Up
Rit2	9	Rest	1.82546	1.0165	1.16709	0.981	0.63	0	0	Up
Galnt9	9	Rest	1.35229	0.577301	1.11808	0.937	0.394	0	0	Up
Mpped1	9	Rest	1.37569	0.617541	1.09378	0.957	0.349	0	0	Up
Thrb	9	Rest	2.10727	1.27164	1.20556	0.982	0.623	0	0	Up
Stac	9	Rest	1.24639	0.212841	1.4911	0.768	0.112	0	0	Up
Parm1	9	Rest	1.3917	0.557752	1.20314	0.917	0.33	0	0	Up
Zfp385b	9	Rest	2.16901	1.38681	1.12848	0.992	0.613	0	0	Up
Xylt1	9	Rest	1.94493	1.20547	1.06681	0.98	0.554	0	0	Up
Cntn3	9	Rest	2.16781	1.34627	1.18523	0.99	0.653	0	0	Up
Garnl3	9	Rest	1.50836	0.76466	1.07294	0.956	0.4	0	0	Up
Grm5	9	Rest	3.73318	3.02695	1.01887	1	0.945	0	0	Up
Slc8a1	9	Rest	3.19945	2.49415	1.01753	0.998	0.888	0	0	Up
Fam189a1	9	Rest	2.23933	1.52514	1.03035	0.992	0.691	0	0	Up
Lrrtm3	9	Rest	1.92245	1.1243	1.1515	0.973	0.486	0	0	Up
Ralyl	9	Rest	3.18098	2.47915	1.01254	0.999	0.879	0	0	Up
Cttnbp2	9	Rest	2.97217	2.27669	1.00336	0.997	0.906	0	0	Up
Lrrtm4	9	Rest	4.43982	3.6325	1.16471	1	0.954	0	0	Up
Cdh6	9	Rest	1.19074	0.28281	1.30987	0.78	0.147	0	0	Up
Sox5	9	Rest	2.34949	1.41131	1.35352	0.966	0.526	0	0	Up
Asic2	9	Rest	3.15433	2.41143	1.07179	0.995	0.803	0	0	Up
Rab3c	9	Rest	1.76515	1.03949	1.04691	0.979	0.578	0	0	Up
Brinp3	9	Rest	2.45836	1.25813	1.73156	0.936	0.473	0	0	Up
Cntn6	9	Rest	1.2779	0.548973	1.05163	0.835	0.196	0	0	Up
Samd5	9	Rest	1.55461	0.649564	1.3057	0.867	0.347	0	0	Up
Sv2b	9	Rest	1.7999	1.07806	1.04139	0.983	0.512	0	0	Up
Sgcz	9	Rest	2.95034	2.13232	1.18015	0.964	0.602	0	0	Up
Trpc4	9	Rest	1.81808	1.06935	1.0802	0.958	0.58	0	0	Up
Osbpl6	9	Rest	2.02578	1.31817	1.02085	0.984	0.71	0	0	Up
Etv1	9	Rest	1.44247	0.535265	1.30882	0.836	0.338	0	0	Up
Ptprr	9	Rest	1.47335	0.744522	1.05148	0.93	0.498	0	0	Up
Etv5	9	Rest	1.22093	0.364511	1.23554	0.778	0.246	0	0	Up
Gm6260	9	Rest	0.744747	0.0380004	1.01962	0.617	0.013	0	0	Up
Cntnap5b	9	Rest	2.12558	1.21188	1.31819	0.89	0.519	0	0	Up
Khdrbs2	9	Rest	2.21506	1.48444	1.05407	0.973	0.659	0	0	Up
Pde11a	9	Rest	1.33039	0.413691	1.32251	0.728	0.15	0	0	Up
Ankrd33b	9	Rest	1.38114	0.657573	1.04389	0.886	0.429	0	0	Up
Efna5	9	Rest	1.6436	0.744814	1.29667	0.828	0.287	0	0	Up
Dpp10	9	Rest	3.5101	2.65504	1.23359	0.959	0.691	0	0	Up
Gm2115	9	Rest	1.19646	0.444288	1.08516	0.756	0.222	0	0	Up
Cntnap5a	9	Rest	2.46292	1.70367	1.09536	0.961	0.623	0	0	Up
Tshz2	9	Rest	2.59996	1.44396	1.66775	0.709	0.255	0	0	Up
Gm30382	9	Rest	1.23164	0.512056	1.03814	0.692	0.204	0	0	Up
Rspo2	9	Rest	1.13424	0.354532	1.12489	0.667	0.205	0	0	Up
Fn1	9	Rest	1.12845	0.146959	1.416	0.525	0.051	0	0	Up
Rxfp1	9	Rest	0.981498	0.208994	1.11449	0.487	0.085	0	0	Up
Cntn5	9	Rest	3.01379	2.23855	1.11845	0.931	0.708	1.42393e-214	3.74324e-210	Up
Tenm3	9	Rest	2.75381	2.00594	1.07895	0.959	0.665	2.72817e-199	7.17181e-195	Up
Hs3st4	10	Rest	3.22054	1.83858	1.99375	0.995	0.601	0	0	Up
Cpne7	10	Rest	2.56706	1.17764	2.00451	0.978	0.474	0	0	Up
Mgat4c	10	Rest	3.17403	1.97974	1.723	0.998	0.642	0	0	Up
Prkca	10	Rest	2.91214	2.04079	1.25709	0.999	0.863	0	0	Up
Grik4	10	Rest	2.39692	1.39579	1.44432	0.99	0.606	0	0	Up
Cacna1c	10	Rest	2.99905	2.24486	1.08807	1	0.827	0	0	Up
Schip1	10	Rest	3.36744	2.53606	1.19943	1	0.886	0	0	Up
Cpne4	10	Rest	2.15992	1.23405	1.33575	0.989	0.522	0	0	Up
Spock1	10	Rest	2.45056	1.47312	1.41014	0.984	0.537	0	0	Up
Khdrbs3	10	Rest	2.43856	1.60728	1.19929	0.999	0.66	0	0	Up
Efr3b	10	Rest	1.65544	0.850011	1.16199	0.988	0.472	0	0	Up
Dgkb	10	Rest	2.77889	2.01161	1.10695	1	0.816	0	0	Up
Shisa6	10	Rest	2.87312	1.92763	1.36405	0.992	0.722	0	0	Up
9530026P05Rik	10	Rest	1.59474	0.751527	1.2165	0.916	0.258	0	0	Up
Akap13	10	Rest	1.59228	0.792591	1.15371	0.963	0.445	0	0	Up
Col6a1	10	Rest	1.71645	0.194898	2.19514	0.713	0.08	0	0	Up
Tenm4	10	Rest	2.76338	1.94548	1.17998	0.997	0.685	0	0	Up
Dgkg	10	Rest	2.5295	1.80707	1.04226	0.999	0.745	0	0	Up
Pde1a	10	Rest	2.68274	1.75293	1.34144	0.999	0.672	0	0	Up
Raver2	10	Rest	1.3501	0.603888	1.07656	0.914	0.359	0	0	Up
Gm32647	10	Rest	2.36614	1.01534	1.94879	0.843	0.285	0	0	Up
Slit2	10	Rest	1.90312	1.02362	1.26885	0.935	0.429	0	0	Up
Sv2b	10	Rest	1.79763	1.08068	1.03434	0.983	0.513	0	0	Up
Ptprg	10	Rest	2.57144	1.85294	1.03658	0.995	0.779	0	0	Up
Nkain3	10	Rest	2.46272	1.64765	1.17589	0.977	0.698	0	0	Up
Ccbe1	10	Rest	1.43792	0.723764	1.03031	0.895	0.35	0	0	Up
A830018L16Rik	10	Rest	2.02939	1.26913	1.09682	0.969	0.583	0	0	Up
Plcxd3	10	Rest	1.33253	0.477174	1.23402	0.744	0.212	0	0	Up
Htr2c	10	Rest	1.65298	0.591798	1.53096	0.69	0.252	0	0	Up
4930467D21Rik	10	Rest	0.803868	0.109287	1.00207	0.472	0.058	0	0	Up
Col11a1	10	Rest	1.3681	0.46918	1.29687	0.572	0.185	0	0	Up
Trhde	10	Rest	1.80307	1.05095	1.08508	0.864	0.479	1.69517e-295	4.45627e-291	Up
Tead1	10	Rest	1.6388	0.909594	1.05202	0.862	0.506	1.18771e-256	3.12225e-252	Up
Zfp804a	10	Rest	2.08036	1.33829	1.07058	0.974	0.636	7.68133e-256	2.01927e-251	Up
Gabrg3	10	Rest	2.60652	1.80081	1.16238	0.856	0.609	1.39265e-178	3.66099e-174	Up
Sgcd	10	Rest	2.96239	1.83771	1.62257	0.895	0.649	4.44277e-167	1.16792e-162	Up
Sgcz	11	Rest	4.26394	1.97075	3.30837	0.999	0.603	0	0	Up
Lrrc4c	11	Rest	4.27095	2.72896	2.22462	1	0.945	0	0	Up
Tshz2	11	Rest	3.51099	1.32953	3.14718	0.999	0.25	0	0	Up
Gpc6	11	Rest	3.06024	1.19129	2.69633	0.996	0.346	0	0	Up
Pdzrn3	11	Rest	2.39985	0.571886	2.63719	0.987	0.173	0	0	Up
Dpp10	11	Rest	4.57063	2.54388	2.92398	1	0.691	0	0	Up
Vwc2l	11	Rest	2.30108	0.525044	2.56227	0.975	0.147	0	0	Up
Gm28905	11	Rest	2.08279	0.410655	2.41239	0.958	0.212	0	0	Up
Zmat4	11	Rest	2.6918	1.42291	1.83061	0.998	0.632	0	0	Up
Tshz3	11	Rest	2.10438	0.644698	2.10587	0.98	0.335	0	0	Up
Lingo2	11	Rest	4.04252	2.90598	1.63968	1	0.892	0	0	Up
Cntn5	11	Rest	3.61992	2.19807	2.05129	1	0.708	0	0	Up
Hs6st3	11	Rest	3.96189	2.62793	1.9245	1	0.806	0	0	Up
Nrg1	11	Rest	3.61718	2.24138	1.98486	1	0.707	0	0	Up
Tox	11	Rest	2.36818	0.873048	2.15703	0.985	0.315	0	0	Up
Ptprd	11	Rest	4.62421	3.67646	1.36731	1	0.99	0	0	Up
Ldb2	11	Rest	2.46095	1.1239	1.92895	0.992	0.446	0	0	Up
Asap1	11	Rest	2.33798	1.24843	1.5719	0.992	0.661	0	0	Up
Ptprt	11	Rest	2.89336	1.52731	1.97079	0.998	0.418	0	0	Up
Mgat4c	11	Rest	3.27243	1.97761	1.86803	0.998	0.643	0	0	Up
Kcnb2	11	Rest	3.05285	2.05816	1.43503	1	0.782	0	0	Up
Cux2	11	Rest	1.6989	0.410271	1.8591	0.912	0.17	0	0	Up
Khdrbs2	11	Rest	2.62911	1.46286	1.68254	0.992	0.66	0	0	Up
Ralyl	11	Rest	3.43269	2.46977	1.38919	1	0.879	0	0	Up
Arpp21	11	Rest	2.95923	2.0903	1.2536	1	0.79	0	0	Up
Gm49906	11	Rest	1.39017	0.125454	1.8246	0.832	0.062	0	0	Up
Satb2	11	Rest	1.59935	0.420926	1.7001	0.911	0.224	0	0	Up
Fat3	11	Rest	2.56881	1.53013	1.49849	0.994	0.694	0	0	Up
Prr16	11	Rest	2.07294	0.898674	1.69411	0.957	0.389	0	0	Up
5730522E02Rik	11	Rest	2.89555	1.95747	1.35337	1	0.778	0	0	Up
Kcnq5	11	Rest	3.35482	2.45177	1.30283	1	0.799	0	0	Up
Meis2	11	Rest	1.95615	0.843837	1.60473	0.943	0.345	0	0	Up
Kcnh7	11	Rest	3.03045	2.05622	1.40551	0.998	0.727	0	0	Up
Samd5	11	Rest	1.60938	0.653654	1.37883	0.911	0.349	0	0	Up
Gm2164	11	Rest	1.92147	0.931609	1.42807	0.943	0.274	0	0	Up
Mlip	11	Rest	1.57961	0.634332	1.36375	0.904	0.425	0	0	Up
Sema6d	11	Rest	2.42515	1.55754	1.2517	0.99	0.656	0	0	Up
Cdh20	11	Rest	2.06807	1.12987	1.35354	0.963	0.361	0	0	Up
Unc5d	11	Rest	2.59088	1.65589	1.3489	0.983	0.549	0	0	Up
Rasgef1b	11	Rest	1.68948	0.742248	1.36657	0.917	0.349	0	0	Up
Cacnb4	11	Rest	2.45047	1.68199	1.10868	0.991	0.794	0	0	Up
Pam	11	Rest	2.15691	1.39551	1.09847	0.986	0.728	0	0	Up
Cit	11	Rest	1.43263	0.575681	1.23631	0.88	0.29	0	0	Up
Tenm2	11	Rest	4.60818	3.81587	1.14306	1	0.979	0	0	Up
Gria4	11	Rest	2.49222	1.77222	1.03874	0.999	0.728	0	0	Up
Cobl	11	Rest	1.42545	0.535198	1.28436	0.858	0.268	0	0	Up
Adcy8	11	Rest	1.5403	0.680422	1.24054	0.9	0.392	0	0	Up
Ntm	11	Rest	3.25323	2.46223	1.14118	0.998	0.708	0	0	Up
Kcnh5	11	Rest	1.31809	0.309463	1.45514	0.778	0.213	0	0	Up
Mef2c	11	Rest	2.01228	1.2292	1.12974	0.957	0.594	0	0	Up
Gpr158	11	Rest	2.30006	1.58469	1.03205	0.987	0.764	0	0	Up
Car10	11	Rest	2.32926	1.44102	1.28145	0.96	0.531	0	0	Up
Runx1t1	11	Rest	1.87691	1.0806	1.14884	0.956	0.547	0	0	Up
Chsy3	11	Rest	2.1459	1.28722	1.23882	0.951	0.573	0	0	Up
Rmst	11	Rest	1.5918	0.589036	1.44669	0.773	0.146	0	0	Up
Fut9	11	Rest	2.00815	1.28121	1.04875	0.975	0.713	0	0	Up
Epha3	11	Rest	1.87794	1.04502	1.20166	0.938	0.525	0	0	Up
Tenm4	11	Rest	2.68351	1.95343	1.05329	0.994	0.686	0	0	Up
Hecw1	11	Rest	1.99738	1.30399	1.00036	0.974	0.7	0	0	Up
Cntn3	11	Rest	2.06178	1.35857	1.01452	0.977	0.655	0	0	Up
Bmper	11	Rest	1.00547	0.194302	1.17026	0.689	0.111	0	0	Up
Astn2	11	Rest	2.19218	1.47846	1.02968	0.957	0.512	0	0	Up
Mcc	11	Rest	1.31485	0.616155	1.008	0.807	0.314	0	0	Up
Adgrl2	11	Rest	1.56668	0.601468	1.39251	0.747	0.312	0	0	Up
Chrm2	11	Rest	1.04277	0.252482	1.14014	0.608	0.093	0	0	Up
Gm30382	11	Rest	1.7919	0.477949	1.89563	0.649	0.208	0	0	Up
Npsr1	11	Rest	1.17866	0.0727739	1.59546	0.41	0.022	0	0	Up
Rit2	11	Rest	1.73236	1.02792	1.01628	0.924	0.633	4.13734e-294	1.08762e-289	Up
A330008L17Rik	11	Rest	1.61495	0.761285	1.23157	0.731	0.413	3.05194e-211	8.02294e-207	Up
Tenm3	11	Rest	2.77524	2.01053	1.10324	0.884	0.668	7.28956e-197	1.91628e-192	Up
Fmn1	11	Rest	1.56581	0.869012	1.00527	0.75	0.522	1.09306e-145	2.87342e-141	Up
Inpp5d	12	Rest	2.99209	0.101607	4.17009	0.961	0.025	0	0	Up
Plxdc2	12	Rest	3.64528	1.36165	3.29458	0.988	0.564	0	0	Up
Zfhx3	12	Rest	3.09072	0.52434	3.7025	0.965	0.186	0	0	Up
Srgap2	12	Rest	3.16975	1.1899	2.85632	0.973	0.71	0	0	Up
Tgfbr1	12	Rest	2.96614	0.342448	3.78519	0.928	0.181	0	0	Up
Elmo1	12	Rest	3.34519	1.37896	2.83667	0.984	0.459	0	0	Up
Tanc2	12	Rest	3.36832	1.89634	2.12361	0.985	0.892	0	0	Up
Mertk	12	Rest	2.91497	0.656498	3.25829	0.936	0.131	0	0	Up
Ldlrad4	12	Rest	3.03109	1.40102	2.35169	0.961	0.756	0	0	Up
Pag1	12	Rest	2.6217	0.540905	3.00195	0.887	0.389	0	0	Up
Gm42418	12	Rest	6.00422	4.99911	1.45006	1	1	0	0	Up
Csmd3	12	Rest	3.91664	2.70003	1.7552	0.991	0.96	0	0	Up
Dock8	12	Rest	2.2973	0.065688	3.21954	0.828	0.026	0	0	Up
Epb41l2	12	Rest	2.53554	0.395232	3.08782	0.858	0.175	0	0	Up
Hexb	12	Rest	2.39977	0.161559	3.22905	0.839	0.118	0	0	Up
Ikzf1	12	Rest	2.30673	0.0495862	3.25636	0.804	0.016	0	0	Up
Maml3	12	Rest	2.7915	1.09677	2.44498	0.901	0.468	0	0	Up
Tmcc3	12	Rest	2.77603	0.988235	2.57924	0.893	0.506	0	0	Up
Apbb1ip	12	Rest	2.32856	0.107217	3.20472	0.796	0.054	0	0	Up
Dock2	12	Rest	2.16747	0.0653049	3.03279	0.79	0.026	0	0	Up
Csf1r	12	Rest	2.20812	0.0566225	3.10395	0.789	0.027	0	0	Up
Slco2b1	12	Rest	2.24716	0.0604492	3.15476	0.777	0.023	0	0	Up
Lyn	12	Rest	2.31223	0.200491	3.0466	0.801	0.141	0	0	Up
Mef2a	12	Rest	2.61299	1.05123	2.25314	0.881	0.71	0	0	Up
Pde3b	12	Rest	2.51797	0.580487	2.79519	0.843	0.46	0	0	Up
Nav2	12	Rest	3.29687	2.08911	1.74243	0.96	0.863	0	0	Up
Selplg	12	Rest	2.1554	0.0444697	3.04543	0.758	0.022	0	0	Up
Ccnd3	12	Rest	2.58194	0.429679	3.10505	0.805	0.189	0	0	Up
Numb	12	Rest	2.52319	0.837867	2.43141	0.857	0.603	0	0	Up
Ivns1abp	12	Rest	2.22466	0.383894	2.65566	0.806	0.314	0	0	Up
Ssh2	12	Rest	2.81548	1.63056	1.70948	0.921	0.87	0	0	Up
Itgb5	12	Rest	2.13828	0.13563	2.88921	0.749	0.053	0	0	Up
Ankrd44	12	Rest	2.21487	0.441175	2.5589	0.79	0.234	0	0	Up
Fli1	12	Rest	2.1319	0.145923	2.86516	0.735	0.03	0	0	Up
Runx1	12	Rest	2.10763	0.0472191	2.97255	0.721	0.014	0	0	Up
Arhgap45	12	Rest	1.95061	0.0356552	2.76269	0.719	0.015	0	0	Up
Foxn3	12	Rest	2.5947	1.32436	1.83271	0.891	0.723	0	0	Up
Fyb	12	Rest	2.03967	0.0542829	2.86431	0.708	0.018	0	0	Up
Ly86	12	Rest	2.17923	0.0421865	3.0831	0.706	0.017	0	0	Up
Sirpa	12	Rest	2.28807	0.6406	2.3768	0.804	0.5	0	0	Up
Dleu2	12	Rest	2.46749	1.03963	2.05996	0.845	0.618	0	0	Up
4933406I18Rik	12	Rest	2.57971	0.876097	2.45779	0.811	0.57	0	0	Up
Dock4	12	Rest	3.28266	2.44646	1.20638	0.984	0.929	0	0	Up
Zfp710	12	Rest	2.09863	0.307161	2.58454	0.741	0.243	0	0	Up
Siglech	12	Rest	1.98621	0.0286285	2.82419	0.675	0.014	0	0	Up
Adap2	12	Rest	1.94515	0.064829	2.71272	0.677	0.021	0	0	Up
Gab2	12	Rest	2.32857	0.836145	2.15312	0.802	0.472	0	0	Up
Rreb1	12	Rest	2.30787	0.786787	2.19445	0.785	0.426	0	0	Up
Ophn1	12	Rest	2.23864	0.726692	2.18128	0.785	0.548	0	0	Up
Mbnl1	12	Rest	2.41627	1.00112	2.04163	0.815	0.655	0	0	Up
Cx3cr1	12	Rest	1.8949	0.0838274	2.61283	0.667	0.062	0	0	Up
Hpgds	12	Rest	1.89573	0.0816498	2.61716	0.668	0.07	0	0	Up
Cmss1	12	Rest	3.60131	2.754	1.22241	0.982	0.988	0	0	Up
P2ry12	12	Rest	1.93569	0.114011	2.62813	0.662	0.097	0	0	Up
Chd9	12	Rest	2.36762	1.3516	1.46581	0.853	0.812	0	0	Up
Lair1	12	Rest	1.81917	0.0787575	2.51089	0.641	0.041	0	0	Up
0610040J01Rik	12	Rest	1.88889	0.12687	2.54206	0.647	0.069	0	0	Up
Slc9a9	12	Rest	2.36368	1.19351	1.6882	0.82	0.67	0	0	Up
Pip4k2a	12	Rest	2.22777	0.975671	1.8064	0.796	0.544	0	0	Up
Entpd1	12	Rest	1.85634	0.0966806	2.53866	0.622	0.042	0	0	Up
Snx29	12	Rest	2.18282	0.884018	1.87377	0.777	0.622	0	0	Up
Lgmn	12	Rest	1.84078	0.222006	2.3354	0.663	0.169	0	0	Up
Chn2	12	Rest	1.96871	0.47403	2.15636	0.682	0.185	0	0	Up
Inpp4b	12	Rest	2.28522	1.08209	1.73576	0.791	0.496	0	0	Up
Cfh	12	Rest	1.78626	0.115637	2.4102	0.601	0.031	0	0	Up
Tbxas1	12	Rest	1.78098	0.0543838	2.49095	0.591	0.029	0	0	Up
Lrmda	12	Rest	2.42184	0.605828	2.61995	0.652	0.159	0	0	Up
Pmepa1	12	Rest	1.9227	0.221446	2.45439	0.629	0.158	0	0	Up
Csf3r	12	Rest	1.65953	0.021104	2.36375	0.567	0.01	0	0	Up
Agmo	12	Rest	1.95272	0.422541	2.20759	0.632	0.112	0	0	Up
E230029C05Rik	12	Rest	2.04129	0.341395	2.45244	0.662	0.288	0	0	Up
Serinc3	12	Rest	1.83861	0.445795	2.0094	0.679	0.337	0	0	Up
Gm2629	12	Rest	1.60742	0.0146129	2.29793	0.557	0.009	0	0	Up
Abca9	12	Rest	1.66023	0.0593622	2.30957	0.567	0.029	0	0	Up
Gm10790	12	Rest	1.65809	0.0192903	2.36429	0.55	0.01	0	0	Up
Il6ra	12	Rest	1.6412	0.134085	2.17431	0.577	0.107	0	0	Up
Lpcat2	12	Rest	1.6766	0.164897	2.18093	0.581	0.132	0	0	Up
Cyth4	12	Rest	1.56308	0.0317015	2.20931	0.531	0.021	0	0	Up
Fgd2	12	Rest	1.53805	0.0253234	2.18241	0.524	0.015	0	0	Up
Myo1f	12	Rest	1.5631	0.0313358	2.20987	0.522	0.016	0	0	Up
St3gal6	12	Rest	1.66995	0.18335	2.14471	0.549	0.082	0	0	Up
Ptprc	12	Rest	1.50974	0.0362262	2.12583	0.511	0.013	0	0	Up
Unc93b1	12	Rest	1.48401	0.0540291	2.06303	0.517	0.027	0	0	Up
Otulinl	12	Rest	1.66157	0.214952	2.08703	0.588	0.204	0	0	Up
Itgam	12	Rest	1.48825	0.0193857	2.11913	0.501	0.011	0	0	Up
Arhgap22	12	Rest	1.61229	0.104971	2.17461	0.537	0.092	0	0	Up
Itpr2	12	Rest	1.69294	0.45193	1.7904	0.601	0.192	0	0	Up
Ctss	12	Rest	1.51649	0.0374876	2.13376	0.5	0.019	0	0	Up
Wasf2	12	Rest	1.7337	0.390954	1.93718	0.607	0.265	0	0	Up
Rasgrp3	12	Rest	1.60791	0.240175	1.97323	0.53	0.07	0	0	Up
Bmp2k	12	Rest	1.65327	0.332302	1.90575	0.561	0.17	0	0	Up
Rgs10	12	Rest	1.44057	0.0541636	2.00016	0.487	0.04	0	0	Up
Maf	12	Rest	1.66134	0.352225	1.88865	0.541	0.121	0	0	Up
Pik3ap1	12	Rest	1.38853	0.0289642	1.96143	0.467	0.011	0	0	Up
Plcg2	12	Rest	1.48132	0.116872	1.96849	0.506	0.091	0	0	Up
Tgfbr2	12	Rest	1.47222	0.110818	1.96409	0.488	0.051	0	0	Up
Col27a1	12	Rest	1.42395	0.0597105	1.96818	0.468	0.027	0	0	Up
Capn3	12	Rest	1.43864	0.0561384	1.99453	0.467	0.046	0	0	Up
Rrbp1	12	Rest	1.56961	0.300956	1.83028	0.542	0.201	0	0	Up
8030442B05Rik	12	Rest	1.43518	0.0157628	2.04779	0.44	0.009	0	0	Up
Blnk	12	Rest	1.39138	0.0373656	1.95343	0.45	0.026	0	0	Up
Nckap1l	12	Rest	1.32951	0.0162359	1.89465	0.436	0.011	0	0	Up
Itga6	12	Rest	1.51756	0.242335	1.83977	0.502	0.132	0	0	Up
Cd84	12	Rest	1.36516	0.0192995	1.94166	0.432	0.009	0	0	Up
Vsir	12	Rest	1.25516	0.0218052	1.77936	0.43	0.013	0	0	Up
Fermt3	12	Rest	1.33387	0.0380446	1.86948	0.43	0.026	0	0	Up
Pld1	12	Rest	1.45744	0.285539	1.6907	0.48	0.098	0	0	Up
Gm5086	12	Rest	1.35703	0.0361298	1.90565	0.423	0.026	0	0	Up
Irf8	12	Rest	1.239	0.0221306	1.75558	0.414	0.014	0	0	Up
Abi3	12	Rest	1.25059	0.0126977	1.7859	0.405	0.007	0	0	Up
Cdh23	12	Rest	1.33237	0.0459943	1.85585	0.417	0.031	0	0	Up
Sall1	12	Rest	1.27768	0.0613041	1.75485	0.414	0.029	0	0	Up
AU020206	12	Rest	1.38605	0.031611	1.95404	0.403	0.013	0	0	Up
Dapp1	12	Rest	1.23921	0.0507714	1.71456	0.399	0.023	0	0	Up
Hck	12	Rest	1.2505	0.0228173	1.77117	0.392	0.017	0	0	Up
Il10ra	12	Rest	1.18016	0.0145065	1.68169	0.382	0.008	0	0	Up
Stab1	12	Rest	1.24439	0.0436944	1.73223	0.385	0.012	0	0	Up
Rcsd1	12	Rest	1.22948	0.051819	1.699	0.388	0.019	0	0	Up
Lrrk1	12	Rest	1.20032	0.0868534	1.60639	0.386	0.025	0	0	Up
Ifitm10	12	Rest	1.31335	0.100024	1.75046	0.419	0.087	0	0	Up
Itga9	12	Rest	1.26169	0.126133	1.63826	0.402	0.059	0	0	Up
Lcp2	12	Rest	1.14671	0.0179988	1.62839	0.364	0.011	0	0	Up
Rbm47	12	Rest	1.23674	0.0433377	1.72172	0.366	0.016	0	0	Up
Rps6ka1	12	Rest	1.18667	0.0820019	1.59371	0.381	0.059	0	0	Up
Irak2	12	Rest	1.27889	0.228361	1.51559	0.409	0.097	0	0	Up
Ptgs1	12	Rest	1.10259	0.0342332	1.54132	0.355	0.028	0	0	Up
F11r	12	Rest	1.09707	0.024312	1.54767	0.344	0.015	0	0	Up
Tnfrsf11a	12	Rest	1.1866	0.0570529	1.6296	0.359	0.046	0	0	Up
Fmnl3	12	Rest	1.12447	0.0713271	1.51936	0.355	0.038	0	0	Up
Vav1	12	Rest	1.06038	0.0118244	1.51275	0.332	0.006	0	0	Up
Anxa3	12	Rest	1.12155	0.0529765	1.54163	0.337	0.019	0	0	Up
Cd33	12	Rest	1.06484	0.0114948	1.51965	0.326	0.006	0	0	Up
Mlxipl	12	Rest	1.06092	0.0245493	1.49517	0.319	0.012	0	0	Up
Arhgap25	12	Rest	1.06665	0.0389002	1.48273	0.324	0.026	0	0	Up
Spi1	12	Rest	0.973834	0.0111154	1.38891	0.309	0.006	0	0	Up
Wdfy4	12	Rest	1.02083	0.0169837	1.44825	0.308	0.01	0	0	Up
Fcrls	12	Rest	1.0244	0.0141806	1.45743	0.301	0.009	0	0	Up
Cmtm7	12	Rest	0.994811	0.0182877	1.40882	0.303	0.012	0	0	Up
Bin2	12	Rest	0.953072	0.0081102	1.36329	0.297	0.005	0	0	Up
Pik3r5	12	Rest	0.984465	0.0180296	1.39427	0.3	0.01	0	0	Up
Pros1	12	Rest	1.08286	0.101792	1.41538	0.337	0.068	0	0	Up
Elf4	12	Rest	0.985317	0.0172149	1.39668	0.294	0.008	0	0	Up
Nfatc1	12	Rest	0.978104	0.0481008	1.34171	0.299	0.021	0	0	Up
Cd180	12	Rest	1.0077	0.0139096	1.43373	0.286	0.008	0	0	Up
Prkcd	12	Rest	1.03235	0.107879	1.33373	0.325	0.064	0	0	Up
Tlr7	12	Rest	0.953612	0.0123199	1.358	0.283	0.007	0	0	Up
C1qb	12	Rest	0.932727	0.0284133	1.30465	0.287	0.016	0	0	Up
Cd86	12	Rest	0.979282	0.0165822	1.38888	0.278	0.007	0	0	Up
Tec	12	Rest	0.968186	0.0452435	1.33152	0.288	0.02	0	0	Up
Syk	12	Rest	0.93089	0.0269096	1.30417	0.283	0.019	0	0	Up
2610203C22Rik	12	Rest	0.969936	0.040805	1.34045	0.295	0.037	0	0	Up
Gpr34	12	Rest	0.93279	0.0170884	1.32108	0.278	0.014	0	0	Up
Rhoh	12	Rest	0.929923	0.00838208	1.3295	0.27	0.005	0	0	Up
A630001G21Rik	12	Rest	0.891086	0.010328	1.27066	0.268	0.006	0	0	Up
Ncf1	12	Rest	0.912155	0.0160083	1.29287	0.273	0.014	0	0	Up
Bank1	12	Rest	1.02053	0.0286265	1.43102	0.273	0.014	0	0	Up
P2ry6	12	Rest	0.904961	0.0146273	1.28448	0.27	0.013	0	0	Up
Hk2	12	Rest	0.906174	0.015231	1.28536	0.268	0.011	0	0	Up
Rin3	12	Rest	0.937206	0.0412004	1.29266	0.276	0.022	0	0	Up
Cd37	12	Rest	0.895822	0.00923177	1.27908	0.261	0.005	0	0	Up
Slc7a7	12	Rest	0.921145	0.0194117	1.30093	0.264	0.011	0	0	Up
Casp8	12	Rest	0.893188	0.0197874	1.26005	0.262	0.011	0	0	Up
Tgfb1	12	Rest	0.888271	0.0181272	1.25535	0.254	0.009	0	0	Up
Sipa1	12	Rest	0.887725	0.0505658	1.20777	0.271	0.038	0	0	Up
Mir142hg	12	Rest	0.826123	0.0173429	1.16682	0.248	0.009	0	0	Up
Tcirg1	12	Rest	0.912935	0.0655769	1.22248	0.273	0.043	0	0	Up
Havcr2	12	Rest	0.826257	0.0105856	1.17676	0.245	0.008	0	0	Up
Adap2os	12	Rest	0.863224	0.0186574	1.21845	0.247	0.012	0	0	Up
Pld4	12	Rest	0.828263	0.0117603	1.17796	0.24	0.007	0	0	Up
Pla2g4a	12	Rest	0.939112	0.11575	1.18786	0.264	0.041	0	0	Up
Cmklr1	12	Rest	0.859589	0.0118744	1.22299	0.237	0.008	0	0	Up
A830008E24Rik	12	Rest	0.929693	0.0227485	1.30844	0.236	0.01	0	0	Up
Abcc3	12	Rest	0.812652	0.00770832	1.16129	0.23	0.005	0	0	Up
Trem2	12	Rest	0.766393	0.0113952	1.08923	0.23	0.007	0	0	Up
Gna15	12	Rest	0.776937	0.00648455	1.11153	0.226	0.005	0	0	Up
Btk	12	Rest	0.796789	0.0200491	1.1206	0.231	0.015	0	0	Up
Arhgap30	12	Rest	0.773704	0.00934444	1.10274	0.224	0.006	0	0	Up
Lcp1	12	Rest	0.859597	0.0757609	1.13084	0.246	0.038	0	0	Up
Mlph	12	Rest	0.788731	0.00818909	1.12608	0.22	0.006	0	0	Up
BC035044	12	Rest	0.727495	0.00706291	1.03936	0.212	0.004	0	0	Up
C1qc	12	Rest	0.772308	0.0192924	1.08637	0.217	0.012	0	0	Up
Arap3	12	Rest	0.783645	0.024699	1.09493	0.218	0.015	0	0	Up
Pik3cg	12	Rest	0.757843	0.00857314	1.08097	0.209	0.005	0	0	Up
Ctsh	12	Rest	0.749905	0.0249906	1.04583	0.215	0.012	0	0	Up
Trim30a	12	Rest	0.805397	0.033128	1.11415	0.218	0.016	0	0	Up
Epsti1	12	Rest	0.818761	0.0236024	1.14717	0.213	0.01	0	0	Up
Hpgd	12	Rest	0.85395	0.0216216	1.2008	0.217	0.016	0	0	Up
Tmem119	12	Rest	0.745708	0.0158657	1.05294	0.207	0.009	0	0	Up
Mafb	12	Rest	0.766277	0.0339004	1.0566	0.218	0.025	0	0	Up
Baz1a	12	Rest	0.747807	0.0352213	1.02804	0.208	0.018	0	0	Up
Sla	12	Rest	0.734696	0.0208683	1.02984	0.206	0.018	0	0	Up
Adgre1	12	Rest	0.712949	0.0141068	1.00822	0.192	0.006	0	0	Up
Ltc4s	12	Rest	0.733698	0.00786177	1.04716	0.191	0.006	0	0	Up
Mef2c	12	Rest	2.41607	1.20208	1.75141	0.806	0.597	4.18087e-303	1.09907e-298	Up
Sparc	12	Rest	0.977755	0.133039	1.21867	0.303	0.059	1.28568e-300	3.37979e-296	Up
Fam49b	12	Rest	2.1976	1.01528	1.70572	0.786	0.671	1.82701e-298	4.80284e-294	Up
Cflar	12	Rest	1.24293	0.157188	1.5664	0.393	0.105	1.14474e-291	3.0093e-287	Up
Rapgef5	12	Rest	2.37126	1.30451	1.539	0.819	0.716	3.21559e-287	8.45314e-283	Up
Slc8a1	12	Rest	3.25956	2.49665	1.10065	0.973	0.89	2.33014e-280	6.12548e-276	Up
Picalm	12	Rest	2.20743	0.947277	1.81802	0.767	0.63	1.29941e-279	3.4159e-275	Up
Mylip	12	Rest	1.48545	0.191645	1.86656	0.483	0.178	6.60223e-273	1.73559e-268	Up
Macf1	12	Rest	2.81608	2.11013	1.01846	0.938	0.933	1.08767e-266	2.85926e-262	Up
Fchsd2	12	Rest	2.18232	0.874352	1.887	0.736	0.554	4.10933e-266	1.08026e-261	Up
Fam102b	12	Rest	1.31609	0.153121	1.67781	0.41	0.126	3.59624e-265	9.45381e-261	Up
Lhfpl2	12	Rest	1.35096	0.176321	1.69465	0.393	0.117	1.21633e-256	3.19748e-252	Up
Ubash3b	12	Rest	2.06509	0.850362	1.75248	0.694	0.428	2.04934e-254	5.38731e-250	Up
Nek7	12	Rest	1.50081	0.379623	1.61753	0.502	0.195	1.89551e-251	4.98291e-247	Up
Cttnbp2nl	12	Rest	1.53248	0.262244	1.83257	0.508	0.213	4.05163e-249	1.06509e-244	Up
Frrs1	12	Rest	0.816999	0.0475343	1.1101	0.217	0.037	1.35398e-248	3.55936e-244	Up
Cdk6	12	Rest	1.15201	0.138316	1.46246	0.342	0.092	3.56043e-245	9.35965e-241	Up
Dip2b	12	Rest	2.22875	1.28933	1.3553	0.8	0.79	2.82156e-241	7.4173e-237	Up
Slc16a6	12	Rest	1.18849	0.129966	1.52713	0.38	0.117	8.90152e-238	2.34003e-233	Up
Phyhd1	12	Rest	1.52895	0.282067	1.79888	0.52	0.234	1.93653e-237	5.09076e-233	Up
Nrros	12	Rest	0.879682	0.0697942	1.16842	0.257	0.053	3.9134e-237	1.02875e-232	Up
Skap2	12	Rest	1.55091	0.323757	1.7704	0.51	0.22	1.36645e-235	3.59213e-231	Up
Plcl2	12	Rest	1.98042	0.890994	1.57171	0.712	0.579	2.4487e-223	6.43715e-219	Up
Lrch1	12	Rest	2.01208	0.902987	1.60009	0.721	0.623	1.30043e-222	3.41857e-218	Up
AY036118	12	Rest	2.34841	1.53433	1.17446	0.84	0.867	1.66097e-219	4.36635e-215	Up
Ptprj	12	Rest	2.42688	1.58683	1.21192	0.839	0.801	2.68477e-219	7.05773e-215	Up
Ptprm	12	Rest	1.86996	0.959259	1.31387	0.592	0.263	3.02545e-219	7.9533e-215	Up
P3h2	12	Rest	1.63887	0.337126	1.87801	0.519	0.249	3.63852e-219	9.56494e-215	Up
Vrk2	12	Rest	1.05823	0.131633	1.33679	0.321	0.088	2.90237e-216	7.62975e-212	Up
Ctsd	12	Rest	1.30121	0.212703	1.57038	0.418	0.154	4.49599e-212	1.18191e-207	Up
Rap1gds1	12	Rest	2.06743	1.00339	1.53509	0.73	0.673	6.16099e-211	1.6196e-206	Up
Mtus1	12	Rest	1.00928	0.204	1.16178	0.306	0.08	2.61315e-208	6.86944e-204	Up
Etv6	12	Rest	1.74279	0.559585	1.707	0.608	0.378	9.59696e-206	2.52285e-201	Up
Elk3	12	Rest	1.04704	0.113115	1.34737	0.318	0.093	3.52356e-199	9.26272e-195	Up
Rassf2	12	Rest	1.04148	0.254672	1.13513	0.323	0.091	7.35153e-196	1.93257e-191	Up
Prex1	12	Rest	1.47684	0.374479	1.59037	0.496	0.235	1.93295e-194	5.08133e-190	Up
Whrn	12	Rest	1.14456	0.184566	1.38498	0.355	0.117	2.44143e-194	6.41803e-190	Up
Tcf7l2	12	Rest	1.19071	0.372571	1.18033	0.345	0.103	3.91691e-190	1.02968e-185	Up
Pnpla7	12	Rest	1.22532	0.264333	1.38641	0.386	0.139	9.36019e-187	2.46061e-182	Up
Nfe2l2	12	Rest	0.831592	0.124104	1.02069	0.236	0.054	1.01999e-185	2.68136e-181	Up
Dennd4a	12	Rest	2.00007	0.890876	1.60023	0.692	0.635	3.66497e-184	9.63447e-180	Up
Pald1	12	Rest	0.929738	0.0891647	1.21269	0.28	0.078	1.91178e-181	5.02568e-177	Up
Arhgap5	12	Rest	2.01327	0.947768	1.5372	0.7	0.614	2.46311e-181	6.47503e-177	Up
Plekho1	12	Rest	1.14353	0.155336	1.42566	0.37	0.137	8.18293e-180	2.15113e-175	Up
Pard3b	12	Rest	1.63925	0.612061	1.48193	0.527	0.263	9.43012e-180	2.47899e-175	Up
Gm26542	12	Rest	1.26571	0.171789	1.5782	0.385	0.148	1.14404e-179	3.00745e-175	Up
Gmip	12	Rest	1.14148	0.135518	1.4513	0.361	0.13	1.67629e-179	4.40663e-175	Up
Cst3	12	Rest	1.68881	0.614458	1.54996	0.571	0.332	2.2657e-177	5.95607e-173	Up
Frmd4b	12	Rest	2.13687	1.37169	1.10392	0.779	0.617	2.36952e-174	6.22899e-170	Up
Ttc28	12	Rest	1.749	0.699948	1.51346	0.594	0.378	4.38255e-172	1.15208e-167	Up
Nrip1	12	Rest	1.71238	0.520751	1.71915	0.578	0.391	9.20543e-170	2.41992e-165	Up
Abca1	12	Rest	1.35426	0.348544	1.45095	0.434	0.189	1.89413e-168	4.9793e-164	Up
P2rx7	12	Rest	1.00989	0.181447	1.19519	0.306	0.096	7.984e-167	2.09883e-162	Up
Ints6l	12	Rest	1.8931	0.834862	1.52672	0.668	0.581	2.71909e-165	7.14795e-161	Up
Abhd12	12	Rest	1.83727	0.692486	1.65157	0.638	0.537	3.8283e-163	1.00638e-158	Up
Heatr5a	12	Rest	1.26211	0.238431	1.47686	0.406	0.175	3.08016e-162	8.09714e-158	Up
Pik3cd	12	Rest	1.16798	0.136114	1.48866	0.363	0.142	2.29879e-161	6.04306e-157	Up
Vav2	12	Rest	0.840341	0.101699	1.06564	0.254	0.071	3.54334e-158	9.31474e-154	Up
Diaph2	12	Rest	2.2214	1.40927	1.17166	0.769	0.78	2.31587e-156	6.08795e-152	Up
Wnk1	12	Rest	2.07075	1.291	1.12494	0.747	0.789	2.16439e-155	5.68974e-151	Up
Aim2	12	Rest	0.91462	0.107186	1.16488	0.266	0.079	7.99786e-154	2.10248e-149	Up
Kcnk13	12	Rest	1.19584	0.369611	1.192	0.356	0.13	1.03905e-151	2.73145e-147	Up
Tmsb4x	12	Rest	2.07591	1.16855	1.30905	0.718	0.682	2.15959e-151	5.67712e-147	Up
Arpc1b	12	Rest	0.798374	0.103389	1.00265	0.241	0.067	2.81957e-150	7.41208e-146	Up
Rhobtb1	12	Rest	0.932231	0.097601	1.20412	0.267	0.082	7.42244e-148	1.95121e-143	Up
Fkbp5	12	Rest	1.87812	0.80399	1.54964	0.621	0.503	1.54363e-143	4.05789e-139	Up
Chd7	12	Rest	1.64919	0.724609	1.33388	0.567	0.359	4.124e-143	1.08412e-138	Up
Tbc1d16	12	Rest	1.21796	0.242179	1.40775	0.382	0.169	2.27771e-140	5.98764e-136	Up
Actb	12	Rest	2.09128	1.33741	1.08759	0.753	0.803	9.92082e-139	2.60799e-134	Up
Basp1	12	Rest	1.92071	1.0777	1.2162	0.694	0.716	6.26484e-138	1.6469e-133	Up
Pou2f2	12	Rest	1.53944	0.417128	1.61916	0.52	0.347	1.18207e-137	3.10742e-133	Up
Asap1	12	Rest	2.04436	1.26775	1.12041	0.723	0.668	3.59919e-136	9.46156e-132	Up
Tns3	12	Rest	1.4471	0.547288	1.29815	0.498	0.287	3.231e-135	8.49365e-131	Up
Soga1	12	Rest	1.4574	0.389143	1.54117	0.49	0.3	2.81321e-134	7.39538e-130	Up
Wipf1	12	Rest	1.34373	0.57393	1.11059	0.413	0.18	8.0557e-131	2.11768e-126	Up
Smap2	12	Rest	1.60932	0.525395	1.56378	0.564	0.442	2.12153e-129	5.57709e-125	Up
Git2	12	Rest	1.62609	0.604011	1.47455	0.579	0.466	1.16454e-127	3.06135e-123	Up
Camk2d	12	Rest	1.64889	0.808584	1.21231	0.574	0.394	2.87632e-124	7.56127e-120	Up
Pik3r1	12	Rest	1.66167	0.746657	1.32008	0.574	0.414	8.43396e-124	2.21712e-119	Up
Bin1	12	Rest	1.93542	1.21841	1.03444	0.704	0.725	6.92302e-119	1.81992e-114	Up
Cux1	12	Rest	1.67784	0.764459	1.31773	0.594	0.489	2.00517e-117	5.2712e-113	Up
Cables1	12	Rest	1.25931	0.32798	1.34362	0.369	0.173	1.1073e-116	2.91088e-112	Up
Zswim6	12	Rest	2.04726	1.29747	1.08172	0.713	0.729	1.22614e-115	3.22328e-111	Up
Stard9	12	Rest	1.30774	0.391045	1.3225	0.435	0.248	2.21048e-111	5.81091e-107	Up
Plxdc1	12	Rest	0.893572	0.113886	1.12485	0.254	0.091	1.57414e-110	4.13809e-106	Up
Mgat4a	12	Rest	1.52105	0.432558	1.57036	0.509	0.38	1.13976e-109	2.99619e-105	Up
Ppm1h	12	Rest	1.92089	1.15464	1.10545	0.678	0.706	5.46983e-106	1.43791e-101	Up
Marcks	12	Rest	1.10331	0.234774	1.25303	0.341	0.164	6.58547e-102	1.73119e-97	Up
Sh3kbp1	12	Rest	1.64194	0.787833	1.23222	0.57	0.484	1.1299e-95	2.97027e-91	Up
Arhgap31	12	Rest	1.22351	0.506749	1.03407	0.363	0.181	1.90605e-89	5.01063e-85	Up
B4galt1	12	Rest	1.06726	0.232282	1.20462	0.325	0.167	2.47003e-85	6.4932e-81	Up
Tm6sf1	12	Rest	0.935372	0.161238	1.11684	0.278	0.129	2.5314e-81	6.65455e-77	Up
Akap13	12	Rest	1.58483	0.796856	1.1368	0.543	0.457	4.47058e-78	1.17523e-73	Up
Rptor	12	Rest	1.74258	1.0077	1.06021	0.623	0.708	1.10446e-77	2.9034e-73	Up
Zfp652	12	Rest	1.60035	0.672469	1.33865	0.545	0.53	4.11426e-76	1.08156e-71	Up
Cerk	12	Rest	1.26864	0.433988	1.20415	0.429	0.299	2.9015e-74	7.62747e-70	Up
Rnf180	12	Rest	1.40886	0.447121	1.38749	0.441	0.334	5.99456e-71	1.57585e-66	Up
Crlf3	12	Rest	1.10219	0.324043	1.12262	0.358	0.215	6.50301e-71	1.70951e-66	Up
Snx18	12	Rest	0.993101	0.191875	1.15592	0.301	0.162	1.14943e-69	3.02161e-65	Up
Tsc22d4	12	Rest	1.09385	0.316879	1.12093	0.349	0.207	4.33302e-69	1.13906e-64	Up
Fgf13	12	Rest	2.03025	1.07903	1.37232	0.559	0.522	6.90631e-69	1.81553e-64	Up
Mitf	12	Rest	1.52196	0.673148	1.22458	0.507	0.439	5.39324e-68	1.41778e-63	Up
Cyfip1	12	Rest	1.71661	0.971535	1.07492	0.598	0.662	5.99539e-68	1.57607e-63	Up
Rcbtb2	12	Rest	1.04203	0.196094	1.22043	0.311	0.175	2.86219e-67	7.52412e-63	Up
Dock11	12	Rest	1.278	0.45393	1.18888	0.416	0.297	4.08857e-67	1.0748e-62	Up
Scamp2	12	Rest	0.958178	0.182348	1.11929	0.285	0.15	1.08283e-66	2.84654e-62	Up
Lrp1	12	Rest	1.6204	0.822181	1.15159	0.565	0.601	7.26277e-64	1.90924e-59	Up
Pid1	12	Rest	1.78142	1.03041	1.08347	0.557	0.502	8.79025e-63	2.31078e-58	Up
Sipa1l2	12	Rest	1.28827	0.464039	1.18911	0.414	0.307	1.5774e-61	4.14667e-57	Up
Ulk2	12	Rest	1.70598	0.932265	1.11624	0.581	0.657	9.70046e-60	2.55006e-55	Up
Kctd12	12	Rest	0.905432	0.174997	1.05379	0.264	0.138	5.51594e-59	1.45003e-54	Up
Extl3	12	Rest	1.37152	0.487165	1.27586	0.443	0.363	4.77339e-58	1.25483e-53	Up
Gtf2h2	12	Rest	1.309	0.406836	1.30154	0.432	0.355	1.31923e-57	3.46799e-53	Up
Rhoq	12	Rest	1.20336	0.393471	1.16843	0.372	0.26	1.24806e-54	3.28091e-50	Up
Ski	12	Rest	1.62766	0.802191	1.1909	0.546	0.607	1.50192e-52	3.94825e-48	Up
Ppcdc	12	Rest	1.15828	0.319991	1.2094	0.373	0.278	1.91325e-51	5.02954e-47	Up
Tspan14	12	Rest	1.07484	0.330279	1.07418	0.332	0.215	2.06335e-51	5.42414e-47	Up
Tmem164	12	Rest	1.18169	0.48128	1.01048	0.371	0.257	4.50792e-51	1.18504e-46	Up
Gns	12	Rest	1.3133	0.436037	1.26562	0.432	0.375	6.64234e-50	1.74614e-45	Up
Man1c1	12	Rest	1.20212	0.395633	1.16351	0.379	0.29	1.59163e-48	4.18408e-44	Up
Slc12a6	12	Rest	1.63615	0.901232	1.06027	0.555	0.646	5.79837e-45	1.52428e-40	Up
Golm1	12	Rest	1.0863	0.304692	1.12762	0.348	0.258	1.78833e-44	4.70116e-40	Up
Itm2b	12	Rest	1.51874	0.819652	1.00857	0.528	0.562	1.56761e-42	4.12093e-38	Up
Arid1a	12	Rest	1.50251	0.777573	1.04586	0.524	0.58	2.15386e-42	5.66207e-38	Up
Tubgcp5	12	Rest	1.16647	0.332997	1.20245	0.36	0.279	4.48407e-42	1.17877e-37	Up
Fhit	12	Rest	1.87079	1.17099	1.0096	0.568	0.604	4.57029e-42	1.20144e-37	Up
Zmiz1	12	Rest	1.33578	0.638778	1.00557	0.456	0.418	1.48772e-41	3.91092e-37	Up
Map3k5	12	Rest	1.29527	0.534197	1.098	0.429	0.387	3.02455e-41	7.95093e-37	Up
Pacsin2	12	Rest	1.08033	0.331429	1.08043	0.338	0.249	3.41936e-41	8.98882e-37	Up
Cradd	12	Rest	1.02933	0.28554	1.07306	0.285	0.183	2.14442e-40	5.63725e-36	Up
Aftph	12	Rest	1.52909	0.747154	1.1281	0.513	0.573	3.19238e-40	8.39212e-36	Up
Nfkb1	12	Rest	1.43525	0.685633	1.08146	0.49	0.514	9.77519e-40	2.5697e-35	Up
Gna12	12	Rest	1.27462	0.533597	1.06908	0.408	0.342	5.26836e-39	1.38495e-34	Up
Mknk1	12	Rest	0.932572	0.213056	1.03804	0.282	0.191	2.99524e-37	7.8739e-33	Up
Slc7a8	12	Rest	1.31262	0.519953	1.14357	0.44	0.435	9.90126e-37	2.60284e-32	Up
Evl	12	Rest	1.37315	0.653337	1.03847	0.476	0.509	4.92943e-35	1.29585e-30	Up
Fam91a1	12	Rest	1.06297	0.298563	1.1028	0.331	0.256	6.00638e-35	1.57896e-30	Up
Nuak1	12	Rest	1.22731	0.4042	1.18749	0.384	0.338	8.22651e-35	2.16259e-30	Up
Osbpl11	12	Rest	1.2021	0.406016	1.14851	0.379	0.331	1.99739e-33	5.25074e-29	Up
Parp8	12	Rest	1.4319	0.73211	1.00958	0.465	0.475	6.46379e-32	1.6992e-27	Up
Cryl1	12	Rest	0.959073	0.23397	1.0461	0.285	0.209	2.96171e-30	7.78574e-26	Up
Tbc1d9	12	Rest	1.11538	0.311325	1.16001	0.328	0.27	2.18225e-29	5.73671e-25	Up
Lims1	12	Rest	1.41535	0.668972	1.0768	0.452	0.469	3.62994e-29	9.54239e-25	Up
Pwwp2a	12	Rest	1.32513	0.60194	1.04334	0.443	0.476	4.27185e-26	1.12298e-21	Up
Retreg1	12	Rest	1.32067	0.614117	1.01934	0.411	0.396	5.65533e-26	1.48667e-21	Up
Ttr	12	Rest	1.8065	0.974425	1.20043	0.409	0.369	2.66801e-24	7.01367e-20	Up
Gdi2	12	Rest	1.18355	0.477122	1.01916	0.386	0.385	6.70517e-22	1.76266e-17	Up
Anks1	12	Rest	1.2898	0.595149	1.00217	0.419	0.451	1.53951e-20	4.04705e-16	Up
Tbc1d22a	12	Rest	1.23334	0.491141	1.07076	0.389	0.413	2.52797e-18	6.64553e-14	Up
Dpp10	13	Rest	4.93644	2.46687	3.56285	1	0.692	0	0	Up
Etl4	13	Rest	3.6553	1.92596	2.49492	1	0.6	0	0	Up
Hs3st4	13	Rest	3.52476	1.81564	2.46574	1	0.602	0	0	Up
Cdh18	13	Rest	3.00395	0.928575	2.99414	0.99	0.439	0	0	Up
Dlc1	13	Rest	2.48655	0.937753	2.23444	0.99	0.445	0	0	Up
Ptprd	13	Rest	4.72065	3.6718	1.51317	1	0.99	0	0	Up
Grik3	13	Rest	1.85944	0.52149	1.93025	0.961	0.3	0	0	Up
Pbx1	13	Rest	3.02931	2.07844	1.3718	0.999	0.873	0	0	Up
Garnl3	13	Rest	1.98908	0.739815	1.80231	0.975	0.403	0	0	Up
Sdk2	13	Rest	1.77614	0.452822	1.90914	0.916	0.325	0	0	Up
Agbl4	13	Rest	2.86037	1.8648	1.43631	1	0.725	0	0	Up
Arpp21	13	Rest	2.99456	2.08969	1.30545	0.998	0.79	0	0	Up
Phactr1	13	Rest	3.5793	2.74705	1.20069	1	0.925	0	0	Up
Rai14	13	Rest	1.31193	0.161221	1.66012	0.838	0.077	0	0	Up
Cntnap4	13	Rest	1.88031	0.615115	1.82528	0.908	0.195	0	0	Up
Lrrtm3	13	Rest	2.26334	1.10997	1.66396	0.98	0.489	0	0	Up
Rasgef1b	13	Rest	1.79252	0.737133	1.5226	0.944	0.349	0	0	Up
Nrxn1	13	Rest	4.23242	3.50267	1.05281	1	0.985	0	0	Up
Chsy3	13	Rest	2.3574	1.27514	1.56137	0.982	0.573	0	0	Up
Pde1a	13	Rest	2.82757	1.74932	1.55558	0.994	0.674	0	0	Up
Fut9	13	Rest	2.23389	1.2696	1.39117	0.983	0.713	0	0	Up
Htr1f	13	Rest	1.74396	0.60108	1.64883	0.898	0.335	0	0	Up
Grm8	13	Rest	2.42086	1.10562	1.89749	0.913	0.37	0	0	Up
Asic2	13	Rest	3.27266	2.4119	1.24182	1	0.804	0	0	Up
Slc35f1	13	Rest	2.25105	1.31805	1.34603	0.984	0.539	0	0	Up
Zfpm2	13	Rest	2.86319	1.85965	1.44781	0.975	0.726	0	0	Up
Igsf21	13	Rest	1.18232	0.231433	1.37184	0.795	0.182	0	0	Up
Tmem178	13	Rest	1.67501	0.671597	1.44761	0.9	0.472	0	0	Up
Sh3gl2	13	Rest	2.08323	1.30483	1.12299	0.975	0.718	0	0	Up
Mmp16	13	Rest	2.66772	1.80309	1.2474	0.994	0.825	0	0	Up
Camk4	13	Rest	1.78192	0.956504	1.19083	0.953	0.537	0	0	Up
A830018L16Rik	13	Rest	2.18275	1.26497	1.32408	0.959	0.584	0	0	Up
5730522E02Rik	13	Rest	2.72751	1.96861	1.09485	0.996	0.778	0	0	Up
Xylt1	13	Rest	1.91244	1.21387	1.00782	0.967	0.557	0	0	Up
Tle4	13	Rest	1.59104	0.770639	1.18358	0.913	0.492	0	0	Up
Ext1	13	Rest	2.42852	1.68096	1.07851	0.994	0.789	0	0	Up
Tshz3	13	Rest	1.56421	0.690577	1.26039	0.872	0.338	0	0	Up
Adgra1	13	Rest	1.12172	0.32211	1.15359	0.797	0.252	0	0	Up
Brinp3	13	Rest	2.81664	1.23776	2.27784	0.847	0.478	0	0	Up
Gas7	13	Rest	1.76375	1.01663	1.07788	0.938	0.65	0	0	Up
Srrm4	13	Rest	1.77437	1.01146	1.10064	0.95	0.602	0	0	Up
Khdrbs3	13	Rest	2.36255	1.61634	1.07656	0.992	0.662	0	0	Up
Olfm3	13	Rest	1.67157	0.573663	1.58394	0.787	0.243	0	0	Up
Ncald	13	Rest	2.05139	1.30782	1.07274	0.983	0.686	0	0	Up
Hs3st2	13	Rest	1.22244	0.201946	1.47226	0.712	0.115	0	0	Up
Celf4	13	Rest	2.74779	2.00739	1.06817	0.995	0.815	0	0	Up
Osbpl10	13	Rest	1.3599	0.508209	1.22874	0.824	0.376	0	0	Up
Mpped1	13	Rest	1.35182	0.625786	1.04745	0.865	0.355	0	0	Up
Slc35f4	13	Rest	1.8371	1.00095	1.20632	0.909	0.542	0	0	Up
Thsd7b	13	Rest	2.52719	1.16182	1.96981	0.848	0.508	0	0	Up
Sox5	13	Rest	2.17686	1.4306	1.07662	0.968	0.529	0	0	Up
Foxp2	13	Rest	1.15829	0.235064	1.33193	0.633	0.065	0	0	Up
Pcsk5	13	Rest	1.67928	0.806295	1.25945	0.837	0.417	0	0	Up
Rmst	13	Rest	1.64654	0.587148	1.52839	0.676	0.149	0	0	Up
Cobll1	13	Rest	1.33262	0.501732	1.19871	0.699	0.17	0	0	Up
Sulf1	13	Rest	0.875303	0.125429	1.08184	0.553	0.061	0	0	Up
Col5a1	13	Rest	0.941032	0.100773	1.21224	0.549	0.085	0	0	Up
Plcxd3	13	Rest	1.23406	0.487703	1.07677	0.643	0.216	0	0	Up
Rxfp1	13	Rest	0.947722	0.217947	1.05284	0.524	0.087	0	0	Up
Hs6st2	13	Rest	1.19276	0.470642	1.0418	0.72	0.302	6.58271e-305	1.73046e-300	Up
Khdrbs2	13	Rest	2.32994	1.48503	1.21895	0.952	0.662	1.4381e-297	3.78048e-293	Up
Tmem132d	13	Rest	1.82133	0.882198	1.35489	0.801	0.386	5.13956e-291	1.35109e-286	Up
Frmpd4	13	Rest	3.61947	2.5988	1.47251	0.998	0.876	1.09213e-268	2.87099e-264	Up
Ano3	13	Rest	2.12012	1.40383	1.03339	0.966	0.676	1.22615e-266	3.22329e-262	Up
Hs3st5	13	Rest	1.05146	0.249743	1.15663	0.402	0.108	6.46428e-255	1.69933e-250	Up
Nrg1	13	Rest	3.24439	2.27377	1.40032	0.949	0.709	3.92319e-245	1.03133e-240	Up
Serpini1	13	Rest	1.4618	0.685441	1.12005	0.751	0.431	1.37803e-218	3.62256e-214	Up
Pdzrn4	13	Rest	1.70951	0.821864	1.2806	0.699	0.368	2.41476e-213	6.34792e-209	Up
Tenm3	13	Rest	2.77842	2.01158	1.10631	0.917	0.668	1.96657e-174	5.16973e-170	Up
Astn2	13	Rest	2.20527	1.47891	1.04791	0.802	0.516	3.86587e-157	1.01626e-152	Up
Adamtsl1	13	Rest	1.71753	0.944161	1.11573	0.614	0.357	3.91491e-104	1.02915e-99	Up
Gm30382	13	Rest	1.24778	0.51779	1.05315	0.446	0.213	6.13106e-103	1.61173e-98	Up
Gm49678	13	Rest	1.72448	1.01141	1.02875	0.596	0.41	5.69473e-55	1.49703e-50	Up
Meis2	13	Rest	1.60509	0.867492	1.06413	0.444	0.358	1.52352e-32	4.00503e-28	Up
Adarb2	14	Rest	5.07353	1.95244	4.50278	1	0.554	0	0	Up
Grip1	14	Rest	4.35916	2.04029	3.34542	1	0.75	0	0	Up
Nrxn3	14	Rest	5.15283	3.6529	2.16394	1	0.977	0	0	Up
Dlx6os1	14	Rest	2.06452	0.205772	2.68161	0.943	0.081	0	0	Up
Npas3	14	Rest	3.73289	1.74267	2.87128	0.993	0.51	0	0	Up
Btbd11	14	Rest	1.68914	0.271529	2.04518	0.926	0.089	0	0	Up
Erbb4	14	Rest	4.20426	2.29415	2.7557	0.997	0.614	0	0	Up
Rbms3	14	Rest	2.64327	1.15378	2.14888	0.97	0.468	0	0	Up
Cnr1	14	Rest	1.91158	0.394662	2.18846	0.9	0.303	0	0	Up
Kcnip1	14	Rest	2.10207	0.483275	2.33543	0.885	0.164	0	0	Up
Nhs	14	Rest	1.57006	0.392512	1.69884	0.898	0.173	0	0	Up
Sox2ot	14	Rest	3.04026	1.61853	2.05112	0.996	0.376	0	0	Up
Usp29	14	Rest	2.11372	1.00147	1.60464	0.977	0.523	0	0	Up
Apba1	14	Rest	2.48882	1.41412	1.55046	0.983	0.773	0	0	Up
Meg3	14	Rest	4.97463	4.13817	1.20676	1	0.992	0	0	Up
Slc35f1	14	Rest	2.37422	1.31392	1.52969	0.985	0.539	0	0	Up
Gad2	14	Rest	1.40539	0.35874	1.51	0.871	0.167	0	0	Up
Snhg11	14	Rest	4.01514	3.28744	1.04985	1	0.969	0	0	Up
Grik1	14	Rest	2.86291	1.09567	2.54959	0.878	0.252	0	0	Up
A230057D06Rik	14	Rest	2.48278	1.69092	1.14241	0.997	0.802	0	0	Up
C130073E24Rik	14	Rest	2.55402	0.568294	2.8648	0.824	0.206	0	0	Up
Fstl5	14	Rest	1.85853	0.649939	1.74363	0.881	0.334	0	0	Up
Ubash3b	14	Rest	1.89776	0.868324	1.48516	0.938	0.424	0	0	Up
Npas1	14	Rest	1.16281	0.0378552	1.62297	0.717	0.024	0	0	Up
A330076H08Rik	14	Rest	1.83344	1.02914	1.16037	0.974	0.637	0	0	Up
Kcnmb2	14	Rest	2.14929	0.641951	2.17464	0.798	0.131	0	0	Up
Rian	14	Rest	2.63712	1.91573	1.04074	0.997	0.803	0	0	Up
Necab1	14	Rest	1.62799	0.500911	1.62604	0.834	0.25	0	0	Up
Pde4d	14	Rest	3.21412	2.38172	1.2009	0.999	0.845	0	0	Up
Igf1	14	Rest	1.20641	0.0550914	1.66101	0.698	0.031	0	0	Up
Robo1	14	Rest	2.96464	1.87617	1.57033	0.979	0.726	0	0	Up
Rab3c	14	Rest	1.91914	1.04076	1.26724	0.963	0.581	0	0	Up
Gria4	14	Rest	2.59483	1.77064	1.18905	0.992	0.729	0	0	Up
Gad1	14	Rest	1.23875	0.452103	1.13489	0.857	0.249	0	0	Up
Sdk1	14	Rest	2.04021	0.802432	1.78573	0.851	0.321	0	0	Up
Sntg1	14	Rest	2.9473	2.19907	1.07947	0.996	0.846	0	0	Up
Sorcs3	14	Rest	2.48967	1.35651	1.6348	0.93	0.54	0	0	Up
Dlx1as	14	Rest	1.18123	0.118343	1.53342	0.703	0.073	0	0	Up
Thrb	14	Rest	2.15008	1.28022	1.25494	0.976	0.627	0	0	Up
Fgf12	14	Rest	2.98111	2.26623	1.03135	0.997	0.862	0	0	Up
Zfp536	14	Rest	2.52	1.65366	1.24987	0.97	0.494	0	0	Up
Kcnc2	14	Rest	2.82917	1.49496	1.92487	0.924	0.526	0	0	Up
Garnl3	14	Rest	1.57386	0.770665	1.15877	0.903	0.406	0	0	Up
Cit	14	Rest	1.37098	0.583023	1.13678	0.87	0.292	0	0	Up
Mtss1	14	Rest	1.35482	0.609056	1.07591	0.873	0.356	0	0	Up
Myo16	14	Rest	1.55024	0.604639	1.36421	0.811	0.329	0	0	Up
Vstm2a	14	Rest	1.32389	0.566638	1.09248	0.851	0.375	0	0	Up
Rgs12	14	Rest	1.14593	0.116931	1.48453	0.642	0.065	0	0	Up
Dner	14	Rest	1.58541	0.730144	1.23389	0.866	0.417	0	0	Up
Gm45323	14	Rest	1.70399	0.243577	2.10693	0.663	0.108	0	0	Up
Vwc2	14	Rest	1.12176	0.1774	1.36242	0.649	0.078	0	0	Up
Col19a1	14	Rest	2.40637	0.392714	2.90509	0.652	0.135	0	0	Up
Pde5a	14	Rest	1.06919	0.0896586	1.41316	0.598	0.044	0	0	Up
Pdzrn3	14	Rest	1.73224	0.651832	1.5587	0.707	0.182	0	0	Up
Cntn6	14	Rest	1.36494	0.553712	1.17035	0.717	0.204	0	0	Up
Maf	14	Rest	1.21018	0.388811	1.18499	0.65	0.12	0	0	Up
Alk	14	Rest	1.60795	0.489384	1.61376	0.657	0.137	0	0	Up
Gm45341	14	Rest	1.18794	0.143718	1.50649	0.55	0.071	0	0	Up
Eps8	14	Rest	1.17762	0.413819	1.10193	0.64	0.172	0	0	Up
Tcerg1l	14	Rest	1.09877	0.270549	1.19488	0.618	0.169	0	0	Up
Sox1ot	14	Rest	0.962684	0.155417	1.16464	0.533	0.066	0	0	Up
4930555F03Rik	14	Rest	1.09458	0.118452	1.40825	0.513	0.063	0	0	Up
Syt6	14	Rest	0.855043	0.0345733	1.18369	0.439	0.02	0	0	Up
Pde3a	14	Rest	1.40141	0.216395	1.70962	0.467	0.073	0	0	Up
Gm45321	14	Rest	0.796328	0.0624619	1.05875	0.431	0.039	0	0	Up
Frem1	14	Rest	1.20841	0.0882531	1.61604	0.275	0.035	0	0	Up
Pdzrn4	14	Rest	1.80145	0.81969	1.41638	0.823	0.366	1.96938e-302	5.17712e-298	Up
C530008M17Rik	14	Rest	1.55156	0.85475	1.00529	0.924	0.505	2.00339e-286	5.26651e-282	Up
Slc44a5	14	Rest	2.33313	1.26772	1.53706	0.917	0.648	3.1053e-285	8.16321e-281	Up
Synpr	14	Rest	2.45429	1.33452	1.61549	0.863	0.515	1.39595e-283	3.66967e-279	Up
Slc2a13	14	Rest	2.33729	1.40449	1.34575	0.97	0.68	7.20822e-281	1.8949e-276	Up
Ablim1	14	Rest	1.8868	1.15372	1.05762	0.959	0.625	8.75271e-278	2.30091e-273	Up
Cntnap5c	14	Rest	2.27207	1.23325	1.4987	0.882	0.453	5.6721e-276	1.49108e-271	Up
Reln	14	Rest	1.70682	0.75912	1.36725	0.477	0.13	8.84943e-273	2.32634e-268	Up
Aff2	14	Rest	1.64076	0.856204	1.13187	0.898	0.52	2.19275e-264	5.76431e-260	Up
Elavl2	14	Rest	1.68502	0.84275	1.21514	0.843	0.441	1.09498e-263	2.87847e-259	Up
Pclo	14	Rest	2.65307	1.86511	1.13679	0.99	0.864	2.45173e-263	6.44511e-259	Up
Asic2	14	Rest	3.29197	2.41373	1.26703	0.977	0.805	1.04825e-255	2.75563e-251	Up
Galntl6	14	Rest	3.80159	2.66992	1.63265	0.97	0.767	2.43826e-253	6.40969e-249	Up
Grid2	14	Rest	2.87203	2.09169	1.12579	0.987	0.809	8.13967e-250	2.13976e-245	Up
Cntnap2	14	Rest	4.12367	3.17468	1.3691	1	0.943	2.34165e-243	6.15574e-239	Up
Ptprm	14	Rest	1.88949	0.962362	1.33756	0.67	0.262	6.39465e-243	1.68103e-238	Up
Slc35f4	14	Rest	1.82469	1.0043	1.18358	0.873	0.543	2.3757e-235	6.24523e-231	Up
Fgf13	14	Rest	1.98576	1.08597	1.29813	0.82	0.516	5.69051e-216	1.49592e-211	Up
Etl4	14	Rest	2.79855	2.00404	1.14624	0.946	0.602	2.63191e-214	6.91876e-210	Up
Rasgrf2	14	Rest	1.63573	0.77295	1.24473	0.774	0.431	2.82677e-213	7.43102e-209	Up
Galnt14	14	Rest	1.44402	0.60891	1.20482	0.71	0.356	6.34595e-208	1.66822e-203	Up
Plppr1	14	Rest	1.31939	0.574379	1.07483	0.713	0.361	1.73413e-203	4.55869e-199	Up
Brinp3	14	Rest	2.06398	1.30036	1.10168	0.81	0.48	1.44772e-177	3.80576e-173	Up
Vsnl1	14	Rest	1.78226	1.0748	1.02065	0.903	0.645	2.32621e-165	6.11514e-161	Up
Tenm1	14	Rest	2.25736	1.53011	1.0492	0.945	0.68	3.59276e-165	9.44464e-161	Up
Zmat4	14	Rest	2.24798	1.45842	1.13909	0.85	0.637	4.96099e-154	1.30415e-149	Up
Col25a1	14	Rest	2.81214	1.02739	2.57485	0.694	0.47	3.8319e-152	1.00733e-147	Up
Nell1	14	Rest	1.94634	1.18827	1.09367	0.75	0.426	1.18935e-134	3.12657e-130	Up
Tenm3	14	Rest	2.75156	2.01524	1.06229	0.906	0.668	1.10198e-132	2.89687e-128	Up
Sorcs1	14	Rest	2.07097	1.1632	1.30963	0.662	0.362	5.57226e-127	1.46484e-122	Up
Tmtc2	14	Rest	1.75505	0.928638	1.19226	0.672	0.382	3.9472e-122	1.03764e-117	Up
Cntn5	14	Rest	3.06659	2.24565	1.18436	0.903	0.711	1.0325e-116	2.71423e-112	Up
Htr2c	14	Rest	1.44775	0.614626	1.20195	0.519	0.258	1.54285e-116	4.05585e-112	Up
Cadps2	14	Rest	2.41797	1.14485	1.83672	0.711	0.517	7.99182e-103	2.10089e-98	Up
Unc5d	14	Rest	2.41306	1.66981	1.07228	0.769	0.555	1.71817e-100	4.51671e-96	Up
Sgcd	14	Rest	2.68041	1.86638	1.1744	0.783	0.653	8.70531e-89	2.28845e-84	Up
Prr16	14	Rest	1.71586	0.926731	1.13847	0.631	0.398	1.48213e-88	3.89623e-84	Up
Thsd7a	14	Rest	2.00768	1.29146	1.03328	0.764	0.552	5.30122e-61	1.39358e-56	Up
Ntng1	14	Rest	2.25625	1.41879	1.2082	0.586	0.557	6.02814e-09	0.000158468	Up
Chrm2	14	Rest	1.02537	0.257095	1.10839	0.149	0.105	1.70063e-07	0.00447062	Up
Usp29	15	Rest	2.40714	0.978762	2.06071	0.986	0.523	0	0	Up
Gabrg3	15	Rest	3.1361	1.77376	1.96544	0.973	0.608	0	0	Up
Cacna2d2	15	Rest	1.2511	0.199197	1.51757	0.834	0.105	0	0	Up
Galnt13	15	Rest	2.41122	1.16866	1.79263	0.969	0.648	0	0	Up
Nhs	15	Rest	1.48753	0.398431	1.57124	0.868	0.174	0	0	Up
Mdga2	15	Rest	3.68231	2.93778	1.07414	0.999	0.974	0	0	Up
Cdh18	15	Rest	2.60492	0.998975	2.31689	0.91	0.442	0	0	Up
Fgf12	15	Rest	3.16815	2.25712	1.31433	0.999	0.862	0	0	Up
Prdm16	15	Rest	1.56381	0.258036	1.88383	0.776	0.075	0	0	Up
Phactr1	15	Rest	3.78853	2.73818	1.51534	0.999	0.925	0	0	Up
Ripor2	15	Rest	1.95922	0.903937	1.52246	0.937	0.577	0	0	Up
Xkr6	15	Rest	1.90042	1.10838	1.14268	0.977	0.63	0	0	Up
Zfhx3	15	Rest	2.14759	0.714678	2.06725	0.81	0.191	0	0	Up
Gad2	15	Rest	1.24518	0.368182	1.26524	0.825	0.168	0	0	Up
Zic1	15	Rest	0.930645	0.10116	1.19669	0.701	0.033	0	0	Up
Slc35f1	15	Rest	2.32964	1.31692	1.46104	0.958	0.54	0	0	Up
Dpp6	15	Rest	3.32021	2.35856	1.38738	0.997	0.831	0	0	Up
Meg3	15	Rest	4.9293	4.14058	1.13787	1	0.992	0	0	Up
Grk5	15	Rest	1.39565	0.387354	1.45466	0.801	0.246	0	0	Up
Ano1	15	Rest	1.4857	0.0492273	2.07239	0.668	0.02	0	0	Up
Plcb4	15	Rest	1.46416	0.575724	1.28174	0.854	0.252	0	0	Up
Gm41414	15	Rest	1.6778	0.477919	1.73106	0.779	0.248	0	0	Up
Trpc4	15	Rest	2.06031	1.06604	1.43442	0.889	0.584	0	0	Up
Ghr	15	Rest	1.62974	0.591223	1.49826	0.826	0.323	0	0	Up
Myo5b	15	Rest	1.65866	0.399194	1.81703	0.741	0.283	0	0	Up
Grm8	15	Rest	2.49419	1.10547	2.0035	0.83	0.373	0	0	Up
Arhgap6	15	Rest	1.52265	0.37674	1.6532	0.721	0.147	0	0	Up
Kcnn3	15	Rest	1.34292	0.391916	1.37201	0.79	0.287	0	0	Up
Lzts1	15	Rest	1.15678	0.347836	1.16705	0.771	0.285	0	0	Up
Gnal	15	Rest	1.37331	0.649857	1.04372	0.88	0.429	0	0	Up
Camk2d	15	Rest	1.62285	0.813764	1.16726	0.878	0.388	0	0	Up
Kcnip1	15	Rest	1.36334	0.53994	1.18792	0.755	0.167	0	0	Up
Sox1ot	15	Rest	1.21033	0.141686	1.54173	0.641	0.064	0	0	Up
Lin7a	15	Rest	1.42847	0.62718	1.15602	0.846	0.406	0	0	Up
Gm26691	15	Rest	1.40609	0.611278	1.14667	0.847	0.363	0	0	Up
Tcerg1l	15	Rest	1.1793	0.266508	1.31688	0.696	0.167	0	0	Up
Ankfn1	15	Rest	1.54904	0.17684	1.97966	0.611	0.048	0	0	Up
Hs3st2	15	Rest	1.19202	0.207697	1.42007	0.653	0.117	0	0	Up
Sorcs1	15	Rest	2.18513	1.15681	1.48356	0.834	0.358	0	0	Up
Zic4	15	Rest	0.94243	0.0889132	1.23136	0.591	0.023	0	0	Up
Zfp521	15	Rest	1.27664	0.331032	1.36423	0.673	0.12	0	0	Up
Scn5a	15	Rest	0.740235	0.0180628	1.04187	0.545	0.016	0	0	Up
Ano2	15	Rest	1.2631	0.111944	1.66077	0.584	0.081	0	0	Up
Whrn	15	Rest	1.10785	0.191363	1.32221	0.602	0.113	0	0	Up
Pld5	15	Rest	1.81033	0.155875	2.38687	0.551	0.059	0	0	Up
Palmd	15	Rest	0.963286	0.248114	1.03178	0.624	0.196	0	0	Up
Trpc3	15	Rest	0.82025	0.115469	1.01678	0.516	0.069	0	0	Up
Prlr	15	Rest	0.887265	0.122874	1.10278	0.504	0.077	0	0	Up
Vat1l	15	Rest	0.838472	0.130343	1.02161	0.491	0.084	0	0	Up
Col6a3	15	Rest	0.926999	0.0234856	1.30349	0.408	0.011	0	0	Up
Cpa6	15	Rest	1.46001	0.11529	1.94002	0.43	0.044	0	0	Up
Rbms3	15	Rest	2.43581	1.17227	1.82289	0.882	0.47	4.66127e-308	1.22536e-303	Up
Nkain3	15	Rest	2.60119	1.64798	1.37519	0.95	0.7	2.70257e-301	7.10453e-297	Up
Rgs6	15	Rest	1.65277	0.731989	1.32841	0.688	0.242	4.14817e-301	1.09047e-296	Up
Ptpn5	15	Rest	1.3269	0.473518	1.23116	0.818	0.388	9.84812e-294	2.58887e-289	Up
Grm5	15	Rest	3.74547	3.03503	1.02495	0.989	0.946	3.25064e-279	8.54528e-275	Up
Atp2b4	15	Rest	1.28997	0.431316	1.23878	0.678	0.278	2.92683e-274	7.69406e-270	Up
Meis2	15	Rest	2.1112	0.839341	1.83491	0.722	0.352	1.42695e-271	3.75116e-267	Up
Mob3b	15	Rest	1.12747	0.293553	1.20309	0.409	0.098	2.06843e-265	5.4375e-261	Up
Dgkb	15	Rest	2.88817	2.01319	1.26232	0.977	0.818	2.21065e-240	5.81136e-236	Up
Cdh13	15	Rest	2.21758	1.28209	1.34963	0.831	0.443	6.42292e-240	1.68846e-235	Up
Htr2c	15	Rest	1.60956	0.605909	1.44797	0.646	0.256	9.3576e-236	2.45993e-231	Up
Nxph1	15	Rest	2.26544	1.35937	1.30719	0.666	0.258	5.66935e-233	1.49036e-228	Up
Pcdh15	15	Rest	2.6688	1.79902	1.25483	0.899	0.538	1.26735e-225	3.3316e-221	Up
Focad	15	Rest	2.03987	1.24545	1.14611	0.957	0.718	2.50542e-220	6.58625e-216	Up
Grid2	15	Rest	2.89265	2.09086	1.15674	0.962	0.809	4.51992e-219	1.1882e-214	Up
Lingo2	15	Rest	3.63234	2.93545	1.0054	0.998	0.893	1.23862e-216	3.2561e-212	Up
Man1a	15	Rest	1.92931	1.07097	1.23833	0.831	0.469	4.43583e-213	1.16609e-208	Up
Lrrfip1	15	Rest	1.83634	1.05672	1.12474	0.934	0.67	2.78881e-210	7.33123e-206	Up
Slc8a1	15	Rest	3.20704	2.50242	1.01655	0.989	0.89	8.32271e-199	2.18787e-194	Up
Stac	15	Rest	0.984192	0.241898	1.0709	0.407	0.125	3.25068e-185	8.54539e-181	Up
Col25a1	15	Rest	2.13989	1.08995	1.51474	0.766	0.468	6.8323e-173	1.79607e-168	Up
Robo1	15	Rest	2.73096	1.8899	1.21339	0.925	0.728	6.07993e-172	1.59829e-167	Up
Fat3	15	Rest	2.31471	1.54981	1.10351	0.931	0.697	5.99699e-153	1.57649e-148	Up
Slc35f3	15	Rest	2.31507	1.47203	1.21625	0.895	0.669	1.37717e-152	3.62032e-148	Up
Ryr3	15	Rest	2.85916	2.02297	1.20636	0.962	0.765	1.45291e-149	3.8194e-145	Up
Adamtsl1	15	Rest	1.96616	0.933295	1.4901	0.618	0.358	3.9295e-122	1.03299e-117	Up
A330008L17Rik	15	Rest	1.52968	0.769873	1.09617	0.638	0.416	3.92953e-91	1.033e-86	Up
Lhfpl3	17	Rest	4.13889	0.705591	4.9532	0.998	0.264	0	0	Up
Dscam	17	Rest	3.68821	1.99589	2.4415	1	0.79	0	0	Up
Xylt1	17	Rest	3.29045	1.09045	3.17394	0.996	0.558	0	0	Up
Tnr	17	Rest	3.62297	1.80114	2.62835	0.998	0.755	0	0	Up
Pcdh15	17	Rest	3.73036	1.70643	2.9199	1	0.537	0	0	Up
Ptprz1	17	Rest	3.10153	1.09096	2.90065	0.998	0.484	0	0	Up
Sox6	17	Rest	2.82434	0.634519	3.15924	0.989	0.154	0	0	Up
Lrrc4c	17	Rest	4.24983	2.74914	2.16504	1	0.945	0	0	Up
Grid2	17	Rest	3.52445	2.05274	2.12323	1	0.809	0	0	Up
Sox2ot	17	Rest	3.51118	1.57323	2.79586	0.997	0.377	0	0	Up
Epn2	17	Rest	2.57644	0.961523	2.32984	0.979	0.637	0	0	Up
Vcan	17	Rest	2.37372	0.16657	3.18424	0.927	0.087	0	0	Up
Brinp3	17	Rest	3.02514	1.23035	2.58933	0.99	0.477	0	0	Up
Zeb1	17	Rest	2.859	1.18657	2.41282	0.984	0.675	0	0	Up
Nxph1	17	Rest	3.33191	1.26248	2.98556	0.991	0.252	0	0	Up
Luzp2	17	Rest	3.01298	1.40399	2.32128	0.992	0.451	0	0	Up
Slc35f1	17	Rest	2.86052	1.2805	2.27948	0.984	0.54	0	0	Up
Gpc5	17	Rest	3.87361	2.13949	2.50181	1	0.435	0	0	Up
Cacng4	17	Rest	2.11099	0.114369	2.88051	0.889	0.063	0	0	Up
Megf11	17	Rest	2.19593	0.279567	2.76472	0.906	0.16	0	0	Up
Pdgfra	17	Rest	1.87718	0.0618766	2.61894	0.863	0.028	0	0	Up
Nckap5	17	Rest	2.33972	0.802485	2.21775	0.95	0.378	0	0	Up
Arhgap31	17	Rest	2.20431	0.440828	2.54417	0.913	0.171	0	0	Up
Gm4876	17	Rest	2.19699	0.249072	2.81025	0.877	0.112	0	0	Up
Fchsd2	17	Rest	2.22732	0.883535	1.93867	0.948	0.55	0	0	Up
Ptprt	17	Rest	2.91652	1.54002	1.98587	0.994	0.421	0	0	Up
Sgcd	17	Rest	3.00919	1.85093	1.67102	0.99	0.649	0	0	Up
Usp24	17	Rest	2.19415	0.926736	1.82849	0.944	0.658	0	0	Up
Ppfibp1	17	Rest	1.86153	0.241485	2.33723	0.856	0.15	0	0	Up
Npas3	17	Rest	3.05196	1.82388	1.77174	0.993	0.511	0	0	Up
Nrxn2	17	Rest	2.20461	0.94765	1.8134	0.936	0.644	0	0	Up
Sox5	17	Rest	2.6059	1.41208	1.72233	0.989	0.53	0	0	Up
Grin3a	17	Rest	2.08765	0.579024	2.17648	0.882	0.267	0	0	Up
Cspg4	17	Rest	1.7113	0.04895	2.39826	0.796	0.023	0	0	Up
Zfp462	17	Rest	2.27947	0.928843	1.94854	0.93	0.499	0	0	Up
Itpr2	17	Rest	1.88642	0.44859	2.07434	0.866	0.189	0	0	Up
Emid1	17	Rest	1.80199	0.107189	2.44507	0.795	0.042	0	0	Up
Chst11	17	Rest	2.15827	0.77709	1.99262	0.894	0.512	0	0	Up
Srgap1	17	Rest	2.0485	0.651325	2.01569	0.887	0.353	0	0	Up
Erbb4	17	Rest	3.27101	2.38334	1.28064	0.998	0.615	0	0	Up
Sh3d19	17	Rest	2.11135	0.964139	1.65508	0.931	0.561	0	0	Up
Pid1	17	Rest	2.31221	1.00548	1.88522	0.917	0.495	0	0	Up
Nav1	17	Rest	2.36915	1.31919	1.51476	0.958	0.761	0	0	Up
Rora	17	Rest	3.15802	2.29671	1.2426	0.996	0.846	0	0	Up
Mir9-3hg	17	Rest	2.03108	0.596806	2.06921	0.851	0.47	0	0	Up
Cspg5	17	Rest	1.91526	0.549926	1.96977	0.848	0.339	0	0	Up
Tmem132d	17	Rest	2.0939	0.872184	1.76256	0.905	0.385	0	0	Up
Abtb2	17	Rest	1.80995	0.284225	2.20116	0.792	0.09	0	0	Up
Nav3	17	Rest	3.56167	2.83208	1.05258	1	0.939	0	0	Up
Astn2	17	Rest	2.51312	1.46808	1.50768	0.975	0.514	0	0	Up
Cntn4	17	Rest	2.71208	1.73025	1.41648	0.975	0.572	0	0	Up
Gm3764	17	Rest	2.19108	1.15852	1.48967	0.921	0.619	0	0	Up
Stk32a	17	Rest	1.66173	0.0848075	2.27501	0.742	0.037	0	0	Up
Sorcs1	17	Rest	2.28483	1.15403	1.6314	0.933	0.357	0	0	Up
Adarb2	17	Rest	3.06828	2.31403	1.08815	0.99	0.555	0	0	Up
Cntn1	17	Rest	2.65575	1.82025	1.20536	0.987	0.858	0	0	Up
Pcdh11x	17	Rest	2.09873	0.803586	1.86849	0.856	0.323	0	0	Up
Kank1	17	Rest	1.6026	0.260324	1.9365	0.751	0.073	0	0	Up
Hip1	17	Rest	1.91582	0.719521	1.72589	0.852	0.399	0	0	Up
Dpyd	17	Rest	2.2755	1.29509	1.41442	0.943	0.621	0	0	Up
Bcan	17	Rest	1.70634	0.487221	1.75882	0.8	0.241	0	0	Up
Shc4	17	Rest	1.47198	0.0455986	2.05784	0.699	0.029	0	0	Up
Unc13c	17	Rest	1.72565	0.329871	2.01368	0.752	0.126	0	0	Up
2610035D17Rik	17	Rest	2.01533	0.978102	1.4964	0.889	0.614	0	0	Up
Ntm	17	Rest	3.29924	2.46618	1.20186	0.997	0.71	0	0	Up
Lrrtm3	17	Rest	2.12322	1.12676	1.43759	0.921	0.492	0	0	Up
Kcnh8	17	Rest	1.45776	0.0942447	1.96714	0.694	0.037	0	0	Up
Adam12	17	Rest	1.70858	0.432675	1.84075	0.754	0.17	0	0	Up
Sema3d	17	Rest	1.48404	0.101641	1.99438	0.694	0.053	0	0	Up
Maml2	17	Rest	2.75125	1.82796	1.33202	0.98	0.601	0	0	Up
Plpp4	17	Rest	1.50258	0.200992	1.87779	0.709	0.124	0	0	Up
Cdh13	17	Rest	2.18475	1.28644	1.29598	0.926	0.442	0	0	Up
Gpc6	17	Rest	2.20419	1.2889	1.32048	0.888	0.351	0	0	Up
Sema5b	17	Rest	1.5183	0.272907	1.79672	0.71	0.147	0	0	Up
Mtss2	17	Rest	1.44698	0.310702	1.6393	0.727	0.206	0	0	Up
Afap1l2	17	Rest	1.3085	0.0914059	1.7559	0.656	0.047	0	0	Up
Myt1	17	Rest	1.44109	0.208095	1.77884	0.691	0.195	0	0	Up
Zcchc24	17	Rest	1.40952	0.243586	1.68208	0.686	0.086	0	0	Up
Wipf1	17	Rest	1.6815	0.561824	1.61536	0.741	0.175	0	0	Up
Matn4	17	Rest	1.31424	0.10753	1.74091	0.639	0.058	0	0	Up
Kcnip1	17	Rest	1.65626	0.526466	1.62995	0.723	0.169	0	0	Up
Cdh20	17	Rest	2.07768	1.13714	1.35692	0.858	0.366	0	0	Up
Gm2164	17	Rest	1.91753	0.940263	1.4099	0.831	0.279	0	0	Up
Nova1	17	Rest	1.5827	0.542421	1.50081	0.758	0.379	0	0	Up
Cobl	17	Rest	1.5351	0.536713	1.44037	0.751	0.273	0	0	Up
Dock1	17	Rest	1.65813	0.774423	1.27493	0.788	0.241	0	0	Up
Cpq	17	Rest	1.36143	0.221864	1.64404	0.629	0.083	0	0	Up
Tns3	17	Rest	1.50605	0.551116	1.37768	0.729	0.284	0	0	Up
Tox	17	Rest	1.80689	0.927455	1.26875	0.797	0.323	0	0	Up
Bcas1	17	Rest	1.62656	0.587966	1.49838	0.694	0.137	0	0	Up
Tmem163	17	Rest	1.44785	0.370478	1.55432	0.649	0.139	0	0	Up
Olfm2	17	Rest	1.43883	0.318284	1.61661	0.658	0.21	0	0	Up
Svil	17	Rest	1.49513	0.331285	1.67907	0.64	0.148	0	0	Up
Gjc3	17	Rest	1.37071	0.471767	1.2969	0.672	0.125	0	0	Up
Gm38505	17	Rest	1.32782	0.106439	1.76208	0.58	0.053	0	0	Up
Itga9	17	Rest	1.30224	0.133419	1.68626	0.582	0.057	0	0	Up
Arhgap24	17	Rest	1.41679	0.282706	1.63614	0.6	0.103	0	0	Up
Cntn6	17	Rest	1.40014	0.554434	1.22009	0.677	0.206	0	0	Up
Ntn1	17	Rest	1.15234	0.0474679	1.59399	0.54	0.025	0	0	Up
Rgcc	17	Rest	1.1553	0.0813196	1.54943	0.547	0.037	0	0	Up
Armh4	17	Rest	1.25189	0.201207	1.51582	0.603	0.168	0	0	Up
Plce1	17	Rest	1.30577	0.289257	1.46652	0.591	0.12	0	0	Up
Prex1	17	Rest	1.30644	0.39323	1.31748	0.642	0.233	0	0	Up
Sox10	17	Rest	1.15087	0.205157	1.36437	0.562	0.065	0	0	Up
Prrx1	17	Rest	1.14695	0.131334	1.46522	0.533	0.051	0	0	Up
Prkcq	17	Rest	1.16049	0.215022	1.36402	0.553	0.065	0	0	Up
Ampd3	17	Rest	1.17892	0.155006	1.47719	0.553	0.119	0	0	Up
Zfp521	17	Rest	1.19069	0.338018	1.23014	0.588	0.122	0	0	Up
Serpine2	17	Rest	1.26541	0.304574	1.38619	0.587	0.164	0	0	Up
Tox3	17	Rest	1.31083	0.344673	1.39387	0.603	0.203	0	0	Up
Etv4	17	Rest	1.03297	0.0777375	1.37811	0.497	0.037	0	0	Up
Rin2	17	Rest	1.18596	0.312854	1.25962	0.573	0.152	0	0	Up
Sh3bp4	17	Rest	1.15407	0.15691	1.4386	0.537	0.138	0	0	Up
Eya1	17	Rest	1.20797	0.344225	1.24613	0.553	0.145	0	0	Up
Smoc1	17	Rest	1.02861	0.170174	1.23846	0.491	0.074	0	0	Up
Scel	17	Rest	0.991893	0.033154	1.38317	0.446	0.03	0	0	Up
Neu4	17	Rest	0.945124	0.0143985	1.34275	0.43	0.007	0	0	Up
0610040J01Rik	17	Rest	1.04281	0.212643	1.19767	0.484	0.075	0	0	Up
Calcrl	17	Rest	1.08981	0.0980847	1.43076	0.461	0.058	0	0	Up
Prkg2	17	Rest	0.945529	0.0709881	1.2617	0.448	0.058	0	0	Up
6030407O03Rik	17	Rest	0.911633	0.0224352	1.28284	0.419	0.012	0	0	Up
Fign	17	Rest	1.14898	0.317446	1.19965	0.492	0.089	0	0	Up
Tmem196	17	Rest	1.0519	0.16464	1.28005	0.477	0.112	0	0	Up
Gm33680	17	Rest	0.915789	0.0467172	1.25381	0.413	0.022	0	0	Up
Scrg1	17	Rest	0.859504	0.126361	1.0577	0.412	0.045	0	0	Up
Insyn2b	17	Rest	0.758078	0.0519927	1.01867	0.348	0.032	0	0	Up
Ltbp1	17	Rest	0.806983	0.080532	1.04805	0.355	0.039	0	0	Up
Pcdh7	17	Rest	2.56472	1.68533	1.26869	0.959	0.68	2.25685e-305	5.9328e-301	Up
Tgfa	17	Rest	1.05647	0.254985	1.1563	0.521	0.145	1.23488e-304	3.24626e-300	Up
Galnt10	17	Rest	1.09008	0.219662	1.25575	0.537	0.165	4.56649e-304	1.20044e-299	Up
Sema6d	17	Rest	2.50701	1.56037	1.36571	0.948	0.659	5.19251e-300	1.36501e-295	Up
Ddah1	17	Rest	0.891802	0.198578	1.00011	0.408	0.087	7.2828e-299	1.9145e-294	Up
Klf12	17	Rest	2.23866	1.32441	1.31898	0.933	0.695	1.63305e-296	4.29296e-292	Up
Sntg1	17	Rest	2.90691	2.20283	1.01577	0.995	0.847	2.7801e-296	7.30832e-292	Up
Plpp3	17	Rest	1.39925	0.68503	1.03041	0.655	0.217	1.28488e-295	3.3777e-291	Up
Rev3l	17	Rest	2.13875	1.19722	1.35835	0.907	0.751	4.97872e-293	1.30881e-288	Up
Pde7b	17	Rest	1.89919	0.938165	1.38647	0.817	0.384	7.77696e-291	2.04441e-286	Up
Map3k1	17	Rest	0.851395	0.157294	1.00138	0.419	0.098	5.48399e-290	1.44163e-285	Up
Plppr1	17	Rest	1.59977	0.562662	1.49623	0.734	0.361	1.6417e-284	4.31571e-280	Up
Sgcz	17	Rest	2.86171	2.14892	1.02835	0.947	0.606	4.72237e-283	1.24142e-278	Up
Cdh6	17	Rest	1.14618	0.299869	1.22097	0.529	0.158	1.9427e-282	5.10696e-278	Up
Kcnip3	17	Rest	2.00583	0.885293	1.61659	0.825	0.538	2.45776e-274	6.46097e-270	Up
2024-03-01	17	Rest	2.97164	2.21834	1.08678	0.995	0.828	3.12255e-274	8.20857e-270	Up
Cask	17	Rest	1.93889	0.993615	1.36374	0.86	0.674	4.06504e-270	1.06862e-265	Up
Stard9	17	Rest	1.27234	0.399795	1.25882	0.625	0.245	6.32928e-267	1.66384e-262	Up
Lrmda	17	Rest	1.48215	0.700714	1.12737	0.555	0.163	1.2862e-265	3.38117e-261	Up
Asrgl1	17	Rest	1.12819	0.313781	1.17494	0.557	0.188	2.45337e-265	6.44943e-261	Up
Mgat5b	17	Rest	1.33476	0.420318	1.31927	0.677	0.323	1.18453e-263	3.1139e-259	Up
Chd7	17	Rest	1.60712	0.733787	1.25996	0.756	0.356	1.59078e-263	4.18184e-259	Up
Rnf144a	17	Rest	1.27575	0.392179	1.27473	0.603	0.226	5.84478e-263	1.53648e-258	Up
Csmd2	17	Rest	2.27553	1.50823	1.10697	0.956	0.739	4.52413e-262	1.1893e-257	Up
Sulf2	17	Rest	1.38046	0.505121	1.26285	0.683	0.31	4.21991e-254	1.10933e-249	Up
Gsap	17	Rest	0.9804	0.246007	1.05951	0.465	0.135	2.37892e-248	6.25369e-244	Up
Ankrd11	17	Rest	2.14589	1.41072	1.06062	0.927	0.832	2.90054e-246	7.62495e-242	Up
Agap1	17	Rest	2.29636	1.56487	1.05531	0.945	0.821	3.43326e-243	9.02535e-239	Up
Abhd2	17	Rest	1.5208	0.519571	1.44447	0.709	0.418	2.67138e-237	7.02251e-233	Up
Spon1	17	Rest	1.78608	0.890005	1.29276	0.803	0.468	1.73857e-234	4.57036e-230	Up
Lnx1	17	Rest	1.1816	0.247394	1.34778	0.537	0.211	4.19975e-232	1.10403e-227	Up
Lima1	17	Rest	0.955598	0.215169	1.06821	0.438	0.128	4.01476e-231	1.0554e-226	Up
Vxn	17	Rest	1.16071	0.31385	1.22177	0.575	0.243	2.17867e-226	5.72729e-222	Up
Eps8	17	Rest	1.12224	0.418287	1.01559	0.526	0.175	5.20984e-224	1.36956e-219	Up
Phactr3	17	Rest	1.77814	0.994096	1.13114	0.836	0.664	8.95527e-215	2.35416e-210	Up
Hip1r	17	Rest	1.04929	0.248024	1.15598	0.515	0.198	1.17815e-213	3.09712e-209	Up
Dpysl3	17	Rest	1.09232	0.249894	1.21536	0.52	0.209	4.35698e-210	1.14536e-205	Up
Sdk1	17	Rest	1.53658	0.833985	1.01362	0.689	0.325	1.28738e-203	3.38426e-199	Up
Rap1gap	17	Rest	1.48433	0.669256	1.1759	0.747	0.528	1.55245e-202	4.08109e-198	Up
Ncald	17	Rest	2.0528	1.31213	1.06856	0.897	0.689	8.04415e-201	2.11465e-196	Up
Phka1	17	Rest	1.20252	0.497934	1.0165	0.555	0.218	2.58564e-197	6.79714e-193	Up
Snx25	17	Rest	1.39297	0.572505	1.18368	0.68	0.429	3.50378e-181	9.21073e-177	Up
Gfra1	17	Rest	1.27788	0.519031	1.09478	0.607	0.286	5.75517e-181	1.51292e-176	Up
Pik3r1	17	Rest	1.48231	0.761812	1.03946	0.707	0.413	8.05574e-176	2.11769e-171	Up
Zmiz1	17	Rest	1.40101	0.640776	1.09679	0.684	0.414	2.14767e-173	5.64581e-169	Up
Gpt2	17	Rest	1.14796	0.35204	1.14828	0.562	0.289	1.92292e-167	5.05497e-163	Up
Gm13052	17	Rest	0.989605	0.267021	1.04247	0.449	0.172	7.25369e-166	1.90685e-161	Up
Evi5l	17	Rest	1.30273	0.500878	1.15682	0.641	0.401	9.66667e-164	2.54118e-159	Up
Kcnh5	17	Rest	1.06437	0.330347	1.05897	0.502	0.221	6.97213e-162	1.83283e-157	Up
Rnf180	17	Rest	1.24102	0.462715	1.12285	0.588	0.332	1.24083e-154	3.26188e-150	Up
Gm32509	17	Rest	1.17537	0.31435	1.24219	0.522	0.271	1.35758e-149	3.5688e-145	Up
Gm29514	17	Rest	1.03354	0.292451	1.06916	0.447	0.206	1.5667e-128	4.11855e-124	Up
Mb21d2	17	Rest	1.01071	0.30342	1.0204	0.475	0.248	1.14743e-119	3.01636e-115	Up
Scfd2	17	Rest	1.46749	0.750941	1.03375	0.661	0.561	4.17261e-100	1.0969e-95	Up
Vegfa	17	Rest	1.04764	0.323488	1.04474	0.404	0.218	1.11805e-81	2.93913e-77	Up
Cped1	18	Rest	2.80214	0.0811524	3.92556	0.901	0.048	0	0	Up
9530026P05Rik	18	Rest	2.55486	0.686989	2.69477	0.833	0.265	0	0	Up
Eya2	18	Rest	2.21496	0.0427494	3.13384	0.731	0.027	0	0	Up
Rbms1	18	Rest	2.14971	0.560816	2.29229	0.824	0.323	0	0	Up
Foxp1	18	Rest	3.16051	1.79013	1.97704	0.942	0.859	0	0	Up
Gpc6	18	Rest	2.85383	1.2438	2.32278	0.87	0.352	0	0	Up
Phldb2	18	Rest	1.91898	0.0972482	2.62821	0.692	0.044	0	0	Up
Lama2	18	Rest	2.22656	0.654908	2.26741	0.77	0.17	0	0	Up
Bicc1	18	Rest	2.22879	0.519379	2.46615	0.757	0.307	0	0	Up
Sned1	18	Rest	2.08532	0.196809	2.72454	0.673	0.081	0	0	Up
Adam12	18	Rest	2.6022	0.327073	3.28231	0.687	0.171	0	0	Up
Atp1a2	18	Rest	3.27174	0.793511	3.57533	0.712	0.22	0	0	Up
Colec12	18	Rest	2.38377	0.083531	3.31855	0.632	0.047	0	0	Up
Nxn	18	Rest	1.98696	0.319129	2.40617	0.666	0.11	0	0	Up
Utrn	18	Rest	2.00734	0.640988	1.97123	0.71	0.228	0	0	Up
Slc6a20a	18	Rest	2.45559	0.0267057	3.50414	0.575	0.014	0	0	Up
Zic1	18	Rest	1.40248	0.0766312	1.9128	0.582	0.037	0	0	Up
Bnc2	18	Rest	2.49506	0.0171075	3.57492	0.545	0.006	0	0	Up
Bmp6	18	Rest	2.22917	0.0624543	3.12591	0.547	0.026	0	0	Up
Ranbp3l	18	Rest	3.04338	0.108734	4.2338	0.549	0.042	0	0	Up
Arhgap6	18	Rest	1.88551	0.35429	2.20909	0.611	0.15	0	0	Up
Ptpn13	18	Rest	1.50386	0.193966	1.88978	0.586	0.122	0	0	Up
Zic4	18	Rest	1.37114	0.0670285	1.88143	0.525	0.026	0	0	Up
Arhgap29	18	Rest	1.57556	0.107509	2.11795	0.541	0.073	0	0	Up
Prdm6	18	Rest	1.69501	0.00284627	2.44128	0.501	0.002	0	0	Up
Gulp1	18	Rest	1.5528	0.135627	2.04455	0.529	0.049	0	0	Up
Foxd1	18	Rest	1.20178	0.00369436	1.72847	0.49	0.003	0	0	Up
Cpq	18	Rest	1.43603	0.218163	1.75701	0.546	0.085	0	0	Up
2610307P16Rik	18	Rest	1.40637	0.0670697	1.9322	0.5	0.018	0	0	Up
Tcf7l2	18	Rest	1.4812	0.364107	1.61163	0.568	0.1	0	0	Up
Svil	18	Rest	1.56097	0.328099	1.77865	0.578	0.149	0	0	Up
Foxp2	18	Rest	1.98269	0.176906	2.6052	0.524	0.07	0	0	Up
Pdzrn3	18	Rest	2.08485	0.631806	2.0963	0.603	0.185	0	0	Up
Cfh	18	Rest	1.38905	0.170659	1.75777	0.51	0.036	0	0	Up
Cp	18	Rest	1.65219	0.0854622	2.26031	0.5	0.037	0	0	Up
Wls	18	Rest	1.4334	0.310521	1.61998	0.573	0.157	0	0	Up
Mrc2	18	Rest	1.3245	0.0706656	1.8089	0.504	0.058	0	0	Up
Uaca	18	Rest	1.26402	0.029011	1.78174	0.472	0.015	0	0	Up
Pdgfd	18	Rest	1.47798	0.176816	1.87718	0.492	0.037	0	0	Up
Rbpms	18	Rest	1.44514	0.0815793	1.96721	0.477	0.02	0	0	Up
Slc7a11	18	Rest	2.46174	0.17099	3.30486	0.483	0.048	0	0	Up
Apod	18	Rest	1.81388	0.455207	1.96015	0.552	0.138	0	0	Up
Pld1	18	Rest	1.34598	0.303607	1.50382	0.532	0.099	0	0	Up
Eya1	18	Rest	1.62159	0.320788	1.87666	0.536	0.146	0	0	Up
Dock5	18	Rest	1.60064	0.368584	1.77749	0.522	0.101	0	0	Up
Lama1	18	Rest	1.75081	0.0223878	2.49358	0.442	0.018	0	0	Up
Ddr2	18	Rest	1.10187	0.0315449	1.54415	0.443	0.021	0	0	Up
Lrrk1	18	Rest	1.37759	0.0858629	1.86357	0.447	0.025	0	0	Up
Tcf7l1	18	Rest	1.27678	0.15356	1.62047	0.468	0.052	0	0	Up
Egfr	18	Rest	1.46017	0.259944	1.73155	0.481	0.083	0	0	Up
Tbx15	18	Rest	1.37871	0.0284804	1.94797	0.423	0.026	0	0	Up
Col1a2	18	Rest	1.12406	0.0118417	1.6046	0.405	0.006	0	0	Up
Sema3a	18	Rest	1.41823	0.0840163	1.92487	0.429	0.056	0	0	Up
Slc6a13	18	Rest	1.33281	0.00325499	1.91814	0.394	0.002	0	0	Up
4930594M22Rik	18	Rest	1.36215	0.0983856	1.82322	0.443	0.1	0	0	Up
Ahnak	18	Rest	1.05386	0.0744038	1.41306	0.402	0.025	0	0	Up
Dab2	18	Rest	1.18539	0.0825473	1.59106	0.403	0.029	0	0	Up
Gm29683	18	Rest	1.33422	0.155083	1.70114	0.422	0.064	0	0	Up
Rai14	18	Rest	1.12301	0.181323	1.35857	0.438	0.088	0	0	Up
Ptpn14	18	Rest	1.08485	0.116581	1.39692	0.426	0.091	0	0	Up
Cgnl1	18	Rest	1.06096	0.0381935	1.47555	0.376	0.014	0	0	Up
Wwtr1	18	Rest	1.12451	0.150533	1.40516	0.409	0.058	0	0	Up
Dock6	18	Rest	1.14706	0.0809372	1.53809	0.399	0.061	0	0	Up
Lama4	18	Rest	1.10617	0.0859189	1.47191	0.387	0.047	0	0	Up
[truncated: 2,650 more rows]
