# Supplementary material for: Umbilical Cord‐Mesenchymal Stromal Cell‐Derived Extracellular Vesicles Target the Liver to Improve Neurovascular Health in Type 2 Diabetes With Non‐Alcoholic Fatty Liver Disease
Source: J Extracell Vesicles. 2025 Jul 7;14(7):e70125. doi: 10.1002/jev2.70125 (PMC12230362; doi:10.1002/jev2.70125)
Supplement: Supplementary file 3 — SupportingTable S3: Composition analysis of cell types and clusters. [file JEV2-14-e70125-s008.xlsx]

## Sheet: Composition anlysis of cell typ
	Astrocyte	Endothelial cell*	Ependymal cell	Excitatory neuron	Fibroblast	Inhibitory neuron	Microglia	Oligodendrocyte	Oligodendrocyte precursor cell	Other
WT 1	0.0334	0.0071	0.016	0.632	0.0126	0.0764	0.0299	0.1707	0.0179	0.0041
WT 2	0.0508	0.0106	0.0146	0.5664	0.024	0.0699	0.038	0.1981	0.0187	0.0087
WT 3	0.0596	0.0046	0.007	0.6517	0.004	0.0896	0.0241	0.1303	0.0249	0.0042
db/db-Veh 1	0.0628	0.0148	0.0058	0.5931	0.019	0.0909	0.0245	0.1604	0.0206	0.0081
db/db-Veh 2	0.0635	0.0141	0.0076	0.595	0.0244	0.1317	0.0202	0.1168	0.0204	0.0063
db/db-Veh 3	0.0538	0.0125	0.0065	0.6066	0.0297	0.1122	0.0316	0.1204	0.02	0.0068
db/db-EVs 1	0.0426	0.0067	0.0066	0.6005	0.0274	0.12	0.0322	0.1386	0.0208	0.0045
db/db-EVs 2	0.053	0.0091	0.0073	0.6371	0.0193	0.0933	0.0262	0.132	0.0198	0.003
db/db-EVs 3	0.04	0.0068	0.0059	0.6679	0.0153	0.12	0.0243	0.1024	0.0149	0.0025

## Sheet: sub_cluster_id.sample_name.perc
	0	1	2	3	4	5	6	7	8	9	10	11	12	13	14	15	16	17	18	19	20	21	22	23	24*	25	26	27	28	29	30	31	32	33	34	35	36	37
WT 1	0.1597	0.1306	0.1261	0.0553	0.0512	0.0621	0.033	0.0313	0.0289	0.0229	0.0242	0.0242	0.0269	0.0194	0.0188	0.0092	0.0172	0.0179	0.0126	0.015	0.01	0.0171	0.0101	0.0107	0.0071	0.0071	0.016	0.0111	0.0055	0.0047	0.003	0.0032	0.0022	0.0009	0.0003	0.0038	0.0002	0.0003
WT 2	0.1878	0.1166	0.1125	0.0607	0.0469	0.0631	0.0494	0.031	0.0207	0.0173	0.034	0.0126	0.0308	0.013	0.0168	0.0071	0.0113	0.0187	0.024	0.0097	0.0057	0.0149	0.0097	0.011	0.0106	0.006	0.0146	0.0103	0.0075	0.0056	0.0071	0.0051	0.0021	0.0037	0.0014	0.0005	0.0002	0
WT 3	0.1247	0.1017	0.0795	0.0803	0.0656	0.0434	0.0596	0.0494	0.0471	0.0366	0.0268	0.0316	0.0222	0.0385	0.0235	0.0016	0.0165	0.0249	0.004	0.0256	0.0198	0.0152	0.0069	0.0081	0.0046	0.0113	0.007	0.0056	0.0045	0.005	0.0019	0.0034	0.0018	0.0008	0	0.001	0	0
db/db-Veh 1	0.1492	0.0844	0.1026	0.0584	0.0484	0.0603	0.0584	0.044	0.0341	0.0294	0.0255	0.0162	0.0206	0.0213	0.0267	0.0046	0.0188	0.0206	0.019	0.0144	0.0338	0.0157	0.013	0.0123	0.0148	0.0077	0.0058	0.0113	0.0056	0.0033	0.0039	0.0056	0.0025	0.0025	0.0044	0.0005	0.0004	0.0002
db/db-Veh 2	0.1073	0.1023	0.0842	0.048	0.0593	0.0343	0.0619	0.0421	0.0436	0.0311	0.0191	0.0255	0.0168	0.0335	0.0225	0.0532	0.0255	0.0204	0.0244	0.0202	0.0109	0.0139	0.0137	0.008	0.0141	0.017	0.0076	0.0095	0.0078	0.0072	0.0034	0.0046	0.0021	0.0017	0.0017	0.0013	0.0006	0
db/db-Veh 3	0.1084	0.1017	0.0898	0.0671	0.0521	0.0485	0.0517	0.0481	0.0316	0.0323	0.0405	0.0203	0.0268	0.0184	0.0253	0.0209	0.0314	0.02	0.0297	0.0162	0.0076	0.0179	0.0162	0.0106	0.0125	0.0048	0.0065	0.012	0.0061	0.007	0.0048	0.0053	0.003	0.0015	0.0021	0.0008	0.0004	0.0002
db/db-EVs 1	0.1329	0.106	0.0877	0.0574	0.06	0.0544	0.0415	0.0399	0.036	0.0282	0.0277	0.0288	0.028	0.0223	0.0207	0.0427	0.0178	0.0208	0.0274	0.0162	0.0205	0.0166	0.0072	0.0079	0.0067	0.007	0.0066	0.0057	0.0081	0.004	0.0042	0.0028	0.0018	0.0016	0.001	0.0003	0.0003	0.0006
db/db-EVs 2	0.125	0.1163	0.0999	0.0724	0.0654	0.0496	0.051	0.0408	0.0276	0.0337	0.0234	0.031	0.0226	0.0223	0.0205	0.0177	0.0271	0.0198	0.0193	0.0193	0.0103	0.0143	0.0107	0.0091	0.0091	0.0068	0.0073	0.007	0.005	0.0034	0.0036	0.0021	0.0025	0.0009	0.002	0.0007	0.0002	0.0005
db/db-EVs 3	0.0964	0.1117	0.0931	0.0775	0.0598	0.0569	0.0394	0.0459	0.0425	0.0369	0.025	0.0307	0.022	0.0251	0.0206	0.0398	0.0186	0.0149	0.0153	0.0175	0.0195	0.0136	0.0091	0.0153	0.0068	0.0121	0.0059	0.006	0.0045	0.0088	0.0023	0.002	0.0026	0.0005	0.0006	0.0003	0.0002	0
