# Supplementary material for: Umbilical Cord‐Mesenchymal Stromal Cell‐Derived Extracellular Vesicles Target the Liver to Improve Neurovascular Health in Type 2 Diabetes With Non‐Alcoholic Fatty Liver Disease
Source: J Extracell Vesicles. 2025 Jul 7;14(7):e70125. doi: 10.1002/jev2.70125 (PMC12230362; doi:10.1002/jev2.70125)
Supplement: Supplementary file 4 — SupportingTable S4: Differentially expressed genes (DEGs) in cluster 24, astrocytes, and excitatory neurons. [file JEV2-14-e70125-s003.xlsx]

## Sheet: Endothelial cells
	db/db-Veh vs. Naïve											db/db-EVs vs. db/db-Veh
gene	case	ctrl	avg_expr_case	avg_expr_ctrl	log_fc	pct_cells_case	pct_cells_ctrl	pval	adj_pval	up_down		gene	case	ctrl	avg_expr_case	avg_expr_ctrl	log_fc	pct_cells_case	pct_cells_ctrl	pval	adj_pval	up_down
Cmss1	db/db-Veh	WT	2.82333	1.85473	1.39739	0.996	0.966	9.77938e-60	2.5708e-55	Up		Ttr	db/db-EVs	db/db-Veh	0.489024	0.030408	0.661643	0.401	0.027	7.13536e-26	1.87574e-21	Up
Btbd9	db/db-Veh	WT	2.34115	1.55863	1.12893	1	0.873	9.12968e-43	2.40001e-38	Up		AC149090.1	db/db-EVs	db/db-Veh	1.6311	2.05617	-0.613256	0.903	0.95	2.84319e-17	7.47417e-13	Down
Hivep2	db/db-Veh	WT	1.85138	2.57835	-1.0488	0.966	0.99	8.0227e-42	2.10901e-37	Down		Gm42418	db/db-EVs	db/db-Veh	4.70974	4.8932	-0.264677	1	1	9.92092e-12	2.60801e-07	Down
Gm42418	db/db-Veh	WT	4.8932	4.40074	0.710462	1	1	3.01886e-38	7.93599e-34	Up		Cmss1	db/db-EVs	db/db-Veh	2.62833	2.82333	-0.281319	1	0.996	2.37519e-10	6.24389e-06	Down
1500004A13Rik	db/db-Veh	WT	0.125325	0.985211	-1.24055	0.107	0.647	3.00236e-37	7.8926e-33	Down		AY036118	db/db-EVs	db/db-Veh	1.08831	1.32236	-0.337658	0.753	0.889	1.15603e-08	0.000303898	Down
Ubb	db/db-Veh	WT	0.0909646	0.923434	-1.201	0.092	0.627	3.12848e-37	8.22416e-33	Down		Rbfox3	db/db-EVs	db/db-Veh	1.97701	2.17093	-0.279764	0.977	0.985	1.27924e-07	0.00336286	Down
Tmsb4x	db/db-Veh	WT	0.594269	1.39375	-1.15341	0.464	0.863	6.59128e-30	1.73272e-25	Down		Cald1	db/db-EVs	db/db-Veh	0.109383	0.322415	-0.30734	0.08	0.238	2.17651e-07	0.00572162	Down
Celf2	db/db-Veh	WT	4.54409	4.10924	0.62735	1	1	8.94948e-28	2.35264e-23	Up
E130307A14Rik	db/db-Veh	WT	0.264356	0.986774	-1.04223	0.23	0.662	2.66811e-27	7.01394e-23	Down
Gm26917	db/db-Veh	WT	1.17228	0.566148	0.874465	0.824	0.456	3.26263e-24	8.57679e-20	Up
Fth1	db/db-Veh	WT	0.403149	1.04243	-0.922282	0.322	0.74	5.08503e-24	1.33675e-19	Down
Calm2	db/db-Veh	WT	1.08857	1.63677	-0.790887	0.793	0.936	1.04447e-22	2.74571e-18	Down
Ttr	db/db-Veh	WT	0.030408	0.909187	-1.26781	0.027	0.373	1.08129e-22	2.84248e-18	Down
Hspa8	db/db-Veh	WT	0.387936	1.05376	-0.96058	0.295	0.676	8.39027e-21	2.20563e-16	Down
Tmem132d	db/db-Veh	WT	1.68302	0.452572	1.77516	0.571	0.186	9.40177e-21	2.47154e-16	Up
Gapdh	db/db-Veh	WT	0.37327	0.929914	-0.803067	0.31	0.701	9.42395e-21	2.47737e-16	Down
Ube3a	db/db-Veh	WT	1.21108	1.71402	-0.725586	0.847	0.922	1.15807e-20	3.04433e-16	Down
Dcc	db/db-Veh	WT	1.77685	1.00204	1.11781	0.862	0.544	1.73502e-19	4.56103e-15	Up
Erc2	db/db-Veh	WT	3.00651	2.41843	0.848422	0.989	0.956	1.48908e-18	3.91449e-14	Up
Rbfox3	db/db-Veh	WT	2.17093	1.79792	0.538132	0.985	0.951	1.49773e-18	3.93724e-14	Up
Ptprg	db/db-Veh	WT	1.44062	0.86059	0.836802	0.835	0.515	1.71849e-18	4.51757e-14	Up
Fstl4	db/db-Veh	WT	2.03564	1.29532	1.06805	0.858	0.662	3.94777e-18	1.03779e-13	Up
Hsp90aa1	db/db-Veh	WT	0.603046	1.15688	-0.799016	0.483	0.77	1.62756e-17	4.27852e-13	Down
Tmem132b	db/db-Veh	WT	1.71738	1.22895	0.704655	0.935	0.667	1.71191e-17	4.50027e-13	Up
Lsamp	db/db-Veh	WT	4.01074	4.45702	-0.643845	1	1	6.40604e-17	1.68402e-12	Down
Atp1b1	db/db-Veh	WT	1.10794	1.60486	-0.716902	0.797	0.926	1.34409e-16	3.53333e-12	Down
Ctnna3	db/db-Veh	WT	1.06794	1.75293	-0.988238	0.659	0.819	1.78478e-16	4.69182e-12	Down
Il1rapl1	db/db-Veh	WT	3.40812	2.8752	0.768836	0.992	0.971	4.41373e-16	1.16028e-11	Up
Slc9a9	db/db-Veh	WT	1.5437	0.785391	1.09401	0.732	0.426	5.49974e-16	1.44577e-11	Up
Calm1	db/db-Veh	WT	1.25892	1.7541	-0.714397	0.828	0.946	6.19897e-16	1.62959e-11	Down
Igfn1	db/db-Veh	WT	0.572726	0.0606066	0.738832	0.341	0.034	7.21344e-16	1.89627e-11	Up
Gm10503	db/db-Veh	WT	0.314427	0	0.453622	0.268	0	1.45271e-15	3.81889e-11	Up
Cux2	db/db-Veh	WT	1.56425	0.784483	1.12497	0.667	0.382	2.91389e-15	7.66004e-11	Up
Trank1	db/db-Veh	WT	1.66035	1.21818	0.637924	0.923	0.814	4.8133e-15	1.26532e-10	Up
Gm20642	db/db-Veh	WT	0.450982	0.934323	-0.697313	0.356	0.662	5.78413e-15	1.52053e-10	Down
Adgrb1	db/db-Veh	WT	1.62569	1.17118	0.655723	0.943	0.77	6.83861e-15	1.79773e-10	Up
Tafa1	db/db-Veh	WT	2.18643	1.40133	1.13266	0.824	0.544	7.44406e-15	1.95689e-10	Up
Cdk8	db/db-Veh	WT	1.51939	1.12988	0.561944	0.943	0.789	7.50556e-15	1.97306e-10	Up
Eef1a1	db/db-Veh	WT	0.329637	0.836226	-0.730853	0.299	0.608	8.44607e-15	2.2203e-10	Down
Ryr2	db/db-Veh	WT	2.61454	2.31749	0.428563	1	0.995	9.78389e-15	2.57199e-10	Up
Sorbs2os	db/db-Veh	WT	0.10297	0.482219	-0.54714	0.115	0.402	1.39718e-14	3.67291e-10	Down
Kcnh1	db/db-Veh	WT	1.69436	1.10962	0.843603	0.885	0.691	2.60083e-14	6.83707e-10	Up
Cox4i1	db/db-Veh	WT	0.223859	0.716946	-0.711375	0.188	0.49	2.81044e-14	7.3881e-10	Down
A330015K06Rik	db/db-Veh	WT	0.157536	0.613412	-0.65769	0.119	0.417	3.71822e-14	9.77446e-10	Down
Inpp4b	db/db-Veh	WT	1.82937	2.35852	-0.763407	0.594	0.897	8.52083e-14	2.23996e-09	Down
Kcnc2	db/db-Veh	WT	1.11603	0.536004	0.836806	0.609	0.279	1.12986e-13	2.97019e-09	Up
Rgs6	db/db-Veh	WT	2.11327	1.11302	1.44305	0.67	0.397	1.13962e-13	2.99584e-09	Up
1810034E14Rik	db/db-Veh	WT	0.0535366	0.414555	-0.520839	0.05	0.299	1.25582e-13	3.3013e-09	Down
Car10	db/db-Veh	WT	2.55283	1.92575	0.904685	0.885	0.76	2.70582e-13	7.11307e-09	Up
Ldb2	db/db-Veh	WT	2.14492	2.53442	-0.561929	0.9	0.99	3.08143e-13	8.10047e-09	Down
Pebp1	db/db-Veh	WT	0.202898	0.611783	-0.589896	0.165	0.456	4.92946e-13	1.29586e-08	Down
Gm20754	db/db-Veh	WT	1.68023	1.17686	0.726205	0.87	0.613	8.35886e-13	2.19738e-08	Up
Ppia	db/db-Veh	WT	0.349766	0.784828	-0.627661	0.295	0.583	9.33883e-13	2.45499e-08	Down
Gm15738	db/db-Veh	WT	0.282668	0.714483	-0.622977	0.241	0.525	1.02302e-12	2.6893e-08	Down
Fggy	db/db-Veh	WT	0.0337023	0.354933	-0.463438	0.034	0.255	1.03248e-12	2.71418e-08	Down
A830036E02Rik	db/db-Veh	WT	0.790376	0.319015	0.680031	0.498	0.176	1.36263e-12	3.58209e-08	Up
3110021N24Rik	db/db-Veh	WT	0.118207	0.503436	-0.555768	0.1	0.363	1.39287e-12	3.66159e-08	Down
Ndufa4	db/db-Veh	WT	0.0858696	0.444139	-0.516874	0.077	0.328	1.55127e-12	4.07799e-08	Down
AC149090.1	db/db-Veh	WT	2.05617	1.68355	0.537582	0.95	0.877	1.67769e-12	4.41031e-08	Up
5330438D12Rik	db/db-Veh	WT	0.175468	0.563128	-0.559276	0.172	0.446	2.44254e-12	6.42094e-08	Down
Cox5b	db/db-Veh	WT	0.0571295	0.395095	-0.487581	0.054	0.284	3.06786e-12	8.0648e-08	Down
Rplp1	db/db-Veh	WT	0.169197	0.578128	-0.589963	0.146	0.412	3.09069e-12	8.12481e-08	Down
Atp6v0c	db/db-Veh	WT	0.463609	0.968665	-0.728642	0.375	0.632	3.32975e-12	8.75325e-08	Down
Abcb8	db/db-Veh	WT	0.504085	0.138304	0.52771	0.391	0.108	3.71727e-12	9.77195e-08	Up
Slc25a4	db/db-Veh	WT	0.219319	0.582683	-0.524224	0.199	0.475	5.25171e-12	1.38057e-07	Down
Cpne9	db/db-Veh	WT	0.505292	0.113303	0.56552	0.341	0.078	8.68974e-12	2.28436e-07	Up
4921534H16Rik	db/db-Veh	WT	0.231092	0.622094	-0.564096	0.169	0.451	1.27741e-11	3.35807e-07	Down
Grid2	db/db-Veh	WT	2.02018	2.88249	-1.24405	0.77	0.833	1.2878e-11	3.38538e-07	Down
Aldoa	db/db-Veh	WT	0.406372	0.824866	-0.603759	0.318	0.588	1.33148e-11	3.50019e-07	Down
Dlgap2	db/db-Veh	WT	2.9067	2.54121	0.527286	0.992	0.971	1.35941e-11	3.57361e-07	Up
Nrg3os	db/db-Veh	WT	0.691324	1.16348	-0.681172	0.49	0.701	1.37869e-11	3.62431e-07	Down
Rasgef1a	db/db-Veh	WT	1.34023	0.964734	0.541728	0.862	0.672	1.66865e-11	4.38655e-07	Up
Kcnab1	db/db-Veh	WT	1.41817	1.87617	-0.660751	0.563	0.814	1.74915e-11	4.59816e-07	Down
Lrrtm4	db/db-Veh	WT	3.71316	2.96476	1.07971	0.996	0.936	1.97311e-11	5.18692e-07	Up
Traf3ip2	db/db-Veh	WT	0.00873833	0.242266	-0.336909	0.008	0.181	2.03136e-11	5.34005e-07	Down
Mgat4c	db/db-Veh	WT	2.22081	2.66665	-0.643209	0.736	0.912	2.72148e-11	7.15422e-07	Down
Cntnap5a	db/db-Veh	WT	1.77373	0.91588	1.23761	0.617	0.358	2.76476e-11	7.268e-07	Up
Cck	db/db-Veh	WT	0.306314	0.712942	-0.586641	0.249	0.529	3.39017e-11	8.91208e-07	Down
Grin2a	db/db-Veh	WT	2.84972	2.56297	0.413689	1	0.98	3.55988e-11	9.3582e-07	Up
Gm43507	db/db-Veh	WT	0.0670026	0.337763	-0.390625	0.05	0.27	3.92354e-11	1.03142e-06	Down
Lama4	db/db-Veh	WT	0.441017	0.0790597	0.522195	0.303	0.059	4.07096e-11	1.07018e-06	Up
Arhgap10	db/db-Veh	WT	0.75563	0.294498	0.665273	0.475	0.201	7.63782e-11	2.00783e-06	Up
Dlg2	db/db-Veh	WT	4.25637	4.06448	0.276848	1	1	8.55056e-11	2.24777e-06	Up
Fhit	db/db-Veh	WT	1.08038	0.563019	0.746398	0.598	0.299	8.92174e-11	2.34535e-06	Up
Rbfox1	db/db-Veh	WT	4.01828	3.59955	0.604104	0.996	0.951	1.03015e-10	2.70807e-06	Up
Ube2e2	db/db-Veh	WT	1.76556	2.11316	-0.501493	0.931	0.966	1.08028e-10	2.83985e-06	Down
Col26a1	db/db-Veh	WT	0.658037	0.107881	0.793707	0.295	0.059	1.10891e-10	2.91511e-06	Up
Rps8	db/db-Veh	WT	0.237463	0.630471	-0.566989	0.184	0.441	1.11736e-10	2.93731e-06	Down
Spats2l	db/db-Veh	WT	0.605831	0.148029	0.660469	0.356	0.103	1.17522e-10	3.08942e-06	Up
9530059O14Rik	db/db-Veh	WT	1.07864	0.605045	0.683247	0.655	0.382	1.2565e-10	3.3031e-06	Up
Actb	db/db-Veh	WT	0.969824	1.32974	-0.519253	0.713	0.882	1.53778e-10	4.04253e-06	Down
Mdh1	db/db-Veh	WT	0.291615	0.654153	-0.523032	0.234	0.5	1.83394e-10	4.82105e-06	Down
Prkce	db/db-Veh	WT	2.14076	2.41492	-0.395533	0.977	0.985	2.18078e-10	5.73283e-06	Down
Srrm4	db/db-Veh	WT	1.01534	1.44777	-0.623862	0.705	0.838	2.65585e-10	6.9817e-06	Down
Gramd1b	db/db-Veh	WT	1.44552	1.75674	-0.448993	0.893	0.936	3.28283e-10	8.6299e-06	Down
Cacna1e	db/db-Veh	WT	2.12277	1.79069	0.4791	0.977	0.917	3.4185e-10	8.98654e-06	Up
Gm43713	db/db-Veh	WT	0.0443287	0.321018	-0.399178	0.031	0.216	3.59439e-10	9.44894e-06	Down
Gm11149	db/db-Veh	WT	0.123471	0.420675	-0.428775	0.088	0.314	4.03821e-10	1.06156e-05	Down
Hjurp	db/db-Veh	WT	0.0851163	0.410423	-0.469319	0.08	0.294	4.14281e-10	1.08906e-05	Down
Serinc1	db/db-Veh	WT	0.557265	0.982979	-0.614176	0.46	0.681	4.41162e-10	1.15973e-05	Down
Camk2a	db/db-Veh	WT	2.51175	2.28453	0.32781	0.992	0.98	5.37006e-10	1.41168e-05	Up
Pigk	db/db-Veh	WT	0.581552	0.99345	-0.594243	0.425	0.662	6.34933e-10	1.66911e-05	Down
Opcml	db/db-Veh	WT	3.57768	3.25552	0.464778	1	0.99	6.78486e-10	1.7836e-05	Up
Cdh20	db/db-Veh	WT	1.64612	2.03811	-0.565514	0.72	0.912	9.05865e-10	2.38134e-05	Down
Tpt1	db/db-Veh	WT	0.13188	0.464915	-0.480468	0.115	0.333	1.04141e-09	2.73766e-05	Down
Pde8b	db/db-Veh	WT	1.5475	1.09557	0.651994	0.824	0.623	1.11965e-09	2.94334e-05	Up
Srrm2	db/db-Veh	WT	1.92789	1.6712	0.370325	0.985	0.926	1.12028e-09	2.945e-05	Up
Gm20098	db/db-Veh	WT	0.2794	0	0.403089	0.165	0	1.28882e-09	3.38805e-05	Up
Rpl22l1	db/db-Veh	WT	0.0730724	0.372828	-0.432456	0.069	0.27	1.32751e-09	3.48975e-05	Down
Actg1	db/db-Veh	WT	0.393137	0.758697	-0.527391	0.31	0.559	1.41489e-09	3.71945e-05	Down
Gm15398	db/db-Veh	WT	0.437681	0.922271	-0.699116	0.307	0.544	1.52895e-09	4.01932e-05	Down
Gm42439	db/db-Veh	WT	0.296557	0.648878	-0.508292	0.249	0.5	1.60852e-09	4.22848e-05	Down
Gm47423	db/db-Veh	WT	0.0756364	0.360156	-0.410475	0.057	0.25	1.69946e-09	4.46755e-05	Down
Cadm2	db/db-Veh	WT	3.5447	3.31255	0.334915	0.996	1	1.97384e-09	5.18883e-05	Up
Gm41414	db/db-Veh	WT	0.600358	0.143663	0.658873	0.31	0.088	2.25258e-09	5.92159e-05	Up
Uqcr11	db/db-Veh	WT	0.10977	0.419818	-0.447305	0.08	0.289	2.42777e-09	6.38213e-05	Down
Large1	db/db-Veh	WT	2.35405	2.05792	0.427227	0.989	0.941	3.18423e-09	8.37069e-05	Up
Canx	db/db-Veh	WT	0.343531	0.698792	-0.512534	0.299	0.529	3.4065e-09	8.95501e-05	Down
Ttc7b	db/db-Veh	WT	1.59762	1.30586	0.420918	0.939	0.809	3.6314e-09	9.54623e-05	Up
Chchd2	db/db-Veh	WT	0.13315	0.45362	-0.462341	0.1	0.314	3.6844e-09	9.68554e-05	Down
Runx1t1	db/db-Veh	WT	1.42098	1.72212	-0.434451	0.808	0.931	3.83537e-09	0.000100824	Down
Kirrel3	db/db-Veh	WT	1.7602	1.13515	0.90176	0.739	0.515	3.91936e-09	0.000103032	Up
Apba1	db/db-Veh	WT	1.76432	2.04871	-0.410285	0.92	0.975	4.51438e-09	0.000118674	Down
Nrp1	db/db-Veh	WT	0.867531	1.26682	-0.576056	0.533	0.735	4.77323e-09	0.000125479	Down
Nectin3	db/db-Veh	WT	0.567583	0.276126	0.420484	0.383	0.137	5.06251e-09	0.000133083	Up
Hs6st2	db/db-Veh	WT	0.820882	1.19882	-0.545246	0.456	0.73	5.10643e-09	0.000134238	Down
Rpl3	db/db-Veh	WT	0.144131	0.479972	-0.484516	0.126	0.338	5.43016e-09	0.000142748	Down
Sv2b	db/db-Veh	WT	1.61314	1.2638	0.503988	0.874	0.775	5.47493e-09	0.000143925	Up
Cox8a	db/db-Veh	WT	0.349943	0.743237	-0.567403	0.303	0.52	6.40413e-09	0.000168352	Down
Atp5b	db/db-Veh	WT	0.328406	0.69153	-0.523878	0.291	0.52	6.46283e-09	0.000169895	Down
Rnasek	db/db-Veh	WT	0.124637	0.451272	-0.471234	0.103	0.309	6.73406e-09	0.000177025	Down
Rps21	db/db-Veh	WT	0.228502	0.507939	-0.403142	0.172	0.407	7.28884e-09	0.000191609	Down
Atp2a2	db/db-Veh	WT	0.963736	1.23643	-0.393413	0.674	0.858	8.04344e-09	0.000211446	Down
Pcdh7	db/db-Veh	WT	2.13476	1.70827	0.61529	0.854	0.652	8.35808e-09	0.000219717	Up
Rps13	db/db-Veh	WT	0.151408	0.426312	-0.396603	0.111	0.328	8.95633e-09	0.000235444	Down
Cdh6	db/db-Veh	WT	0.926936	0.49219	0.627206	0.513	0.26	9.20551e-09	0.000241994	Up
Uqcr10	db/db-Veh	WT	0.0674317	0.358471	-0.419882	0.054	0.23	1.04554e-08	0.000274852	Down
Syne1	db/db-Veh	WT	2.10982	1.79916	0.448193	0.981	0.946	1.15266e-08	0.000303011	Up
Gm48512	db/db-Veh	WT	0.151762	0.455446	-0.438124	0.126	0.338	1.17193e-08	0.000308077	Down
Apoe	db/db-Veh	WT	0.279185	0.616171	-0.486169	0.203	0.436	1.21325e-08	0.000318939	Down
Plp1	db/db-Veh	WT	0.589592	1.00225	-0.595338	0.46	0.642	1.24801e-08	0.000328077	Down
Itga4	db/db-Veh	WT	0.548396	0.171129	0.544282	0.349	0.127	1.27797e-08	0.000335952	Up
Gm30382	db/db-Veh	WT	0.625343	1.21601	-0.85215	0.284	0.5	1.33381e-08	0.000350631	Down
Prr16	db/db-Veh	WT	2.17353	1.77465	0.575456	0.858	0.623	1.38638e-08	0.000364452	Up
Tubb2a	db/db-Veh	WT	0.162527	0.52481	-0.522664	0.142	0.353	1.45494e-08	0.000382475	Down
Gm47271	db/db-Veh	WT	0.0408477	0.264138	-0.32214	0.038	0.201	1.83623e-08	0.000482709	Down
Ttc19	db/db-Veh	WT	0.745871	1.06625	-0.462211	0.605	0.76	1.88846e-08	0.000496438	Down
Rpl17	db/db-Veh	WT	0.23485	0.515892	-0.405457	0.192	0.417	2.56404e-08	0.000674034	Down
Luc7l2	db/db-Veh	WT	1.74149	2.00504	-0.380235	0.95	0.956	2.57134e-08	0.000675955	Down
Trpm3	db/db-Veh	WT	1.72598	1.24396	0.695407	0.755	0.593	2.62859e-08	0.000691003	Up
Gm47283	db/db-Veh	WT	0.288271	0.872083	-0.842263	0.241	0.422	2.66007e-08	0.00069928	Down
Htr2c	db/db-Veh	WT	1.11827	1.55845	-0.635037	0.398	0.642	2.88211e-08	0.00075765	Down
Gm41804	db/db-Veh	WT	0.476751	0.155487	0.463485	0.337	0.127	2.90478e-08	0.00076361	Up
Rps2	db/db-Veh	WT	0.135269	0.39702	-0.377626	0.111	0.314	2.96355e-08	0.000779058	Down
Trps1	db/db-Veh	WT	0.826332	0.482663	0.495809	0.571	0.309	2.99801e-08	0.000788118	Up
Grin2b	db/db-Veh	WT	2.87806	2.65777	0.317803	0.996	0.995	3.07472e-08	0.000808283	Up
Sox5	db/db-Veh	WT	0.706337	0.267009	0.633816	0.398	0.172	3.47269e-08	0.000912902	Up
Eid1	db/db-Veh	WT	0.230679	0.573152	-0.494083	0.195	0.412	3.67147e-08	0.000965157	Down
Hsp90ab1	db/db-Veh	WT	0.663023	0.988001	-0.468844	0.502	0.686	4.47313e-08	0.0011759	Down
Foxp1	db/db-Veh	WT	1.81783	1.41933	0.574907	0.916	0.838	4.53525e-08	0.00119223	Up
Cpne8	db/db-Veh	WT	0.869855	0.487624	0.551443	0.544	0.309	4.66881e-08	0.00122734	Up
Neurod6	db/db-Veh	WT	0.152961	0.472114	-0.460441	0.111	0.309	4.86244e-08	0.00127824	Down
Gsg1l	db/db-Veh	WT	0.935133	0.480214	0.656311	0.521	0.314	5.01315e-08	0.00131786	Up
Rab6a	db/db-Veh	WT	0.65936	0.979378	-0.461688	0.498	0.701	5.29561e-08	0.00139211	Down
Plekha6	db/db-Veh	WT	1.19103	0.919361	0.391934	0.812	0.603	5.41084e-08	0.0014224	Up
Gm5441	db/db-Veh	WT	0.11931	0.419582	-0.433201	0.092	0.279	5.58796e-08	0.00146896	Down
Exph5	db/db-Veh	WT	0.345699	0.0723951	0.394294	0.249	0.064	5.59787e-08	0.00147157	Up
Fut9	db/db-Veh	WT	1.69692	2.0809	-0.55396	0.897	0.951	5.71262e-08	0.00150173	Down
Pcp4	db/db-Veh	WT	0.0584402	0.295082	-0.341402	0.038	0.196	5.71622e-08	0.00150268	Down
Magi2	db/db-Veh	WT	3.10021	2.82838	0.392155	0.989	0.995	5.75646e-08	0.00151326	Up
Arnt2	db/db-Veh	WT	0.944909	0.593878	0.506431	0.644	0.392	6.17005e-08	0.00162198	Up
Bsn	db/db-Veh	WT	1.40305	1.13522	0.386387	0.881	0.73	6.42783e-08	0.00168975	Up
Tox	db/db-Veh	WT	2.20083	2.46532	-0.381573	0.877	0.966	6.71678e-08	0.00176571	Down
Slc24a4	db/db-Veh	WT	1.06508	0.733326	0.478617	0.705	0.48	6.81124e-08	0.00179054	Up
Rskr	db/db-Veh	WT	0.334756	0.0908514	0.351881	0.268	0.074	7.3627e-08	0.00193551	Up
Cst3	db/db-Veh	WT	0.282534	0.610333	-0.472914	0.226	0.431	7.36579e-08	0.00193632	Down
Tmem181a	db/db-Veh	WT	0.804544	0.506126	0.430527	0.605	0.358	7.79032e-08	0.00204792	Up
Mpc1	db/db-Veh	WT	0.591201	0.950397	-0.518211	0.517	0.676	8.62925e-08	0.00226846	Down
Zfpm2	db/db-Veh	WT	0.788053	1.6069	-1.18135	0.498	0.618	9.79941e-08	0.00257607	Down
Dlc1	db/db-Veh	WT	0.647498	1.04656	-0.57572	0.402	0.593	1.00827e-07	0.00265053	Down
Thsd7b	db/db-Veh	WT	0.612982	1.21072	-0.862359	0.31	0.51	1.01917e-07	0.0026792	Down
Rpl23	db/db-Veh	WT	0.125896	0.406801	-0.40526	0.111	0.299	1.04694e-07	0.00275218	Down
Myrip	db/db-Veh	WT	1.19176	0.861703	0.476168	0.793	0.574	1.20149e-07	0.00315848	Up
Rps29	db/db-Veh	WT	0.226145	0.505218	-0.402618	0.169	0.377	1.22393e-07	0.00321747	Down
St6galnac5	db/db-Veh	WT	1.24867	1.58834	-0.490041	0.605	0.804	1.3584e-07	0.00357096	Down
Grm8	db/db-Veh	WT	0.895405	1.52451	-0.907609	0.387	0.574	1.40684e-07	0.00369829	Down
Ext1	db/db-Veh	WT	2.41656	2.64629	-0.331428	0.981	0.995	1.4792e-07	0.00388851	Down
Srcin1	db/db-Veh	WT	1.49535	1.2314	0.380791	0.904	0.779	1.51953e-07	0.00399454	Up
2900097C17Rik	db/db-Veh	WT	0.501954	0.802217	-0.433188	0.406	0.632	1.54351e-07	0.00405757	Down
Ptprk	db/db-Veh	WT	1.70573	1.21851	0.702908	0.736	0.539	1.6132e-07	0.00424079	Up
Ndst3	db/db-Veh	WT	1.01527	1.4405	-0.613477	0.464	0.672	1.68186e-07	0.00442127	Down
Garnl3	db/db-Veh	WT	1.18173	0.843443	0.488044	0.755	0.549	1.71821e-07	0.00451684	Up
Atp5j	db/db-Veh	WT	0.101291	0.327384	-0.326184	0.084	0.26	1.72554e-07	0.0045361	Down
Epha5	db/db-Veh	WT	2.04706	2.28307	-0.340488	0.981	0.975	1.78223e-07	0.00468513	Down
9630028H03Rik	db/db-Veh	WT	0.178036	0.447536	-0.388807	0.134	0.333	1.93937e-07	0.00509821	Down
Rpl24	db/db-Veh	WT	0.110442	0.371904	-0.377209	0.092	0.27	2.13051e-07	0.00560067	Down
Ankfn1	db/db-Veh	WT	0.393962	0.0312454	0.52329	0.172	0.025	2.22912e-07	0.00585992	Up
Tuba1a	db/db-Veh	WT	0.20877	0.526726	-0.458714	0.188	0.377	2.31594e-07	0.00608813	Down
Kras	db/db-Veh	WT	0.391248	0.751107	-0.519168	0.322	0.525	2.34237e-07	0.00615763	Down
Thy1	db/db-Veh	WT	0.395319	0.701823	-0.442192	0.356	0.539	2.36988e-07	0.00622994	Down
Rnf152	db/db-Veh	WT	0.0550772	0.373422	-0.459275	0.031	0.167	2.42842e-07	0.00638382	Down
Plppr4	db/db-Veh	WT	0.849872	1.16449	-0.453897	0.644	0.745	2.44511e-07	0.00642769	Down
Rpl8	db/db-Veh	WT	0.101279	0.403596	-0.436152	0.096	0.265	2.49147e-07	0.00654958	Down
Pex5l	db/db-Veh	WT	1.33296	0.854854	0.689764	0.674	0.485	2.52883e-07	0.0066478	Up
Tshz2	db/db-Veh	WT	2.9841	3.36336	-0.547159	0.64	0.966	2.85672e-07	0.00750975	Down
Ankrd44	db/db-Veh	WT	0.488332	0.847019	-0.517476	0.33	0.549	2.92433e-07	0.00768748	Down
Gm10419	db/db-Veh	WT	0.877484	0.586408	0.419934	0.648	0.431	3.00871e-07	0.00790929	Up
Rreb1	db/db-Veh	WT	0.533497	0.142491	0.564103	0.287	0.098	3.43864e-07	0.00903949	Up
Me3	db/db-Veh	WT	0.839415	0.550998	0.416098	0.582	0.314	3.5417e-07	0.00931043	Up
Cacna1c	db/db-Veh	WT	2.58313	2.30548	0.400569	0.992	0.936	3.54717e-07	0.00932479	Up
Kcnq5	db/db-Veh	WT	3.30778	3.52362	-0.31138	0.996	0.995	3.83256e-07	0.010075	Down
Pabpn1	db/db-Veh	WT	1.14916	0.869493	0.40347	0.82	0.637	3.97517e-07	0.0104499	Up
Gm4876	db/db-Veh	WT	0.48271	0.210883	0.392163	0.337	0.127	3.99971e-07	0.0105144	Up
Ywhah	db/db-Veh	WT	0.58227	0.907392	-0.469052	0.471	0.637	4.06743e-07	0.0106924	Down
Tcf4	db/db-Veh	WT	2.69438	2.88961	-0.281652	0.992	1	4.15336e-07	0.0109183	Down
Cpne5	db/db-Veh	WT	0.687884	0.433347	0.36722	0.548	0.299	4.54031e-07	0.0119356	Up
Magi1	db/db-Veh	WT	1.28601	0.978724	0.443323	0.766	0.525	4.76171e-07	0.0125176	Up
Zbtb7c	db/db-Veh	WT	0.228738	0.0316503	0.284337	0.161	0.02	4.78627e-07	0.0125822	Up
Adgrl2	db/db-Veh	WT	0.694553	1.15825	-0.668977	0.441	0.588	5.14887e-07	0.0135353	Down
Rgs7	db/db-Veh	WT	2.76467	2.546	0.315475	1	0.98	5.15603e-07	0.0135542	Up
Gm48321	db/db-Veh	WT	0.0538841	0.236887	-0.264018	0.046	0.191	5.40367e-07	0.0142052	Down
Ddx17	db/db-Veh	WT	1.38977	1.13662	0.365223	0.889	0.75	5.67777e-07	0.0149257	Up
Gm37240	db/db-Veh	WT	0.365272	0.716611	-0.506875	0.31	0.49	5.72864e-07	0.0150594	Down
1700109K24Rik	db/db-Veh	WT	0.103799	0.326455	-0.321224	0.096	0.265	5.83011e-07	0.0153262	Down
Cdh18	db/db-Veh	WT	0.921326	1.39046	-0.676824	0.525	0.662	5.98175e-07	0.0157248	Down
Tspan3	db/db-Veh	WT	0.222433	0.506934	-0.410448	0.18	0.377	6.09292e-07	0.0160171	Down
Greb1l	db/db-Veh	WT	0.797204	0.467965	0.474991	0.498	0.289	6.393e-07	0.0168059	Up
Cntn4	db/db-Veh	WT	2.72707	3.01319	-0.412784	0.912	0.98	6.65487e-07	0.0174943	Down
Rapgef5	db/db-Veh	WT	1.75755	1.4446	0.451494	0.943	0.765	7.74383e-07	0.020357	Up
Fat3	db/db-Veh	WT	1.61988	2.03713	-0.601951	0.697	0.814	7.95602e-07	0.0209148	Down
Chchd10	db/db-Veh	WT	0.0929799	0.344726	-0.363193	0.084	0.245	8.00329e-07	0.0210391	Down
Mt1	db/db-Veh	WT	0.110584	0.345639	-0.339113	0.088	0.255	8.03334e-07	0.021118	Down
Cdh4	db/db-Veh	WT	0.344461	0.0698513	0.396178	0.199	0.044	8.31781e-07	0.0218659	Up
Stxbp2	db/db-Veh	WT	0.315111	0.106019	0.301656	0.261	0.078	8.38112e-07	0.0220323	Up
Ldlrad4	db/db-Veh	WT	1.68086	1.33969	0.492193	0.812	0.76	8.5906e-07	0.022583	Up
Ywhag	db/db-Veh	WT	0.5661	0.886188	-0.46179	0.467	0.642	8.96893e-07	0.0235775	Down
Rpl38	db/db-Veh	WT	0.151661	0.44193	-0.41877	0.123	0.294	9.04326e-07	0.0237729	Down
Chn1	db/db-Veh	WT	1.30277	1.54687	-0.352156	0.858	0.873	9.2036e-07	0.0241944	Down
Uqcrq	db/db-Veh	WT	0.0717899	0.296019	-0.323495	0.069	0.221	1.00134e-06	0.0263232	Down
Baiap2	db/db-Veh	WT	0.990545	0.731627	0.373539	0.724	0.515	1.04143e-06	0.0273772	Up
Gm32509	db/db-Veh	WT	0.330241	0.634257	-0.438602	0.234	0.426	1.0449e-06	0.0274684	Down
Cpe	db/db-Veh	WT	1.29443	1.54963	-0.36817	0.808	0.892	1.0499e-06	0.0275999	Down
Rorb	db/db-Veh	WT	1.36421	0.548587	1.1767	0.314	0.127	1.06364e-06	0.0279611	Up
Timp3	db/db-Veh	WT	0.201901	0.478138	-0.398526	0.169	0.353	1.10215e-06	0.0289733	Down
Nrxn3	db/db-Veh	WT	4.07386	3.81021	0.380366	1	1	1.14468e-06	0.0300914	Up
Actn1	db/db-Veh	WT	0.860445	0.568216	0.421597	0.621	0.426	1.26338e-06	0.0332118	Up
Hcn1	db/db-Veh	WT	1.37001	1.77793	-0.588518	0.716	0.799	1.39189e-06	0.0365899	Down
Sparcl1	db/db-Veh	WT	0.73015	1.06383	-0.481402	0.517	0.701	1.42607e-06	0.0374884	Down
Diaph2	db/db-Veh	WT	1.06931	0.68257	0.557947	0.609	0.446	1.49952e-06	0.0394194	Up
Cox7a2	db/db-Veh	WT	0.157852	0.373589	-0.311244	0.119	0.299	1.54431e-06	0.0405968	Down
Pdzd2	db/db-Veh	WT	1.51534	1.18496	0.476648	0.843	0.696	1.5454e-06	0.0406254	Up
Rps27a	db/db-Veh	WT	0.163274	0.452819	-0.417725	0.138	0.314	1.55039e-06	0.0407567	Down
Pcgf5	db/db-Veh	WT	0.891654	1.20365	-0.450113	0.586	0.745	1.59521e-06	0.041935	Down
Samd5	db/db-Veh	WT	0.595936	0.912907	-0.457293	0.345	0.539	1.59687e-06	0.0419786	Down
Man1a	db/db-Veh	WT	0.722238	1.05404	-0.478696	0.372	0.574	1.6084e-06	0.0422817	Down
Fndc9	db/db-Veh	WT	0.258908	0.528752	-0.389303	0.215	0.407	1.60904e-06	0.0422984	Down
Fam155a	db/db-Veh	WT	3.01969	2.73346	0.412944	1	0.99	1.66022e-06	0.0436438	Up
Enah	db/db-Veh	WT	1.25274	1.50995	-0.37107	0.782	0.882	1.69385e-06	0.0445278	Down
Nr4a2	db/db-Veh	WT	0.0465665	0.233096	-0.269105	0.034	0.162	1.7056e-06	0.0448368	Down
Galntl6	db/db-Veh	WT	1.56527	0.843643	1.04109	0.709	0.485	1.73151e-06	0.0455178	Up
Rps7	db/db-Veh	WT	0.107813	0.322082	-0.309124	0.08	0.24	1.82815e-06	0.0480585	Down

## Sheet: Astrocytes
	db/db-Veh vs. Naïve											db/db-EVs vs. db/db-Veh
gene	case	ctrl	avg_expr_case	avg_expr_ctrl	log_fc	pct_cells_case	pct_cells_ctrl	pval	adj_pval	up_down		gene	case	ctrl	avg_expr_case	avg_expr_ctrl	log_fc	pct_cells_case	pct_cells_ctrl	pval	adj_pval	up_down
Cmss1	db/db-Veh	Naive	3.71667	2.62467	1.57542	1	0.965	5.73942e-248	1.50878e-243	Up		Ttr	db/db-EVs	db/db-Veh	0.898184	0.251915	0.932369	0.349	0.077	5.81221e-46	1.52791e-41	Up
Wdr17	db/db-Veh	Naive	1.44865	2.75814	-1.8892	0.567	0.946	4.95262e-188	1.30195e-183	Down		AY036118	db/db-EVs	db/db-Veh	1.838	2.1114	-0.394437	0.782	0.858	9.1955e-13	2.41731e-08	Down
Ubb	db/db-Veh	Naive	0.245393	1.41549	-1.68809	0.079	0.636	1.70132e-136	4.47243e-132	Down		Fkbp5	db/db-EVs	db/db-Veh	0.578782	0.911887	-0.480569	0.201	0.337	1.24821e-11	3.2813e-07	Down
Tmsb4x	db/db-Veh	Naive	0.98112	1.96602	-1.42091	0.375	0.852	7.71311e-121	2.02762e-116	Down		Atp1b1	db/db-EVs	db/db-Veh	1.54919	1.30991	0.345203	0.673	0.553	1.10213e-09	2.89728e-05	Up
Gm42418	db/db-Veh	Naive	5.80268	5.36855	0.626322	1	1	2.74908e-119	7.22679e-115	Up		Prex2	db/db-EVs	db/db-Veh	2.64002	2.41591	0.323314	0.918	0.868	1.23649e-09	3.25049e-05	Up
Ttr	db/db-Veh	Naive	0.251915	1.92443	-2.41293	0.077	0.54	3.1264e-112	8.21869e-108	Down		Zbtb16	db/db-EVs	db/db-Veh	0.890331	1.17158	-0.405758	0.331	0.462	3.38401e-09	8.89589e-05	Down
Calm1	db/db-Veh	Naive	1.40022	2.2343	-1.20333	0.581	0.917	4.92134e-106	1.29372e-101	Down		Ptprj	db/db-EVs	db/db-Veh	1.23692	1.54214	-0.440343	0.459	0.561	8.70326e-09	0.000228791	Down
Kcnip4	db/db-Veh	Naive	3.15358	2.63226	0.752108	0.998	0.977	2.63977e-92	6.93943e-88	Up		Rsrp1	db/db-EVs	db/db-Veh	1.61611	1.42951	0.269218	0.682	0.573	1.39747e-06	0.0367367	Up
Hspa8	db/db-Veh	Naive	0.593946	1.52337	-1.34087	0.225	0.667	3.79134e-89	9.96668e-85	Down		Gpr108	db/db-EVs	db/db-Veh	0.153113	0.356199	-0.292992	0.055	0.118	1.7327e-06	0.0455491	Down
Hsp90aa1	db/db-Veh	Naive	0.73072	1.56818	-1.2082	0.266	0.712	3.265e-87	8.58303e-83	Down
Calm2	db/db-Veh	Naive	1.06848	1.83956	-1.11243	0.411	0.829	2.29743e-85	6.03949e-81	Down
Nrg3	db/db-Veh	Naive	2.74523	2.15381	0.853236	0.969	0.899	6.11787e-84	1.60827e-79	Up
Cntnap2	db/db-Veh	Naive	2.35014	1.61293	1.06357	0.912	0.708	7.08734e-84	1.86312e-79	Up
Cdk8	db/db-Veh	Naive	2.15121	1.44696	1.01603	0.864	0.662	8.85129e-82	2.32683e-77	Up
Fth1	db/db-Veh	Naive	0.877115	1.71929	-1.21501	0.339	0.742	7.62243e-80	2.00379e-75	Down
Rbfox1	db/db-Veh	Naive	2.56371	1.89882	0.959228	0.942	0.83	5.01264e-77	1.31772e-72	Up
Atp1b1	db/db-Veh	Naive	1.30991	2.01795	-1.02149	0.553	0.871	8.3459e-77	2.19397e-72	Down
Dlg2	db/db-Veh	Naive	2.85102	2.33283	0.747586	0.982	0.916	9.67442e-76	2.54321e-71	Up
Lrrtm4	db/db-Veh	Naive	2.41002	1.79821	0.882655	0.934	0.77	3.21682e-75	8.45637e-71	Up
Gapdh	db/db-Veh	Naive	0.747211	1.51962	-1.11435	0.286	0.684	1.32675e-71	3.48777e-67	Down
Rplp1	db/db-Veh	Naive	0.347462	1.13223	-1.13218	0.116	0.492	3.00144e-68	7.89019e-64	Down
Gm48606	db/db-Veh	Naive	0.857392	0.0142886	1.21634	0.299	0.006	1.02269e-67	2.68845e-63	Up
Epha6	db/db-Veh	Naive	2.14726	1.49198	0.945375	0.865	0.666	1.04221e-64	2.73977e-60	Up
Meg3	db/db-Veh	Naive	2.85234	2.37838	0.68378	0.984	0.935	1.72942e-64	4.54629e-60	Up
Eef1a1	db/db-Veh	Naive	0.674841	1.41282	-1.06468	0.245	0.629	4.14354e-64	1.08925e-59	Down
Tenm2	db/db-Veh	Naive	2.52107	2.02325	0.718198	0.949	0.831	2.64189e-63	6.94501e-59	Up
Nkain2	db/db-Veh	Naive	2.27243	1.64364	0.907148	0.908	0.715	7.05884e-63	1.85563e-58	Up
Nrxn3	db/db-Veh	Naive	2.59227	2.05475	0.775478	0.956	0.876	4.74375e-61	1.24704e-56	Up
Adam23	db/db-Veh	Naive	0.867378	1.60406	-1.0628	0.314	0.676	1.75446e-60	4.61212e-56	Down
Btbd9	db/db-Veh	Naive	1.8942	1.23199	0.955357	0.788	0.54	2.30935e-60	6.07082e-56	Up
Gm20713	db/db-Veh	Naive	0.807389	1.52508	-1.0354	0.312	0.653	1.9948e-58	5.24393e-54	Down
Ppia	db/db-Veh	Naive	0.604452	1.27208	-0.963185	0.217	0.592	1.2092e-57	3.17875e-53	Down
Prex2	db/db-Veh	Naive	2.41591	2.90267	-0.702241	0.868	0.966	4.59363e-56	1.20757e-51	Down
Ndufa4	db/db-Veh	Naive	0.186161	0.868583	-0.984527	0.059	0.346	9.94292e-54	2.61379e-49	Down
Snhg11	db/db-Veh	Naive	2.40533	1.92796	0.688699	0.944	0.862	1.128e-51	2.96528e-47	Up
Plp1	db/db-Veh	Naive	1.06655	1.68488	-0.892068	0.412	0.732	1.12963e-51	2.96957e-47	Down
Nrgn	db/db-Veh	Naive	1.1979	1.80528	-0.876267	0.473	0.783	2.35225e-51	6.18358e-47	Down
Cck	db/db-Veh	Naive	0.31359	0.979438	-0.960616	0.108	0.418	3.6209e-51	9.51863e-47	Down
Fam155a	db/db-Veh	Naive	2.0154	1.44378	0.82468	0.811	0.623	7.41133e-50	1.94829e-45	Up
Lingo2	db/db-Veh	Naive	1.93986	1.35301	0.846647	0.805	0.595	2.51807e-49	6.61951e-45	Up
Atp6v0c	db/db-Veh	Naive	0.827328	1.42555	-0.863047	0.294	0.644	2.50559e-48	6.58668e-44	Down
Opcml	db/db-Veh	Naive	2.24211	1.74343	0.719433	0.896	0.775	2.52901e-48	6.64826e-44	Up
Actg1	db/db-Veh	Naive	0.64619	1.24405	-0.862533	0.227	0.57	4.06073e-48	1.06748e-43	Down
Serinc1	db/db-Veh	Naive	0.836155	1.44668	-0.880807	0.325	0.655	1.2066e-47	3.17191e-43	Down
Rtn1	db/db-Veh	Naive	1.29247	1.84834	-0.801955	0.525	0.816	3.53958e-47	9.30485e-43	Down
Tuba1a	db/db-Veh	Naive	0.306671	0.9292	-0.898119	0.107	0.399	4.27382e-47	1.1235e-42	Down
1500004A13Rik	db/db-Veh	Naive	0.10977	0.711274	-0.867787	0.035	0.273	5.08794e-46	1.33752e-41	Down
Rgs20	db/db-Veh	Naive	2.28171	2.74957	-0.674984	0.827	0.948	1.00337e-45	2.63766e-41	Down
Olfm1	db/db-Veh	Naive	0.88302	1.48035	-0.861757	0.337	0.645	1.50061e-45	3.9448e-41	Down
Rpl13	db/db-Veh	Naive	0.321372	0.942779	-0.8965	0.107	0.387	7.72123e-45	2.02976e-40	Down
Cox4i1	db/db-Veh	Naive	0.503543	1.12802	-0.900931	0.174	0.479	1.25091e-44	3.28839e-40	Down
Chgb	db/db-Veh	Naive	0.310645	0.898433	-0.847999	0.106	0.389	2.5824e-44	6.78862e-40	Down
Actb	db/db-Veh	Naive	1.45286	1.95147	-0.719346	0.617	0.863	3.61826e-44	9.51167e-40	Down
Gm35188	db/db-Veh	Naive	0.532998	1.19715	-0.958171	0.19	0.493	3.73496e-44	9.81848e-40	Down
Fggy	db/db-Veh	Naive	0.0331832	0.597344	-0.813913	0.007	0.207	7.03024e-44	1.84811e-39	Down
Aldoa	db/db-Veh	Naive	0.735837	1.32998	-0.857171	0.282	0.605	3.63204e-43	9.54792e-39	Down
Enpp2	db/db-Veh	Naive	0.366777	0.97733	-0.880841	0.109	0.39	3.77025e-43	9.91123e-39	Down
Csmd3	db/db-Veh	Naive	1.7994	1.2576	0.781642	0.761	0.556	1.26868e-42	3.33511e-38	Up
Hsp90ab1	db/db-Veh	Naive	0.941826	1.50357	-0.81042	0.362	0.683	3.98756e-42	1.04825e-37	Down
Gm12239	db/db-Veh	Naive	0.160511	0.995204	-1.20421	0.037	0.258	1.10036e-41	2.89263e-37	Down
Ppp3ca	db/db-Veh	Naive	2.58457	2.89744	-0.451374	0.961	0.997	1.8854e-41	4.95633e-37	Down
Atp5b	db/db-Veh	Naive	0.623045	1.1788	-0.801784	0.217	0.522	1.88001e-40	4.94216e-36	Down
Grm7	db/db-Veh	Naive	1.79739	1.2871	0.736203	0.753	0.572	9.46528e-39	2.48823e-34	Up
Fkbp5	db/db-Veh	Naive	0.911887	0.28716	0.901291	0.337	0.094	1.5785e-38	4.14957e-34	Up
Rpl3	db/db-Veh	Naive	0.29411	0.84134	-0.789486	0.096	0.351	2.09979e-38	5.51992e-34	Down
Rps29	db/db-Veh	Naive	0.33509	0.862687	-0.761162	0.106	0.366	3.32832e-38	8.74949e-34	Down
Csmd1	db/db-Veh	Naive	2.89196	2.52043	0.536005	0.975	0.921	3.95473e-38	1.03962e-33	Up
Hjurp	db/db-Veh	Naive	0.101462	0.586785	-0.700172	0.031	0.235	5.05758e-38	1.32954e-33	Down
Emid1	db/db-Veh	Naive	1.02419	0.280839	1.07244	0.331	0.096	7.59558e-38	1.99673e-33	Up
Cox6c	db/db-Veh	Naive	0.497063	1.06026	-0.812521	0.166	0.442	2.88904e-37	7.59471e-33	Down
Atp6v1a	db/db-Veh	Naive	0.668295	1.20541	-0.774899	0.246	0.534	4.718e-37	1.24027e-32	Down
Dpp10	db/db-Veh	Naive	1.55935	0.993875	0.815804	0.65	0.406	1.46237e-36	3.84428e-32	Up
Celf2	db/db-Veh	Naive	3.18444	2.89366	0.419514	0.996	0.99	2.40438e-36	6.32064e-32	Up
Bex2	db/db-Veh	Naive	0.19198	0.703677	-0.738223	0.064	0.284	1.21022e-35	3.18142e-31	Down
Rps27a	db/db-Veh	Naive	0.210418	0.758005	-0.79	0.072	0.295	1.42183e-35	3.7377e-31	Down
Tubb2a	db/db-Veh	Naive	0.373814	0.880741	-0.731341	0.127	0.381	3.83774e-35	1.00886e-30	Down
Gm26917	db/db-Veh	Naive	1.58988	1.04406	0.787447	0.666	0.466	7.17265e-35	1.88554e-30	Up
Snhg14	db/db-Veh	Naive	1.72183	1.24865	0.682661	0.73	0.533	1.02912e-34	2.70536e-30	Up
Rpl18a	db/db-Veh	Naive	0.227508	0.72027	-0.710905	0.071	0.294	1.35035e-34	3.54981e-30	Down
Bmpr1b	db/db-Veh	Naive	1.46363	1.96862	-0.728544	0.542	0.774	2.88156e-34	7.57504e-30	Down
Pebp1	db/db-Veh	Naive	0.32299	0.819658	-0.716539	0.109	0.354	3.2411e-34	8.52019e-30	Down
Msmo1	db/db-Veh	Naive	0.530395	1.08275	-0.796883	0.176	0.435	3.87347e-34	1.01826e-29	Down
Slc25a4	db/db-Veh	Naive	0.568617	1.07583	-0.731757	0.204	0.477	9.85362e-34	2.59032e-29	Down
Itm2b	db/db-Veh	Naive	0.873754	1.3554	-0.694874	0.331	0.611	1.71838e-33	4.51727e-29	Down
Gm48742	db/db-Veh	Naive	0.302525	0.791983	-0.706139	0.093	0.323	4.14427e-33	1.08944e-28	Down
Uchl1	db/db-Veh	Naive	0.407977	0.903806	-0.71533	0.135	0.383	9.55867e-33	2.51278e-28	Down
Rpl37	db/db-Veh	Naive	0.294875	0.820085	-0.757718	0.097	0.322	1.5725e-32	4.13379e-28	Down
Rpl9	db/db-Veh	Naive	0.306766	0.789284	-0.696127	0.1	0.329	1.68803e-32	4.4375e-28	Down
2900097C17Rik	db/db-Veh	Naive	0.876339	1.33165	-0.656873	0.339	0.622	2.46199e-32	6.47208e-28	Down
Cox8a	db/db-Veh	Naive	0.595695	1.08219	-0.701858	0.207	0.48	3.13886e-32	8.25144e-28	Down
Ywhah	db/db-Veh	Naive	0.802284	1.30545	-0.725916	0.3	0.587	3.34323e-32	8.78867e-28	Down
Lrrc7	db/db-Veh	Naive	1.79534	1.35907	0.629412	0.768	0.581	4.037e-32	1.06125e-27	Up
Mgat5	db/db-Veh	Naive	1.28147	1.83307	-0.79578	0.467	0.697	4.05601e-32	1.06624e-27	Down
Rpl38	db/db-Veh	Naive	0.299001	0.787991	-0.705465	0.097	0.323	5.67871e-32	1.49282e-27	Down
Rpl41	db/db-Veh	Naive	0.439937	0.942393	-0.724891	0.149	0.395	6.05188e-32	1.59092e-27	Down
Rps2	db/db-Veh	Naive	0.181394	0.63713	-0.657488	0.057	0.258	7.62929e-32	2.00559e-27	Down
Gm47283	db/db-Veh	Naive	0.183589	0.669819	-0.701483	0.061	0.26	1.06203e-31	2.79187e-27	Down
Dynll1	db/db-Veh	Naive	0.502336	0.98568	-0.697318	0.176	0.429	4.13835e-31	1.08789e-26	Down
Tpt1	db/db-Veh	Naive	0.357543	0.859602	-0.724318	0.122	0.354	4.82723e-31	1.26898e-26	Down
Chchd10	db/db-Veh	Naive	0.189882	0.623169	-0.6251	0.057	0.256	5.44169e-31	1.43051e-26	Down
Rpl30	db/db-Veh	Naive	0.188502	0.62707	-0.63272	0.057	0.251	1.42173e-30	3.73743e-26	Down
Cox5b	db/db-Veh	Naive	0.146611	0.575471	-0.618714	0.051	0.24	1.71045e-30	4.49644e-26	Down
Eif1	db/db-Veh	Naive	0.420388	0.88958	-0.676901	0.148	0.388	2.25193e-30	5.91988e-26	Down
Chchd2	db/db-Veh	Naive	0.2912	0.775959	-0.699359	0.098	0.315	2.98394e-30	7.84419e-26	Down
Pcdh9	db/db-Veh	Naive	3.98443	3.74677	0.342873	1	0.999	7.5481e-30	1.98424e-25	Up
Gm20754	db/db-Veh	Naive	1.32673	0.791714	0.771871	0.545	0.329	7.55136e-30	1.9851e-25	Up
Kank1	db/db-Veh	Naive	1.73683	1.24189	0.714041	0.68	0.5	8.90549e-30	2.34108e-25	Up
Etnppl	db/db-Veh	Naive	0.333279	0.901782	-0.820177	0.099	0.31	1.24995e-29	3.28588e-25	Down
Lsamp	db/db-Veh	Naive	5.29904	5.10592	0.278608	1	1	1.33683e-29	3.51425e-25	Up
Rpl35a	db/db-Veh	Naive	0.232783	0.660181	-0.616606	0.073	0.275	1.82554e-29	4.79897e-25	Down
Rps11	db/db-Veh	Naive	0.193124	0.632963	-0.634555	0.059	0.246	4.83079e-29	1.26992e-24	Down
Cox7c	db/db-Veh	Naive	0.326879	0.796135	-0.676993	0.113	0.33	5.87718e-29	1.54499e-24	Down
Cpe	db/db-Veh	Naive	2.68662	3.01668	-0.476164	0.928	0.979	6.11762e-29	1.6082e-24	Down
Ndufa13	db/db-Veh	Naive	0.174453	0.581483	-0.587221	0.054	0.236	3.36435e-28	8.8442e-24	Down
Gpm6a	db/db-Veh	Naive	2.39535	2.70715	-0.449834	0.92	0.966	4.47755e-28	1.17706e-23	Down
Pgam1	db/db-Veh	Naive	0.249352	0.697561	-0.646628	0.085	0.284	4.53398e-28	1.19189e-23	Down
Atp5k	db/db-Veh	Naive	0.135757	0.574345	-0.632748	0.045	0.217	4.57764e-28	1.20337e-23	Down
Tspan7	db/db-Veh	Naive	2.51102	2.85206	-0.492017	0.9	0.958	4.74473e-28	1.2473e-23	Down
Elob	db/db-Veh	Naive	0.151653	0.597405	-0.643083	0.051	0.226	7.41434e-28	1.94908e-23	Down
Scd2	db/db-Veh	Naive	1.07629	1.5528	-0.687464	0.432	0.669	7.99784e-28	2.10247e-23	Down
Rps13	db/db-Veh	Naive	0.216231	0.625169	-0.589972	0.071	0.262	1.02179e-27	2.68607e-23	Down
Atp2b1	db/db-Veh	Naive	1.63761	1.99144	-0.510478	0.693	0.861	1.53528e-27	4.03594e-23	Down
Eps15	db/db-Veh	Naive	1.20366	1.62714	-0.610948	0.482	0.725	2.06334e-27	5.42411e-23	Down
Gabrb1	db/db-Veh	Naive	3.42572	3.65366	-0.328838	0.977	0.99	2.91554e-27	7.66437e-23	Down
Stmn3	db/db-Veh	Naive	0.424667	0.872367	-0.645895	0.146	0.373	3.1476e-27	8.27441e-23	Down
Rpl21	db/db-Veh	Naive	0.355004	0.795558	-0.635585	0.118	0.332	4.60844e-27	1.21147e-22	Down
Rps15	db/db-Veh	Naive	0.389471	0.810468	-0.60737	0.123	0.341	5.8214e-27	1.53033e-22	Down
Galntl6	db/db-Veh	Naive	1.61496	1.18083	0.62632	0.686	0.521	1.03669e-26	2.72525e-22	Up
Calm3	db/db-Veh	Naive	0.679658	1.15446	-0.684999	0.251	0.493	1.0686e-26	2.80914e-22	Down
Rps18	db/db-Veh	Naive	0.136135	0.544706	-0.589444	0.045	0.21	1.07909e-26	2.83672e-22	Down
Ptprd	db/db-Veh	Naive	2.61096	2.31208	0.431194	0.976	0.928	1.67863e-26	4.41279e-22	Up
Rps23	db/db-Veh	Naive	0.219957	0.643755	-0.61141	0.071	0.256	3.00766e-26	7.90654e-22	Down
Trim9	db/db-Veh	Naive	2.20647	1.78956	0.601482	0.81	0.736	3.56885e-26	9.38178e-22	Up
Gpm6b	db/db-Veh	Naive	2.52758	2.81864	-0.419917	0.931	0.96	3.85587e-26	1.01363e-21	Down
Rps17	db/db-Veh	Naive	0.157144	0.576843	-0.605497	0.051	0.219	4.29215e-26	1.12832e-21	Down
Atp5md	db/db-Veh	Naive	0.247388	0.69197	-0.641395	0.081	0.269	4.31475e-26	1.13426e-21	Down
Hivep2	db/db-Veh	Naive	1.14437	1.59251	-0.646541	0.463	0.679	7.06734e-26	1.85786e-21	Down
Basp1	db/db-Veh	Naive	0.824332	1.2469	-0.609631	0.299	0.554	2.08573e-25	5.48298e-21	Down
Rpl8	db/db-Veh	Naive	0.22178	0.635289	-0.596567	0.071	0.25	2.55748e-25	6.72311e-21	Down
Rps3a1	db/db-Veh	Naive	0.28888	0.72237	-0.625394	0.099	0.291	2.72163e-25	7.15461e-21	Down
Nsg2	db/db-Veh	Naive	0.625947	1.0809	-0.656362	0.23	0.461	4.20201e-25	1.10462e-20	Down
Rps25	db/db-Veh	Naive	0.181454	0.562379	-0.549558	0.059	0.23	4.47178e-25	1.17554e-20	Down
Sub1	db/db-Veh	Naive	0.329075	0.728944	-0.576889	0.111	0.312	4.76138e-25	1.25167e-20	Down
Rpl27a	db/db-Veh	Naive	0.337706	0.735828	-0.574368	0.11	0.312	5.93449e-25	1.56006e-20	Down
Gm47271	db/db-Veh	Naive	0.102236	0.466126	-0.524983	0.032	0.178	1.01091e-24	2.65749e-20	Down
Rab3a	db/db-Veh	Naive	0.360278	0.788542	-0.617855	0.126	0.33	1.04912e-24	2.75792e-20	Down
Ptprj	db/db-Veh	Naive	1.54214	0.977321	0.814862	0.561	0.384	1.07587e-24	2.82825e-20	Up
Atp5h	db/db-Veh	Naive	0.308637	0.764698	-0.657957	0.104	0.294	1.18079e-24	3.10406e-20	Down
Atp5g3	db/db-Veh	Naive	0.245326	0.663331	-0.603055	0.082	0.263	1.35093e-24	3.55133e-20	Down
9530026P05Rik	db/db-Veh	Naive	1.66723	1.10253	0.814682	0.563	0.354	1.46138e-24	3.84166e-20	Up
Tafa1	db/db-Veh	Naive	1.57668	1.10204	0.684757	0.649	0.486	1.55207e-24	4.08009e-20	Up
Ywhab	db/db-Veh	Naive	0.667595	1.09743	-0.620126	0.247	0.48	1.89708e-24	4.98704e-20	Down
Nsdhl	db/db-Veh	Naive	0.203019	0.624242	-0.607696	0.064	0.233	1.93599e-24	5.08932e-20	Down
Rpl23	db/db-Veh	Naive	0.291581	0.703912	-0.594869	0.096	0.283	3.42997e-24	9.01669e-20	Down
Rpl34	db/db-Veh	Naive	0.197399	0.592046	-0.569354	0.066	0.236	4.55443e-24	1.19727e-19	Down
Mdh1	db/db-Veh	Naive	0.436186	0.87038	-0.626409	0.153	0.363	4.65233e-24	1.223e-19	Down
Atp1a1	db/db-Veh	Naive	0.308551	0.689365	-0.5494	0.097	0.287	5.90137e-24	1.55135e-19	Down
Fau	db/db-Veh	Naive	0.311777	0.748842	-0.630552	0.104	0.291	6.39478e-24	1.68106e-19	Down
Rplp2	db/db-Veh	Naive	0.232858	0.635675	-0.581141	0.079	0.252	7.62578e-24	2.00466e-19	Down
Kcnq5	db/db-Veh	Naive	1.64326	1.15151	0.709441	0.653	0.508	9.43413e-24	2.48004e-19	Up
Rpl28	db/db-Veh	Naive	0.251258	0.670092	-0.604249	0.084	0.261	9.90801e-24	2.60462e-19	Down
Uqcr11	db/db-Veh	Naive	0.2085	0.602153	-0.56792	0.068	0.238	9.96467e-24	2.61951e-19	Down
Cox5a	db/db-Veh	Naive	0.200704	0.588286	-0.559163	0.069	0.238	1.02278e-23	2.68869e-19	Down
Rpl32	db/db-Veh	Naive	0.170157	0.559961	-0.562368	0.058	0.22	1.44035e-23	3.7864e-19	Down
Eid1	db/db-Veh	Naive	0.383158	0.809936	-0.61571	0.127	0.323	1.82896e-23	4.80797e-19	Down
Hint1	db/db-Veh	Naive	0.201861	0.594151	-0.565956	0.068	0.233	2.35499e-23	6.1908e-19	Down
Ddx5	db/db-Veh	Naive	1.78903	2.10096	-0.450028	0.74	0.886	2.66888e-23	7.01595e-19	Down
Gm17167	db/db-Veh	Naive	0	0.279131	-0.4027	0	0.1	3.3298e-23	8.75337e-19	Down
Rps8	db/db-Veh	Naive	0.378184	0.81428	-0.629154	0.135	0.329	3.51683e-23	9.24506e-19	Down
Uqcrq	db/db-Veh	Naive	0.140088	0.500344	-0.519739	0.044	0.194	3.61002e-23	9.49003e-19	Down
Ccser1	db/db-Veh	Naive	1.73502	1.33007	0.584213	0.709	0.546	3.73002e-23	9.80549e-19	Up
Mertk	db/db-Veh	Naive	2.76764	2.45709	0.448031	0.913	0.902	4.13777e-23	1.08774e-18	Up
Mxi1	db/db-Veh	Naive	0.78512	1.18676	-0.57944	0.28	0.517	6.22861e-23	1.63738e-18	Down
Camk1d	db/db-Veh	Naive	2.49295	2.21578	0.399868	0.943	0.904	6.6989e-23	1.76101e-18	Up
Rps7	db/db-Veh	Naive	0.21165	0.579509	-0.530708	0.071	0.238	8.32145e-23	2.18754e-18	Down
Syt11	db/db-Veh	Naive	1.13609	1.52579	-0.562212	0.458	0.689	9.45104e-23	2.48449e-18	Down
Nim1k	db/db-Veh	Naive	0.876348	1.31803	-0.637206	0.314	0.535	9.8832e-23	2.5981e-18	Down
Dach1	db/db-Veh	Naive	0.638494	1.12659	-0.70418	0.173	0.375	1.07704e-22	2.83133e-18	Down
Rpl6	db/db-Veh	Naive	0.321635	0.71367	-0.565588	0.11	0.298	1.25622e-22	3.30234e-18	Down
Ralyl	db/db-Veh	Naive	1.60403	1.18445	0.605333	0.662	0.487	1.39743e-22	3.67357e-18	Up
Il1rapl1	db/db-Veh	Naive	2.55239	2.21683	0.484105	0.916	0.834	2.36684e-22	6.22195e-18	Up
Uqcr10	db/db-Veh	Naive	0.178231	0.534545	-0.514052	0.054	0.208	2.39831e-22	6.30467e-18	Down
Rnasek	db/db-Veh	Naive	0.229449	0.61133	-0.550937	0.071	0.236	2.48372e-22	6.52919e-18	Down
Nefl	db/db-Veh	Naive	0.345532	0.731079	-0.556226	0.116	0.303	3.08807e-22	8.11793e-18	Down
Rpl19	db/db-Veh	Naive	0.346596	0.750129	-0.582175	0.121	0.309	3.36214e-22	8.83839e-18	Down
Rps28	db/db-Veh	Naive	0.179629	0.554139	-0.540304	0.059	0.215	3.73277e-22	9.81269e-18	Down
Ndufb9	db/db-Veh	Naive	0.16558	0.550588	-0.555449	0.057	0.21	4.17668e-22	1.09797e-17	Down
Mrfap1	db/db-Veh	Naive	0.294593	0.679153	-0.554804	0.104	0.284	4.37531e-22	1.15018e-17	Down
Pfn2	db/db-Veh	Naive	0.459846	0.833881	-0.539619	0.154	0.355	4.38416e-22	1.15251e-17	Down
Cntn5	db/db-Veh	Naive	1.20669	0.735271	0.680119	0.479	0.295	4.41143e-22	1.15968e-17	Up
Stxbp5l	db/db-Veh	Naive	1.30672	0.845476	0.665429	0.53	0.367	6.03205e-22	1.5857e-17	Up
Rps9	db/db-Veh	Naive	0.1883	0.520742	-0.479612	0.057	0.212	6.07991e-22	1.59829e-17	Down
Pcp4	db/db-Veh	Naive	0.151985	0.548481	-0.572022	0.054	0.201	6.38228e-22	1.67777e-17	Down
Rpl14	db/db-Veh	Naive	0.19235	0.529231	-0.486016	0.061	0.219	6.78186e-22	1.78281e-17	Down
Syp	db/db-Veh	Naive	0.723878	1.09189	-0.530931	0.274	0.506	7.95446e-22	2.09107e-17	Down
Rpl27	db/db-Veh	Naive	0.225826	0.58578	-0.519304	0.07	0.232	1.07422e-21	2.82391e-17	Down
Rpl26	db/db-Veh	Naive	0.263928	0.633227	-0.532785	0.088	0.261	1.17112e-21	3.07865e-17	Down
Tuba4a	db/db-Veh	Naive	0.269297	0.638822	-0.533112	0.086	0.256	1.31373e-21	3.45355e-17	Down
Tubb5	db/db-Veh	Naive	0.224138	0.627223	-0.581529	0.073	0.231	1.98982e-21	5.23085e-17	Down
Gm14858	db/db-Veh	Naive	0.24916	0.637115	-0.559702	0.087	0.252	2.23217e-21	5.86793e-17	Down
Selenok	db/db-Veh	Naive	0.215953	0.591743	-0.542149	0.073	0.232	2.30541e-21	6.06045e-17	Down
Rpl39	db/db-Veh	Naive	0.120897	0.464611	-0.495874	0.037	0.173	2.38966e-21	6.28195e-17	Down
Xkr4	db/db-Veh	Naive	1.32103	0.911428	0.590925	0.551	0.375	2.604e-21	6.84539e-17	Up
Rpl17	db/db-Veh	Naive	0.365595	0.768681	-0.58153	0.124	0.308	2.61389e-21	6.87138e-17	Down
Thy1	db/db-Veh	Naive	0.49054	0.873803	-0.552933	0.163	0.363	2.91077e-21	7.65184e-17	Down
Gm26871	db/db-Veh	Naive	1.11247	0.696676	0.599865	0.466	0.275	3.54773e-21	9.32626e-17	Up
Uqcrb	db/db-Veh	Naive	0.118375	0.433716	-0.45494	0.036	0.17	3.82349e-21	1.00512e-16	Down
Ncald	db/db-Veh	Naive	0.73791	1.08071	-0.494559	0.258	0.487	4.05639e-21	1.06634e-16	Down
Cdr1os	db/db-Veh	Naive	1.25452	0.795532	0.662181	0.511	0.346	4.75311e-21	1.2495e-16	Up
Asic2	db/db-Veh	Naive	2.03822	1.68602	0.508117	0.794	0.671	5.33219e-21	1.40173e-16	Up
Rps10	db/db-Veh	Naive	0.241486	0.617317	-0.54221	0.083	0.246	5.87804e-21	1.54522e-16	Down
Nrn1	db/db-Veh	Naive	0.310451	0.676262	-0.527754	0.102	0.277	6.47169e-21	1.70128e-16	Down
Wnk2	db/db-Veh	Naive	1.72418	1.30572	0.603706	0.684	0.586	6.64028e-21	1.7456e-16	Up
Hs6st3	db/db-Veh	Naive	1.41136	0.975397	0.628968	0.575	0.421	8.74471e-21	2.29881e-16	Up
Maged1	db/db-Veh	Naive	0.54064	0.93475	-0.56858	0.197	0.404	9.35399e-21	2.45898e-16	Down
Hlcs	db/db-Veh	Naive	0.939313	0.424632	0.742528	0.332	0.165	9.72594e-21	2.55676e-16	Up
Rps14	db/db-Veh	Naive	0.332187	0.718032	-0.556657	0.105	0.28	1.05086e-20	2.76251e-16	Down
Rps27	db/db-Veh	Naive	0.259929	0.646045	-0.557046	0.088	0.252	1.17689e-20	3.09381e-16	Down
B3galt1	db/db-Veh	Naive	2.8961	3.14112	-0.353497	0.958	0.978	1.30344e-20	3.42647e-16	Down
Sgcz	db/db-Veh	Naive	1.26387	0.880582	0.552964	0.493	0.295	1.47739e-20	3.88376e-16	Up
Atp5g1	db/db-Veh	Naive	0.265484	0.638227	-0.537755	0.085	0.247	1.58198e-20	4.15871e-16	Down
Tmem59l	db/db-Veh	Naive	0.153168	0.487474	-0.482302	0.05	0.19	1.81652e-20	4.77526e-16	Down
Arl6ip1	db/db-Veh	Naive	0.545848	0.900538	-0.51171	0.177	0.379	1.82425e-20	4.79559e-16	Down
Atp5f1	db/db-Veh	Naive	0.410389	0.781287	-0.535093	0.138	0.324	1.91164e-20	5.02532e-16	Down
Rps24	db/db-Veh	Naive	0.378768	0.784613	-0.585511	0.133	0.313	2.46669e-20	6.48443e-16	Down
Rcan2	db/db-Veh	Naive	0.638864	1.07484	-0.628974	0.189	0.383	2.58083e-20	6.78449e-16	Down
Rpl37a	db/db-Veh	Naive	0.306844	0.709307	-0.580632	0.099	0.267	2.58925e-20	6.80661e-16	Down
Rims1	db/db-Veh	Naive	1.5624	1.18597	0.543067	0.652	0.514	2.89903e-20	7.62097e-16	Up
Tuba1b	db/db-Veh	Naive	0.207952	0.547013	-0.489162	0.066	0.217	3.09122e-20	8.12621e-16	Down
Cox7a2	db/db-Veh	Naive	0.236981	0.591505	-0.51147	0.077	0.235	3.17084e-20	8.33551e-16	Down
Pgk1	db/db-Veh	Naive	0.267879	0.609303	-0.49257	0.091	0.254	3.26716e-20	8.5887e-16	Down
Atp6v1g2	db/db-Veh	Naive	0.432614	0.791574	-0.517871	0.142	0.33	3.36211e-20	8.83832e-16	Down
Tcp1	db/db-Veh	Naive	0.191417	0.538694	-0.501015	0.066	0.215	3.42129e-20	8.99388e-16	Down
Frmpd4	db/db-Veh	Naive	1.52221	1.11314	0.590166	0.63	0.472	3.46839e-20	9.11769e-16	Up
Rps6	db/db-Veh	Naive	0.161941	0.474109	-0.450364	0.049	0.189	3.71547e-20	9.76723e-16	Down
Rps26	db/db-Veh	Naive	0.126002	0.433821	-0.444089	0.036	0.165	4.50338e-20	1.18385e-15	Down
Rpl4	db/db-Veh	Naive	0.207931	0.558017	-0.505066	0.066	0.216	5.7018e-20	1.49889e-15	Down
Rpl24	db/db-Veh	Naive	0.280652	0.640187	-0.518699	0.086	0.244	5.88257e-20	1.54641e-15	Down
Rps16	db/db-Veh	Naive	0.239599	0.591156	-0.507188	0.077	0.235	7.01364e-20	1.84375e-15	Down
Abcb8	db/db-Veh	Naive	0.562728	0.190556	0.536931	0.205	0.063	7.72586e-20	2.03097e-15	Up
Gm47423	db/db-Veh	Naive	0.252666	0.61925	-0.52887	0.084	0.24	8.7944e-20	2.31187e-15	Down
2610035D17Rik	db/db-Veh	Naive	1.64345	1.20256	0.636081	0.627	0.475	8.84569e-20	2.32535e-15	Up
Ankrd6	db/db-Veh	Naive	0.42263	0.819225	-0.572166	0.143	0.323	9.13919e-20	2.40251e-15	Down
Prdx5	db/db-Veh	Naive	0.181572	0.498776	-0.457628	0.052	0.192	1.07213e-19	2.81843e-15	Down
Syt1	db/db-Veh	Naive	2.29679	2.01494	0.406623	0.913	0.866	1.27438e-19	3.35009e-15	Up
Pcdh15	db/db-Veh	Naive	0.917236	0.495489	0.608454	0.333	0.159	1.98449e-19	5.21684e-15	Up
Rps4x	db/db-Veh	Naive	0.154562	0.49565	-0.492086	0.05	0.185	2.25259e-19	5.92162e-15	Down
Mt1	db/db-Veh	Naive	0.912587	1.32486	-0.594779	0.339	0.553	2.49027e-19	6.54643e-15	Down
Grm5	db/db-Veh	Naive	2.04436	1.72141	0.465926	0.832	0.733	2.7856e-19	7.32279e-15	Up
Tnik	db/db-Veh	Naive	2.77438	2.53456	0.345982	0.949	0.944	2.94065e-19	7.73039e-15	Up
Phyhd1	db/db-Veh	Naive	0.822514	0.384707	0.631623	0.304	0.137	3.14011e-19	8.25473e-15	Up
Gabra2	db/db-Veh	Naive	1.50663	1.8734	-0.529144	0.575	0.75	3.15741e-19	8.30019e-15	Down
Ndrg4	db/db-Veh	Naive	0.806483	1.17743	-0.53517	0.301	0.522	3.61969e-19	9.51544e-15	Down
Hmgcr	db/db-Veh	Naive	0.415921	0.765216	-0.503927	0.137	0.316	4.30382e-19	1.13139e-14	Down
Cox6b1	db/db-Veh	Naive	0.301423	0.655264	-0.510485	0.104	0.265	4.85234e-19	1.27558e-14	Down
Gm31356	db/db-Veh	Naive	0.225762	0.586276	-0.520111	0.076	0.225	5.30805e-19	1.39538e-14	Down
Rpl11	db/db-Veh	Naive	0.304515	0.68558	-0.54976	0.101	0.262	5.47651e-19	1.43966e-14	Down
Vcl	db/db-Veh	Naive	1.25608	1.67149	-0.599315	0.514	0.68	5.6459e-19	1.4842e-14	Down
Spon1	db/db-Veh	Naive	0.996132	0.53929	0.659083	0.351	0.186	5.75556e-19	1.51302e-14	Up
Npas2	db/db-Veh	Naive	1.47167	0.968709	0.725618	0.529	0.377	7.23814e-19	1.90276e-14	Up
Wwc1	db/db-Veh	Naive	1.67431	1.28954	0.555104	0.669	0.555	7.61226e-19	2.00111e-14	Up
Rorb	db/db-Veh	Naive	2.39023	2.69769	-0.443575	0.816	0.921	7.63007e-19	2.00579e-14	Down
Rora	db/db-Veh	Naive	3.79648	3.59095	0.296517	0.996	0.996	9.64806e-19	2.53628e-14	Up
Egr1	db/db-Veh	Naive	0.103602	0.448545	-0.497648	0.034	0.153	9.78583e-19	2.5725e-14	Down
Napb	db/db-Veh	Naive	0.647862	1.00997	-0.522409	0.224	0.43	1.19306e-18	3.13632e-14	Down
Hmgcs1	db/db-Veh	Naive	0.464897	0.871147	-0.586095	0.159	0.338	1.25994e-18	3.31214e-14	Down
Plpp3	db/db-Veh	Naive	2.37146	2.63915	-0.386205	0.898	0.94	1.4785e-18	3.88669e-14	Down
Padi2	db/db-Veh	Naive	0.277699	0.642108	-0.52573	0.076	0.227	1.67418e-18	4.40109e-14	Down
H3f3b	db/db-Veh	Naive	0.331607	0.681166	-0.504307	0.11	0.273	1.89915e-18	4.99249e-14	Down
Atpif1	db/db-Veh	Naive	0.291182	0.641742	-0.505751	0.096	0.251	2.12491e-18	5.58597e-14	Down
Enc1	db/db-Veh	Naive	0.622162	0.95385	-0.478525	0.221	0.42	2.49574e-18	6.56081e-14	Down
Rpsa	db/db-Veh	Naive	0.367077	0.696913	-0.475852	0.127	0.298	2.50487e-18	6.58481e-14	Down
Prkg1	db/db-Veh	Naive	1.35432	0.944687	0.590974	0.541	0.389	2.56691e-18	6.7479e-14	Up
Lrfn5	db/db-Veh	Naive	1.58652	1.22363	0.523527	0.663	0.535	3.06754e-18	8.06394e-14	Up
Fgfr2	db/db-Veh	Naive	1.83753	2.16214	-0.468315	0.737	0.882	3.21417e-18	8.44942e-14	Down
Epha4	db/db-Veh	Naive	1.02358	1.36256	-0.489045	0.393	0.605	3.34275e-18	8.78742e-14	Down
Neurod6	db/db-Veh	Naive	0.229394	0.536108	-0.442495	0.072	0.218	3.36073e-18	8.83469e-14	Down
Zfhx3	db/db-Veh	Naive	1.49624	0.883631	0.883806	0.459	0.304	3.71038e-18	9.75385e-14	Up
Parp8	db/db-Veh	Naive	0.681103	1.03313	-0.507874	0.251	0.444	4.38228e-18	1.15201e-13	Down
Klf9	db/db-Veh	Naive	0.991249	1.34051	-0.50387	0.384	0.593	5.04074e-18	1.32511e-13	Down
Ywhag	db/db-Veh	Naive	0.685292	1.04187	-0.514439	0.254	0.451	5.15254e-18	1.3545e-13	Down
Ndufa2	db/db-Veh	Naive	0.123518	0.419892	-0.427577	0.039	0.16	5.18693e-18	1.36354e-13	Down
Ubl5	db/db-Veh	Naive	0.135779	0.406488	-0.390551	0.041	0.165	7.42545e-18	1.952e-13	Down
Atp5o	db/db-Veh	Naive	0.17641	0.506884	-0.476773	0.061	0.194	1.08184e-17	2.84394e-13	Down
Bsg	db/db-Veh	Naive	0.396743	0.750978	-0.511052	0.146	0.32	1.14195e-17	3.00196e-13	Down
Erc2	db/db-Veh	Naive	1.65322	1.29134	0.522091	0.677	0.564	1.22656e-17	3.22439e-13	Up
5730522E02Rik	db/db-Veh	Naive	1.11686	0.67945	0.631052	0.423	0.267	1.43316e-17	3.76748e-13	Up
Kcnt1	db/db-Veh	Naive	0.759565	0.36773	0.565299	0.282	0.127	1.48589e-17	3.9061e-13	Up
Galnt18	db/db-Veh	Naive	1.3891	0.940495	0.647203	0.523	0.374	1.74618e-17	4.59037e-13	Up
Atp5a1	db/db-Veh	Naive	0.699298	1.04226	-0.494785	0.269	0.463	1.85313e-17	4.87151e-13	Down
Ndufc1	db/db-Veh	Naive	0.1179	0.432038	-0.453206	0.038	0.155	1.96992e-17	5.17854e-13	Down
Dlgap2	db/db-Veh	Naive	1.21588	0.814138	0.579588	0.49	0.326	2.21638e-17	5.82642e-13	Up
Sumo2	db/db-Veh	Naive	0.455163	0.773018	-0.458567	0.152	0.326	2.29234e-17	6.0261e-13	Down
Mt3	db/db-Veh	Naive	0.575075	0.925029	-0.504877	0.203	0.394	2.47568e-17	6.50806e-13	Down
Nr1d2	db/db-Veh	Naive	0.71131	1.03651	-0.469161	0.269	0.466	2.57218e-17	6.76174e-13	Down
Mal	db/db-Veh	Naive	0.149312	0.432302	-0.408269	0.046	0.168	2.87676e-17	7.56242e-13	Down
Pcsk1n	db/db-Veh	Naive	0.544675	0.871648	-0.471723	0.188	0.375	3.06274e-17	8.05133e-13	Down
Canx	db/db-Veh	Naive	0.549527	0.864407	-0.454276	0.194	0.383	3.42397e-17	9.00093e-13	Down
Stmn1	db/db-Veh	Naive	0.2004	0.50115	-0.433891	0.062	0.194	5.28518e-17	1.38937e-12	Down
Ubc	db/db-Veh	Naive	0.399396	0.73473	-0.483785	0.14	0.309	5.31317e-17	1.39673e-12	Down
Rab6a	db/db-Veh	Naive	0.857616	1.17294	-0.454915	0.321	0.527	5.68984e-17	1.49574e-12	Down
Psap	db/db-Veh	Naive	1.24052	1.57523	-0.482882	0.519	0.695	5.97116e-17	1.5697e-12	Down
Insyn2a	db/db-Veh	Naive	0.115286	0.38281	-0.385956	0.039	0.155	6.01749e-17	1.58188e-12	Down
Pja2	db/db-Veh	Naive	0.950346	1.27932	-0.474608	0.364	0.567	6.34266e-17	1.66736e-12	Down
Frrs1l	db/db-Veh	Naive	0.644503	0.977621	-0.480587	0.232	0.419	6.43854e-17	1.69256e-12	Down
Hspe1	db/db-Veh	Naive	0.125952	0.408514	-0.40765	0.038	0.153	6.50489e-17	1.71e-12	Down
Sgcd	db/db-Veh	Naive	1.28814	0.779828	0.733336	0.447	0.29	7.24736e-17	1.90519e-12	Up
Map1b	db/db-Veh	Naive	1.27813	1.53097	-0.364764	0.475	0.68	7.34304e-17	1.93034e-12	Down
Lama2	db/db-Veh	Naive	2.11609	2.36878	-0.364552	0.804	0.92	7.48938e-17	1.96881e-12	Down
Nav3	db/db-Veh	Naive	1.99028	1.66772	0.465355	0.794	0.709	8.36619e-17	2.19931e-12	Up
Gm10503	db/db-Veh	Naive	0.213563	0	0.308106	0.073	0	1.13772e-16	2.99083e-12	Up
Ywhaz	db/db-Veh	Naive	1.08993	1.40444	-0.453751	0.438	0.639	1.1427e-16	3.00394e-12	Down
Eif4a1	db/db-Veh	Naive	0.336045	0.662368	-0.470784	0.118	0.274	1.1696e-16	3.07466e-12	Down
E130307A14Rik	db/db-Veh	Naive	0.571111	0.920653	-0.504283	0.204	0.387	1.25399e-16	3.29648e-12	Down
Ppfia2	db/db-Veh	Naive	1.71156	1.37781	0.481497	0.718	0.615	1.30568e-16	3.43237e-12	Up
Spire1	db/db-Veh	Naive	2.08275	1.7896	0.422921	0.827	0.78	1.35971e-16	3.57441e-12	Up
Selenot	db/db-Veh	Naive	0.312135	0.628288	-0.456113	0.109	0.262	1.49859e-16	3.9395e-12	Down
Ndufb4	db/db-Veh	Naive	0.113362	0.405501	-0.421468	0.041	0.155	1.63744e-16	4.3045e-12	Down
Myl6	db/db-Veh	Naive	0.380037	0.718976	-0.488985	0.13	0.287	1.68198e-16	4.42158e-12	Down
Kcnd2	db/db-Veh	Naive	2.77513	2.50262	0.393149	0.946	0.875	1.69578e-16	4.45786e-12	Up
Rpl15	db/db-Veh	Naive	0.284499	0.616936	-0.479605	0.092	0.235	2.04412e-16	5.37357e-12	Down
Mif	db/db-Veh	Naive	0.10759	0.38714	-0.403306	0.034	0.143	2.1094e-16	5.54519e-12	Down
Caly	db/db-Veh	Naive	0.304698	0.612132	-0.443533	0.096	0.242	2.47804e-16	6.51427e-12	Down
3110021N24Rik	db/db-Veh	Naive	0.111168	0.38458	-0.39445	0.034	0.143	2.6613e-16	6.99603e-12	Down
Ptn	db/db-Veh	Naive	1.439	1.79172	-0.508877	0.545	0.722	3.56929e-16	9.38295e-12	Down
Rpl5	db/db-Veh	Naive	0.304547	0.620096	-0.455241	0.098	0.243	3.64139e-16	9.57248e-12	Down
Alpk1	db/db-Veh	Naive	0.57479	0.921242	-0.499824	0.191	0.369	3.68898e-16	9.69758e-12	Down
Gm8797	db/db-Veh	Naive	0.266295	0.0174892	0.35895	0.085	0.006	4.02795e-16	1.05887e-11	Up
Aqp4	db/db-Veh	Naive	0.776427	1.14272	-0.528447	0.247	0.437	4.07302e-16	1.07072e-11	Down
Ndufb1-ps	db/db-Veh	Naive	0.195478	0.513847	-0.459308	0.067	0.195	4.48551e-16	1.17915e-11	Down
Ndufa5	db/db-Veh	Naive	0.135733	0.436657	-0.434142	0.047	0.162	4.51611e-16	1.1872e-11	Down
Rps15a	db/db-Veh	Naive	0.18172	0.460491	-0.402182	0.058	0.181	5.33797e-16	1.40325e-11	Down
Sh3bgrl3	db/db-Veh	Naive	0.0980306	0.3646	-0.384579	0.032	0.137	5.79061e-16	1.52224e-11	Down
Gm48678	db/db-Veh	Naive	0.219074	0.543041	-0.467385	0.075	0.204	7.34044e-16	1.92965e-11	Down
Prodh	db/db-Veh	Naive	1.30396	0.895077	0.5899	0.515	0.378	7.61321e-16	2.00136e-11	Up
Oaz1	db/db-Veh	Naive	0.348643	0.645787	-0.428688	0.117	0.271	7.8388e-16	2.06066e-11	Down
Slc25a5	db/db-Veh	Naive	0.187557	0.467132	-0.403342	0.058	0.181	7.91146e-16	2.07976e-11	Down
Gm3764	db/db-Veh	Naive	2.99528	2.75493	0.34675	0.952	0.948	8.60185e-16	2.26125e-11	Up
Capza2	db/db-Veh	Naive	0.552131	0.858392	-0.441841	0.192	0.372	9.44536e-16	2.483e-11	Down
Pacrg	db/db-Veh	Naive	1.96608	1.58971	0.542987	0.689	0.582	1.31959e-15	3.46895e-11	Up
Rps19	db/db-Veh	Naive	0.267037	0.557872	-0.419586	0.088	0.225	1.38654e-15	3.64495e-11	Down
Ndufs5	db/db-Veh	Naive	0.411616	0.720535	-0.445676	0.134	0.291	1.39089e-15	3.65637e-11	Down
Ptma	db/db-Veh	Naive	0.633163	0.931753	-0.430774	0.217	0.397	1.49418e-15	3.92791e-11	Down
Atp5e	db/db-Veh	Naive	0.182134	0.500547	-0.459373	0.057	0.177	1.58457e-15	4.16551e-11	Down
Otud7a	db/db-Veh	Naive	1.9899	1.65114	0.488726	0.74	0.642	1.59804e-15	4.20093e-11	Up
Mgll	db/db-Veh	Naive	2.11798	1.73569	0.551522	0.755	0.691	1.64407e-15	4.32192e-11	Up
Luc7l2	db/db-Veh	Naive	1.85707	2.1081	-0.36216	0.777	0.881	1.66781e-15	4.38434e-11	Down
Gm31224	db/db-Veh	Naive	0.0883276	0.321886	-0.336954	0.028	0.127	1.80259e-15	4.73864e-11	Down
Aplp1	db/db-Veh	Naive	0.949349	1.25826	-0.445659	0.368	0.569	1.89486e-15	4.9812e-11	Down
Tnc	db/db-Veh	Naive	0.405294	0.862875	-0.660151	0.091	0.226	2.00715e-15	5.27641e-11	Down
Ryr2	db/db-Veh	Naive	1.45551	1.09004	0.527264	0.589	0.483	2.37459e-15	6.24231e-11	Up
Atp6v1e1	db/db-Veh	Naive	0.449807	0.748337	-0.430689	0.151	0.313	2.56346e-15	6.73881e-11	Down
Srrm2	db/db-Veh	Naive	1.78551	1.50057	0.411087	0.758	0.678	2.92116e-15	7.67915e-11	Up
Ppp3r1	db/db-Veh	Naive	0.862293	1.1586	-0.427479	0.316	0.517	2.94549e-15	7.7431e-11	Down
Rps12	db/db-Veh	Naive	0.254077	0.566314	-0.450462	0.083	0.216	3.0351e-15	7.97868e-11	Down
Ndufb7	db/db-Veh	Naive	0.110599	0.382543	-0.392331	0.034	0.136	3.35669e-15	8.82406e-11	Down
Kcnma1	db/db-Veh	Naive	2.05236	1.77485	0.400363	0.821	0.718	3.44197e-15	9.04825e-11	Up
5031425E22Rik	db/db-Veh	Naive	1.54674	1.17153	0.541318	0.618	0.517	3.47836e-15	9.14391e-11	Up
Scn2b	db/db-Veh	Naive	0.158596	0.439394	-0.405106	0.052	0.166	3.77746e-15	9.93018e-11	Down
Sv2a	db/db-Veh	Naive	0.447192	0.782859	-0.484264	0.153	0.313	4.11058e-15	1.08059e-10	Down
Atp5mpl	db/db-Veh	Naive	0.151341	0.433003	-0.406352	0.048	0.159	4.84382e-15	1.27334e-10	Down
Pgm2l1	db/db-Veh	Naive	0.592876	0.915672	-0.465696	0.211	0.385	5.22235e-15	1.37285e-10	Down
Hsp90b1	db/db-Veh	Naive	0.532199	0.838265	-0.44156	0.186	0.357	5.34197e-15	1.4043e-10	Down
Ndufb8	db/db-Veh	Naive	0.168324	0.430576	-0.378349	0.051	0.166	5.45058e-15	1.43285e-10	Down
Fkbp1a	db/db-Veh	Naive	0.553573	0.892781	-0.489374	0.203	0.369	5.93214e-15	1.55944e-10	Down
Rpl36	db/db-Veh	Naive	0.288575	0.592463	-0.438418	0.096	0.232	6.05802e-15	1.59253e-10	Down
Rps3	db/db-Veh	Naive	0.15312	0.418191	-0.382417	0.05	0.162	7.27748e-15	1.9131e-10	Down
Dynll2	db/db-Veh	Naive	0.409073	0.71166	-0.43654	0.137	0.289	8.70555e-15	2.28851e-10	Down
Saraf	db/db-Veh	Naive	0.361984	0.611959	-0.360638	0.118	0.268	9.09182e-15	2.39006e-10	Down
Sntg1	db/db-Veh	Naive	1.2748	0.905763	0.532412	0.504	0.368	9.26503e-15	2.43559e-10	Up
Tceal9	db/db-Veh	Naive	0.0967709	0.327537	-0.332925	0.03	0.127	9.37753e-15	2.46517e-10	Down
Ldhb	db/db-Veh	Naive	0.63679	0.937947	-0.434478	0.227	0.406	9.572e-15	2.51629e-10	Down
Eif4a2	db/db-Veh	Naive	0.654937	0.986337	-0.47811	0.266	0.439	9.95611e-15	2.61726e-10	Down
Rpl31	db/db-Veh	Naive	0.1521	0.430621	-0.401821	0.053	0.166	1.03521e-14	2.72136e-10	Down
Gm15520	db/db-Veh	Naive	0.0806778	0.297427	-0.312703	0.023	0.115	1.04735e-14	2.75327e-10	Down
Rps20	db/db-Veh	Naive	0.180018	0.469238	-0.417256	0.058	0.175	1.05862e-14	2.78289e-10	Down
Rpl12	db/db-Veh	Naive	0.204364	0.48286	-0.401785	0.066	0.186	1.09248e-14	2.8719e-10	Down
Trf	db/db-Veh	Naive	0.129713	0.409219	-0.403242	0.044	0.149	1.29165e-14	3.39548e-10	Down
Shisa4	db/db-Veh	Naive	0.492413	0.795845	-0.43776	0.167	0.327	1.56242e-14	4.10728e-10	Down
Mpc1	db/db-Veh	Naive	0.547282	0.880587	-0.480856	0.197	0.36	1.59852e-14	4.20219e-10	Down
Pkm	db/db-Veh	Naive	0.823252	1.1354	-0.450328	0.318	0.501	1.68204e-14	4.42174e-10	Down
Psmb4	db/db-Veh	Naive	0.13705	0.404669	-0.386092	0.046	0.153	1.78924e-14	4.70354e-10	Down
4930447K03Rik	db/db-Veh	Naive	0.397009	0.081775	0.454786	0.124	0.03	1.82461e-14	4.79654e-10	Up
Endou	db/db-Veh	Naive	0.242447	0.013374	0.330483	0.074	0.004	1.9076e-14	5.01471e-10	Up
Psmb3	db/db-Veh	Naive	0.125337	0.383482	-0.372425	0.039	0.142	2.3254e-14	6.113e-10	Down
Kctd16	db/db-Veh	Naive	1.16827	0.788693	0.547609	0.462	0.325	2.55516e-14	6.717e-10	Up
Atp6v0e2	db/db-Veh	Naive	0.267731	0.574907	-0.443162	0.087	0.215	2.59598e-14	6.82431e-10	Down
Grik2	db/db-Veh	Naive	2.40705	2.19107	0.311598	0.923	0.878	2.61228e-14	6.86717e-10	Up
Map3k19	db/db-Veh	Naive	0.135402	0.420532	-0.411356	0.048	0.154	2.69672e-14	7.08915e-10	Down
Naca	db/db-Veh	Naive	0.3221	0.611469	-0.417471	0.106	0.243	2.73818e-14	7.19813e-10	Down
Nme1	db/db-Veh	Naive	0.179303	0.445554	-0.384119	0.057	0.17	3.06982e-14	8.06993e-10	Down
Rps21	db/db-Veh	Naive	0.5399	0.848269	-0.444882	0.197	0.36	3.17877e-14	8.35634e-10	Down
Arf3	db/db-Veh	Naive	0.775571	1.05105	-0.397433	0.277	0.47	3.20892e-14	8.4356e-10	Down
Snap25	db/db-Veh	Naive	1.77612	2.03754	-0.377161	0.756	0.877	3.41834e-14	8.98614e-10	Down
Slc7a11	db/db-Veh	Naive	1.20664	1.49455	-0.415374	0.346	0.515	3.82867e-14	1.00648e-09	Down
Srrm1	db/db-Veh	Naive	1.14301	0.766867	0.542663	0.461	0.336	4.45638e-14	1.17149e-09	Up
Rpl13a	db/db-Veh	Naive	0.364636	0.655743	-0.419979	0.124	0.267	5.02829e-14	1.32184e-09	Down
Id4	db/db-Veh	Naive	0.867837	1.18228	-0.453647	0.307	0.489	5.2812e-14	1.38832e-09	Down
Rpl7	db/db-Veh	Naive	0.224382	0.49185	-0.385875	0.07	0.19	6.1334e-14	1.61235e-09	Down
Eif4g2	db/db-Veh	Naive	0.592685	0.904974	-0.450538	0.225	0.388	6.4588e-14	1.69789e-09	Down
H2afz	db/db-Veh	Naive	0.23579	0.502053	-0.384137	0.072	0.194	6.53527e-14	1.71799e-09	Down
Atp5l	db/db-Veh	Naive	0.36335	0.672797	-0.446437	0.12	0.259	6.63084e-14	1.74312e-09	Down
Snrpn	db/db-Veh	Naive	0.581589	0.88602	-0.439202	0.207	0.381	7.54845e-14	1.98434e-09	Down
Kcnh7	db/db-Veh	Naive	1.20573	0.866584	0.489281	0.488	0.344	7.65979e-14	2.0136e-09	Up
Zbtb18	db/db-Veh	Naive	0.588695	0.892034	-0.437626	0.209	0.372	8.2138e-14	2.15924e-09	Down
Uqcrh	db/db-Veh	Naive	0.371173	0.673971	-0.436845	0.127	0.269	9.42669e-14	2.47809e-09	Down
Atp6v1f	db/db-Veh	Naive	0.101225	0.348497	-0.356738	0.034	0.128	9.60051e-14	2.52378e-09	Down
Got1	db/db-Veh	Naive	0.311191	0.611493	-0.433244	0.108	0.24	1.0417e-13	2.73843e-09	Down
Gabbr1	db/db-Veh	Naive	1.14173	1.44448	-0.436775	0.461	0.643	1.12928e-13	2.96865e-09	Down
Kirrel3	db/db-Veh	Naive	2.82233	2.52389	0.430549	0.912	0.882	1.1413e-13	3.00024e-09	Up
Cct6a	db/db-Veh	Naive	0.194348	0.457728	-0.379977	0.067	0.18	1.26032e-13	3.31312e-09	Down
Ptgds	db/db-Veh	Naive	0.389227	0.625341	-0.340641	0.106	0.244	1.35287e-13	3.55643e-09	Down
Atp5j2	db/db-Veh	Naive	0.213785	0.501383	-0.414917	0.074	0.191	1.48155e-13	3.89469e-09	Down
Ywhae	db/db-Veh	Naive	1.07648	1.34944	-0.393805	0.428	0.598	1.64716e-13	4.33005e-09	Down
Bcl11b	db/db-Veh	Naive	0.498796	0.787459	-0.416453	0.167	0.321	1.6695e-13	4.38878e-09	Down
Itm2c	db/db-Veh	Naive	0.905503	1.18726	-0.406488	0.333	0.524	1.75411e-13	4.61121e-09	Down
Ddx24	db/db-Veh	Naive	0.46948	0.745951	-0.398862	0.162	0.315	1.86869e-13	4.9124e-09	Down
Dnah7b	db/db-Veh	Naive	0.365949	0.632102	-0.383978	0.115	0.253	2.35474e-13	6.19015e-09	Down
Cntn4	db/db-Veh	Naive	0.943199	0.609067	0.48205	0.356	0.218	2.37931e-13	6.25474e-09	Up
Ywhaq	db/db-Veh	Naive	0.520358	0.829039	-0.445333	0.186	0.341	2.58829e-13	6.8041e-09	Down
Bdnf	db/db-Veh	Naive	0.170418	0.436051	-0.383228	0.058	0.166	2.59628e-13	6.82511e-09	Down
Ndufa7	db/db-Veh	Naive	0.155975	0.405112	-0.35943	0.052	0.157	2.6966e-13	7.08883e-09	Down
Ndfip1	db/db-Veh	Naive	0.984135	1.23307	-0.359137	0.37	0.571	2.74831e-13	7.22476e-09	Down
Atp2a2	db/db-Veh	Naive	1.40178	1.66571	-0.380777	0.583	0.742	2.87773e-13	7.56496e-09	Down
Scn1b	db/db-Veh	Naive	0.332237	0.616128	-0.409569	0.114	0.246	3.18343e-13	8.36861e-09	Down
Romo1	db/db-Veh	Naive	0.0819437	0.326881	-0.35337	0.025	0.111	3.19027e-13	8.38657e-09	Down
Plcl1	db/db-Veh	Naive	1.67116	1.94502	-0.395099	0.602	0.751	3.38676e-13	8.90311e-09	Down
Scoc	db/db-Veh	Naive	0.251603	0.516208	-0.381745	0.084	0.205	3.41402e-13	8.97477e-09	Down
Gm11714	db/db-Veh	Naive	0.0754915	0.297035	-0.31962	0.024	0.108	3.52268e-13	9.26043e-09	Down
Gm2164	db/db-Veh	Naive	0.460095	0.151088	0.445803	0.149	0.049	3.8045e-13	1.00013e-08	Up
Gabarap	db/db-Veh	Naive	0.169273	0.39072	-0.319481	0.051	0.156	4.23824e-13	1.11415e-08	Down
Gm32647	db/db-Veh	Naive	0.645386	0.319718	0.469839	0.237	0.113	4.56582e-13	1.20026e-08	Up
4833420G17Rik	db/db-Veh	Naive	0.24292	0.507616	-0.381875	0.083	0.204	4.60433e-13	1.21039e-08	Down
Fkbp3	db/db-Veh	Naive	0.268802	0.534194	-0.38288	0.09	0.215	4.93156e-13	1.29641e-08	Down
Dab1	db/db-Veh	Naive	2.55722	2.33512	0.320422	0.943	0.921	5.03948e-13	1.32478e-08	Up
Gabrb2	db/db-Veh	Naive	0.737585	0.387899	0.50449	0.266	0.14	6.44209e-13	1.6935e-08	Up
Frmd4a	db/db-Veh	Naive	3.14781	2.92038	0.328112	0.967	0.951	6.66062e-13	1.75094e-08	Up
Ccnd3	db/db-Veh	Naive	1.39941	1.006	0.56757	0.503	0.369	6.92013e-13	1.81917e-08	Up
Gm26827	db/db-Veh	Naive	0.0900906	0.323985	-0.337438	0.029	0.115	6.9389e-13	1.8241e-08	Down
Tmem30a	db/db-Veh	Naive	0.665727	0.96857	-0.436909	0.246	0.41	7.27793e-13	1.91322e-08	Down
Nnat	db/db-Veh	Naive	0.881501	1.28414	-0.580883	0.324	0.481	7.59372e-13	1.99624e-08	Down
Btf3	db/db-Veh	Naive	0.155231	0.387686	-0.335361	0.052	0.155	7.59447e-13	1.99643e-08	Down
Atp5j	db/db-Veh	Naive	0.273511	0.549372	-0.397982	0.091	0.213	7.62061e-13	2.00331e-08	Down
Nrg1	db/db-Veh	Naive	1.34391	0.96933	0.540398	0.492	0.356	8.01547e-13	2.10711e-08	Up
Htra1	db/db-Veh	Naive	2.10584	1.81536	0.419064	0.797	0.746	8.2184e-13	2.16045e-08	Up
Pcbp1	db/db-Veh	Naive	0.179617	0.410923	-0.333704	0.054	0.158	9.81034e-13	2.57894e-08	Down
Vps35	db/db-Veh	Naive	0.345598	0.620937	-0.39723	0.113	0.243	9.9917e-13	2.62662e-08	Down
Mtpn	db/db-Veh	Naive	0.380817	0.65092	-0.389677	0.13	0.265	1.05393e-12	2.77058e-08	Down
Rpl29	db/db-Veh	Naive	0.147803	0.403369	-0.368704	0.051	0.15	1.05959e-12	2.78545e-08	Down
Ghitm	db/db-Veh	Naive	0.285946	0.535792	-0.360452	0.094	0.219	1.09606e-12	2.88132e-08	Down
Fdft1	db/db-Veh	Naive	0.490948	0.757198	-0.384118	0.168	0.317	1.40342e-12	3.6893e-08	Down
Thsd7b	db/db-Veh	Naive	0.661328	0.323493	0.487393	0.234	0.112	1.43978e-12	3.78488e-08	Up
Crlf3	db/db-Veh	Naive	0.873816	1.15138	-0.400443	0.322	0.493	1.56529e-12	4.11485e-08	Down
Camk2b	db/db-Veh	Naive	0.948086	1.23601	-0.415386	0.361	0.534	1.57843e-12	4.14938e-08	Down
C1qtnf4	db/db-Veh	Naive	0.297485	0.583066	-0.412007	0.104	0.228	1.64144e-12	4.31503e-08	Down
Gabarapl2	db/db-Veh	Naive	0.142156	0.382109	-0.346178	0.047	0.143	1.65793e-12	4.35836e-08	Down
Set	db/db-Veh	Naive	0.344209	0.654047	-0.447002	0.124	0.252	1.84707e-12	4.85558e-08	Down
Sec62	db/db-Veh	Naive	0.534962	0.804605	-0.389012	0.196	0.35	1.9044e-12	5.0063e-08	Down
Eif3c	db/db-Veh	Naive	0.301112	0.56595	-0.38208	0.106	0.231	2.01223e-12	5.28974e-08	Down
Rpl36a	db/db-Veh	Naive	0.162236	0.38539	-0.321943	0.05	0.148	2.0508e-12	5.39114e-08	Down
Vcam1	db/db-Veh	Naive	0.0838518	0.269536	-0.267885	0.025	0.107	2.20645e-12	5.80031e-08	Down
Reep5	db/db-Veh	Naive	0.486474	0.76031	-0.395062	0.174	0.319	2.2848e-12	6.00629e-08	Down
Gabarapl1	db/db-Veh	Naive	0.430045	0.696371	-0.384228	0.143	0.284	2.45308e-12	6.44865e-08	Down
5330438D12Rik	db/db-Veh	Naive	0.265543	0.523508	-0.372165	0.089	0.207	2.51998e-12	6.62453e-08	Down
Tafa2	db/db-Veh	Naive	1.08001	0.740233	0.490196	0.434	0.31	2.53152e-12	6.65486e-08	Up
Ctsb	db/db-Veh	Naive	0.415651	0.702484	-0.413812	0.148	0.285	2.53547e-12	6.66525e-08	Down
Gldc	db/db-Veh	Naive	1.26683	1.5512	-0.410255	0.495	0.657	2.54062e-12	6.67877e-08	Down
Sult4a1	db/db-Veh	Naive	0.28933	0.555253	-0.383646	0.09	0.208	2.60569e-12	6.84985e-08	Down
Them4	db/db-Veh	Naive	0.218623	0.467508	-0.359065	0.065	0.171	2.73886e-12	7.19991e-08	Down
Cct7	db/db-Veh	Naive	0.220886	0.466592	-0.354479	0.07	0.179	2.78017e-12	7.30851e-08	Down
Ndufa6	db/db-Veh	Naive	0.189672	0.422743	-0.33625	0.067	0.174	2.94621e-12	7.745e-08	Down
Rps5	db/db-Veh	Naive	0.18423	0.411684	-0.328147	0.056	0.157	3.20374e-12	8.42199e-08	Down
Crym	db/db-Veh	Naive	0.236942	0.477176	-0.346585	0.076	0.189	3.2815e-12	8.6264e-08	Down
Ndufc2	db/db-Veh	Naive	0.257394	0.548258	-0.419627	0.091	0.207	3.42122e-12	8.99371e-08	Down
Anks1b	db/db-Veh	Naive	1.78883	1.53732	0.36286	0.755	0.671	3.50342e-12	9.20978e-08	Up
Scand1	db/db-Veh	Naive	0.064468	0.268917	-0.294957	0.018	0.092	3.52465e-12	9.26559e-08	Down
Gm26672	db/db-Veh	Naive	0.164671	0.39901	-0.338079	0.052	0.15	3.57276e-12	9.39208e-08	Down
Pnmal2	db/db-Veh	Naive	0.379861	0.647947	-0.386767	0.133	0.264	3.62435e-12	9.52769e-08	Down
Mt2	db/db-Veh	Naive	0.565826	0.85668	-0.419614	0.192	0.337	3.65576e-12	9.61027e-08	Down
Ddx17	db/db-Veh	Naive	1.84465	1.60041	0.352364	0.798	0.74	3.79738e-12	9.98256e-08	Up
Mfn1	db/db-Veh	Naive	1.3443	1.03338	0.448567	0.553	0.446	3.99157e-12	1.0493e-07	Up
Ndufa11	db/db-Veh	Naive	0.140224	0.369528	-0.330816	0.042	0.135	4.0611e-12	1.06758e-07	Down
Hnrnpk	db/db-Veh	Naive	0.550324	0.811742	-0.377147	0.201	0.352	4.135e-12	1.08701e-07	Down
Rab6b	db/db-Veh	Naive	0.666972	0.932074	-0.382462	0.243	0.404	4.66999e-12	1.22765e-07	Down
Tubb4b	db/db-Veh	Naive	0.105018	0.310746	-0.296802	0.033	0.118	4.88787e-12	1.28492e-07	Down
A930015D03Rik	db/db-Veh	Naive	0.253513	0.486815	-0.336584	0.081	0.192	4.98016e-12	1.30918e-07	Down
Ncan	db/db-Veh	Naive	0.511128	0.770065	-0.373567	0.167	0.311	4.9895e-12	1.31164e-07	Down
Gm19951	db/db-Veh	Naive	0.892973	0.560326	0.479908	0.354	0.231	5.00088e-12	1.31463e-07	Up
Cox7b	db/db-Veh	Naive	0.318822	0.583003	-0.381133	0.109	0.232	5.08417e-12	1.33653e-07	Down
Ndufb11	db/db-Veh	Naive	0.0985109	0.313226	-0.309768	0.027	0.107	5.25002e-12	1.38013e-07	Down
Gnas	db/db-Veh	Naive	1.44081	1.693	-0.363825	0.582	0.753	5.30236e-12	1.39388e-07	Down
Dnaja1	db/db-Veh	Naive	0.444755	0.747347	-0.436547	0.158	0.292	5.43407e-12	1.42851e-07	Down
Uqcc2	db/db-Veh	Naive	0.0873893	0.324092	-0.34149	0.027	0.106	6.24394e-12	1.64141e-07	Down
C1ql2	db/db-Veh	Naive	0.126385	0.333028	-0.298124	0.039	0.128	6.51307e-12	1.71216e-07	Down
Slc6a1	db/db-Veh	Naive	1.63652	1.34378	0.422332	0.671	0.585	6.6218e-12	1.74074e-07	Up
Arpc3	db/db-Veh	Naive	0.179329	0.417117	-0.343056	0.057	0.157	6.7491e-12	1.7742e-07	Down
Scg2	db/db-Veh	Naive	0.185703	0.419965	-0.337968	0.057	0.158	6.83223e-12	1.79606e-07	Down
Glrb	db/db-Veh	Naive	0.650164	0.898841	-0.358765	0.232	0.396	7.14166e-12	1.8774e-07	Down
Ogfrl1	db/db-Veh	Naive	0.407401	0.671222	-0.380614	0.137	0.269	7.55303e-12	1.98554e-07	Down
Ahcyl2	db/db-Veh	Naive	1.67223	1.38403	0.41579	0.677	0.604	8.63055e-12	2.2688e-07	Up
Glo1	db/db-Veh	Naive	0.600592	0.291784	0.445516	0.225	0.114	8.89801e-12	2.33911e-07	Up
Gabra1	db/db-Veh	Naive	0.562363	0.815561	-0.365287	0.194	0.343	9.1311e-12	2.40038e-07	Down
1700030K09Rik	db/db-Veh	Naive	0.0877	0.309073	-0.319374	0.032	0.114	9.27288e-12	2.43765e-07	Down
Mat2b	db/db-Veh	Naive	0.16627	0.364617	-0.286153	0.051	0.148	9.3092e-12	2.4472e-07	Down
Cd81	db/db-Veh	Naive	0.769918	1.04147	-0.391769	0.292	0.456	9.39848e-12	2.47067e-07	Down
Mdh2	db/db-Veh	Naive	0.371695	0.627387	-0.368886	0.126	0.257	1.0513e-11	2.76365e-07	Down
C1ql3	db/db-Veh	Naive	0.296783	0.580098	-0.408738	0.1	0.216	1.10473e-11	2.90412e-07	Down
Rtn4	db/db-Veh	Naive	1.06917	1.3559	-0.413664	0.426	0.581	1.14134e-11	3.00036e-07	Down
Ran	db/db-Veh	Naive	0.169353	0.408496	-0.345009	0.053	0.149	1.14282e-11	3.00425e-07	Down
Map2k1	db/db-Veh	Naive	0.605854	0.86107	-0.368199	0.212	0.366	1.15273e-11	3.03029e-07	Down
Tle5	db/db-Veh	Naive	0.443621	0.710619	-0.385198	0.151	0.285	1.18656e-11	3.11923e-07	Down
Gm40578	db/db-Veh	Naive	1.1528	0.796736	0.513689	0.444	0.329	1.21335e-11	3.18967e-07	Up
Pfdn5	db/db-Veh	Naive	0.157434	0.385286	-0.328722	0.052	0.147	1.28087e-11	3.36714e-07	Down
Cnbp	db/db-Veh	Naive	0.464299	0.703912	-0.345688	0.157	0.296	1.3266e-11	3.48736e-07	Down
Gria4	db/db-Veh	Naive	1.00785	0.689721	0.458966	0.381	0.256	1.39506e-11	3.66734e-07	Up
Ap2m1	db/db-Veh	Naive	0.298892	0.556276	-0.371327	0.108	0.227	1.43625e-11	3.77562e-07	Down
Nkiras1	db/db-Veh	Naive	0.153665	0.363845	-0.303225	0.049	0.143	1.52275e-11	4.00301e-07	Down
Tob1	db/db-Veh	Naive	0.207509	0.426789	-0.316355	0.068	0.174	1.53077e-11	4.02409e-07	Down
Ncl	db/db-Veh	Naive	0.463503	0.69957	-0.340573	0.162	0.305	1.58377e-11	4.16342e-07	Down
Ccdc85b	db/db-Veh	Naive	0.172649	0.37095	-0.286087	0.05	0.145	1.58631e-11	4.1701e-07	Down
Dlc1	db/db-Veh	Naive	0.613954	0.919468	-0.440763	0.215	0.362	1.66786e-11	4.38447e-07	Down
Myo18a	db/db-Veh	Naive	1.31923	1.01564	0.437991	0.551	0.454	1.68148e-11	4.42028e-07	Up
Psip1	db/db-Veh	Naive	0.607754	0.8989	-0.420034	0.222	0.374	1.87187e-11	4.92077e-07	Down
Mmd	db/db-Veh	Naive	0.386359	0.646532	-0.37535	0.137	0.263	1.92478e-11	5.05985e-07	Down
Rpl18	db/db-Veh	Naive	0.193104	0.43799	-0.353295	0.063	0.163	2.00573e-11	5.27266e-07	Down
Eef1b2	db/db-Veh	Naive	0.134699	0.34727	-0.306674	0.047	0.137	2.08697e-11	5.48623e-07	Down
Lgr6	db/db-Veh	Naive	0.370138	0.0727897	0.428982	0.101	0.025	2.14097e-11	5.62819e-07	Up
Diras2	db/db-Veh	Naive	0.229297	0.450727	-0.319456	0.076	0.183	2.16472e-11	5.69062e-07	Down
Serbp1	db/db-Veh	Naive	0.625055	0.903985	-0.402411	0.236	0.386	2.29715e-11	6.03874e-07	Down
Mrps33	db/db-Veh	Naive	0.157926	0.383405	-0.325297	0.05	0.143	2.37867e-11	6.25304e-07	Down
Tspan13	db/db-Veh	Naive	0.450049	0.702426	-0.364104	0.161	0.299	2.50829e-11	6.59378e-07	Down
Grip1	db/db-Veh	Naive	1.47149	1.13995	0.478322	0.547	0.429	2.68201e-11	7.05047e-07	Up
Gpr22	db/db-Veh	Naive	0.24968	0.503685	-0.366452	0.086	0.196	2.72776e-11	7.17073e-07	Down
Sdcbp	db/db-Veh	Naive	0.415489	0.644801	-0.330828	0.145	0.279	2.78414e-11	7.31894e-07	Down
Bc1	db/db-Veh	Naive	0.140833	0.363746	-0.321597	0.048	0.137	2.8733e-11	7.55332e-07	Down
B4gat1	db/db-Veh	Naive	0.0931335	0.304734	-0.305275	0.029	0.106	2.96164e-11	7.78557e-07	Down
Bex3	db/db-Veh	Naive	0.186879	0.424209	-0.342394	0.061	0.158	3.05292e-11	8.02552e-07	Down
Nbea	db/db-Veh	Naive	1.92052	1.6689	0.363016	0.789	0.73	3.24454e-11	8.52924e-07	Up
Slc17a7	db/db-Veh	Naive	0.755379	1.00402	-0.35871	0.279	0.444	3.28174e-11	8.62704e-07	Down
Mllt11	db/db-Veh	Naive	0.36905	0.63977	-0.390566	0.127	0.25	3.31086e-11	8.70359e-07	Down
Rpl22l1	db/db-Veh	Naive	0.174835	0.405975	-0.333465	0.056	0.15	3.59871e-11	9.46028e-07	Down
Cycs	db/db-Veh	Naive	0.149998	0.373865	-0.322972	0.049	0.139	3.68993e-11	9.7001e-07	Down
Grk3	db/db-Veh	Naive	1.65792	1.36452	0.423281	0.672	0.592	3.91671e-11	1.02962e-06	Up
Gpcpd1	db/db-Veh	Naive	0.73464	0.98483	-0.360948	0.269	0.427	3.92444e-11	1.03166e-06	Down
Timm8b	db/db-Veh	Naive	0.0871691	0.297962	-0.304109	0.029	0.105	4.28142e-11	1.1255e-06	Down
Ttyh3	db/db-Veh	Naive	1.28958	1.00457	0.411194	0.53	0.416	4.38587e-11	1.15296e-06	Up
Ndufb10	db/db-Veh	Naive	0.159982	0.395109	-0.339217	0.054	0.146	4.56863e-11	1.201e-06	Down
Unc80	db/db-Veh	Naive	1.15187	0.839059	0.451291	0.468	0.354	4.72288e-11	1.24155e-06	Up
G3bp2	db/db-Veh	Naive	0.56235	0.830777	-0.387258	0.206	0.352	4.82431e-11	1.26822e-06	Down
Agmo	db/db-Veh	Naive	0.943602	1.22735	-0.409364	0.307	0.456	5.06582e-11	1.3317e-06	Down
Ndufs6	db/db-Veh	Naive	0.0805994	0.289511	-0.301396	0.028	0.103	5.09449e-11	1.33924e-06	Down
Car2	db/db-Veh	Naive	0.516648	0.766908	-0.361048	0.18	0.319	5.16266e-11	1.35716e-06	Down
Purb	db/db-Veh	Naive	0.740271	1.00557	-0.382746	0.277	0.429	5.81192e-11	1.52784e-06	Down
4930570B17Rik	db/db-Veh	Naive	0.337972	0.594459	-0.370032	0.109	0.226	5.82654e-11	1.53168e-06	Down
Dnaja2	db/db-Veh	Naive	0.431346	0.677184	-0.354668	0.153	0.285	5.90802e-11	1.5531e-06	Down
Prkcb	db/db-Veh	Naive	0.978914	1.24453	-0.383197	0.376	0.538	6.1898e-11	1.62718e-06	Down
Gm4876	db/db-Veh	Naive	1.13522	0.77566	0.518739	0.4	0.277	6.28913e-11	1.65329e-06	Up
Kcnq1ot1	db/db-Veh	Naive	1.45328	1.15697	0.427492	0.561	0.455	6.29627e-11	1.65516e-06	Up
Tma7	db/db-Veh	Naive	0.176144	0.388202	-0.305935	0.057	0.152	6.4547e-11	1.69681e-06	Down
Igsf8	db/db-Veh	Naive	0.43655	0.703277	-0.384806	0.149	0.278	6.51133e-11	1.7117e-06	Down
Cacnb2	db/db-Veh	Naive	1.49441	1.17345	0.463043	0.58	0.482	6.80657e-11	1.78931e-06	Up
Cox17	db/db-Veh	Naive	0.13199	0.330266	-0.286051	0.039	0.123	7.19073e-11	1.8903e-06	Down
Atp6v1b2	db/db-Veh	Naive	0.628602	0.854009	-0.325192	0.219	0.369	7.19674e-11	1.89188e-06	Down
Pigk	db/db-Veh	Naive	0.637749	0.937259	-0.432102	0.226	0.368	7.25181e-11	1.90636e-06	Down
Ntrk3	db/db-Veh	Naive	1.34755	1.05443	0.422879	0.539	0.425	8.17273e-11	2.14845e-06	Up
Gm48765	db/db-Veh	Naive	0.126157	0.342464	-0.312065	0.039	0.122	8.31491e-11	2.18582e-06	Down
Etv4	db/db-Veh	Naive	0.819398	0.49019	0.474947	0.311	0.196	8.67728e-11	2.28108e-06	Up
Fgf14	db/db-Veh	Naive	2.6806	2.47449	0.297359	0.935	0.873	8.9507e-11	2.35296e-06	Up
Hopx	db/db-Veh	Naive	0.379108	0.645865	-0.384848	0.125	0.244	9.22468e-11	2.42498e-06	Down
Kif5b	db/db-Veh	Naive	0.876699	1.12046	-0.351674	0.343	0.504	9.3427e-11	2.45601e-06	Down
Mef2c	db/db-Veh	Naive	0.810283	1.0487	-0.343961	0.292	0.451	9.53929e-11	2.50769e-06	Down
Snca	db/db-Veh	Naive	0.758799	1.02652	-0.386233	0.278	0.437	9.72727e-11	2.5571e-06	Down
C4b	db/db-Veh	Naive	0.890592	0.564382	0.470621	0.309	0.192	9.9756e-11	2.62239e-06	Up
Atp5g2	db/db-Veh	Naive	0.206262	0.41493	-0.301045	0.066	0.164	1.00009e-10	2.62905e-06	Down
Kcna1	db/db-Veh	Naive	0.224225	0.438684	-0.3094	0.071	0.171	1.0032e-10	2.63721e-06	Down
Ndufs4	db/db-Veh	Naive	0.585486	0.846456	-0.3765	0.214	0.36	1.02876e-10	2.7044e-06	Down
Arhgap5	db/db-Veh	Naive	1.78519	1.98681	-0.290879	0.74	0.852	1.06586e-10	2.80194e-06	Down
Slc25a18	db/db-Veh	Naive	1.13417	0.817512	0.456844	0.448	0.337	1.09157e-10	2.86951e-06	Up
Gm20275	db/db-Veh	Naive	0.137562	0.340834	-0.293258	0.042	0.127	1.11905e-10	2.94177e-06	Down
Rpl36al	db/db-Veh	Naive	0.0999153	0.291237	-0.276019	0.032	0.108	1.12741e-10	2.96374e-06	Down
Nedd8	db/db-Veh	Naive	0.199306	0.442979	-0.351546	0.067	0.163	1.17125e-10	3.07898e-06	Down
8030451A03Rik	db/db-Veh	Naive	0.0398787	0.228826	-0.272593	0.013	0.073	1.22062e-10	3.20878e-06	Down
Mlf2	db/db-Veh	Naive	0.478189	0.713856	-0.339994	0.17	0.303	1.27812e-10	3.35993e-06	Down
Shisa6	db/db-Veh	Naive	0.978417	0.680396	0.429953	0.375	0.257	1.30238e-10	3.4237e-06	Up
Fabp5	db/db-Veh	Naive	0.179148	0.383331	-0.294573	0.056	0.147	1.34736e-10	3.54195e-06	Down
Arpc2	db/db-Veh	Naive	0.734057	1.00288	-0.387827	0.283	0.436	1.44599e-10	3.80123e-06	Down
Gm17660	db/db-Veh	Naive	0.285293	0.0590931	0.326337	0.087	0.02	1.54339e-10	4.05727e-06	Up
Jph4	db/db-Veh	Naive	0.406456	0.628974	-0.321025	0.131	0.254	1.58405e-10	4.16414e-06	Down
A230006K03Rik	db/db-Veh	Naive	0.770176	0.456476	0.452573	0.286	0.169	1.58881e-10	4.17666e-06	Up
Dynlrb1	db/db-Veh	Naive	0.227269	0.456375	-0.330531	0.075	0.175	1.59907e-10	4.20364e-06	Down
Agbl4	db/db-Veh	Naive	1.3629	1.04326	0.461153	0.503	0.376	1.60196e-10	4.21122e-06	Up
Npm1	db/db-Veh	Naive	0.272236	0.474303	-0.291522	0.086	0.192	1.66483e-10	4.3765e-06	Down
Syn2	db/db-Veh	Naive	1.39956	1.60718	-0.299537	0.551	0.719	1.67548e-10	4.40449e-06	Down
Cox6a1	db/db-Veh	Naive	0.282302	0.512236	-0.331724	0.097	0.204	1.92267e-10	5.0543e-06	Down
Cct2	db/db-Veh	Naive	0.226858	0.44754	-0.318377	0.075	0.175	1.94868e-10	5.12269e-06	Down
Adcy2	db/db-Veh	Naive	1.74343	1.97272	-0.330792	0.691	0.829	1.97053e-10	5.18014e-06	Down
Cct5	db/db-Veh	Naive	0.124821	0.32804	-0.293182	0.041	0.123	1.99301e-10	5.23922e-06	Down
Sod1	db/db-Veh	Naive	0.343738	0.607374	-0.380347	0.12	0.233	2.06162e-10	5.41958e-06	Down
Tpi1	db/db-Veh	Naive	0.459223	0.695474	-0.340839	0.155	0.288	2.08292e-10	5.47557e-06	Down
Map2	db/db-Veh	Naive	1.71484	1.92889	-0.308809	0.721	0.827	2.27679e-10	5.98523e-06	Down
Fbxl16	db/db-Veh	Naive	0.41227	0.657204	-0.353365	0.146	0.27	2.30538e-10	6.06039e-06	Down
Gm49797	db/db-Veh	Naive	0.938833	0.627806	0.448717	0.366	0.251	2.54309e-10	6.68526e-06	Up
Jun	db/db-Veh	Naive	0.143357	0.356377	-0.307323	0.045	0.127	2.55183e-10	6.70825e-06	Down
Cdh12	db/db-Veh	Naive	0.880625	0.565247	0.454995	0.333	0.218	2.61297e-10	6.86897e-06	Up
Chrm3	db/db-Veh	Naive	0.917255	0.564029	0.509598	0.335	0.22	2.65876e-10	6.98934e-06	Up
Ptar1	db/db-Veh	Naive	0.465018	0.693405	-0.329494	0.159	0.289	2.71618e-10	7.1403e-06	Down
Cntnap5b	db/db-Veh	Naive	0.587805	0.291508	0.427466	0.212	0.11	2.72221e-10	7.15615e-06	Up
Uqcrc2	db/db-Veh	Naive	0.407554	0.638877	-0.333728	0.145	0.271	2.75179e-10	7.23389e-06	Down
Ptges3	db/db-Veh	Naive	0.423633	0.653901	-0.332206	0.14	0.265	3.06272e-10	8.05128e-06	Down
A230057D06Rik	db/db-Veh	Naive	1.45295	1.15615	0.428193	0.562	0.476	3.09597e-10	8.13867e-06	Up
Pgrmc1	db/db-Veh	Naive	0.43079	0.685917	-0.368071	0.143	0.264	3.15325e-10	8.28926e-06	Down
Srgap3	db/db-Veh	Naive	1.96358	1.75103	0.306641	0.817	0.758	3.16078e-10	8.30905e-06	Up
Sowaha	db/db-Veh	Naive	0.143613	0.327406	-0.265158	0.039	0.119	3.18147e-10	8.36346e-06	Down
Dock1	db/db-Veh	Naive	1.96773	1.73429	0.336782	0.8	0.751	3.29982e-10	8.67458e-06	Up
Gm26873	db/db-Veh	Naive	0.118535	0.330863	-0.306324	0.04	0.119	3.31123e-10	8.70457e-06	Down
Rpl23a	db/db-Veh	Naive	0.257384	0.474048	-0.31258	0.084	0.186	3.40899e-10	8.96154e-06	Down
Nop10	db/db-Veh	Naive	0.0733789	0.269775	-0.283339	0.021	0.087	3.5933e-10	9.44606e-06	Down
Rian	db/db-Veh	Naive	1.16842	0.881631	0.413756	0.486	0.377	3.93249e-10	1.03377e-05	Up
Psmc6	db/db-Veh	Naive	0.359005	0.583296	-0.323583	0.13	0.247	3.93541e-10	1.03454e-05	Down
App	db/db-Veh	Naive	1.40989	1.65511	-0.353782	0.584	0.722	4.02205e-10	1.05732e-05	Down
Slc24a4	db/db-Veh	Naive	0.736078	0.388363	0.501647	0.227	0.123	4.04728e-10	1.06395e-05	Up
Zwint	db/db-Veh	Naive	0.68149	0.930341	-0.359017	0.255	0.405	4.06743e-10	1.06925e-05	Down
Slc22a17	db/db-Veh	Naive	0.8387	1.07711	-0.343958	0.312	0.475	4.24421e-10	1.11572e-05	Down
Zswim6	db/db-Veh	Naive	1.45876	1.77044	-0.449654	0.565	0.689	4.44421e-10	1.16829e-05	Down
Tmem47	db/db-Veh	Naive	0.925449	1.17146	-0.354918	0.351	0.503	4.59783e-10	1.20868e-05	Down
Hpcal4	db/db-Veh	Naive	0.322434	0.538724	-0.312041	0.109	0.222	4.96993e-10	1.3065e-05	Down
Emc10	db/db-Veh	Naive	0.329921	0.541568	-0.305343	0.109	0.221	5.15289e-10	1.35459e-05	Down
Gde1	db/db-Veh	Naive	0.325843	0.572273	-0.355524	0.108	0.218	5.28029e-10	1.38808e-05	Down
Tfdp2	db/db-Veh	Naive	0.900538	0.58835	0.450393	0.342	0.228	5.7084e-10	1.50062e-05	Up
Ptprt	db/db-Veh	Naive	2.86102	2.67693	0.265584	0.934	0.944	6.33346e-10	1.66494e-05	Up
Morf4l1	db/db-Veh	Naive	0.69418	0.930171	-0.340463	0.265	0.416	6.41773e-10	1.68709e-05	Down
Slc24a3	db/db-Veh	Naive	1.17014	0.874246	0.426888	0.453	0.334	6.47817e-10	1.70298e-05	Up
Stmn2	db/db-Veh	Naive	0.388619	0.625644	-0.341954	0.119	0.233	6.71963e-10	1.76646e-05	Down
Lamp1	db/db-Veh	Naive	0.391004	0.632008	-0.347696	0.136	0.251	7.09294e-10	1.86459e-05	Down
Ldlr	db/db-Veh	Naive	0.525759	0.811875	-0.412777	0.186	0.312	7.19757e-10	1.8921e-05	Down
Kcnn2	db/db-Veh	Naive	1.91497	2.11638	-0.290574	0.735	0.84	7.44199e-10	1.95635e-05	Down
Ncdn	db/db-Veh	Naive	1.00134	1.24242	-0.347805	0.392	0.549	7.70627e-10	2.02582e-05	Down
Gsdme	db/db-Veh	Naive	0.272262	0.484791	-0.306615	0.088	0.189	8.02137e-10	2.10866e-05	Down
Disc1	db/db-Veh	Naive	0.619961	0.302426	0.458106	0.204	0.106	9.01584e-10	2.37008e-05	Up
Gja1	db/db-Veh	Naive	0.997596	1.24489	-0.356764	0.387	0.533	9.38972e-10	2.46837e-05	Down
Rgma	db/db-Veh	Naive	0.966426	1.20517	-0.344435	0.372	0.52	9.6181e-10	2.52841e-05	Down
Gm19522	db/db-Veh	Naive	0.19065	0.412274	-0.319736	0.058	0.146	9.68249e-10	2.54533e-05	Down
Nxph1	db/db-Veh	Naive	0.589821	0.288461	0.434772	0.207	0.11	9.69621e-10	2.54894e-05	Up
Wls	db/db-Veh	Naive	0.36779	0.595884	-0.329071	0.121	0.233	1.00239e-09	2.63509e-05	Down
Hspd1	db/db-Veh	Naive	0.233814	0.446868	-0.307372	0.076	0.173	1.01638e-09	2.67185e-05	Down
Hnrnpa3	db/db-Veh	Naive	0.893338	1.13045	-0.342078	0.348	0.498	1.02142e-09	2.6851e-05	Down
Hsbp1	db/db-Veh	Naive	0.210104	0.41775	-0.29957	0.071	0.164	1.04875e-09	2.75695e-05	Down
Tspan3	db/db-Veh	Naive	0.561926	0.781405	-0.316642	0.202	0.342	1.05543e-09	2.77451e-05	Down
Rgs7bp	db/db-Veh	Naive	0.895865	1.17287	-0.399629	0.346	0.49	1.07192e-09	2.81786e-05	Down
Tpm3	db/db-Veh	Naive	0.371679	0.596339	-0.324115	0.13	0.244	1.08048e-09	2.84038e-05	Down
Park7	db/db-Veh	Naive	0.179595	0.377572	-0.28562	0.059	0.147	1.08482e-09	2.85179e-05	Down
Hs3st4	db/db-Veh	Naive	0.941726	0.631302	0.447848	0.36	0.254	1.0922e-09	2.87117e-05	Up
Slc25a3	db/db-Veh	Naive	0.839181	1.09426	-0.367996	0.326	0.473	1.17339e-09	3.0846e-05	Down
Ppp2r2b	db/db-Veh	Naive	2.27775	2.47343	-0.282312	0.843	0.915	1.19103e-09	3.13098e-05	Down
Emc7	db/db-Veh	Naive	0.286902	0.492386	-0.296451	0.09	0.192	1.20287e-09	3.1621e-05	Down
Pax6	db/db-Veh	Naive	0.430714	0.656623	-0.325919	0.142	0.262	1.29275e-09	3.39838e-05	Down
Cfl1	db/db-Veh	Naive	0.452403	0.699677	-0.35674	0.157	0.28	1.35892e-09	3.57233e-05	Down
Galnt17	db/db-Veh	Naive	1.05645	0.763441	0.422718	0.407	0.299	1.42403e-09	3.74348e-05	Up
Zcchc18	db/db-Veh	Naive	0.505788	0.751094	-0.353902	0.178	0.309	1.44214e-09	3.7911e-05	Down
4933424G05Rik	db/db-Veh	Naive	0.130382	0.324751	-0.280415	0.041	0.118	1.44966e-09	3.81087e-05	Down
Trim32	db/db-Veh	Naive	0.171399	0.366619	-0.281643	0.055	0.139	1.48136e-09	3.8942e-05	Down
Atp8a1	db/db-Veh	Naive	1.28574	1.4912	-0.296407	0.517	0.663	1.49363e-09	3.92644e-05	Down
Ntsr2	db/db-Veh	Naive	1.82739	1.57637	0.362147	0.734	0.692	1.50449e-09	3.95501e-05	Up
Kantr	db/db-Veh	Naive	0.5406	0.759829	-0.31628	0.194	0.329	1.66289e-09	4.37141e-05	Down
Dscam	db/db-Veh	Naive	0.878601	0.564891	0.452588	0.317	0.208	1.68451e-09	4.42825e-05	Up
Ndufa3	db/db-Veh	Naive	0.163239	0.34694	-0.265024	0.051	0.133	1.82406e-09	4.79508e-05	Down
Mapre2	db/db-Veh	Naive	0.950693	1.21649	-0.383464	0.36	0.506	1.87586e-09	4.93125e-05	Down
Focad	db/db-Veh	Naive	0.938426	0.635511	0.437014	0.365	0.256	2.01319e-09	5.29227e-05	Up
Prex1	db/db-Veh	Naive	1.14755	0.847169	0.43336	0.454	0.346	2.09082e-09	5.49635e-05	Up
Ndufb5	db/db-Veh	Naive	0.175807	0.395787	-0.317364	0.065	0.15	2.12016e-09	5.57347e-05	Down
Palld	db/db-Veh	Naive	0.927022	1.17524	-0.358102	0.318	0.465	2.13129e-09	5.60274e-05	Down
Nptx1	db/db-Veh	Naive	0.435351	0.702305	-0.385134	0.16	0.275	2.17847e-09	5.72677e-05	Down
Nsg1	db/db-Veh	Naive	0.238204	0.439026	-0.289724	0.071	0.163	2.19847e-09	5.77934e-05	Down
Arhgap39	db/db-Veh	Naive	1.00702	0.706952	0.4329	0.398	0.294	2.20812e-09	5.80472e-05	Up
Grm1	db/db-Veh	Naive	0.865653	0.572555	0.422851	0.333	0.226	2.28336e-09	6.00248e-05	Up
Ubl3	db/db-Veh	Naive	0.573244	0.814943	-0.348698	0.203	0.335	2.33926e-09	6.14945e-05	Down
Ndufb3	db/db-Veh	Naive	0.242239	0.429201	-0.26973	0.075	0.17	2.342e-09	6.15665e-05	Down
Aplp2	db/db-Veh	Naive	0.966477	1.20004	-0.336957	0.379	0.524	2.59947e-09	6.83348e-05	Down
Eml6	db/db-Veh	Naive	1.33505	1.055	0.404024	0.524	0.428	2.64198e-09	6.94525e-05	Up
Psmb5	db/db-Veh	Naive	0.0895442	0.273733	-0.265729	0.03	0.097	2.65778e-09	6.98677e-05	Down
Arhgef19	db/db-Veh	Naive	0.353109	0.569726	-0.312512	0.125	0.233	2.73495e-09	7.18963e-05	Down
Selenof	db/db-Veh	Naive	0.308188	0.511438	-0.293228	0.107	0.211	3.12334e-09	8.21065e-05	Down
Arf1	db/db-Veh	Naive	0.531577	0.765222	-0.337079	0.189	0.315	3.13619e-09	8.24441e-05	Down
Lingo1	db/db-Veh	Naive	0.330083	0.531966	-0.291255	0.113	0.219	3.16775e-09	8.32737e-05	Down
Syt4	db/db-Veh	Naive	0.329613	0.557311	-0.328499	0.113	0.218	3.22672e-09	8.48241e-05	Down
Arhgef26	db/db-Veh	Naive	1.50029	1.71991	-0.316838	0.584	0.749	3.24527e-09	8.53117e-05	Down
Cst3	db/db-Veh	Naive	1.5931	1.81126	-0.314739	0.626	0.759	3.26069e-09	8.57171e-05	Down
Cntn3	db/db-Veh	Naive	0.672411	0.387357	0.411245	0.249	0.146	3.31724e-09	8.72036e-05	Up
Myl12b	db/db-Veh	Naive	0.336422	0.544584	-0.300314	0.114	0.22	3.66551e-09	9.63589e-05	Down
Hes5	db/db-Veh	Naive	0.314525	0.542025	-0.328213	0.096	0.194	3.72348e-09	9.78829e-05	Down
Faim2	db/db-Veh	Naive	0.396259	0.594833	-0.286482	0.135	0.253	3.82736e-09	0.000100614	Down
Rpl7a	db/db-Veh	Naive	0.268957	0.478383	-0.302138	0.091	0.187	4.10798e-09	0.000107991	Down
Scrn1	db/db-Veh	Naive	0.236081	0.424999	-0.272552	0.071	0.16	4.40161e-09	0.000115709	Down
Pfdn2	db/db-Veh	Naive	0.200074	0.387094	-0.269813	0.068	0.156	4.46286e-09	0.00011732	Down
Pip4k2a	db/db-Veh	Naive	0.759329	0.994562	-0.339369	0.276	0.41	4.51719e-09	0.000118748	Down
4933406I18Rik	db/db-Veh	Naive	0.449355	0.18937	0.375079	0.148	0.065	4.53315e-09	0.000119167	Up
Myrip	db/db-Veh	Naive	1.06636	0.788711	0.400568	0.433	0.332	4.61736e-09	0.000121381	Up
Tmeff2	db/db-Veh	Naive	1.14086	0.845579	0.426	0.444	0.335	4.76033e-09	0.00012514	Up
Cbs	db/db-Veh	Naive	1.24047	0.944613	0.426837	0.49	0.397	4.79883e-09	0.000126152	Up
Gm44151	db/db-Veh	Naive	0.175774	0.378517	-0.292497	0.058	0.139	5.05736e-09	0.000132948	Down
Marcks	db/db-Veh	Naive	0.318641	0.53849	-0.317174	0.107	0.21	5.17217e-09	0.000135966	Down
Lhfp	db/db-Veh	Naive	1.59392	1.81399	-0.317481	0.556	0.695	5.25758e-09	0.000138211	Down
Rwdd1	db/db-Veh	Naive	0.11949	0.308348	-0.272465	0.04	0.113	5.2684e-09	0.000138496	Down
Pdzrn3	db/db-Veh	Naive	0.931453	1.18403	-0.36439	0.272	0.406	5.28096e-09	0.000138826	Down
Prkar1a	db/db-Veh	Naive	0.679479	0.91939	-0.346118	0.262	0.397	5.48681e-09	0.000144237	Down
Sfr1	db/db-Veh	Naive	0.16694	0.363673	-0.283827	0.053	0.133	5.56351e-09	0.000146254	Down
Ttll8	db/db-Veh	Naive	1.03167	0.745666	0.412623	0.41	0.303	5.74171e-09	0.000150938	Up
Ryr3	db/db-Veh	Naive	1.02666	0.747734	0.402402	0.393	0.3	5.77034e-09	0.000151691	Up
Stau2	db/db-Veh	Naive	1.00796	0.670961	0.486186	0.378	0.281	5.7784e-09	0.000151903	Up
Atp5d	db/db-Veh	Naive	0.298	0.519589	-0.319686	0.099	0.197	6.0196e-09	0.000158243	Down
Nap1l1	db/db-Veh	Naive	0.423688	0.652432	-0.330007	0.15	0.264	6.97915e-09	0.000183468	Down
Dbp	db/db-Veh	Naive	0.345917	0.560331	-0.309334	0.116	0.219	7.14924e-09	0.000187939	Down
H3f3a	db/db-Veh	Naive	0.566478	0.776682	-0.303261	0.206	0.335	7.26765e-09	0.000191052	Down
Mctp1	db/db-Veh	Naive	1.01743	0.744163	0.394243	0.403	0.3	7.33187e-09	0.00019274	Up
Chn1	db/db-Veh	Naive	1.34582	1.5491	-0.293279	0.563	0.712	7.43668e-09	0.000195496	Down
Cct8	db/db-Veh	Naive	0.25079	0.449901	-0.287257	0.082	0.174	7.62019e-09	0.000200319	Down
Gulp1	db/db-Veh	Naive	0.619262	0.854543	-0.339439	0.205	0.332	7.63347e-09	0.000200669	Down
Lrmda	db/db-Veh	Naive	1.72291	1.3534	0.533099	0.544	0.447	8.0145e-09	0.000210685	Up
Tagln3	db/db-Veh	Naive	0.558694	0.765099	-0.297779	0.192	0.317	8.47132e-09	0.000222694	Down
Tspyl1	db/db-Veh	Naive	0.226642	0.419603	-0.278384	0.073	0.162	8.49925e-09	0.000223428	Down
Id3	db/db-Veh	Naive	0.2516	0.512415	-0.376276	0.073	0.158	8.64888e-09	0.000227362	Down
Efr3b	db/db-Veh	Naive	1.70211	1.43986	0.378356	0.669	0.605	8.71055e-09	0.000228983	Up
Stard13	db/db-Veh	Naive	1.53606	1.72408	-0.271262	0.558	0.7	9.00507e-09	0.000236725	Down
Chrm1	db/db-Veh	Naive	0.265889	0.459485	-0.2793	0.083	0.174	9.18751e-09	0.000241521	Down
Grin2a	db/db-Veh	Naive	1.67765	1.42664	0.362135	0.699	0.638	9.21271e-09	0.000242184	Up
4932438H23Rik	db/db-Veh	Naive	0.482999	0.204095	0.402374	0.153	0.072	9.28031e-09	0.000243961	Up
Fam126b	db/db-Veh	Naive	0.596991	0.821133	-0.323368	0.215	0.336	9.59463e-09	0.000252224	Down
Gm16499	db/db-Veh	Naive	0.530368	0.241685	0.416483	0.167	0.082	1.0908e-08	0.000286751	Up
9630028H03Rik	db/db-Veh	Naive	0.265373	0.484082	-0.315529	0.082	0.171	1.10028e-08	0.000289241	Down
Cacna1e	db/db-Veh	Naive	1.07106	0.812922	0.372409	0.445	0.342	1.10585e-08	0.000290705	Up
Zfand5	db/db-Veh	Naive	0.635526	0.862676	-0.327709	0.234	0.365	1.12206e-08	0.000294966	Down
Gm16599	db/db-Veh	Naive	0.195498	0.394623	-0.287277	0.065	0.148	1.15462e-08	0.000303526	Down
Rhoq	db/db-Veh	Naive	1.11268	0.787108	0.469706	0.414	0.321	1.15989e-08	0.000304912	Up
Mamdc2	db/db-Veh	Naive	0.495589	0.213426	0.407075	0.133	0.056	1.20098e-08	0.000315713	Up
Lrrc8c	db/db-Veh	Naive	1.13079	0.796714	0.481971	0.403	0.31	1.22704e-08	0.000322565	Up
Ror1	db/db-Veh	Naive	0.629535	0.298169	0.478061	0.196	0.108	1.24339e-08	0.000326863	Up
Selenow	db/db-Veh	Naive	0.652301	0.880282	-0.328907	0.235	0.367	1.24696e-08	0.000327802	Down
Tubb2b	db/db-Veh	Naive	0.210983	0.396241	-0.267271	0.073	0.159	1.30593e-08	0.000343302	Down
Gng3	db/db-Veh	Naive	0.167235	0.357497	-0.27449	0.054	0.132	1.3589e-08	0.000357227	Down
Psma1	db/db-Veh	Naive	0.244055	0.440075	-0.282797	0.08	0.169	1.41503e-08	0.000371983	Down
Nkain3	db/db-Veh	Naive	0.934223	0.67072	0.380154	0.357	0.251	1.45141e-08	0.000381545	Up
Timm23	db/db-Veh	Naive	0.392576	0.585199	-0.277896	0.14	0.249	1.50467e-08	0.000395548	Down
Gpx4	db/db-Veh	Naive	0.446164	0.638259	-0.277134	0.144	0.26	1.52571e-08	0.00040108	Down
Hip1	db/db-Veh	Naive	1.49203	1.19282	0.431679	0.581	0.51	1.5541e-08	0.000408543	Up
Pde7b	db/db-Veh	Naive	1.39139	1.57821	-0.269528	0.485	0.623	1.55498e-08	0.000408773	Down
Vcan	db/db-Veh	Naive	0.251005	0.465466	-0.309401	0.08	0.168	1.6445e-08	0.000432305	Down
Rabac1	db/db-Veh	Naive	0.23703	0.44378	-0.298278	0.079	0.165	1.72284e-08	0.000452901	Down
Smdt1	db/db-Veh	Naive	0.128866	0.342192	-0.307765	0.041	0.111	1.76618e-08	0.000464293	Down
Eif3a	db/db-Veh	Naive	0.518058	0.73803	-0.317352	0.194	0.314	1.92216e-08	0.000505296	Down
Pafah1b1	db/db-Veh	Naive	1.34446	1.53436	-0.273969	0.553	0.697	1.93385e-08	0.000508371	Down
Cdk5r1	db/db-Veh	Naive	0.381975	0.607117	-0.324812	0.13	0.235	1.99371e-08	0.000524107	Down
Fkbp8	db/db-Veh	Naive	0.350661	0.561222	-0.303775	0.124	0.227	2.00224e-08	0.000526348	Down
2024-03-01	db/db-Veh	Naive	1.19257	0.920683	0.392251	0.482	0.386	2.06219e-08	0.000542109	Up
Npy	db/db-Veh	Naive	0.10332	0.285676	-0.263084	0.033	0.097	2.25518e-08	0.000592842	Down
Mapk8ip2	db/db-Veh	Naive	0.219536	0.414547	-0.281343	0.073	0.158	2.26933e-08	0.000596562	Down
Ndrg3	db/db-Veh	Naive	0.739277	0.966941	-0.32845	0.288	0.427	2.34675e-08	0.000616915	Down
Mbnl1	db/db-Veh	Naive	1.06425	1.27235	-0.300232	0.418	0.559	2.38525e-08	0.000627036	Down
Plscr4	db/db-Veh	Naive	0.369264	0.558738	-0.273352	0.101	0.196	2.44791e-08	0.000643508	Down
Aldh1a1	db/db-Veh	Naive	0.970923	1.25385	-0.408182	0.261	0.385	2.48573e-08	0.000653448	Down
Tmtc2	db/db-Veh	Naive	1.54889	1.77216	-0.32211	0.581	0.71	2.56278e-08	0.000673704	Down
Cables1	db/db-Veh	Naive	1.61878	1.37229	0.355604	0.635	0.543	2.75679e-08	0.000724706	Up
Cisd1	db/db-Veh	Naive	0.192728	0.375816	-0.26414	0.063	0.142	2.76091e-08	0.000725788	Down
Dtnb	db/db-Veh	Naive	1.05212	0.775228	0.399474	0.418	0.316	2.81023e-08	0.000738753	Up
Fam184a	db/db-Veh	Naive	1.01185	1.2637	-0.363345	0.362	0.498	3.18008e-08	0.000835981	Down
Kcnc2	db/db-Veh	Naive	0.858877	0.586539	0.3929	0.328	0.228	3.26585e-08	0.000858526	Up
Clmn	db/db-Veh	Naive	2.04397	1.83911	0.295552	0.805	0.768	3.42542e-08	0.000900473	Up
Rasgrp1	db/db-Veh	Naive	0.611307	0.820926	-0.302417	0.219	0.344	3.51249e-08	0.000923362	Down
Cacna2d3	db/db-Veh	Naive	1.12828	0.801018	0.472139	0.408	0.306	3.84164e-08	0.00100989	Up
Msra	db/db-Veh	Naive	0.970279	0.683587	0.413609	0.369	0.275	3.85281e-08	0.00101283	Up
Rpl10	db/db-Veh	Naive	0.306066	0.521297	-0.310513	0.105	0.199	3.90556e-08	0.00102669	Down
A330076H08Rik	db/db-Veh	Naive	0.91784	0.649393	0.387288	0.363	0.267	3.94177e-08	0.00103621	Up
Adarb2	db/db-Veh	Naive	0.964309	0.667256	0.428557	0.361	0.263	3.95041e-08	0.00103849	Up
Bmp6	db/db-Veh	Naive	0.0850741	0.273989	-0.272546	0.016	0.066	4.23084e-08	0.0011122	Down
Fam13c	db/db-Veh	Naive	1.03628	1.256	-0.316994	0.394	0.535	4.51139e-08	0.00118595	Down
Schip1	db/db-Veh	Naive	1.427	1.17288	0.366622	0.585	0.512	4.53736e-08	0.00119278	Up
Zfp397	db/db-Veh	Naive	0.268316	0.464598	-0.283175	0.088	0.176	4.62568e-08	0.001216	Down
Ephb1	db/db-Veh	Naive	1.18447	1.39676	-0.306273	0.395	0.534	4.62892e-08	0.00121685	Down
Eif4b	db/db-Veh	Naive	0.348523	0.555645	-0.298814	0.121	0.217	4.75626e-08	0.00125033	Down
Fdps	db/db-Veh	Naive	0.172109	0.367059	-0.281254	0.059	0.134	4.9593e-08	0.0013037	Down
Gap43	db/db-Veh	Naive	0.230944	0.439597	-0.301023	0.077	0.16	5.14779e-08	0.00135325	Down
Luc7l3	db/db-Veh	Naive	1.56704	1.33234	0.338597	0.656	0.584	5.38522e-08	0.00141567	Up
Trerf1	db/db-Veh	Naive	1.16953	0.895686	0.395067	0.47	0.375	5.44263e-08	0.00143076	Up
Slc6a11	db/db-Veh	Naive	1.39697	1.08936	0.443793	0.549	0.479	5.56193e-08	0.00146212	Up
Mau2	db/db-Veh	Naive	0.802758	0.550073	0.364547	0.321	0.223	5.5733e-08	0.00146511	Up
Cyp51	db/db-Veh	Naive	0.296951	0.508914	-0.305799	0.105	0.197	5.68051e-08	0.00149329	Down
Prdx2	db/db-Veh	Naive	0.241706	0.435571	-0.279688	0.075	0.158	5.79522e-08	0.00152345	Down
Hsph1	db/db-Veh	Naive	0.478604	0.66298	-0.265998	0.162	0.273	5.81955e-08	0.00152984	Down
Map1lc3a	db/db-Veh	Naive	0.216236	0.410686	-0.280531	0.071	0.15	5.88748e-08	0.0015477	Down
St3gal4	db/db-Veh	Naive	1.39744	1.61331	-0.311432	0.532	0.665	5.96407e-08	0.00156784	Down
Nptxr	db/db-Veh	Naive	0.651087	0.864431	-0.30779	0.229	0.354	5.98726e-08	0.00157393	Down
Gabrg3	db/db-Veh	Naive	1.31757	0.972486	0.497851	0.421	0.319	6.25076e-08	0.0016432	Up
Pea15a	db/db-Veh	Naive	0.422209	0.61714	-0.281227	0.153	0.258	6.25712e-08	0.00164487	Down
Arpc1a	db/db-Veh	Naive	0.425445	0.637212	-0.305515	0.146	0.251	6.50512e-08	0.00171007	Down
Stxbp1	db/db-Veh	Naive	0.573047	0.794748	-0.319846	0.208	0.324	6.60498e-08	0.00173632	Down
Ddn	db/db-Veh	Naive	0.524737	0.735459	-0.304008	0.177	0.293	6.90387e-08	0.00181489	Down
Sesn3	db/db-Veh	Naive	0.88312	1.10771	-0.324007	0.344	0.468	7.04098e-08	0.00185093	Down
Mib1	db/db-Veh	Naive	0.99744	1.20239	-0.29568	0.402	0.534	7.04632e-08	0.00185234	Down
9630014M24Rik	db/db-Veh	Naive	1.04674	0.718768	0.473163	0.363	0.265	7.39524e-08	0.00194406	Up
Abr	db/db-Veh	Naive	2.14337	1.95849	0.266733	0.851	0.82	8.0218e-08	0.00210877	Up
Serf2	db/db-Veh	Naive	0.292606	0.480957	-0.271732	0.102	0.192	8.53329e-08	0.00224323	Down
Rab14	db/db-Veh	Naive	0.765702	0.981503	-0.311335	0.293	0.421	8.85515e-08	0.00232784	Down
P2ry14	db/db-Veh	Naive	0.168107	0.377817	-0.302549	0.057	0.129	8.87347e-08	0.00233266	Down
Gdi2	db/db-Veh	Naive	0.525193	0.721406	-0.283077	0.182	0.3	9.41553e-08	0.00247515	Down
Timp2	db/db-Veh	Naive	0.341507	0.531111	-0.27354	0.116	0.211	9.52614e-08	0.00250423	Down
Fam131a	db/db-Veh	Naive	0.501479	0.701942	-0.289206	0.173	0.284	1.01166e-07	0.00265946	Down
Sbf2	db/db-Veh	Naive	1.32024	1.06154	0.373226	0.545	0.476	1.04546e-07	0.00274831	Up
Echdc1	db/db-Veh	Naive	0.336215	0.534328	-0.285817	0.115	0.209	1.09808e-07	0.00288664	Down
Trp53inp1	db/db-Veh	Naive	0.160121	0.347332	-0.270088	0.056	0.127	1.14178e-07	0.00300151	Down
Sumo1	db/db-Veh	Naive	0.744176	0.973602	-0.330992	0.28	0.408	1.18821e-07	0.00312356	Down
Ppp2r1a	db/db-Veh	Naive	0.375023	0.589736	-0.309765	0.135	0.235	1.26346e-07	0.00332138	Down
Gabra5	db/db-Veh	Naive	0.396245	0.603937	-0.299636	0.14	0.239	1.27879e-07	0.0033617	Down
Celrr	db/db-Veh	Naive	1.01657	0.727713	0.416738	0.385	0.293	1.30671e-07	0.00343509	Up
Cplx2	db/db-Veh	Naive	0.698039	0.898538	-0.289258	0.257	0.378	1.35621e-07	0.0035652	Down
Rnf11	db/db-Veh	Naive	0.381152	0.571752	-0.274978	0.13	0.227	1.37569e-07	0.00361641	Down
Cab39	db/db-Veh	Naive	0.551666	0.76358	-0.305727	0.203	0.312	1.42436e-07	0.00374435	Down
Ogt	db/db-Veh	Naive	1.69661	1.51156	0.266985	0.729	0.68	1.43094e-07	0.00376166	Up
Arpp21	db/db-Veh	Naive	1.22247	0.976947	0.354209	0.487	0.402	1.45145e-07	0.00381557	Up
Sorcs2	db/db-Veh	Naive	1.36151	1.12571	0.340196	0.552	0.471	1.49044e-07	0.00391807	Up
Ugp2	db/db-Veh	Naive	1.05132	1.293	-0.348664	0.412	0.529	1.5866e-07	0.00417085	Down
Neo1	db/db-Veh	Naive	1.3405	1.52481	-0.265896	0.547	0.67	1.65488e-07	0.00435034	Down
Rheb	db/db-Veh	Naive	0.486499	0.706158	-0.316901	0.178	0.287	1.68138e-07	0.00442001	Down
Nell1	db/db-Veh	Naive	0.606075	0.34723	0.373434	0.212	0.128	1.74037e-07	0.00457508	Up
Cd2ap	db/db-Veh	Naive	0.583555	0.777887	-0.280362	0.218	0.331	1.79418e-07	0.00471653	Down
Ppp2ca	db/db-Veh	Naive	0.615275	0.833064	-0.314204	0.237	0.356	1.7996e-07	0.00473079	Down
Dapp1	db/db-Veh	Naive	0.315767	0.508516	-0.278078	0.102	0.189	1.80901e-07	0.00475552	Down
Usp14	db/db-Veh	Naive	0.412828	0.603791	-0.275503	0.141	0.241	2.04837e-07	0.00538474	Down
Cds2	db/db-Veh	Naive	0.623998	0.821468	-0.284889	0.234	0.356	2.06943e-07	0.00544013	Down
Impad1	db/db-Veh	Naive	0.349863	0.555786	-0.297084	0.125	0.22	2.18799e-07	0.0057518	Down
Plekha5	db/db-Veh	Naive	1.15419	0.925455	0.329991	0.472	0.389	2.28674e-07	0.00601137	Up
Rgs6	db/db-Veh	Naive	0.741233	1.01586	-0.396199	0.17	0.267	2.3267e-07	0.00611643	Down
Tanc2	db/db-Veh	Naive	1.55398	1.35981	0.280124	0.652	0.587	2.41448e-07	0.00634719	Up
Olfm2	db/db-Veh	Naive	0.322468	0.124506	0.285599	0.104	0.042	2.46587e-07	0.00648228	Up
Hapln1	db/db-Veh	Naive	0.36952	0.572324	-0.292584	0.128	0.222	2.47449e-07	0.00650494	Down
Psma7	db/db-Veh	Naive	0.224646	0.417569	-0.278328	0.075	0.152	2.58307e-07	0.00679039	Down
Adcy9	db/db-Veh	Naive	1.34851	1.09624	0.363942	0.54	0.465	2.60822e-07	0.0068565	Up
Trpc4	db/db-Veh	Naive	0.543297	0.302831	0.34692	0.188	0.107	2.65976e-07	0.00699198	Up
Synpr	db/db-Veh	Naive	0.454857	0.650805	-0.282693	0.149	0.25	2.70676e-07	0.00711554	Down
Arpc5	db/db-Veh	Naive	0.274434	0.458256	-0.265199	0.09	0.174	2.79989e-07	0.00736036	Down
Cspp1	db/db-Veh	Naive	1.20867	1.39956	-0.275393	0.476	0.608	3.18195e-07	0.0083647	Down
Zmat2	db/db-Veh	Naive	0.299323	0.485724	-0.26892	0.104	0.191	3.2668e-07	0.00858777	Down
Psmc3	db/db-Veh	Naive	0.175156	0.364728	-0.273493	0.061	0.131	3.29776e-07	0.00866916	Down
Ndfip2	db/db-Veh	Naive	0.389659	0.573463	-0.265174	0.139	0.237	3.36763e-07	0.00885284	Down
Ctnnb1	db/db-Veh	Naive	0.418026	0.603166	-0.2671	0.145	0.246	3.61066e-07	0.00949171	Down
B4galt6	db/db-Veh	Naive	0.562423	0.763692	-0.290369	0.201	0.31	3.61953e-07	0.00951501	Down
Wasf1	db/db-Veh	Naive	0.772776	0.961233	-0.271886	0.298	0.427	3.86931e-07	0.0101716	Down
Icam5	db/db-Veh	Naive	0.267662	0.454378	-0.269374	0.088	0.168	3.88557e-07	0.0102144	Down
Lrp8	db/db-Veh	Naive	0.778195	0.512847	0.382815	0.292	0.204	3.91448e-07	0.0102904	Up
Cntnap5c	db/db-Veh	Naive	0.619408	0.359587	0.374843	0.217	0.134	4.16874e-07	0.0109588	Up
Ik	db/db-Veh	Naive	0.238664	0.432923	-0.280257	0.087	0.165	4.37272e-07	0.011495	Down
Gm13266	db/db-Veh	Naive	0.358928	0.163993	0.281231	0.122	0.056	4.59675e-07	0.0120839	Up
Plekha7	db/db-Veh	Naive	0.943523	0.693096	0.36129	0.362	0.269	4.59927e-07	0.0120906	Up
Ckap5	db/db-Veh	Naive	1.1014	1.2923	-0.275404	0.448	0.579	4.75417e-07	0.0124978	Down
9330159F19Rik	db/db-Veh	Naive	1.31506	1.50358	-0.271979	0.529	0.639	4.78783e-07	0.0125862	Down
Igfbp5	db/db-Veh	Naive	0.448974	0.670855	-0.320107	0.133	0.226	5.08094e-07	0.0133568	Down
Syncrip	db/db-Veh	Naive	0.509733	0.701566	-0.276758	0.183	0.291	5.11751e-07	0.0134529	Down
Cdh8	db/db-Veh	Naive	0.940916	0.678753	0.37822	0.36	0.275	5.43391e-07	0.0142847	Up
Sdha	db/db-Veh	Naive	0.720277	0.938432	-0.314731	0.278	0.39	5.85112e-07	0.0153814	Down
Grid1	db/db-Veh	Naive	1.66413	1.44037	0.322823	0.652	0.596	5.96478e-07	0.0156802	Up
Pnpla7	db/db-Veh	Naive	1.10487	1.30731	-0.292059	0.438	0.556	6.23922e-07	0.0164017	Down
Npdc1	db/db-Veh	Naive	0.397721	0.587	-0.273072	0.139	0.233	6.61332e-07	0.0173851	Down
Tmem59	db/db-Veh	Naive	0.49417	0.681137	-0.269736	0.179	0.285	6.90125e-07	0.018142	Down
Arid1b	db/db-Veh	Naive	1.661	1.46925	0.276641	0.688	0.638	7.02733e-07	0.0184734	Up
Cpeb3	db/db-Veh	Naive	1.5526	1.35178	0.28973	0.632	0.582	7.29274e-07	0.0191712	Up
Gm11149	db/db-Veh	Naive	0.364672	0.558668	-0.279877	0.12	0.206	7.29743e-07	0.0191835	Down
Kif1bp	db/db-Veh	Naive	0.422446	0.613407	-0.275498	0.149	0.244	7.54971e-07	0.0198467	Down
Ssh2	db/db-Veh	Naive	1.1448	0.916159	0.329862	0.453	0.367	8.43849e-07	0.0221831	Up
Tenm1	db/db-Veh	Naive	0.854808	0.60725	0.357151	0.321	0.236	9.31718e-07	0.024493	Up
Kif21a	db/db-Veh	Naive	1.25084	1.44221	-0.276098	0.487	0.618	9.33529e-07	0.0245406	Down
Ednrb	db/db-Veh	Naive	0.489145	0.703715	-0.309559	0.163	0.261	9.45198e-07	0.0248474	Down
Ly6h	db/db-Veh	Naive	0.438746	0.623332	-0.266302	0.155	0.251	9.5319e-07	0.0250575	Down
Pou2f1	db/db-Veh	Naive	1.3025	1.48519	-0.26356	0.522	0.642	1.02259e-06	0.0268817	Down
Mrps5	db/db-Veh	Naive	0.323085	0.516641	-0.279243	0.114	0.198	1.02834e-06	0.0270329	Down
Ntng1	db/db-Veh	Naive	0.815177	0.528977	0.4129	0.289	0.206	1.03264e-06	0.027146	Up
Irak2	db/db-Veh	Naive	1.45346	1.18203	0.391601	0.546	0.48	1.05076e-06	0.0276224	Up
Slc27a1	db/db-Veh	Naive	1.01796	1.21849	-0.28931	0.407	0.532	1.05304e-06	0.0276823	Down
Cnksr2	db/db-Veh	Naive	1.53447	1.32437	0.303103	0.641	0.594	1.07344e-06	0.0282185	Up
Cacna1c	db/db-Veh	Naive	0.954655	0.732469	0.320547	0.381	0.299	1.11322e-06	0.0292643	Up
Pdgfd	db/db-Veh	Naive	0.931825	1.14778	-0.311557	0.256	0.369	1.28041e-06	0.0336594	Down
Tmed2	db/db-Veh	Naive	0.224943	0.408197	-0.264379	0.077	0.149	1.45756e-06	0.0383164	Down
Fam189a1	db/db-Veh	Naive	0.571514	0.349123	0.320843	0.199	0.119	1.45875e-06	0.0383476	Up
Prdx1	db/db-Veh	Naive	0.336211	0.536514	-0.288976	0.118	0.201	1.47596e-06	0.0387999	Down
Nf1	db/db-Veh	Naive	1.61868	1.4235	0.281586	0.677	0.638	1.51734e-06	0.0398878	Up
Hif3a	db/db-Veh	Naive	1.0576	0.808863	0.358847	0.404	0.325	1.56151e-06	0.0410491	Up
Mbp	db/db-Veh	Naive	0.526156	0.737137	-0.304381	0.166	0.261	1.6124e-06	0.0423869	Down
Phactr2	db/db-Veh	Naive	0.708403	0.463225	0.353718	0.255	0.175	1.62727e-06	0.0427777	Up
Ptprg	db/db-Veh	Naive	1.68094	1.47684	0.294446	0.691	0.653	1.64792e-06	0.0433206	Up
Il1rapl2	db/db-Veh	Naive	0.505112	0.298034	0.298751	0.178	0.104	1.64938e-06	0.0433589	Up
C130071C03Rik	db/db-Veh	Naive	1.40589	1.59356	-0.270749	0.573	0.681	1.74185e-06	0.0457897	Down
Bicral	db/db-Veh	Naive	1.10047	0.874065	0.326636	0.436	0.357	1.88322e-06	0.049506	Up

## Sheet: excitatory neurons
	db/db-Veh vs. Naïve											db/db-EVs vs. db/db-Veh
gene	case	ctrl	avg_expr_case	avg_expr_ctrl	log_fc	pct_cells_case	pct_cells_ctrl	pval	adj_pval	up_down		gene	case	ctrl	avg_expr_case	avg_expr_ctrl	log_fc	pct_cells_case	pct_cells_ctrl	pval	adj_pval	up_down
Gm28376	db/db-Veh	Naive	0.445802	0.89344	-0.645805	0.406	0.664	0	0	Down		Ttr	db/db-EVs	db/db-Veh	0.397236	0.0905947	0.442389	0.376	0.084	0	0	Up
Hjurp	db/db-Veh	Naive	0.0690995	0.305901	-0.341633	0.082	0.315	0	0	Down
Gm36975	db/db-Veh	Naive	0.340858	0.771956	-0.621943	0.357	0.641	0	0	Down
Atp1b1	db/db-Veh	Naive	1.28315	1.56836	-0.411469	0.9	0.963	0	0	Down
Cst3	db/db-Veh	Naive	0.222559	0.530135	-0.443738	0.22	0.486	0	0	Down
Gm43376	db/db-Veh	Naive	0.163371	0.462667	-0.431793	0.185	0.456	0	0	Down
1500004A13Rik	db/db-Veh	Naive	0.0988376	0.886041	-1.13569	0.121	0.744	0	0	Down
Gm43713	db/db-Veh	Naive	0.0510976	0.261975	-0.304232	0.063	0.29	0	0	Down
Pigk	db/db-Veh	Naive	0.868587	1.32246	-0.654796	0.722	0.869	0	0	Down
Gm17167	db/db-Veh	Naive	0.00210546	0.328769	-0.471276	0.002	0.325	0	0	Down
Fggy	db/db-Veh	Naive	0.0171515	0.296208	-0.402593	0.021	0.288	0	0	Down
Abcb8	db/db-Veh	Naive	0.502006	0.156425	0.498568	0.51	0.184	0	0	Up
Gabra2	db/db-Veh	Naive	1.63945	1.98618	-0.500237	0.912	0.942	0	0	Down
Pebp1	db/db-Veh	Naive	0.227067	0.49843	-0.391495	0.25	0.491	0	0	Down
Actb	db/db-Veh	Naive	0.914108	1.23745	-0.466489	0.773	0.898	0	0	Down
Cdk8	db/db-Veh	Naive	1.47343	1.15268	0.462737	0.95	0.868	0	0	Up
Ndufa4	db/db-Veh	Naive	0.106496	0.409393	-0.436987	0.12	0.39	0	0	Down
Luc7l2	db/db-Veh	Naive	1.80471	2.13292	-0.473517	0.974	0.991	0	0	Down
Gapdh	db/db-Veh	Naive	0.374392	0.793589	-0.604773	0.391	0.702	0	0	Down
Wbp11	db/db-Veh	Naive	0.617579	0.28299	0.482711	0.557	0.307	0	0	Up
Gm44151	db/db-Veh	Naive	0.384416	0.764779	-0.548747	0.396	0.646	0	0	Down
Apoe	db/db-Veh	Naive	0.213994	0.521378	-0.443462	0.202	0.481	0	0	Down
Ube3a	db/db-Veh	Naive	1.233	1.69159	-0.661607	0.868	0.956	0	0	Down
4933406I18Rik	db/db-Veh	Naive	1.11685	0.761402	0.512799	0.778	0.626	0	0	Up
Fgfr2	db/db-Veh	Naive	0.817576	1.11681	-0.4317	0.691	0.838	0	0	Down
Fam155a	db/db-Veh	Naive	3.63175	3.43733	0.280497	0.999	0.998	0	0	Up
Cox4i1	db/db-Veh	Naive	0.247593	0.583843	-0.485105	0.267	0.547	0	0	Down
Nrgn	db/db-Veh	Naive	0.965668	1.29076	-0.469007	0.779	0.9	0	0	Down
Hspa8	db/db-Veh	Naive	0.399404	0.86589	-0.672998	0.408	0.732	0	0	Down
Gm20275	db/db-Veh	Naive	0.198199	0.477196	-0.402508	0.233	0.477	0	0	Down
Rplp1	db/db-Veh	Naive	0.167789	0.539218	-0.535859	0.173	0.5	0	0	Down
Eef1a1	db/db-Veh	Naive	0.370304	0.778767	-0.589287	0.38	0.685	0	0	Down
Ulk4	db/db-Veh	Naive	0.427776	0.848401	-0.606834	0.423	0.707	0	0	Down
Hivep2	db/db-Veh	Naive	1.74675	2.47011	-1.04358	0.945	0.989	0	0	Down
Traf3ip2	db/db-Veh	Naive	0.018091	0.25788	-0.345942	0.023	0.281	0	0	Down
E130307A14Rik	db/db-Veh	Naive	0.308523	1.03247	-1.04443	0.335	0.794	0	0	Down
Serinc1	db/db-Veh	Naive	0.526513	0.871764	-0.498093	0.516	0.747	0	0	Down
5330438D12Rik	db/db-Veh	Naive	0.270758	0.679339	-0.589458	0.304	0.628	0	0	Down
Ppia	db/db-Veh	Naive	0.30279	0.667164	-0.52568	0.323	0.611	0	0	Down
Fndc9	db/db-Veh	Naive	0.272154	0.561557	-0.41752	0.301	0.545	0	0	Down
Ubb	db/db-Veh	Naive	0.139309	0.748424	-0.878767	0.156	0.663	0	0	Down
Rbfox3	db/db-Veh	Naive	2.11552	1.8318	0.409324	0.98	0.968	0	0	Up
Actg1	db/db-Veh	Naive	0.336727	0.643148	-0.442072	0.341	0.59	0	0	Down
Gm48512	db/db-Veh	Naive	0.181551	0.438666	-0.370938	0.209	0.441	0	0	Down
Gm48678	db/db-Veh	Naive	0.240313	0.564999	-0.468422	0.262	0.541	0	0	Down
Calm1	db/db-Veh	Naive	1.1132	1.56818	-0.656396	0.862	0.965	0	0	Down
Hsp90aa1	db/db-Veh	Naive	0.590816	0.980399	-0.562048	0.573	0.808	0	0	Down
Ube2e2	db/db-Veh	Naive	2.1805	2.43783	-0.37125	0.986	0.993	0	0	Down
Nrg3os	db/db-Veh	Naive	0.676817	1.17332	-0.7163	0.609	0.835	0	0	Down
Gm20642	db/db-Veh	Naive	0.46502	0.942005	-0.688145	0.473	0.748	0	0	Down
Cox6c	db/db-Veh	Naive	0.315955	0.633835	-0.458603	0.322	0.562	0	0	Down
Tuba1a	db/db-Veh	Naive	0.188668	0.471165	-0.407557	0.2	0.455	0	0	Down
Gm41414	db/db-Veh	Naive	0.793409	0.307855	0.700507	0.438	0.216	0	0	Up
Rbfox1	db/db-Veh	Naive	4.24643	3.96733	0.402655	0.999	0.997	0	0	Up
Gm15738	db/db-Veh	Naive	0.322509	0.675757	-0.509629	0.33	0.611	0	0	Down
Cmss1	db/db-Veh	Naive	2.60613	1.64183	1.39119	0.999	0.969	0	0	Up
Prkn	db/db-Veh	Naive	1.62781	1.95701	-0.474929	0.918	0.958	0	0	Down
Atp6v0c	db/db-Veh	Naive	0.401416	0.822977	-0.608184	0.41	0.716	0	0	Down
Btbd9	db/db-Veh	Naive	2.83572	2.17393	0.954757	0.996	0.969	0	0	Up
Gm41561	db/db-Veh	Naive	0.196727	0.000441079	0.283181	0.213	0	0	0	Up
Gm10503	db/db-Veh	Naive	0.460483	0.000723703	0.663293	0.436	0.001	0	0	Up
A930015D03Rik	db/db-Veh	Naive	0.325056	0.629111	-0.438658	0.355	0.609	0	0	Down
Gm26917	db/db-Veh	Naive	1.28263	0.60224	0.981593	0.876	0.578	0	0	Up
Gm42418	db/db-Veh	Naive	4.6111	4.2536	0.51576	1	1	0	0	Up
Calm2	db/db-Veh	Naive	1.05608	1.4887	-0.624141	0.834	0.953	0	0	Down
Ttr	db/db-Veh	Naive	0.0905947	1.11857	-1.48305	0.084	0.588	0	0	Down
Malat1	db/db-Veh	Naive	5.05232	5.278	-0.325583	1	1	0	0	Down
Fth1	db/db-Veh	Naive	0.477554	1.01982	-0.782324	0.452	0.803	0	0	Down
Hectd2os	db/db-Veh	Naive	0.0798862	0.326535	-0.355839	0.095	0.327	0	0	Down
Plp1	db/db-Veh	Naive	0.602146	0.995826	-0.56796	0.45	0.744	0	0	Down
Tmsb4x	db/db-Veh	Naive	0.637817	1.25212	-0.886248	0.592	0.904	0	0	Down
Gm47283	db/db-Veh	Naive	0.262661	1.01917	-1.09141	0.253	0.618	0	0	Down
P2ry14	db/db-Veh	Naive	0.242926	0.526933	-0.409736	0.251	0.486	1.73695e-305	4.5661e-301	Down
Unc80	db/db-Veh	Naive	2.01716	1.79968	0.313767	0.985	0.973	1.99873e-305	5.25427e-301	Up
3110021N24Rik	db/db-Veh	Naive	0.12533	0.357706	-0.335249	0.153	0.374	5.12211e-305	1.3465e-300	Down
2900097C17Rik	db/db-Veh	Naive	0.478488	0.773421	-0.425499	0.463	0.681	9.21278e-305	2.42186e-300	Down
Kcnq1ot1	db/db-Veh	Naive	2.11296	1.87047	0.349838	0.98	0.965	1.59706e-304	4.19835e-300	Up
Fhit	db/db-Veh	Naive	1.19054	0.804657	0.556714	0.742	0.541	1.85841e-304	4.8854e-300	Up
Cox5b	db/db-Veh	Naive	0.0780696	0.291371	-0.307729	0.089	0.294	2.12507e-304	5.58639e-300	Down
Tmem181a	db/db-Veh	Naive	0.691113	0.416235	0.396565	0.64	0.432	1.8857e-303	4.95712e-299	Up
4930509J09Rik	db/db-Veh	Naive	0.363847	0.710765	-0.500497	0.364	0.568	4.39749e-301	1.15601e-296	Down
Gm37240	db/db-Veh	Naive	0.320096	0.605401	-0.411608	0.344	0.568	1.54256e-300	4.05508e-296	Down
Sorbs2os	db/db-Veh	Naive	0.114381	0.335897	-0.31958	0.135	0.351	6.21898e-298	1.63484e-293	Down
Cck	db/db-Veh	Naive	0.254184	0.524775	-0.390381	0.263	0.499	4.51693e-296	1.18741e-291	Down
Gls	db/db-Veh	Naive	1.56237	1.79983	-0.342578	0.946	0.973	4.73935e-295	1.24588e-290	Down
Cox8a	db/db-Veh	Naive	0.307439	0.583286	-0.397964	0.322	0.55	1.65504e-289	4.35077e-285	Down
Gm32250	db/db-Veh	Naive	0.128072	0.343206	-0.310372	0.153	0.369	2.05427e-288	5.40026e-284	Down
Trank1	db/db-Veh	Naive	1.63978	1.37799	0.377677	0.952	0.906	2.11916e-285	5.57086e-281	Up
Slc25a4	db/db-Veh	Naive	0.26867	0.540444	-0.392087	0.292	0.517	1.34931e-283	3.54705e-279	Down
Parp8	db/db-Veh	Naive	0.566114	0.942807	-0.543453	0.464	0.646	4.17109e-283	1.0965e-278	Down
Rpl41	db/db-Veh	Naive	0.266469	0.523507	-0.370827	0.278	0.505	6.52778e-277	1.71602e-272	Down
Chchd2	db/db-Veh	Naive	0.126902	0.354807	-0.328797	0.138	0.347	9.68167e-277	2.54512e-272	Down
9630028H03Rik	db/db-Veh	Naive	0.203036	0.463466	-0.375721	0.227	0.441	2.16278e-273	5.68551e-269	Down
Rps29	db/db-Veh	Naive	0.175057	0.418214	-0.350802	0.185	0.401	2.21672e-273	5.82732e-269	Down
Rpl21	db/db-Veh	Naive	0.152206	0.387015	-0.338758	0.173	0.384	2.13669e-272	5.61694e-268	Down
Rnps1	db/db-Veh	Naive	0.281241	0.522195	-0.347623	0.312	0.529	4.75739e-268	1.25062e-263	Down
Gm49961	db/db-Veh	Naive	0.0837805	0.282619	-0.286863	0.1	0.292	1.36926e-267	3.5995e-263	Down
Gm35188	db/db-Veh	Naive	0.126886	0.351425	-0.323941	0.149	0.352	2.38857e-267	6.27907e-263	Down
Mpc1	db/db-Veh	Naive	0.502656	0.782649	-0.403944	0.508	0.692	6.35788e-267	1.67136e-262	Down
Gm41804	db/db-Veh	Naive	0.411791	0.183666	0.329115	0.393	0.184	3.76139e-266	9.88795e-262	Up
Eif1	db/db-Veh	Naive	0.225169	0.473492	-0.358256	0.248	0.467	6.9283e-266	1.82131e-261	Down
Srrm2	db/db-Veh	Naive	1.8305	1.61839	0.306013	0.974	0.954	8.28276e-266	2.17737e-261	Up
Cdc42se2	db/db-Veh	Naive	0.666048	0.950301	-0.410091	0.607	0.764	2.4418e-264	6.41899e-260	Down
Gm42439	db/db-Veh	Naive	0.309689	0.577492	-0.386358	0.317	0.53	8.40079e-259	2.2084e-254	Down
1700109K24Rik	db/db-Veh	Naive	0.118575	0.319856	-0.290387	0.151	0.35	5.46361e-258	1.43627e-253	Down
Snap25	db/db-Veh	Naive	2.23295	2.44567	-0.306895	0.991	0.995	2.5364e-256	6.66769e-252	Down
Rasgef1a	db/db-Veh	Naive	1.37472	1.13191	0.350302	0.904	0.848	5.88119e-254	1.54605e-249	Up
Stau2	db/db-Veh	Naive	1.35281	1.09784	0.367835	0.894	0.821	4.15165e-253	1.09139e-248	Up
4921534H16Rik	db/db-Veh	Naive	0.238617	0.510463	-0.392191	0.247	0.453	1.52762e-251	4.01581e-247	Down
Tubb2a	db/db-Veh	Naive	0.244018	0.492967	-0.359157	0.267	0.476	3.5037e-248	9.21053e-244	Down
Aldoa	db/db-Veh	Naive	0.474725	0.752228	-0.400353	0.473	0.667	3.33987e-246	8.77985e-242	Down
Ywhah	db/db-Veh	Naive	0.546885	0.81351	-0.384659	0.531	0.711	2.28728e-245	6.01279e-241	Down
Mdh1	db/db-Veh	Naive	0.297006	0.54471	-0.357361	0.327	0.534	1.1151e-243	2.93138e-239	Down
Tpt1	db/db-Veh	Naive	0.18093	0.410076	-0.330587	0.199	0.402	1.67787e-242	4.41079e-238	Down
A330015K06Rik	db/db-Veh	Naive	0.322696	0.624429	-0.435308	0.304	0.502	9.32094e-242	2.45029e-237	Down
Itm2b	db/db-Veh	Naive	0.543771	0.810003	-0.384091	0.532	0.708	1.02501e-238	2.69454e-234	Down
Chchd10	db/db-Veh	Naive	0.0832569	0.279569	-0.283219	0.092	0.267	2.86425e-238	7.52953e-234	Down
Rpl37	db/db-Veh	Naive	0.1483	0.378189	-0.33166	0.159	0.352	3.25456e-237	8.55559e-233	Down
Rps27a	db/db-Veh	Naive	0.150725	0.37285	-0.32046	0.16	0.354	6.58738e-236	1.73169e-231	Down
Rpl24	db/db-Veh	Naive	0.114694	0.316195	-0.290705	0.127	0.313	3.99283e-235	1.04964e-230	Down
Rtn4	db/db-Veh	Naive	0.874164	1.13104	-0.370595	0.737	0.85	9.74552e-235	2.5619e-230	Down
Cpne9	db/db-Veh	Naive	0.362404	0.113386	0.359257	0.254	0.09	3.34006e-232	8.78034e-228	Up
Crocc	db/db-Veh	Naive	0.248007	0.473997	-0.326036	0.273	0.474	2.26639e-229	5.95788e-225	Down
Gm48747	db/db-Veh	Naive	0.104305	0.28679	-0.26327	0.127	0.309	2.84783e-229	7.48637e-225	Down
Rpl38	db/db-Veh	Naive	0.158036	0.379339	-0.319274	0.174	0.366	6.58087e-229	1.72998e-224	Down
Rpl13	db/db-Veh	Naive	0.231805	0.469932	-0.343545	0.251	0.451	2.65161e-227	6.97054e-223	Down
A330076H08Rik	db/db-Veh	Naive	1.11534	0.831242	0.409873	0.801	0.686	4.23297e-226	1.11276e-221	Up
Zfp804b	db/db-Veh	Naive	0.725448	1.27715	-0.795944	0.259	0.446	1.05749e-224	2.77992e-220	Down
1700111E14Rik	db/db-Veh	Naive	0.15327	0.367637	-0.309266	0.167	0.357	3.29637e-224	8.6655e-220	Down
Uqcr11	db/db-Veh	Naive	0.0820957	0.266681	-0.2663	0.09	0.258	8.61221e-224	2.26398e-219	Down
Rps21	db/db-Veh	Naive	0.23153	0.472031	-0.346969	0.245	0.443	1.67686e-223	4.40814e-219	Down
Cacna2d1	db/db-Veh	Naive	2.06129	2.2712	-0.302841	0.986	0.989	4.48002e-222	1.17771e-217	Down
Dpp6	db/db-Veh	Naive	2.65567	2.42447	0.333558	0.991	0.985	4.82378e-222	1.26808e-217	Up
Atp5b	db/db-Veh	Naive	0.394832	0.6485	-0.365966	0.418	0.606	6.78207e-222	1.78287e-217	Down
Gm15594	db/db-Veh	Naive	0.131475	0.324597	-0.278616	0.151	0.336	1.2786e-221	3.36119e-217	Down
Trim35	db/db-Veh	Naive	0.534797	0.781601	-0.356064	0.537	0.692	9.90937e-221	2.60497e-216	Down
Rpl3	db/db-Veh	Naive	0.184437	0.405647	-0.319138	0.205	0.397	3.42247e-220	8.99699e-216	Down
Erbb4	db/db-Veh	Naive	0.835639	0.590414	0.353785	0.584	0.379	5.75732e-218	1.51348e-213	Up
Rpl23	db/db-Veh	Naive	0.149504	0.351846	-0.291918	0.158	0.343	1.43274e-216	3.76637e-212	Down
Rpl37a	db/db-Veh	Naive	0.165091	0.370925	-0.296956	0.171	0.36	1.67799e-216	4.41109e-212	Down
Rps23	db/db-Veh	Naive	0.122884	0.316032	-0.278654	0.134	0.313	2.91076e-216	7.65181e-212	Down
Glo1	db/db-Veh	Naive	0.357404	0.171892	0.267637	0.367	0.179	3.44247e-215	9.04956e-211	Up
Gm49003	db/db-Veh	Naive	0.124985	0.321854	-0.284022	0.156	0.334	7.45951e-215	1.96096e-210	Down
Enpp2	db/db-Veh	Naive	0.303426	0.532198	-0.330048	0.25	0.453	1.40549e-214	3.69475e-210	Down
Rps3a1	db/db-Veh	Naive	0.13865	0.334818	-0.28301	0.147	0.327	1.29921e-213	3.41535e-209	Down
Cox7c	db/db-Veh	Naive	0.213662	0.434434	-0.318506	0.237	0.429	7.91675e-213	2.08116e-208	Down
Gm19951	db/db-Veh	Naive	0.402924	0.199776	0.293081	0.399	0.21	5.41017e-212	1.42223e-207	Up
Rassf8	db/db-Veh	Naive	0.164483	0.365015	-0.289306	0.16	0.345	3.70637e-211	9.7433e-207	Down
Tpm3	db/db-Veh	Naive	0.437312	0.671109	-0.337298	0.461	0.63	3.66097e-210	9.62395e-206	Down
Syt11	db/db-Veh	Naive	0.749406	0.995559	-0.355123	0.68	0.81	5.09126e-208	1.33839e-203	Down
Matk	db/db-Veh	Naive	1.11533	0.883095	0.335042	0.839	0.746	1.07654e-207	2.83001e-203	Up
Chgb	db/db-Veh	Naive	0.360792	0.604266	-0.351258	0.343	0.536	4.17526e-206	1.09759e-201	Down
Gsdme	db/db-Veh	Naive	0.197184	0.409639	-0.306508	0.219	0.404	2.44109e-205	6.41713e-201	Down
4921511C10Rik	db/db-Veh	Naive	0.159091	0.365677	-0.298041	0.172	0.351	1.73367e-204	4.55747e-200	Down
Scd2	db/db-Veh	Naive	0.299391	0.524148	-0.324257	0.315	0.507	1.94653e-204	5.11704e-200	Down
4930419G24Rik	db/db-Veh	Naive	0.298547	0.679981	-0.550293	0.296	0.456	7.25282e-204	1.90662e-199	Down
Dynll1	db/db-Veh	Naive	0.355322	0.589082	-0.337245	0.374	0.563	1.25173e-203	3.29054e-199	Down
Psap	db/db-Veh	Naive	0.632321	0.87229	-0.346202	0.607	0.756	1.26127e-203	3.31562e-199	Down
Gm11149	db/db-Veh	Naive	0.198727	0.414234	-0.310911	0.218	0.4	2.07121e-200	5.44481e-196	Down
Gm13269	db/db-Veh	Naive	0.266507	0.507828	-0.348153	0.284	0.462	4.71368e-200	1.23913e-195	Down
Zfp40	db/db-Veh	Naive	0.211663	0.411777	-0.288702	0.245	0.428	2.24569e-199	5.90348e-195	Down
Fau	db/db-Veh	Naive	0.164297	0.363065	-0.286762	0.173	0.352	2.85469e-197	7.5044e-193	Down
D830024N08Rik	db/db-Veh	Naive	0.160022	0.342561	-0.263348	0.183	0.361	9.3814e-194	2.46618e-189	Down
Fndc1	db/db-Veh	Naive	0.35606	0.165535	0.274871	0.329	0.159	2.07806e-193	5.4628e-189	Up
Ywhab	db/db-Veh	Naive	0.477963	0.720377	-0.349729	0.484	0.649	3.54539e-192	9.32012e-188	Down
Rps27	db/db-Veh	Naive	0.172182	0.356818	-0.266372	0.192	0.369	1.27852e-190	3.36098e-186	Down
Rpl19	db/db-Veh	Naive	0.172237	0.370799	-0.286464	0.191	0.366	3.59234e-190	9.44355e-186	Down
Pja2	db/db-Veh	Naive	0.880374	1.09524	-0.309993	0.752	0.849	8.91982e-189	2.34484e-184	Down
Arl6ip1	db/db-Veh	Naive	0.274092	0.48263	-0.300857	0.298	0.48	1.0381e-187	2.72895e-183	Down
Setd4	db/db-Veh	Naive	0.200798	0.391856	-0.275638	0.236	0.414	1.60063e-187	4.20774e-183	Down
Xrcc6	db/db-Veh	Naive	0.255344	0.45623	-0.289818	0.295	0.47	1.9229e-187	5.05493e-183	Down
Mau2	db/db-Veh	Naive	0.653455	0.442878	0.303798	0.629	0.464	1.02802e-186	2.70245e-182	Up
Fat3	db/db-Veh	Naive	1.60628	1.86627	-0.375078	0.8	0.903	1.73769e-186	4.56804e-182	Down
Kras	db/db-Veh	Naive	0.353441	0.572174	-0.315565	0.375	0.552	3.18927e-186	8.38395e-182	Down
Rplp2	db/db-Veh	Naive	0.131124	0.314309	-0.26428	0.147	0.314	6.68175e-186	1.7565e-181	Down
A830018L16Rik	db/db-Veh	Naive	1.37856	1.60352	-0.324551	0.699	0.839	8.90223e-186	2.34022e-181	Down
Rpl18a	db/db-Veh	Naive	0.134162	0.324694	-0.274881	0.144	0.309	3.67974e-184	9.67329e-180	Down
Tmem59l	db/db-Veh	Naive	0.175816	0.360694	-0.266723	0.2	0.375	7.303e-184	1.91981e-179	Down
Atp5g3	db/db-Veh	Naive	0.130072	0.31525	-0.267156	0.147	0.311	1.91205e-183	5.02641e-179	Down
Rpl6	db/db-Veh	Naive	0.272671	0.483349	-0.303945	0.303	0.48	4.0776e-182	1.07192e-177	Down
Abi2	db/db-Veh	Naive	1.03811	1.24461	-0.297923	0.828	0.892	4.38332e-182	1.15229e-177	Down
Syt17	db/db-Veh	Naive	0.488486	0.781712	-0.423036	0.403	0.559	9.91167e-182	2.60558e-177	Down
Atp2b1	db/db-Veh	Naive	2.25394	2.43952	-0.267735	0.987	0.996	5.42455e-180	1.42601e-175	Down
Rab6a	db/db-Veh	Naive	0.652716	0.86957	-0.312855	0.618	0.751	2.42021e-179	6.36226e-175	Down
Cttnbp2	db/db-Veh	Naive	2.40119	2.61958	-0.315074	0.988	0.991	2.0661e-177	5.43138e-173	Down
Eid1	db/db-Veh	Naive	0.251865	0.449494	-0.285119	0.271	0.448	1.30726e-176	3.43653e-172	Down
Gm41609	db/db-Veh	Naive	0.185862	0.370031	-0.265699	0.217	0.387	4.26035e-176	1.11996e-171	Down
Rps8	db/db-Veh	Naive	0.222303	0.423063	-0.289635	0.231	0.403	2.16704e-175	5.6967e-171	Down
Atp2a2	db/db-Veh	Naive	0.991625	1.20535	-0.308345	0.788	0.875	3.91035e-174	1.02795e-169	Down
Srpk2	db/db-Veh	Naive	1.06061	1.26423	-0.29376	0.821	0.89	1.20669e-173	3.17215e-169	Down
Strbp	db/db-Veh	Naive	1.73037	1.91456	-0.265734	0.96	0.977	1.60708e-173	4.22469e-169	Down
Rpl35a	db/db-Veh	Naive	0.150609	0.336263	-0.267843	0.17	0.332	3.5064e-173	9.21763e-169	Down
Atp6v1a	db/db-Veh	Naive	0.685135	0.902856	-0.314105	0.629	0.762	1.50182e-171	3.94797e-167	Down
Gpi1	db/db-Veh	Naive	1.0427	0.794106	0.358651	0.773	0.671	2.8039e-170	7.3709e-166	Up
Mrfap1	db/db-Veh	Naive	0.185309	0.367932	-0.26347	0.196	0.363	1.91951e-168	5.046e-164	Down
Rpl9	db/db-Veh	Naive	0.208399	0.401232	-0.278199	0.231	0.396	5.48084e-165	1.4408e-160	Down
Gm6994	db/db-Veh	Naive	0.159561	0.345141	-0.267736	0.181	0.338	2.02117e-164	5.31325e-160	Down
Tcf12	db/db-Veh	Naive	1.18863	1.40333	-0.30975	0.854	0.9	3.372e-164	8.86432e-160	Down
Ywhaz	db/db-Veh	Naive	0.900411	1.10768	-0.299029	0.769	0.856	1.97545e-163	5.19306e-159	Down
Col11a1	db/db-Veh	Naive	0.770407	0.289941	0.693167	0.299	0.152	3.94582e-162	1.03728e-157	Up
Msra	db/db-Veh	Naive	2.16779	1.94922	0.315335	0.974	0.955	6.68444e-162	1.75721e-157	Up
Fam126b	db/db-Veh	Naive	0.745473	0.960126	-0.309679	0.668	0.778	8.29801e-161	2.18138e-156	Down
Rab3a	db/db-Veh	Naive	0.215875	0.403432	-0.270588	0.232	0.396	2.10439e-159	5.53202e-155	Down
Ywhae	db/db-Veh	Naive	0.72692	0.934917	-0.300076	0.669	0.79	1.69573e-157	4.45773e-153	Down
Calm3	db/db-Veh	Naive	0.446614	0.660183	-0.308115	0.448	0.607	2.53052e-156	6.65223e-152	Down
Ncoa2	db/db-Veh	Naive	1.1289	1.3227	-0.279601	0.841	0.896	6.58656e-152	1.73148e-147	Down
Bex2	db/db-Veh	Naive	0.28162	0.476688	-0.281425	0.301	0.464	6.64225e-152	1.74611e-147	Down
Atp5a1	db/db-Veh	Naive	0.416244	0.622016	-0.296867	0.444	0.594	3.45833e-150	9.09125e-146	Down
Nrn1	db/db-Veh	Naive	0.489175	0.706946	-0.314178	0.452	0.607	6.46041e-150	1.69831e-145	Down
Lrrc4	db/db-Veh	Naive	0.498404	0.696221	-0.285389	0.476	0.625	2.79195e-147	7.33947e-143	Down
Shank1	db/db-Veh	Naive	1.21769	1.01667	0.290008	0.848	0.782	2.90316e-147	7.63181e-143	Up
Ddx5	db/db-Veh	Naive	1.42451	1.6085	-0.26544	0.933	0.958	1.49863e-146	3.93959e-142	Down
Tmem30a	db/db-Veh	Naive	0.352482	0.547553	-0.281428	0.365	0.526	7.89012e-146	2.07415e-141	Down
Drg1	db/db-Veh	Naive	0.384679	0.571818	-0.269985	0.414	0.566	1.184e-144	3.1125e-140	Down
Spns2	db/db-Veh	Naive	0.824468	0.597461	0.327502	0.677	0.547	1.24715e-144	3.27851e-140	Up
Slc25a3	db/db-Veh	Naive	0.549827	0.754845	-0.295779	0.532	0.667	1.9211e-144	5.05019e-140	Down
Fstl4	db/db-Veh	Naive	1.17936	1.48006	-0.433826	0.59	0.72	1.87286e-142	4.92337e-138	Down
Gpm6b	db/db-Veh	Naive	1.69047	1.89305	-0.292253	0.921	0.961	4.71583e-141	1.2397e-136	Down
Klf9	db/db-Veh	Naive	0.533928	0.734392	-0.289208	0.509	0.649	3.9291e-140	1.03288e-135	Down
Ttc19	db/db-Veh	Naive	0.836856	1.02458	-0.270832	0.729	0.815	1.70614e-139	4.48509e-135	Down
Pfn2	db/db-Veh	Naive	0.307982	0.491934	-0.265387	0.334	0.487	1.58619e-138	4.16978e-134	Down
Ndfip1	db/db-Veh	Naive	0.82252	1.01619	-0.279409	0.725	0.815	1.23523e-136	3.24718e-132	Down
Stmn3	db/db-Veh	Naive	0.639016	0.836731	-0.285242	0.598	0.722	1.04067e-133	2.73572e-129	Down
Jazf1	db/db-Veh	Naive	1.48138	1.2951	0.268754	0.908	0.868	1.0622e-133	2.7923e-129	Up
Gse1	db/db-Veh	Naive	1.34628	1.11442	0.334498	0.857	0.799	2.19715e-133	5.77587e-129	Up
Gm32509	db/db-Veh	Naive	0.317815	0.532113	-0.309167	0.318	0.463	5.32428e-132	1.39965e-127	Down
Rreb1	db/db-Veh	Naive	1.02106	0.684561	0.485464	0.599	0.473	1.67731e-131	4.40931e-127	Up
Chka	db/db-Veh	Naive	0.913167	1.09614	-0.263974	0.758	0.823	5.09564e-131	1.33954e-126	Down
Arhgef4	db/db-Veh	Naive	0.43713	0.657027	-0.317245	0.431	0.563	1.44759e-127	3.80541e-123	Down
Hdac9	db/db-Veh	Naive	1.58736	1.80322	-0.311421	0.846	0.901	7.90079e-127	2.07696e-122	Down
Rab14	db/db-Veh	Naive	0.54766	0.732131	-0.266135	0.548	0.676	9.1912e-127	2.41618e-122	Down
Aplp2	db/db-Veh	Naive	0.697434	0.886129	-0.272229	0.638	0.746	8.25527e-126	2.17015e-121	Down
Napb	db/db-Veh	Naive	0.675898	0.86364	-0.270855	0.629	0.741	4.48874e-125	1.18e-120	Down
Frrs1l	db/db-Veh	Naive	0.70428	0.890004	-0.267943	0.642	0.747	1.427e-124	3.75129e-120	Down
Homer1	db/db-Veh	Naive	0.996316	1.2806	-0.410131	0.721	0.793	3.26533e-121	8.58389e-117	Down
Enc1	db/db-Veh	Naive	0.470318	0.658593	-0.271624	0.457	0.596	7.24622e-120	1.90489e-115	Down
R3hdm1	db/db-Veh	Naive	1.99201	2.17762	-0.26778	0.979	0.983	3.34053e-119	8.78158e-115	Down
Cox16	db/db-Veh	Naive	1.30796	1.11762	0.274606	0.871	0.814	4.61041e-118	1.21198e-113	Up
Gabra1	db/db-Veh	Naive	0.566714	0.768966	-0.291788	0.512	0.642	1.85241e-117	4.86961e-113	Down
Inpp4b	db/db-Veh	Naive	1.0096	1.26488	-0.36829	0.538	0.661	1.22932e-116	3.23163e-112	Down
Kcnt2	db/db-Veh	Naive	1.30344	1.5259	-0.320939	0.789	0.846	2.30815e-116	6.06767e-112	Down
Bdnf	db/db-Veh	Naive	0.317994	0.514399	-0.283353	0.252	0.396	1.48609e-114	3.90662e-110	Down
Galnt17	db/db-Veh	Naive	2.62844	2.40253	0.325911	0.966	0.953	1.44207e-112	3.79092e-108	Up
Ptpro	db/db-Veh	Naive	0.76461	0.515932	0.358766	0.515	0.381	2.92004e-112	7.6762e-108	Up
Snca	db/db-Veh	Naive	1.0794	1.27254	-0.278644	0.777	0.843	2.21008e-110	5.80986e-106	Down
A230057D06Rik	db/db-Veh	Naive	1.76739	1.57035	0.284264	0.937	0.893	2.25073e-107	5.91671e-103	Up
Cadm1	db/db-Veh	Naive	2.49487	2.30204	0.278201	0.988	0.983	9.83198e-103	2.58463e-98	Up
Tmem132d	db/db-Veh	Naive	1.00911	0.712009	0.428622	0.503	0.371	1.76532e-101	4.64067e-97	Up
Csmd2	db/db-Veh	Naive	1.82613	1.63356	0.277823	0.946	0.93	4.97591e-97	1.30807e-92	Up
Ksr1	db/db-Veh	Naive	1.32166	1.13751	0.265673	0.85	0.793	8.81953e-95	2.31848e-90	Up
Cep112	db/db-Veh	Naive	1.27144	1.03468	0.341568	0.724	0.615	1.05858e-91	2.7828e-87	Up
Ctnna3	db/db-Veh	Naive	0.585289	0.91668	-0.478095	0.382	0.482	2.78047e-89	7.30931e-85	Down
Gm12296	db/db-Veh	Naive	0.436213	0.624865	-0.272168	0.412	0.517	1.10466e-88	2.90392e-84	Down
Wwox	db/db-Veh	Naive	1.26164	1.04454	0.313201	0.741	0.66	7.14273e-88	1.87768e-83	Up
Il1rapl2	db/db-Veh	Naive	1.30486	1.11585	0.272694	0.428	0.292	1.3112e-83	3.44689e-79	Up
Pcdh15	db/db-Veh	Naive	1.85184	1.60208	0.360329	0.624	0.477	2.47001e-81	6.49316e-77	Up
Sox5	db/db-Veh	Naive	1.59971	1.29539	0.439045	0.623	0.518	4.19867e-78	1.10375e-73	Up
Tmod3	db/db-Veh	Naive	0.545879	0.325749	0.317581	0.436	0.347	7.28038e-73	1.91387e-68	Up
Pcdh17	db/db-Veh	Naive	0.826698	1.02946	-0.292517	0.593	0.672	5.15652e-68	1.35555e-63	Down
Rbms3	db/db-Veh	Naive	0.806503	0.612782	0.279481	0.537	0.435	2.2933e-64	6.02862e-60	Up
Epha7	db/db-Veh	Naive	1.86812	2.06607	-0.285574	0.875	0.904	5.01403e-62	1.31809e-57	Down
Mef2c	db/db-Veh	Naive	1.09575	1.29408	-0.286135	0.628	0.714	5.5324e-60	1.45436e-55	Down
Ptprt	db/db-Veh	Naive	1.40176	1.11498	0.413742	0.447	0.346	1.37155e-55	3.60553e-51	Up
Usp29	db/db-Veh	Naive	1.09492	0.911755	0.264244	0.679	0.603	2.27e-54	5.96738e-50	Up
Hs3st4	db/db-Veh	Naive	2.36187	2.09518	0.384761	0.789	0.715	4.18212e-53	1.09939e-48	Up
Synpr	db/db-Veh	Naive	1.30435	1.58688	-0.407605	0.584	0.644	3.12362e-51	8.21137e-47	Down
Pip5k1b	db/db-Veh	Naive	1.96575	1.75487	0.304235	0.882	0.865	3.37141e-50	8.86277e-46	Up
Grik4	db/db-Veh	Naive	1.74602	1.55993	0.268464	0.789	0.738	2.07391e-44	5.4519e-40	Up
Tenm4	db/db-Veh	Naive	2.26687	2.07636	0.274851	0.832	0.78	3.70191e-44	9.73159e-40	Up
Gpc5	db/db-Veh	Naive	1.44798	1.21816	0.331558	0.5	0.399	2.66489e-40	7.00545e-36	Up
Cpne7	db/db-Veh	Naive	1.55024	1.36724	0.264018	0.639	0.556	1.08654e-36	2.85628e-32	Up
Cachd1	db/db-Veh	Naive	0.405601	0.590852	-0.267261	0.334	0.393	1.00837e-35	2.6508e-31	Down
Spon1	db/db-Veh	Naive	1.10022	0.916441	0.265134	0.63	0.586	1.07974e-35	2.83842e-31	Up
Pdzd2	db/db-Veh	Naive	1.46237	1.27555	0.269536	0.675	0.633	4.84597e-26	1.27391e-21	Up
Tshz3	db/db-Veh	Naive	0.860041	0.667719	0.277462	0.435	0.387	4.13348e-22	1.08661e-17	Up
Stxbp6	db/db-Veh	Naive	1.43207	1.62388	-0.276718	0.526	0.57	1.91859e-20	5.04359e-16	Down
Cdh9	db/db-Veh	Naive	1.2936	1.47603	-0.263189	0.662	0.665	8.74742e-20	2.29952e-15	Down
Maml2	db/db-Veh	Naive	2.01826	1.82173	0.28353	0.679	0.644	1.25698e-15	3.30435e-11	Up
