# Supplementary material for: Umbilical Cord‐Mesenchymal Stromal Cell‐Derived Extracellular Vesicles Target the Liver to Improve Neurovascular Health in Type 2 Diabetes With Non‐Alcoholic Fatty Liver Disease
Source: J Extracell Vesicles. 2025 Jul 7;14(7):e70125. doi: 10.1002/jev2.70125 (PMC12230362; doi:10.1002/jev2.70125)
Supplement: Supplementary file 5 — Supporting Table S5: Sub‐cluster cell information. [file JEV2-14-e70125-s009.xlsx]

## Sheet: cell_info
cell_id	barcode	sample_name	sample_id	species	tissue	group	n_genes	total_counts	total_counts_mt	pct_counts_mt	valid	S_score	G2M_score	phase	main_cluster_id	sub_cluster_id_0.2	sub_cluster_id	sub_cluster_id_0.4	sub_cluster_id_0.8
AAAGGGCGTATCGATC-1_CST1	AAAGGGCGTATCGATC-1	Hippocampus in WT	WT 1	Mus musculus	Brain hippocampus	WT	1933	2993	33	1.10257	0	-0.0442143	-0.0145351	G1	24	0	0	2	4
AAGCCATTCAATCGGT-1_CST1	AAGCCATTCAATCGGT-1	Hippocampus in WT	WT 1	Mus musculus	Brain hippocampus	WT	4053	9054	148	1.63464	0	-0.0161266	-0.0691058	G1	24	1	1	2	4
ACTGATGTCGGCTTCT-1_CST1	ACTGATGTCGGCTTCT-1	Hippocampus in WT	WT 1	Mus musculus	Brain hippocampus	WT	1693	2674	16	0.598355	0	-0.0748679	-0.113038	G1	24	0	0	0	3
AGGAATATCAGATGCT-1_CST1	AGGAATATCAGATGCT-1	Hippocampus in WT	WT 1	Mus musculus	Brain hippocampus	WT	3137	6112	33	0.539921	0	-0.0301743	-0.0409278	G1	24	0	0	0	3
AGGCCACTCCCGTGAG-1_CST1	AGGCCACTCCCGTGAG-1	Hippocampus in WT	WT 1	Mus musculus	Brain hippocampus	WT	1433	2092	13	0.621415	0	-0.0486545	-0.00853922	G1	24	0	0	1	0
ATACTTCGTCATAAAG-1_CST1	ATACTTCGTCATAAAG-1	Hippocampus in WT	WT 1	Mus musculus	Brain hippocampus	WT	6096	18494	178	0.962474	0	-0.00714569	-0.0747331	G1	24	2	2	3	5
ATTATCCGTATGCTTG-1_CST1	ATTATCCGTATGCTTG-1	Hippocampus in WT	WT 1	Mus musculus	Brain hippocampus	WT	1962	3361	7	0.208271	0	-0.0590267	-0.0374462	G1	24	0	0	0	3
CACCAAATCGTTGTTT-1_CST1	CACCAAATCGTTGTTT-1	Hippocampus in WT	WT 1	Mus musculus	Brain hippocampus	WT	2991	5413	34	0.628117	0	0.0279462	-0.062576	S	24	1	1	2	4
CAGATACCAGACGGAT-1_CST1	CAGATACCAGACGGAT-1	Hippocampus in WT	WT 1	Mus musculus	Brain hippocampus	WT	4845	11123	134	1.20471	0	-0.0350308	-0.0583858	G1	24	1	1	2	4
CAGCACGGTTTGGGAG-1_CST1	CAGCACGGTTTGGGAG-1	Hippocampus in WT	WT 1	Mus musculus	Brain hippocampus	WT	1899	2810	91	3.23843	0	-0.00118266	-0.0541206	G1	24	0	0	0	3
CAGTGCGGTTGTAGCT-1_CST1	CAGTGCGGTTGTAGCT-1	Hippocampus in WT	WT 1	Mus musculus	Brain hippocampus	WT	1972	2996	13	0.433912	0	-0.0670248	-0.0613929	G1	24	0	0	0	3
CCACACTTCGCCTATC-1_CST1	CCACACTTCGCCTATC-1	Hippocampus in WT	WT 1	Mus musculus	Brain hippocampus	WT	4424	11963	146	1.22043	0	-0.0560517	-0.00978276	G1	24	0	0	0	3
CCCATTGTCTGCGGCA-1_CST1	CCCATTGTCTGCGGCA-1	Hippocampus in WT	WT 1	Mus musculus	Brain hippocampus	WT	3740	7500	166	2.21333	0	-0.0315792	-0.102886	G1	24	1	1	2	4
CCCTAACTCACGGGAA-1_CST1	CCCTAACTCACGGGAA-1	Hippocampus in WT	WT 1	Mus musculus	Brain hippocampus	WT	2955	5603	51	0.910227	0	-0.000558541	-0.0359908	G1	24	0	0	0	3
CCCTCAATCATTCCTA-1_CST1	CCCTCAATCATTCCTA-1	Hippocampus in WT	WT 1	Mus musculus	Brain hippocampus	WT	1269	1893	9	0.475436	0	-0.0555619	0.0399673	G2M	24	0	0	1	0
CCCTCTCTCTAGTGTG-1_CST1	CCCTCTCTCTAGTGTG-1	Hippocampus in WT	WT 1	Mus musculus	Brain hippocampus	WT	1276	1850	15	0.810811	0	-0.0545327	-0.0240171	G1	24	0	0	0	3
CGTAAGTCACCACATA-1_CST1	CGTAAGTCACCACATA-1	Hippocampus in WT	WT 1	Mus musculus	Brain hippocampus	WT	2327	4091	25	0.611098	0	0.0242145	0.00786638	S	24	0	0	0	3
GAAATGATCGCAACAT-1_CST1	GAAATGATCGCAACAT-1	Hippocampus in WT	WT 1	Mus musculus	Brain hippocampus	WT	1775	2708	32	1.18168	0	0.00899104	0.0261992	G2M	24	0	0	0	3
GAGGCCTAGCTAATCC-1_CST1	GAGGCCTAGCTAATCC-1	Hippocampus in WT	WT 1	Mus musculus	Brain hippocampus	WT	5536	16863	191	1.13266	0	-0.0324633	-0.0890046	G1	24	1	1	2	4
GAGGGATCACACACTA-1_CST1	GAGGGATCACACACTA-1	Hippocampus in WT	WT 1	Mus musculus	Brain hippocampus	WT	3093	6412	62	0.966937	0	0.0313937	-0.0486412	S	24	0	0	0	3
GATCCCTTCATAAGGA-1_CST1	GATCCCTTCATAAGGA-1	Hippocampus in WT	WT 1	Mus musculus	Brain hippocampus	WT	2913	6464	13	0.201114	0	0.0168838	-0.141124	S	24	2	2	3	5
GCGTTTCGTCATTCCC-1_CST1	GCGTTTCGTCATTCCC-1	Hippocampus in WT	WT 1	Mus musculus	Brain hippocampus	WT	1221	1723	17	0.986651	0	-0.0531766	-0.0699371	G1	24	0	0	1	3
GGAATCTCACTATCCC-1_CST1	GGAATCTCACTATCCC-1	Hippocampus in WT	WT 1	Mus musculus	Brain hippocampus	WT	1748	2899	8	0.275957	0	0.0280487	-0.0941801	S	24	0	0	1	0
GGATGTTTCCATTGGA-1_CST1	GGATGTTTCCATTGGA-1	Hippocampus in WT	WT 1	Mus musculus	Brain hippocampus	WT	1596	2486	10	0.402253	0	-0.00563043	-0.0131977	G1	24	0	0	0	2
GGGACTCGTCGACTTA-1_CST1	GGGACTCGTCGACTTA-1	Hippocampus in WT	WT 1	Mus musculus	Brain hippocampus	WT	2952	5460	41	0.750916	0	-0.0217454	0.00530579	G2M	24	1	1	2	1
GGTGAAGGTTCGGCCA-1_CST1	GGTGAAGGTTCGGCCA-1	Hippocampus in WT	WT 1	Mus musculus	Brain hippocampus	WT	1949	2998	43	1.43429	0	0.0179789	-0.034741	S	24	0	0	0	3
GGTGTTAGTGGGAGAG-1_CST1	GGTGTTAGTGGGAGAG-1	Hippocampus in WT	WT 1	Mus musculus	Brain hippocampus	WT	1235	1653	20	1.20992	0	0.00940236	-0.0381803	S	24	0	0	0	3
GTAACCACAGGCATGA-1_CST1	GTAACCACAGGCATGA-1	Hippocampus in WT	WT 1	Mus musculus	Brain hippocampus	WT	3787	7877	146	1.8535	0	-0.0684249	-0.0932351	G1	24	1	1	2	1
GTCATTTGTAACGTTC-1_CST1	GTCATTTGTAACGTTC-1	Hippocampus in WT	WT 1	Mus musculus	Brain hippocampus	WT	3281	7019	66	0.940305	0	-0.0363892	-0.0547205	G1	24	1	1	2	4
GTCCCATCAACAACAA-1_CST1	GTCCCATCAACAACAA-1	Hippocampus in WT	WT 1	Mus musculus	Brain hippocampus	WT	4342	11408	29	0.254208	0	-0.0598297	-0.0908274	G1	24	2	2	1	5
GTGCTGGGTCACGACC-1_CST1	GTGCTGGGTCACGACC-1	Hippocampus in WT	WT 1	Mus musculus	Brain hippocampus	WT	2543	4183	82	1.96032	0	0.00531544	-0.0411147	S	24	1	1	2	4
GTTAGTGAGATTGACA-1_CST1	GTTAGTGAGATTGACA-1	Hippocampus in WT	WT 1	Mus musculus	Brain hippocampus	WT	5500	16308	183	1.12215	0	0.00811956	-0.0329846	S	24	1	1	2	4
GTTGTGAAGGATACAT-1_CST1	GTTGTGAAGGATACAT-1	Hippocampus in WT	WT 1	Mus musculus	Brain hippocampus	WT	5873	17369	151	0.869365	0	-0.0473218	-0.0859859	G1	24	2	2	3	5
TAAGCACGTCGAGTTT-1_CST1	TAAGCACGTCGAGTTT-1	Hippocampus in WT	WT 1	Mus musculus	Brain hippocampus	WT	1584	2239	23	1.02724	0	-0.0278448	-0.112754	G1	24	1	1	2	1
TCACTCGGTGCGTGCT-1_CST1	TCACTCGGTGCGTGCT-1	Hippocampus in WT	WT 1	Mus musculus	Brain hippocampus	WT	2583	4706	49	1.04122	0	-0.0545086	-0.0535801	G1	24	0	0	0	3
TCATTCATCGTTGTTT-1_CST1	TCATTCATCGTTGTTT-1	Hippocampus in WT	WT 1	Mus musculus	Brain hippocampus	WT	4960	14102	174	1.23387	0	0.042874	-0.103367	S	24	1	1	2	4
TCCAGAAGTCGTCTCT-1_CST1	TCCAGAAGTCGTCTCT-1	Hippocampus in WT	WT 1	Mus musculus	Brain hippocampus	WT	3047	5616	120	2.13675	0	-0.0270559	-0.0382146	G1	24	1	1	2	1
TCCATCGAGCAAGTGC-1_CST1	TCCATCGAGCAAGTGC-1	Hippocampus in WT	WT 1	Mus musculus	Brain hippocampus	WT	1746	2656	54	2.03313	0	0.0582082	-0.0313247	S	24	0	0	0	3
TGACAGTCACTCTCGT-1_CST1	TGACAGTCACTCTCGT-1	Hippocampus in WT	WT 1	Mus musculus	Brain hippocampus	WT	5747	18609	305	1.63899	0	0.106722	-0.0911112	S	24	1	1	2	4
TGAGGAGCACGAGAAC-1_CST1	TGAGGAGCACGAGAAC-1	Hippocampus in WT	WT 1	Mus musculus	Brain hippocampus	WT	1079	1558	6	0.385109	0	0.00209274	-0.0641364	S	24	0	0	1	0
TGGATCAAGTTACGAA-1_CST1	TGGATCAAGTTACGAA-1	Hippocampus in WT	WT 1	Mus musculus	Brain hippocampus	WT	6765	25378	116	0.457089	0	-0.0673419	-0.116085	G1	24	2	2	3	5
TGTTCCGCAAGTGCTT-1_CST1	TGTTCCGCAAGTGCTT-1	Hippocampus in WT	WT 1	Mus musculus	Brain hippocampus	WT	919	1186	10	0.84317	0	-0.00592315	-0.0367487	G1	24	0	0	1	0
TTCGGTCGTCGTTCAA-1_CST1	TTCGGTCGTCGTTCAA-1	Hippocampus in WT	WT 1	Mus musculus	Brain hippocampus	WT	3403	6546	104	1.58876	0	-0.0476224	0.0202121	G2M	24	1	1	2	4
TTCTGTAGTCAATCTG-1_CST1	TTCTGTAGTCAATCTG-1	Hippocampus in WT	WT 1	Mus musculus	Brain hippocampus	WT	3109	6140	60	0.977199	0	0.0350445	-0.0960115	S	24	0	0	0	3
TTGACCCTCAATGCAC-1_CST1	TTGACCCTCAATGCAC-1	Hippocampus in WT	WT 1	Mus musculus	Brain hippocampus	WT	2799	5399	22	0.407483	0	-0.0945094	-0.0301817	G1	24	1	1	2	1
AAGTACCGTATTGGCT-1_CST2	AAGTACCGTATTGGCT-1	Hippocampus in WT	WT 2	Mus musculus	Brain hippocampus	WT	3483	7960	66	0.829146	0	-0.0477236	-0.0939183	G1	24	0	0	0	3
ACATCCCGTTGTGCCG-1_CST2	ACATCCCGTTGTGCCG-1	Hippocampus in WT	WT 2	Mus musculus	Brain hippocampus	WT	2693	5046	47	0.931431	0	0.0282551	-0.110809	S	24	0	0	2	4
ACGGTCGAGCATGATA-1_CST2	ACGGTCGAGCATGATA-1	Hippocampus in WT	WT 2	Mus musculus	Brain hippocampus	WT	3532	7052	63	0.893364	0	-0.0738564	-0.127934	G1	24	1	1	2	4
ACTGCAACAGAACTCT-1_CST2	ACTGCAACAGAACTCT-1	Hippocampus in WT	WT 2	Mus musculus	Brain hippocampus	WT	3148	6461	54	0.835784	0	-0.0698659	-0.0278943	G1	24	1	1	2	1
ACTTTCACACAGTCAT-1_CST2	ACTTTCACACAGTCAT-1	Hippocampus in WT	WT 2	Mus musculus	Brain hippocampus	WT	5535	23348	23	0.0985095	0	-0.0341069	-0.0907949	G1	24	2	2	3	5
AGCATCATCGCCCAGA-1_CST2	AGCATCATCGCCCAGA-1	Hippocampus in WT	WT 2	Mus musculus	Brain hippocampus	WT	4874	13569	88	0.648537	0	-0.00514435	-0.0750337	G1	24	1	1	2	4
AGCGATTGTAGGTACG-1_CST2	AGCGATTGTAGGTACG-1	Hippocampus in WT	WT 2	Mus musculus	Brain hippocampus	WT	3210	6005	67	1.11574	0	-0.0624312	-0.0157323	G1	24	1	1	2	1
AGCTCAACAGCCTTCT-1_CST2	AGCTCAACAGCCTTCT-1	Hippocampus in WT	WT 2	Mus musculus	Brain hippocampus	WT	5386	15746	188	1.19395	0	0.0393515	-0.0261701	S	24	1	1	2	4
AGGATCTCATAGGTAA-1_CST2	AGGATCTCATAGGTAA-1	Hippocampus in WT	WT 2	Mus musculus	Brain hippocampus	WT	1272	1879	36	1.91591	0	-0.0330903	-0.138565	G1	24	0	0	1	0
AGGGCTCTCCATAAGC-1_CST2	AGGGCTCTCCATAAGC-1	Hippocampus in WT	WT 2	Mus musculus	Brain hippocampus	WT	1636	2582	5	0.193648	0	-0.0681593	-0.104745	G1	24	0	0	0	2
AGGTAGGCACTAAACC-1_CST2	AGGTAGGCACTAAACC-1	Hippocampus in WT	WT 2	Mus musculus	Brain hippocampus	WT	3083	5639	47	0.833481	0	-0.00471061	-0.147911	G1	24	1	1	2	4
AGGTCTAGTTCAAACC-1_CST2	AGGTCTAGTTCAAACC-1	Hippocampus in WT	WT 2	Mus musculus	Brain hippocampus	WT	2523	4355	21	0.482204	0	0.00089359	0.0589132	G2M	24	1	1	2	1
ATTCATCTCGTTCGCT-1_CST2	ATTCATCTCGTTCGCT-1	Hippocampus in WT	WT 2	Mus musculus	Brain hippocampus	WT	2108	3473	20	0.575871	0	0.0116424	-0.0680167	S	24	0	0	0	3
CAGAGCCAGTACTGGG-1_CST2	CAGAGCCAGTACTGGG-1	Hippocampus in WT	WT 2	Mus musculus	Brain hippocampus	WT	5420	15492	183	1.18125	0	0.0152695	-0.0509338	S	24	1	1	2	4
CAGGTATTCCGAAGGA-1_CST2	CAGGTATTCCGAAGGA-1	Hippocampus in WT	WT 2	Mus musculus	Brain hippocampus	WT	3026	5707	64	1.12143	0	-0.0042601	0.0024705	G2M	24	1	1	2	4
CATCAAGTCCGTATAG-1_CST2	CATCAAGTCCGTATAG-1	Hippocampus in WT	WT 2	Mus musculus	Brain hippocampus	WT	6460	21677	281	1.2963	0	0.00228064	-0.0801593	S	24	1	1	2	4
CATCCACCAGCGTGAA-1_CST2	CATCCACCAGCGTGAA-1	Hippocampus in WT	WT 2	Mus musculus	Brain hippocampus	WT	2128	3979	11	0.276451	0	-0.0329487	-0.132015	G1	24	0	0	0	2
CATCCCACAATGGGTG-1_CST2	CATCCCACAATGGGTG-1	Hippocampus in WT	WT 2	Mus musculus	Brain hippocampus	WT	2440	4450	96	2.1573	0	-0.027739	-0.0597353	G1	24	0	0	0	2
CATGCAAGTTCGGGTC-1_CST2	CATGCAAGTTCGGGTC-1	Hippocampus in WT	WT 2	Mus musculus	Brain hippocampus	WT	1336	1908	9	0.471698	0	0.0131157	-0.00522782	S	24	0	0	0	3
CCAATGATCATGGATC-1_CST2	CCAATGATCATGGATC-1	Hippocampus in WT	WT 2	Mus musculus	Brain hippocampus	WT	4580	10435	41	0.392908	0	-0.0198031	-0.0340895	G1	24	0	0	1	0
CCCAACTTCGATTTCT-1_CST2	CCCAACTTCGATTTCT-1	Hippocampus in WT	WT 2	Mus musculus	Brain hippocampus	WT	3015	6691	36	0.538036	0	0.00995233	-0.0622002	S	24	0	0	0	3
CCGCAAGGTTGATGTC-1_CST2	CCGCAAGGTTGATGTC-1	Hippocampus in WT	WT 2	Mus musculus	Brain hippocampus	WT	2646	4794	44	0.917814	0	-0.0489389	0.0220834	G2M	24	0	0	0	3
CCTGCATCACTCACTC-1_CST2	CCTGCATCACTCACTC-1	Hippocampus in WT	WT 2	Mus musculus	Brain hippocampus	WT	3308	6872	39	0.56752	0	-0.00135329	-0.0518531	G1	24	1	1	2	1
CCTTCAGGTCACTAGT-1_CST2	CCTTCAGGTCACTAGT-1	Hippocampus in WT	WT 2	Mus musculus	Brain hippocampus	WT	3886	9512	65	0.683347	0	-0.0209441	-0.0353551	G1	24	0	0	0	3
CGAGAAGTCACATTGG-1_CST2	CGAGAAGTCACATTGG-1	Hippocampus in WT	WT 2	Mus musculus	Brain hippocampus	WT	4474	12152	217	1.78571	0	-0.0159294	-0.0394961	G1	24	0	0	0	3
CGCGTGACACAGACGA-1_CST2	CGCGTGACACAGACGA-1	Hippocampus in WT	WT 2	Mus musculus	Brain hippocampus	WT	1844	2856	41	1.43557	0	-0.00257386	-0.0355001	G1	24	0	0	0	3
CGTAGTAAGTAGTCAA-1_CST2	CGTAGTAAGTAGTCAA-1	Hippocampus in WT	WT 2	Mus musculus	Brain hippocampus	WT	1817	2920	35	1.19863	0	-0.00491234	-0.0940593	G1	24	0	0	0	3
CGTTAGACACTGTGTA-1_CST2	CGTTAGACACTGTGTA-1	Hippocampus in WT	WT 2	Mus musculus	Brain hippocampus	WT	4025	10653	127	1.19215	0	-0.0411253	-0.0478191	G1	24	0	0	0	3
CTCCATGAGTCACTGT-1_CST2	CTCCATGAGTCACTGT-1	Hippocampus in WT	WT 2	Mus musculus	Brain hippocampus	WT	2737	4804	59	1.22814	0	0.0434822	0.0679013	G2M	24	0	0	0	3
CTGCCATTCCTTCTAA-1_CST2	CTGCCATTCCTTCTAA-1	Hippocampus in WT	WT 2	Mus musculus	Brain hippocampus	WT	1467	2448	21	0.857843	0	-0.0566749	-0.0877967	G1	24	0	0	1	3
GACATCAGTCGAATGG-1_CST2	GACATCAGTCGAATGG-1	Hippocampus in WT	WT 2	Mus musculus	Brain hippocampus	WT	1805	2842	41	1.44265	0	0.0966377	-0.0900179	S	24	0	0	0	3
GAGAAATAGCAAGTGC-1_CST2	GAGAAATAGCAAGTGC-1	Hippocampus in WT	WT 2	Mus musculus	Brain hippocampus	WT	2961	5612	54	0.962224	0	-0.0733306	-0.0166609	G1	24	0	0	0	3
GAGACCCCAATGTCTG-1_CST2	GAGACCCCAATGTCTG-1	Hippocampus in WT	WT 2	Mus musculus	Brain hippocampus	WT	2396	4274	23	0.538138	0	0.0573448	-0.0558152	S	24	0	0	0	3
GATGTTGGTGTCTTGA-1_CST2	GATGTTGGTGTCTTGA-1	Hippocampus in WT	WT 2	Mus musculus	Brain hippocampus	WT	5169	16143	192	1.18937	0	-0.00405872	-0.0560638	G1	24	0	0	0	3
GCCAGCATCCTCAGAA-1_CST2	GCCAGCATCCTCAGAA-1	Hippocampus in WT	WT 2	Mus musculus	Brain hippocampus	WT	1770	2782	18	0.647016	0	0.0293805	-0.0230562	S	24	0	0	0	3
GCCAGGTCACTAAACC-1_CST2	GCCAGGTCACTAAACC-1	Hippocampus in WT	WT 2	Mus musculus	Brain hippocampus	WT	4994	14536	157	1.08008	0	-0.037554	-0.0428257	G1	24	0	0	0	3
GCTGGGTCAGTATGAA-1_CST2	GCTGGGTCAGTATGAA-1	Hippocampus in WT	WT 2	Mus musculus	Brain hippocampus	WT	1341	1808	18	0.995575	0	-0.045919	0.00202596	G2M	24	0	0	0	3
GGAACCCTCTAGTCAG-1_CST2	GGAACCCTCTAGTCAG-1	Hippocampus in WT	WT 2	Mus musculus	Brain hippocampus	WT	3400	7491	37	0.493926	0	0.0263965	-0.0824771	S	24	0	0	0	3
GGCACGTTCCGAAGGA-1_CST2	GGCACGTTCCGAAGGA-1	Hippocampus in WT	WT 2	Mus musculus	Brain hippocampus	WT	2907	5626	56	0.995379	0	-0.0341649	-0.0692254	G1	24	0	0	0	3
GGGATGAGTCTGCATA-1_CST2	GGGATGAGTCTGCATA-1	Hippocampus in WT	WT 2	Mus musculus	Brain hippocampus	WT	2985	5696	76	1.33427	0	-0.0244704	-0.0941011	G1	24	1	1	2	4
GGGCTCAGTGGCCACT-1_CST2	GGGCTCAGTGGCCACT-1	Hippocampus in WT	WT 2	Mus musculus	Brain hippocampus	WT	2703	5044	70	1.38779	0	0.00295246	-0.128845	S	24	0	0	0	3
GGGTAGAGTTGCCGCA-1_CST2	GGGTAGAGTTGCCGCA-1	Hippocampus in WT	WT 2	Mus musculus	Brain hippocampus	WT	2333	3888	72	1.85185	0	0.00425854	-0.0897338	S	24	0	0	0	3
GGGTATTTCTTTCCGG-1_CST2	GGGTATTTCTTTCCGG-1	Hippocampus in WT	WT 2	Mus musculus	Brain hippocampus	WT	1919	2924	36	1.23119	0	-0.0451081	-0.092301	G1	24	0	0	0	3
GTAGTACCAACTGCTA-1_CST2	GTAGTACCAACTGCTA-1	Hippocampus in WT	WT 2	Mus musculus	Brain hippocampus	WT	1758	2665	15	0.562852	0	0.013109	0.11256	G2M	24	0	0	1	3
GTCAAACGTTCGGGTC-1_CST2	GTCAAACGTTCGGGTC-1	Hippocampus in WT	WT 2	Mus musculus	Brain hippocampus	WT	1644	2500	20	0.8	0	0.119302	-0.0993669	S	24	0	0	0	3
GTCAAGTAGCCTTTGA-1_CST2	GTCAAGTAGCCTTTGA-1	Hippocampus in WT	WT 2	Mus musculus	Brain hippocampus	WT	3203	6443	65	1.00885	0	-0.0421595	-0.0761682	G1	24	1	1	2	1
GTCATTTGTCGTCAGC-1_CST2	GTCATTTGTCGTCAGC-1	Hippocampus in WT	WT 2	Mus musculus	Brain hippocampus	WT	1518	2226	16	0.718778	0	0.0183405	-0.058656	S	24	0	0	1	0
GTGTTAGTCGGTCGAC-1_CST2	GTGTTAGTCGGTCGAC-1	Hippocampus in WT	WT 2	Mus musculus	Brain hippocampus	WT	3842	8194	104	1.26922	0	-0.0921168	-0.0882775	G1	24	1	1	2	4
GTTACCCCACTAGTAC-1_CST2	GTTACCCCACTAGTAC-1	Hippocampus in WT	WT 2	Mus musculus	Brain hippocampus	WT	2021	3449	11	0.318933	0	-0.060439	-0.0246073	G1	24	0	0	0	3
GTTTACTAGACTGTTC-1_CST2	GTTTACTAGACTGTTC-1	Hippocampus in WT	WT 2	Mus musculus	Brain hippocampus	WT	7264	32175	282	0.876457	0	0.0152242	-0.0639016	S	24	1	1	2	4
TAACACGGTTGCGAAG-1_CST2	TAACACGGTTGCGAAG-1	Hippocampus in WT	WT 2	Mus musculus	Brain hippocampus	WT	2052	3544	22	0.620768	0	-0.0437418	-0.0122064	G1	24	0	0	0	3
TAACCAGTCGCTGTCT-1_CST2	TAACCAGTCGCTGTCT-1	Hippocampus in WT	WT 2	Mus musculus	Brain hippocampus	WT	1059	1386	5	0.36075	0	0.0228526	-0.0311471	S	24	0	0	0	4
TAGGGTTCAGTGCGCT-1_CST2	TAGGGTTCAGTGCGCT-1	Hippocampus in WT	WT 2	Mus musculus	Brain hippocampus	WT	2836	5364	72	1.34228	0	-0.0384249	-0.0703514	G1	24	0	0	0	3
TCACGGGAGTAGTCCT-1_CST2	TCACGGGAGTAGTCCT-1	Hippocampus in WT	WT 2	Mus musculus	Brain hippocampus	WT	1884	2912	9	0.309066	0	0.0153076	0.0351324	G2M	24	0	0	0	3
TCCTCCCGTTGGGTTT-1_CST2	TCCTCCCGTTGGGTTT-1	Hippocampus in WT	WT 2	Mus musculus	Brain hippocampus	WT	2011	3207	18	0.561272	0	-0.0293246	-0.123592	G1	24	0	0	0	3
TCGTAGAGTACCTAGT-1_CST2	TCGTAGAGTACCTAGT-1	Hippocampus in WT	WT 2	Mus musculus	Brain hippocampus	WT	2219	3512	68	1.93622	0	0.00767403	-0.0814593	S	24	1	1	2	4
TCTTTGAAGGTCATTC-1_CST2	TCTTTGAAGGTCATTC-1	Hippocampus in WT	WT 2	Mus musculus	Brain hippocampus	WT	1904	3181	16	0.502986	0	-0.0852123	0.028398	G2M	24	0	0	0	2
TGATTCTCACTAGGCC-1_CST2	TGATTCTCACTAGGCC-1	Hippocampus in WT	WT 2	Mus musculus	Brain hippocampus	WT	1563	2433	14	0.575421	0	0.029012	-0.133229	S	24	0	0	0	3
TGCAGGCGTAGAATAC-1_CST2	TGCAGGCGTAGAATAC-1	Hippocampus in WT	WT 2	Mus musculus	Brain hippocampus	WT	1519	2186	13	0.594694	0	-0.0486278	-0.074397	G1	24	0	0	0	3
TGGCGTGAGCTCGTGC-1_CST2	TGGCGTGAGCTCGTGC-1	Hippocampus in WT	WT 2	Mus musculus	Brain hippocampus	WT	1482	2123	19	0.89496	0	-0.00494339	-0.0656811	G1	24	0	0	0	3
TGTAAGCTCAAGGAGC-1_CST2	TGTAAGCTCAAGGAGC-1	Hippocampus in WT	WT 2	Mus musculus	Brain hippocampus	WT	2286	3703	47	1.26924	0	-0.0645684	-0.0634341	G1	24	0	0	0	3
TTAGGGTAGATTGACA-1_CST2	TTAGGGTAGATTGACA-1	Hippocampus in WT	WT 2	Mus musculus	Brain hippocampus	WT	1916	3177	21	0.661001	0	-0.0251617	-0.110863	G1	24	0	0	0	3
TTCCTCTGTTACCCAA-1_CST2	TTCCTCTGTTACCCAA-1	Hippocampus in WT	WT 2	Mus musculus	Brain hippocampus	WT	4238	12775	10	0.0782779	0	-0.0199373	-0.0600421	G1	24	2	2	3	5
TTCTTCCCATCCGGTG-1_CST2	TTCTTCCCATCCGGTG-1	Hippocampus in WT	WT 2	Mus musculus	Brain hippocampus	WT	4387	10904	103	0.944608	0	0.00463112	-0.0170711	S	24	1	1	2	4
TTGACCCGTAGGTGCA-1_CST2	TTGACCCGTAGGTGCA-1	Hippocampus in WT	WT 2	Mus musculus	Brain hippocampus	WT	1575	2437	10	0.410341	0	-0.043505	-0.0967083	G1	24	0	0	0	3
TTGCGTCCATGGAATA-1_CST2	TTGCGTCCATGGAATA-1	Hippocampus in WT	WT 2	Mus musculus	Brain hippocampus	WT	2327	4089	63	1.54072	0	0.0694631	-0.0253773	S	24	0	0	0	3
TTGGGATCATGGAACG-1_CST2	TTGGGATCATGGAACG-1	Hippocampus in WT	WT 2	Mus musculus	Brain hippocampus	WT	1678	2488	10	0.401929	0	-0.0253742	-0.0908356	G1	24	0	0	0	3
AAAGTGACACAGCCTG-1_CST3	AAAGTGACACAGCCTG-1	Hippocampus in WT	WT 3	Mus musculus	Brain hippocampus	WT	2604	4394	44	1.00137	0	-0.012403	-0.125619	G1	24	0	0	1	0
ACAAGCTAGGATTCAA-1_CST3	ACAAGCTAGGATTCAA-1	Hippocampus in WT	WT 3	Mus musculus	Brain hippocampus	WT	1380	1945	9	0.462725	0	0.00577743	0.00385875	S	24	0	0	1	0
ACCTACCTCTCACTCG-1_CST3	ACCTACCTCTCACTCG-1	Hippocampus in WT	WT 3	Mus musculus	Brain hippocampus	WT	1288	1967	22	1.11845	0	-0.0707862	-0.0367589	G1	24	0	0	1	0
AGAAGCGTCCCTCGTA-1_CST3	AGAAGCGTCCCTCGTA-1	Hippocampus in WT	WT 3	Mus musculus	Brain hippocampus	WT	782	990	6	0.606061	0	0.00668156	-0.0865274	S	24	0	0	1	0
AGCCAATCACTGCGAC-1_CST3	AGCCAATCACTGCGAC-1	Hippocampus in WT	WT 3	Mus musculus	Brain hippocampus	WT	1198	1650	15	0.909091	0	-0.0644689	-0.0113049	G1	24	0	0	1	0
AGCGATTGTGATGGCA-1_CST3	AGCGATTGTGATGGCA-1	Hippocampus in WT	WT 3	Mus musculus	Brain hippocampus	WT	1963	2990	30	1.00334	0	0.0791427	-0.0423058	S	24	0	0	0	3
AGCGATTTCATAGCAC-1_CST3	AGCGATTTCATAGCAC-1	Hippocampus in WT	WT 3	Mus musculus	Brain hippocampus	WT	2867	5261	100	1.90078	0	-0.0554082	-0.0518512	G1	24	1	1	2	4
AGCGCCACAGACACCC-1_CST3	AGCGCCACAGACACCC-1	Hippocampus in WT	WT 3	Mus musculus	Brain hippocampus	WT	3475	7888	66	0.836714	0	-0.0526546	-0.0640456	G1	24	1	1	2	4
AGTAACCCACGGGTAA-1_CST3	AGTAACCCACGGGTAA-1	Hippocampus in WT	WT 3	Mus musculus	Brain hippocampus	WT	6366	20478	179	0.874109	0	-0.0178517	-0.122755	G1	24	2	2	3	5
ATTCCCGCAAATACGA-1_CST3	ATTCCCGCAAATACGA-1	Hippocampus in WT	WT 3	Mus musculus	Brain hippocampus	WT	1252	1727	15	0.868558	0	-0.0853758	-0.0833067	G1	24	0	0	1	0
CAATTTCTCACTGCTC-1_CST3	CAATTTCTCACTGCTC-1	Hippocampus in WT	WT 3	Mus musculus	Brain hippocampus	WT	5645	19756	103	0.521361	0	-0.00790598	-0.0241558	G1	24	0	0	0	3
CAGATCATCCGGACTG-1_CST3	CAGATCATCCGGACTG-1	Hippocampus in WT	WT 3	Mus musculus	Brain hippocampus	WT	1636	2565	11	0.42885	0	-0.0618017	-0.0391639	G1	24	0	0	0	3
CCAAGCGAGAGTACCG-1_CST3	CCAAGCGAGAGTACCG-1	Hippocampus in WT	WT 3	Mus musculus	Brain hippocampus	WT	912	1227	10	0.814996	0	-0.0469474	-0.0863188	G1	24	0	0	1	0
CCACGTTGTCCAGCCA-1_CST3	CCACGTTGTCCAGCCA-1	Hippocampus in WT	WT 3	Mus musculus	Brain hippocampus	WT	2596	4592	32	0.696864	0	-0.0295168	-0.0601269	G1	24	0	0	0	3
CCGGTGACATTCTCTA-1_CST3	CCGGTGACATTCTCTA-1	Hippocampus in WT	WT 3	Mus musculus	Brain hippocampus	WT	1436	2082	19	0.912584	0	-0.0516329	-0.0857746	G1	24	0	0	0	3
CTCCACACAAGGACAC-1_CST3	CTCCACACAAGGACAC-1	Hippocampus in WT	WT 3	Mus musculus	Brain hippocampus	WT	2888	5716	61	1.06718	0	-0.0285353	-0.029714	G1	24	0	0	0	3
CTGCCTAAGCTGGCCT-1_CST3	CTGCCTAAGCTGGCCT-1	Hippocampus in WT	WT 3	Mus musculus	Brain hippocampus	WT	2164	3660	61	1.66667	0	-0.0328716	-0.0329937	G1	24	0	0	0	3
GAATAGACACTTGGGC-1_CST3	GAATAGACACTTGGGC-1	Hippocampus in WT	WT 3	Mus musculus	Brain hippocampus	WT	2090	3406	44	1.29184	0	0.0156817	-0.0780523	S	24	0	0	0	3
GAGTCTAGTACACTCA-1_CST3	GAGTCTAGTACACTCA-1	Hippocampus in WT	WT 3	Mus musculus	Brain hippocampus	WT	3988	9121	65	0.712641	0	-0.0294211	-0.125386	G1	24	1	1	2	4
GCTTTCGTCACACCCT-1_CST3	GCTTTCGTCACACCCT-1	Hippocampus in WT	WT 3	Mus musculus	Brain hippocampus	WT	643	781	6	0.768246	0	-0.0214108	-0.00623142	G1	24	0	0	1	7
GGAATCTGTCGAAACG-1_CST3	GGAATCTGTCGAAACG-1	Hippocampus in WT	WT 3	Mus musculus	Brain hippocampus	WT	4835	13581	111	0.817318	0	0.000728217	-0.0509308	S	24	1	1	2	4
GGCAGTCTCATTTGGG-1_CST3	GGCAGTCTCATTTGGG-1	Hippocampus in WT	WT 3	Mus musculus	Brain hippocampus	WT	4130	11268	48	0.425985	0	-0.0117503	-0.0306428	G1	24	0	0	0	3
GTTAGTGCAAGTCCAT-1_CST3	GTTAGTGCAAGTCCAT-1	Hippocampus in WT	WT 3	Mus musculus	Brain hippocampus	WT	2737	4894	64	1.30772	0	0.0262288	-0.0540813	S	24	1	1	2	4
TACACCCCACCAGCGT-1_CST3	TACACCCCACCAGCGT-1	Hippocampus in WT	WT 3	Mus musculus	Brain hippocampus	WT	1168	1702	16	0.940071	0	0.00198412	-0.0708115	S	24	0	0	1	0
TCAAGCATCATTCATC-1_CST3	TCAAGCATCATTCATC-1	Hippocampus in WT	WT 3	Mus musculus	Brain hippocampus	WT	2758	4966	61	1.22835	0	-0.036915	-0.0937366	G1	24	1	1	2	1
TCCGGGAGTGGTATGG-1_CST3	TCCGGGAGTGGTATGG-1	Hippocampus in WT	WT 3	Mus musculus	Brain hippocampus	WT	2453	4267	64	1.49988	0	-0.0302625	-0.014722	G1	24	0	0	0	3
TGAACGTGTCTGCCTT-1_CST3	TGAACGTGTCTGCCTT-1	Hippocampus in WT	WT 3	Mus musculus	Brain hippocampus	WT	556	678	6	0.884956	0	0.04925	-0.0360365	S	24	0	0	1	0
TGCAGTATCCCTTGGT-1_CST3	TGCAGTATCCCTTGGT-1	Hippocampus in WT	WT 3	Mus musculus	Brain hippocampus	WT	4930	15035	55	0.365813	0	-0.0289203	-0.0564513	G1	24	0	0	0	3
TTTGACTCAATAGTGA-1_CST3	TTTGACTCAATAGTGA-1	Hippocampus in WT	WT 3	Mus musculus	Brain hippocampus	WT	2258	3250	22	0.676923	0	-0.0427547	-0.0619632	G1	24	0	0	1	3
AAACGAAAGCGTCTCG-1_db/db-EVs 1	AAACGAAAGCGTCTCG-1	Hippocampus in db/db-EVs	db/db-EVs 1	Mus musculus	Brain hippocampus	db/db-EVs	1630	2669	6	0.224803	0	0.0637883	-0.0488	S	24	0	0	1	7
AAAGGATCACAAGTTC-1_db/db-EVs 1	AAAGGATCACAAGTTC-1	Hippocampus in db/db-EVs	db/db-EVs 1	Mus musculus	Brain hippocampus	db/db-EVs	1771	2927	19	0.649129	0	-0.0430616	-0.0280112	G1	24	0	0	1	7
AACAGGGTCCACGTGG-1_db/db-EVs 1	AACAGGGTCCACGTGG-1	Hippocampus in db/db-EVs	db/db-EVs 1	Mus musculus	Brain hippocampus	db/db-EVs	824	1151	8	0.695048	0	-0.0417945	0.00301468	G2M	24	0	0	1	0
AATGGAAAGCACACCC-1_db/db-EVs 1	AATGGAAAGCACACCC-1	Hippocampus in db/db-EVs	db/db-EVs 1	Mus musculus	Brain hippocampus	db/db-EVs	1858	3090	26	0.841424	0	0.00725531	-0.0527633	S	24	0	0	0	2
ACGTTCCTCTCCTACG-1_db/db-EVs 1	ACGTTCCTCTCCTACG-1	Hippocampus in db/db-EVs	db/db-EVs 1	Mus musculus	Brain hippocampus	db/db-EVs	3604	9381	38	0.405074	0	-0.0276507	-0.0312152	G1	24	0	0	0	6
ACTGCAAAGATGTTGA-1_db/db-EVs 1	ACTGCAAAGATGTTGA-1	Hippocampus in db/db-EVs	db/db-EVs 1	Mus musculus	Brain hippocampus	db/db-EVs	815	1146	4	0.34904	0	0.0210399	-0.0425702	S	24	0	0	1	0
AGGTGTTGTAGTATAG-1_db/db-EVs 1	AGGTGTTGTAGTATAG-1	Hippocampus in db/db-EVs	db/db-EVs 1	Mus musculus	Brain hippocampus	db/db-EVs	998	1382	14	1.01302	0	0.0228811	0.000630861	S	24	0	0	1	0
ATCACAGCAACTCCCT-1_db/db-EVs 1	ATCACAGCAACTCCCT-1	Hippocampus in db/db-EVs	db/db-EVs 1	Mus musculus	Brain hippocampus	db/db-EVs	3490	9072	63	0.694445	0	-0.0369961	-0.0814657	G1	24	0	0	0	6
ATCTCTACAGGCGATA-1_db/db-EVs 1	ATCTCTACAGGCGATA-1	Hippocampus in db/db-EVs	db/db-EVs 1	Mus musculus	Brain hippocampus	db/db-EVs	7462	35912	251	0.698931	0	0.0041652	-0.0656342	S	24	1	1	2	4
ATGCGATGTGGTCTCG-1_db/db-EVs 1	ATGCGATGTGGTCTCG-1	Hippocampus in db/db-EVs	db/db-EVs 1	Mus musculus	Brain hippocampus	db/db-EVs	1526	2427	28	1.15369	0	-0.0100491	-0.107445	G1	24	1	1	2	1
CCAATTTGTCCTCATC-1_db/db-EVs 1	CCAATTTGTCCTCATC-1	Hippocampus in db/db-EVs	db/db-EVs 1	Mus musculus	Brain hippocampus	db/db-EVs	2720	5678	30	0.528355	0	-0.00311275	-0.0678088	G1	24	0	0	0	2
CCACACTGTAGTCCTA-1_db/db-EVs 1	CCACACTGTAGTCCTA-1	Hippocampus in db/db-EVs	db/db-EVs 1	Mus musculus	Brain hippocampus	db/db-EVs	1849	3808	3	0.0787815	0	-0.0450176	-0.0689616	G1	24	0	0	1	0
CCTCACATCAGTGTGT-1_db/db-EVs 1	CCTCACATCAGTGTGT-1	Hippocampus in db/db-EVs	db/db-EVs 1	Mus musculus	Brain hippocampus	db/db-EVs	2075	4188	10	0.238777	0	-0.0522602	-0.00813341	G1	24	0	0	1	7
CGGAATTGTGGGTATG-1_db/db-EVs 1	CGGAATTGTGGGTATG-1	Hippocampus in db/db-EVs	db/db-EVs 1	Mus musculus	Brain hippocampus	db/db-EVs	4081	10676	331	3.10041	0	-0.00681798	0.00575983	G2M	24	1	1	2	1
CGTTGGGAGTTGGGAC-1_db/db-EVs 1	CGTTGGGAGTTGGGAC-1	Hippocampus in db/db-EVs	db/db-EVs 1	Mus musculus	Brain hippocampus	db/db-EVs	3272	6909	85	1.23028	0	-0.0724284	-0.0960601	G1	24	1	1	2	4
CTCATCGGTCAGACTT-1_db/db-EVs 1	CTCATCGGTCAGACTT-1	Hippocampus in db/db-EVs	db/db-EVs 1	Mus musculus	Brain hippocampus	db/db-EVs	4229	11817	131	1.10857	0	-0.0327263	-0.127874	G1	24	0	0	0	6
CTCATGCAGGGACAGG-1_db/db-EVs 1	CTCATGCAGGGACAGG-1	Hippocampus in db/db-EVs	db/db-EVs 1	Mus musculus	Brain hippocampus	db/db-EVs	4157	11830	51	0.431107	0	0.028398	0.00345706	S	24	0	0	0	6
CTCATTATCATTGAGC-1_db/db-EVs 1	CTCATTATCATTGAGC-1	Hippocampus in db/db-EVs	db/db-EVs 1	Mus musculus	Brain hippocampus	db/db-EVs	1799	2724	13	0.477239	0	-0.0136375	-0.0587693	G1	24	1	1	2	1
CTCTCGAGTGCAAGAC-1_db/db-EVs 1	CTCTCGAGTGCAAGAC-1	Hippocampus in db/db-EVs	db/db-EVs 1	Mus musculus	Brain hippocampus	db/db-EVs	1317	1911	11	0.575615	0	0.0375201	-0.0246333	S	24	0	0	1	0
CTGAGGCCAGCTTTCC-1_db/db-EVs 1	CTGAGGCCAGCTTTCC-1	Hippocampus in db/db-EVs	db/db-EVs 1	Mus musculus	Brain hippocampus	db/db-EVs	4960	14647	127	0.867072	0	0.052008	-0.0763155	S	24	1	1	2	1
GAGACCCAGTGAATAC-1_db/db-EVs 1	GAGACCCAGTGAATAC-1	Hippocampus in db/db-EVs	db/db-EVs 1	Mus musculus	Brain hippocampus	db/db-EVs	2172	3948	25	0.633232	0	-0.0372657	-0.00468058	G1	24	0	0	0	2
GATAGCTAGTTTGCTG-1_db/db-EVs 1	GATAGCTAGTTTGCTG-1	Hippocampus in db/db-EVs	db/db-EVs 1	Mus musculus	Brain hippocampus	db/db-EVs	1573	2975	34	1.14286	0	-0.0225553	-0.0815438	G1	24	0	0	0	2
GATTCGATCACTCGAA-1_db/db-EVs 1	GATTCGATCACTCGAA-1	Hippocampus in db/db-EVs	db/db-EVs 1	Mus musculus	Brain hippocampus	db/db-EVs	1774	3085	28	0.907617	0	-0.0137528	0.0010436	G2M	24	0	0	1	0
GCAGCCAAGTCGTTAC-1_db/db-EVs 1	GCAGCCAAGTCGTTAC-1	Hippocampus in db/db-EVs	db/db-EVs 1	Mus musculus	Brain hippocampus	db/db-EVs	1403	2188	7	0.319927	0	0.039798	-0.108117	S	24	0	0	1	2
GCCAACGGTCAGGTAG-1_db/db-EVs 1	GCCAACGGTCAGGTAG-1	Hippocampus in db/db-EVs	db/db-EVs 1	Mus musculus	Brain hippocampus	db/db-EVs	5587	17060	108	0.63306	0	-0.0377077	-0.121778	G1	24	2	2	3	5
GGGTAGACACTCCACT-1_db/db-EVs 1	GGGTAGACACTCCACT-1	Hippocampus in db/db-EVs	db/db-EVs 1	Mus musculus	Brain hippocampus	db/db-EVs	3852	9708	118	1.21549	0	-0.00863495	-0.0637913	G1	24	0	0	1	0
GGGTCTGGTGAGCGAT-1_db/db-EVs 1	GGGTCTGGTGAGCGAT-1	Hippocampus in db/db-EVs	db/db-EVs 1	Mus musculus	Brain hippocampus	db/db-EVs	1544	2319	20	0.862441	0	-0.0690774	-0.0350349	G1	24	0	0	1	0
GGGTGAAAGACTTCCA-1_db/db-EVs 1	GGGTGAAAGACTTCCA-1	Hippocampus in db/db-EVs	db/db-EVs 1	Mus musculus	Brain hippocampus	db/db-EVs	2030	3964	6	0.151362	0	-0.0121002	-0.129229	G1	24	0	0	0	2
GGTTGTATCTTTGCGC-1_db/db-EVs 1	GGTTGTATCTTTGCGC-1	Hippocampus in db/db-EVs	db/db-EVs 1	Mus musculus	Brain hippocampus	db/db-EVs	2855	5892	49	0.831636	0	-0.0686534	-0.10068	G1	24	0	0	0	2
GTGATGTTCCTAGCGG-1_db/db-EVs 1	GTGATGTTCCTAGCGG-1	Hippocampus in db/db-EVs	db/db-EVs 1	Mus musculus	Brain hippocampus	db/db-EVs	1563	2548	5	0.196232	0	0.0801731	-0.000154299	S	24	0	0	1	7
TATCGCCAGACAACAT-1_db/db-EVs 1	TATCGCCAGACAACAT-1	Hippocampus in db/db-EVs	db/db-EVs 1	Mus musculus	Brain hippocampus	db/db-EVs	2245	4208	11	0.261407	0	0.0020378	-0.0217302	S	24	0	0	0	2
TCACATTCACCAACAT-1_db/db-EVs 1	TCACATTCACCAACAT-1	Hippocampus in db/db-EVs	db/db-EVs 1	Mus musculus	Brain hippocampus	db/db-EVs	3476	8607	60	0.697107	0	0.0291844	-0.0426705	S	24	0	0	0	6
TCACATTGTCGCAACC-1_db/db-EVs 1	TCACATTGTCGCAACC-1	Hippocampus in db/db-EVs	db/db-EVs 1	Mus musculus	Brain hippocampus	db/db-EVs	2534	5462	53	0.970341	0	-0.0353169	-0.0781642	G1	24	0	0	0	2
TCACGCTAGAGCACTG-1_db/db-EVs 1	TCACGCTAGAGCACTG-1	Hippocampus in db/db-EVs	db/db-EVs 1	Mus musculus	Brain hippocampus	db/db-EVs	2261	4306	43	0.998607	0	-0.0517213	-0.0756279	G1	24	0	0	0	2
TCCACCACAGTGTATC-1_db/db-EVs 1	TCCACCACAGTGTATC-1	Hippocampus in db/db-EVs	db/db-EVs 1	Mus musculus	Brain hippocampus	db/db-EVs	5968	21897	108	0.493218	0	0.000377451	-0.0466135	S	24	1	1	2	1
TCCGGGATCCTACGAA-1_db/db-EVs 1	TCCGGGATCCTACGAA-1	Hippocampus in db/db-EVs	db/db-EVs 1	Mus musculus	Brain hippocampus	db/db-EVs	5207	15186	168	1.10628	0	0.0283191	-0.0354025	S	24	1	1	2	4
TCTCTGGGTGACTGTT-1_db/db-EVs 1	TCTCTGGGTGACTGTT-1	Hippocampus in db/db-EVs	db/db-EVs 1	Mus musculus	Brain hippocampus	db/db-EVs	3625	10277	23	0.223801	0	0.000154731	0.0183557	G2M	24	0	0	0	6
TGCAGATCACCATATG-1_db/db-EVs 1	TGCAGATCACCATATG-1	Hippocampus in db/db-EVs	db/db-EVs 1	Mus musculus	Brain hippocampus	db/db-EVs	3788	9290	106	1.14101	0	-0.0643607	-0.00190335	G1	24	1	1	2	1
TGGGATTCAAGTCGTT-1_db/db-EVs 1	TGGGATTCAAGTCGTT-1	Hippocampus in db/db-EVs	db/db-EVs 1	Mus musculus	Brain hippocampus	db/db-EVs	3611	8894	78	0.876996	0	0.00664724	-0.1152	S	24	1	1	2	1
TGTTTGTCAGCGATTT-1_db/db-EVs 1	TGTTTGTCAGCGATTT-1	Hippocampus in db/db-EVs	db/db-EVs 1	Mus musculus	Brain hippocampus	db/db-EVs	2406	4472	44	0.9839	0	1.49714e-05	-0.0949579	S	24	1	1	2	1
TTCCTAAGTATTTCGG-1_db/db-EVs 1	TTCCTAAGTATTTCGG-1	Hippocampus in db/db-EVs	db/db-EVs 1	Mus musculus	Brain hippocampus	db/db-EVs	1945	3745	6	0.160214	0	-0.0163976	-0.0373507	G1	24	0	0	1	7
TTCGATTCAATAGTAG-1_db/db-EVs 1	TTCGATTCAATAGTAG-1	Hippocampus in db/db-EVs	db/db-EVs 1	Mus musculus	Brain hippocampus	db/db-EVs	1375	2205	2	0.090703	0	0.0412621	-0.0222415	S	24	0	0	1	0
TTGTGGAAGGCCACCT-1_db/db-EVs 1	TTGTGGAAGGCCACCT-1	Hippocampus in db/db-EVs	db/db-EVs 1	Mus musculus	Brain hippocampus	db/db-EVs	1555	2439	29	1.18901	0	-0.0355142	-0.0878186	G1	24	0	0	0	2
TTTACCATCACACCGG-1_db/db-EVs 1	TTTACCATCACACCGG-1	Hippocampus in db/db-EVs	db/db-EVs 1	Mus musculus	Brain hippocampus	db/db-EVs	1901	3380	26	0.769231	0	-0.0426457	-0.000967434	G1	24	0	0	1	0
TTTAGTCGTATCATGC-1_db/db-EVs 1	TTTAGTCGTATCATGC-1	Hippocampus in db/db-EVs	db/db-EVs 1	Mus musculus	Brain hippocampus	db/db-EVs	1873	3044	50	1.64258	0	0.013083	-0.0422426	S	24	0	0	0	2
AACCTGACACAGAGCA-1_db/db-EVs 2	AACCTGACACAGAGCA-1	Hippocampus in db/db-EVs	db/db-EVs 2	Mus musculus	Brain hippocampus	db/db-EVs	1087	1571	7	0.445576	0	-0.0472411	-0.0725882	G1	24	0	0	1	0
AACGGGATCTTCCCGA-1_db/db-EVs 2	AACGGGATCTTCCCGA-1	Hippocampus in db/db-EVs	db/db-EVs 2	Mus musculus	Brain hippocampus	db/db-EVs	1651	2436	20	0.821018	0	0.114571	-0.0674031	S	24	1	1	2	1
AATGGAAGTGGACCTC-1_db/db-EVs 2	AATGGAAGTGGACCTC-1	Hippocampus in db/db-EVs	db/db-EVs 2	Mus musculus	Brain hippocampus	db/db-EVs	772	1070	2	0.186916	0	0.00743749	-0.0665913	S	24	0	0	1	0
ACCCAAATCACACCGG-1_db/db-EVs 2	ACCCAAATCACACCGG-1	Hippocampus in db/db-EVs	db/db-EVs 2	Mus musculus	Brain hippocampus	db/db-EVs	1148	1547	5	0.323206	0	0.0119389	0.0179782	G2M	24	0	0	0	6
ACGCACGCAAAGACTA-1_db/db-EVs 2	ACGCACGCAAAGACTA-1	Hippocampus in db/db-EVs	db/db-EVs 2	Mus musculus	Brain hippocampus	db/db-EVs	3956	8997	85	0.944759	0	0.00447489	-0.0264674	S	24	1	1	2	1
ACTACGAGTAACAGTA-1_db/db-EVs 2	ACTACGAGTAACAGTA-1	Hippocampus in db/db-EVs	db/db-EVs 2	Mus musculus	Brain hippocampus	db/db-EVs	7822	41497	457	1.10128	0	-0.00963802	-0.0762792	G1	24	1	1	2	1
AGCGCTGGTATTGGCT-1_db/db-EVs 2	AGCGCTGGTATTGGCT-1	Hippocampus in db/db-EVs	db/db-EVs 2	Mus musculus	Brain hippocampus	db/db-EVs	5433	14909	45	0.301831	0	-0.068718	-0.0720881	G1	24	1	1	2	1
AGCGTCGCAAGTGTCT-1_db/db-EVs 2	AGCGTCGCAAGTGTCT-1	Hippocampus in db/db-EVs	db/db-EVs 2	Mus musculus	Brain hippocampus	db/db-EVs	467	574	7	1.21951	0	-0.0332703	-0.0428459	G1	24	0	0	1	0
AGGACTTTCGACGATT-1_db/db-EVs 2	AGGACTTTCGACGATT-1	Hippocampus in db/db-EVs	db/db-EVs 2	Mus musculus	Brain hippocampus	db/db-EVs	5701	18197	281	1.54421	0	0.00172802	-0.0624672	S	24	2	2	3	5
ATAGACCAGTTGGACG-1_db/db-EVs 2	ATAGACCAGTTGGACG-1	Hippocampus in db/db-EVs	db/db-EVs 2	Mus musculus	Brain hippocampus	db/db-EVs	2158	3707	153	4.12733	0	0.00224358	-0.0599999	S	24	1	1	2	1
ATGAGGGTCCTAGCTC-1_db/db-EVs 2	ATGAGGGTCCTAGCTC-1	Hippocampus in db/db-EVs	db/db-EVs 2	Mus musculus	Brain hippocampus	db/db-EVs	1701	2933	50	1.70474	0	-0.0140893	-0.114332	G1	24	0	0	1	0
ATTCACTCACCAGGTC-1_db/db-EVs 2	ATTCACTCACCAGGTC-1	Hippocampus in db/db-EVs	db/db-EVs 2	Mus musculus	Brain hippocampus	db/db-EVs	4144	11239	151	1.34354	0	-0.0609155	-0.0332213	G1	24	1	1	2	1
ATTCCTAAGTGGATAT-1_db/db-EVs 2	ATTCCTAAGTGGATAT-1	Hippocampus in db/db-EVs	db/db-EVs 2	Mus musculus	Brain hippocampus	db/db-EVs	2477	4223	21	0.497277	0	0.0247497	0.0112957	S	24	1	1	2	1
CACAGGCAGGCAGCTA-1_db/db-EVs 2	CACAGGCAGGCAGCTA-1	Hippocampus in db/db-EVs	db/db-EVs 2	Mus musculus	Brain hippocampus	db/db-EVs	2254	4029	16	0.397121	0	-0.0597307	-0.0331075	G1	24	0	0	1	0
CAGGGCTTCATCGGGC-1_db/db-EVs 2	CAGGGCTTCATCGGGC-1	Hippocampus in db/db-EVs	db/db-EVs 2	Mus musculus	Brain hippocampus	db/db-EVs	1794	3186	4	0.125549	0	-0.0458665	-0.0935211	G1	24	0	0	1	0
CATCCACCATCTCATT-1_db/db-EVs 2	CATCCACCATCTCATT-1	Hippocampus in db/db-EVs	db/db-EVs 2	Mus musculus	Brain hippocampus	db/db-EVs	4946	14352	61	0.425028	0	-0.0540487	-0.0855713	G1	24	1	1	2	1
CCTACGTTCGCAATTG-1_db/db-EVs 2	CCTACGTTCGCAATTG-1	Hippocampus in db/db-EVs	db/db-EVs 2	Mus musculus	Brain hippocampus	db/db-EVs	4745	15323	58	0.378516	0	-0.0126665	-0.0514453	G1	24	1	1	2	1
CTGGCAGCAGGAGGAG-1_db/db-EVs 2	CTGGCAGCAGGAGGAG-1	Hippocampus in db/db-EVs	db/db-EVs 2	Mus musculus	Brain hippocampus	db/db-EVs	5259	17185	83	0.482979	0	-0.0470875	-0.0650731	G1	24	2	2	3	5
CTTCTCTAGCTGCCTG-1_db/db-EVs 2	CTTCTCTAGCTGCCTG-1	Hippocampus in db/db-EVs	db/db-EVs 2	Mus musculus	Brain hippocampus	db/db-EVs	5558	20407	109	0.53413	0	-0.0338094	-0.0698933	G1	24	1	1	2	1
GAACACTGTCTCGACG-1_db/db-EVs 2	GAACACTGTCTCGACG-1	Hippocampus in db/db-EVs	db/db-EVs 2	Mus musculus	Brain hippocampus	db/db-EVs	5445	19287	174	0.902162	0	0.0109908	-0.0458695	S	24	0	0	0	6
GAACGTTAGACCCTTA-1_db/db-EVs 2	GAACGTTAGACCCTTA-1	Hippocampus in db/db-EVs	db/db-EVs 2	Mus musculus	Brain hippocampus	db/db-EVs	1841	3395	19	0.559647	0	0.0484429	-0.0932008	S	24	0	0	1	7
GACAGCCGTGAGACCA-1_db/db-EVs 2	GACAGCCGTGAGACCA-1	Hippocampus in db/db-EVs	db/db-EVs 2	Mus musculus	Brain hippocampus	db/db-EVs	1605	2387	19	0.795978	0	-0.0422232	-0.0189486	G1	24	0	0	1	0
GACCAATCAAATGAGT-1_db/db-EVs 2	GACCAATCAAATGAGT-1	Hippocampus in db/db-EVs	db/db-EVs 2	Mus musculus	Brain hippocampus	db/db-EVs	6309	23728	150	0.632165	0	-0.0663309	-0.0868204	G1	24	2	2	3	5
GAGCTGCCATCCGATA-1_db/db-EVs 2	GAGCTGCCATCCGATA-1	Hippocampus in db/db-EVs	db/db-EVs 2	Mus musculus	Brain hippocampus	db/db-EVs	2730	5087	37	0.727344	0	0.0256126	-0.0550519	S	24	1	1	2	1
GATAGCTCACTCTAGA-1_db/db-EVs 2	GATAGCTCACTCTAGA-1	Hippocampus in db/db-EVs	db/db-EVs 2	Mus musculus	Brain hippocampus	db/db-EVs	1804	3124	4	0.128041	0	-0.00948014	-0.0725133	G1	24	0	0	1	0
GCTGAATAGTGGCCTC-1_db/db-EVs 2	GCTGAATAGTGGCCTC-1	Hippocampus in db/db-EVs	db/db-EVs 2	Mus musculus	Brain hippocampus	db/db-EVs	1718	2884	8	0.277392	0	0.125935	-0.0844593	S	24	0	0	1	7
GGAAGTGAGGTAGTAT-1_db/db-EVs 2	GGAAGTGAGGTAGTAT-1	Hippocampus in db/db-EVs	db/db-EVs 2	Mus musculus	Brain hippocampus	db/db-EVs	1278	1930	8	0.414508	0	-0.0689656	-0.0902937	G1	24	0	0	1	0
GGGCTCAGTGCAAGAC-1_db/db-EVs 2	GGGCTCAGTGCAAGAC-1	Hippocampus in db/db-EVs	db/db-EVs 2	Mus musculus	Brain hippocampus	db/db-EVs	3122	6333	54	0.852676	0	-0.0840097	-0.117811	G1	24	1	1	2	1
GGGTAGATCTACCCAC-1_db/db-EVs 2	GGGTAGATCTACCCAC-1	Hippocampus in db/db-EVs	db/db-EVs 2	Mus musculus	Brain hippocampus	db/db-EVs	5322	18604	95	0.510643	0	-0.0199247	-0.0840728	G1	24	0	0	0	6
GGGTGTCGTGTTGCCG-1_db/db-EVs 2	GGGTGTCGTGTTGCCG-1	Hippocampus in db/db-EVs	db/db-EVs 2	Mus musculus	Brain hippocampus	db/db-EVs	1819	2825	48	1.69911	0	-0.0542961	-0.0948279	G1	24	1	1	2	1
GGTCACGGTCCGAAGA-1_db/db-EVs 2	GGTCACGGTCCGAAGA-1	Hippocampus in db/db-EVs	db/db-EVs 2	Mus musculus	Brain hippocampus	db/db-EVs	1170	1668	24	1.43885	0	0.0172561	-0.107388	S	24	0	0	1	0
GTTACCCAGTAACCTC-1_db/db-EVs 2	GTTACCCAGTAACCTC-1	Hippocampus in db/db-EVs	db/db-EVs 2	Mus musculus	Brain hippocampus	db/db-EVs	6074	25642	25	0.0974963	0	-0.0206374	-0.106157	G1	24	2	2	3	5
TAAGCCAGTTTGTTGG-1_db/db-EVs 2	TAAGCCAGTTTGTTGG-1	Hippocampus in db/db-EVs	db/db-EVs 2	Mus musculus	Brain hippocampus	db/db-EVs	1530	2484	19	0.764895	0	-0.0368745	-0.00424299	G1	24	0	0	1	0
TACCTCGTCGTAGTGT-1_db/db-EVs 2	TACCTCGTCGTAGTGT-1	Hippocampus in db/db-EVs	db/db-EVs 2	Mus musculus	Brain hippocampus	db/db-EVs	1649	2540	9	0.354331	0	-0.0542745	-0.0187713	G1	24	0	0	1	0
TATATCCTCTAGGAAA-1_db/db-EVs 2	TATATCCTCTAGGAAA-1	Hippocampus in db/db-EVs	db/db-EVs 2	Mus musculus	Brain hippocampus	db/db-EVs	2720	4835	25	0.517063	0	-0.0185514	-0.0874864	G1	24	0	0	2	4
TATCTTGTCGGCACTG-1_db/db-EVs 2	TATCTTGTCGGCACTG-1	Hippocampus in db/db-EVs	db/db-EVs 2	Mus musculus	Brain hippocampus	db/db-EVs	3883	9411	111	1.17947	0	-0.0273107	-0.0288795	G1	24	1	1	2	1
TCAGCCTGTCCAGAAG-1_db/db-EVs 2	TCAGCCTGTCCAGAAG-1	Hippocampus in db/db-EVs	db/db-EVs 2	Mus musculus	Brain hippocampus	db/db-EVs	2504	5442	6	0.110254	0	-0.0148276	-0.122522	G1	24	0	0	1	7
TCATCATGTGGCTGCT-1_db/db-EVs 2	TCATCATGTGGCTGCT-1	Hippocampus in db/db-EVs	db/db-EVs 2	Mus musculus	Brain hippocampus	db/db-EVs	1020	1551	45	2.90135	0	-0.0229284	-0.0494555	G1	24	0	0	1	0
TCCGTGTTCATTATCC-1_db/db-EVs 2	TCCGTGTTCATTATCC-1	Hippocampus in db/db-EVs	db/db-EVs 2	Mus musculus	Brain hippocampus	db/db-EVs	2445	4777	65	1.36069	0	-0.0404132	-0.0932326	G1	24	0	0	0	2
TCCTCTTAGCATACTC-1_db/db-EVs 2	TCCTCTTAGCATACTC-1	Hippocampus in db/db-EVs	db/db-EVs 2	Mus musculus	Brain hippocampus	db/db-EVs	4705	13306	57	0.428378	0	-0.0300799	-0.0487765	G1	24	0	0	2	4
TCCTTTCGTACTCAAC-1_db/db-EVs 2	TCCTTTCGTACTCAAC-1	Hippocampus in db/db-EVs	db/db-EVs 2	Mus musculus	Brain hippocampus	db/db-EVs	1583	2605	38	1.45873	0	-0.0482024	-0.0250909	G1	24	0	0	1	0
TCGGGACTCTCCCTAG-1_db/db-EVs 2	TCGGGACTCTCCCTAG-1	Hippocampus in db/db-EVs	db/db-EVs 2	Mus musculus	Brain hippocampus	db/db-EVs	1616	2586	51	1.97216	0	-0.0710159	-0.0628345	G1	24	0	0	1	0
TGATGGTGTAGTGTGG-1_db/db-EVs 2	TGATGGTGTAGTGTGG-1	Hippocampus in db/db-EVs	db/db-EVs 2	Mus musculus	Brain hippocampus	db/db-EVs	3122	5888	74	1.25679	0	-0.0669249	-0.0921377	G1	24	1	1	2	6
TGCAGATGTGACTATC-1_db/db-EVs 2	TGCAGATGTGACTATC-1	Hippocampus in db/db-EVs	db/db-EVs 2	Mus musculus	Brain hippocampus	db/db-EVs	2455	4900	54	1.10204	0	-0.00500473	-0.10997	G1	24	0	0	0	2
TGCTCGTCACAATCTG-1_db/db-EVs 2	TGCTCGTCACAATCTG-1	Hippocampus in db/db-EVs	db/db-EVs 2	Mus musculus	Brain hippocampus	db/db-EVs	1224	1947	4	0.205444	0	0.00577469	0.0370576	G2M	24	0	0	1	0
TGCTGAAAGTAACAGT-1_db/db-EVs 2	TGCTGAAAGTAACAGT-1	Hippocampus in db/db-EVs	db/db-EVs 2	Mus musculus	Brain hippocampus	db/db-EVs	1363	2062	16	0.775946	0	0.0506016	-0.0471847	S	24	0	0	1	0
TGCTTCGAGTCTTGGT-1_db/db-EVs 2	TGCTTCGAGTCTTGGT-1	Hippocampus in db/db-EVs	db/db-EVs 2	Mus musculus	Brain hippocampus	db/db-EVs	2714	6179	72	1.16524	0	-0.000345612	-0.0999438	G1	24	0	0	0	2
TTCCAATAGCGGATCA-1_db/db-EVs 2	TTCCAATAGCGGATCA-1	Hippocampus in db/db-EVs	db/db-EVs 2	Mus musculus	Brain hippocampus	db/db-EVs	1988	3568	7	0.196188	0	0.0279546	-0.0867871	S	24	0	0	0	2
TTCCTCTTCTAGTACG-1_db/db-EVs 2	TTCCTCTTCTAGTACG-1	Hippocampus in db/db-EVs	db/db-EVs 2	Mus musculus	Brain hippocampus	db/db-EVs	967	1489	12	0.80591	0	0.0021492	-0.0192285	S	24	0	0	1	0
TTGTTCATCCGCTAGG-1_db/db-EVs 2	TTGTTCATCCGCTAGG-1	Hippocampus in db/db-EVs	db/db-EVs 2	Mus musculus	Brain hippocampus	db/db-EVs	1028	1447	6	0.414651	0	-0.0550075	-0.0675894	G1	24	0	0	1	0
TTTCCTCAGGTCCAGA-1_db/db-EVs 2	TTTCCTCAGGTCCAGA-1	Hippocampus in db/db-EVs	db/db-EVs 2	Mus musculus	Brain hippocampus	db/db-EVs	4521	13431	68	0.506291	0	0.0152541	-0.0730131	S	24	1	1	2	1
AACACACCAGCCATTA-1_db/db-EVs 3	AACACACCAGCCATTA-1	Hippocampus in db/db-EVs	db/db-EVs 3	Mus musculus	Brain hippocampus	db/db-EVs	3685	9185	36	0.391943	0	-0.0543077	-0.0859919	G1	24	2	2	3	5
ACTGATGCAATACCCA-1_db/db-EVs 3	ACTGATGCAATACCCA-1	Hippocampus in db/db-EVs	db/db-EVs 3	Mus musculus	Brain hippocampus	db/db-EVs	7442	30762	45	0.146284	0	-0.0452583	-0.102228	G1	24	2	2	3	5
AGCTCAACAAATGGTA-1_db/db-EVs 3	AGCTCAACAAATGGTA-1	Hippocampus in db/db-EVs	db/db-EVs 3	Mus musculus	Brain hippocampus	db/db-EVs	3159	5533	42	0.759082	0	-0.0345867	-0.104383	G1	24	1	1	2	1
AGGACGAAGCTCGCAC-1_db/db-EVs 3	AGGACGAAGCTCGCAC-1	Hippocampus in db/db-EVs	db/db-EVs 3	Mus musculus	Brain hippocampus	db/db-EVs	3485	7264	71	0.977423	0	-0.00667976	-0.0451993	G1	24	1	1	2	1
AGGTGTTGTTCGGACC-1_db/db-EVs 3	AGGTGTTGTTCGGACC-1	Hippocampus in db/db-EVs	db/db-EVs 3	Mus musculus	Brain hippocampus	db/db-EVs	4955	14204	50	0.352013	0	-0.0660033	-0.134173	G1	24	2	2	3	5
ATAGGCTGTACGTGTT-1_db/db-EVs 3	ATAGGCTGTACGTGTT-1	Hippocampus in db/db-EVs	db/db-EVs 3	Mus musculus	Brain hippocampus	db/db-EVs	1666	2722	9	0.330639	0	-0.0566089	-0.0453815	G1	24	0	0	1	0
ATTACTCTCTTCTAAC-1_db/db-EVs 3	ATTACTCTCTTCTAAC-1	Hippocampus in db/db-EVs	db/db-EVs 3	Mus musculus	Brain hippocampus	db/db-EVs	4018	10570	97	0.917691	0	-0.0202736	-0.0146944	G1	24	1	1	2	1
ATTCATCGTCCATACA-1_db/db-EVs 3	ATTCATCGTCCATACA-1	Hippocampus in db/db-EVs	db/db-EVs 3	Mus musculus	Brain hippocampus	db/db-EVs	1896	3282	30	0.914077	0	0.0358486	-0.0910711	S	24	0	0	0	2
ATTCCATCACGTCATA-1_db/db-EVs 3	ATTCCATCACGTCATA-1	Hippocampus in db/db-EVs	db/db-EVs 3	Mus musculus	Brain hippocampus	db/db-EVs	4260	11859	55	0.463783	0	-0.0612877	-0.0433658	G1	24	1	1	2	1
ATTTACCCATAATCCG-1_db/db-EVs 3	ATTTACCCATAATCCG-1	Hippocampus in db/db-EVs	db/db-EVs 3	Mus musculus	Brain hippocampus	db/db-EVs	1369	2385	6	0.251572	0	-0.0324566	-0.0107225	G1	24	0	0	1	0
CACCAAATCAGGAGAC-1_db/db-EVs 3	CACCAAATCAGGAGAC-1	Hippocampus in db/db-EVs	db/db-EVs 3	Mus musculus	Brain hippocampus	db/db-EVs	1560	2417	16	0.661978	0	-0.0436793	-0.0443228	G1	24	0	0	1	0
CACTAAGCAAGAAATC-1_db/db-EVs 3	CACTAAGCAAGAAATC-1	Hippocampus in db/db-EVs	db/db-EVs 3	Mus musculus	Brain hippocampus	db/db-EVs	2169	3751	145	3.86564	0	0.0137363	-0.0805966	S	24	1	1	2	1
CATGAGTTCGTAGTCA-1_db/db-EVs 3	CATGAGTTCGTAGTCA-1	Hippocampus in db/db-EVs	db/db-EVs 3	Mus musculus	Brain hippocampus	db/db-EVs	2008	3234	24	0.742115	0	0.0478136	0.0215939	S	24	0	0	2	4
CATTGCCCAAGATCCT-1_db/db-EVs 3	CATTGCCCAAGATCCT-1	Hippocampus in db/db-EVs	db/db-EVs 3	Mus musculus	Brain hippocampus	db/db-EVs	1831	3111	12	0.385728	0	0.00965494	-0.0446808	S	24	0	0	1	0
CCCGAAGCAAGAGGTC-1_db/db-EVs 3	CCCGAAGCAAGAGGTC-1	Hippocampus in db/db-EVs	db/db-EVs 3	Mus musculus	Brain hippocampus	db/db-EVs	3306	6903	54	0.782269	0	0.011385	-0.0353425	S	24	1	1	2	1
CGAATTGAGTCATGCT-1_db/db-EVs 3	CGAATTGAGTCATGCT-1	Hippocampus in db/db-EVs	db/db-EVs 3	Mus musculus	Brain hippocampus	db/db-EVs	2310	4762	11	0.230995	0	-0.0127836	-0.0378879	G1	24	2	2	3	5
CGCATGGGTATGCGGA-1_db/db-EVs 3	CGCATGGGTATGCGGA-1	Hippocampus in db/db-EVs	db/db-EVs 3	Mus musculus	Brain hippocampus	db/db-EVs	6658	23126	235	1.01617	0	0.00967639	-0.0454215	S	24	1	1	2	1
CGCCAGACAATCCAGT-1_db/db-EVs 3	CGCCAGACAATCCAGT-1	Hippocampus in db/db-EVs	db/db-EVs 3	Mus musculus	Brain hippocampus	db/db-EVs	2860	5881	24	0.408094	0	-0.0501859	-0.0710758	G1	24	0	0	0	2
CGTGATACAACAGCTT-1_db/db-EVs 3	CGTGATACAACAGCTT-1	Hippocampus in db/db-EVs	db/db-EVs 3	Mus musculus	Brain hippocampus	db/db-EVs	1588	2471	29	1.17361	0	-0.0580966	-0.0209084	G1	24	0	0	1	0
GAGGCCTGTTAAACCC-1_db/db-EVs 3	GAGGCCTGTTAAACCC-1	Hippocampus in db/db-EVs	db/db-EVs 3	Mus musculus	Brain hippocampus	db/db-EVs	1854	3249	40	1.23115	0	-0.0147869	-0.0592413	G1	24	0	0	1	0
GAGGGTATCTGTGCAA-1_db/db-EVs 3	GAGGGTATCTGTGCAA-1	Hippocampus in db/db-EVs	db/db-EVs 3	Mus musculus	Brain hippocampus	db/db-EVs	1905	3067	34	1.10858	0	-0.0219034	-0.0147527	G1	24	0	0	0	2
GCCATTCGTATGTCTG-1_db/db-EVs 3	GCCATTCGTATGTCTG-1	Hippocampus in db/db-EVs	db/db-EVs 3	Mus musculus	Brain hippocampus	db/db-EVs	3186	7521	43	0.571732	0	-0.0184177	-0.0184159	G1	24	0	0	0	6
GGCTTGGTCTGACGCG-1_db/db-EVs 3	GGCTTGGTCTGACGCG-1	Hippocampus in db/db-EVs	db/db-EVs 3	Mus musculus	Brain hippocampus	db/db-EVs	4402	11978	172	1.43597	0	-0.0439199	-0.0727676	G1	24	1	1	2	1
GGGAAGTGTGCAATGG-1_db/db-EVs 3	GGGAAGTGTGCAATGG-1	Hippocampus in db/db-EVs	db/db-EVs 3	Mus musculus	Brain hippocampus	db/db-EVs	3817	8199	37	0.451275	0	-0.00499313	-0.0503302	G1	24	1	1	2	1
GGGACAATCGGACTGC-1_db/db-EVs 3	GGGACAATCGGACTGC-1	Hippocampus in db/db-EVs	db/db-EVs 3	Mus musculus	Brain hippocampus	db/db-EVs	2207	3860	33	0.854922	0	-0.0361262	-0.0856483	G1	24	0	0	0	2
GGGATCCGTGTTCATG-1_db/db-EVs 3	GGGATCCGTGTTCATG-1	Hippocampus in db/db-EVs	db/db-EVs 3	Mus musculus	Brain hippocampus	db/db-EVs	1184	1792	10	0.558036	0	0.035581	-0.0608905	S	24	0	0	1	0
GGTGATTAGTCACTCA-1_db/db-EVs 3	GGTGATTAGTCACTCA-1	Hippocampus in db/db-EVs	db/db-EVs 3	Mus musculus	Brain hippocampus	db/db-EVs	2749	5429	27	0.497329	0	-0.0259596	-0.0714041	G1	24	1	1	2	1
GTCAAGTTCTCCCATG-1_db/db-EVs 3	GTCAAGTTCTCCCATG-1	Hippocampus in db/db-EVs	db/db-EVs 3	Mus musculus	Brain hippocampus	db/db-EVs	3405	6885	146	2.12055	0	-0.0611154	-0.08527	G1	24	0	0	0	2
GTGCACGTCTTCTCAA-1_db/db-EVs 3	GTGCACGTCTTCTCAA-1	Hippocampus in db/db-EVs	db/db-EVs 3	Mus musculus	Brain hippocampus	db/db-EVs	6770	29057	201	0.691744	0	-0.00218483	-0.0694289	G1	24	1	1	2	1
TACATTCAGCGGGTAT-1_db/db-EVs 3	TACATTCAGCGGGTAT-1	Hippocampus in db/db-EVs	db/db-EVs 3	Mus musculus	Brain hippocampus	db/db-EVs	4404	13339	24	0.179924	0	-0.0510174	-0.113881	G1	24	2	2	3	5
TACTTCAAGTATGAGT-1_db/db-EVs 3	TACTTCAAGTATGAGT-1	Hippocampus in db/db-EVs	db/db-EVs 3	Mus musculus	Brain hippocampus	db/db-EVs	944	1425	4	0.280702	0	-0.0519629	-0.0399826	G1	24	0	0	1	0
TCAAGCAAGGGTACGT-1_db/db-EVs 3	TCAAGCAAGGGTACGT-1	Hippocampus in db/db-EVs	db/db-EVs 3	Mus musculus	Brain hippocampus	db/db-EVs	1453	2300	5	0.217391	0	0.0761859	-0.0577114	S	24	0	0	1	0
TCACTCGCATTGTAGC-1_db/db-EVs 3	TCACTCGCATTGTAGC-1	Hippocampus in db/db-EVs	db/db-EVs 3	Mus musculus	Brain hippocampus	db/db-EVs	2221	4346	52	1.1965	0	0.0198622	-0.0307389	S	24	0	0	0	2
TCAGCCTGTGGAGGTT-1_db/db-EVs 3	TCAGCCTGTGGAGGTT-1	Hippocampus in db/db-EVs	db/db-EVs 3	Mus musculus	Brain hippocampus	db/db-EVs	4449	12526	195	1.55676	0	-0.0117312	-0.0350113	G1	24	1	1	2	1
TCCACGTAGGTCACTT-1_db/db-EVs 3	TCCACGTAGGTCACTT-1	Hippocampus in db/db-EVs	db/db-EVs 3	Mus musculus	Brain hippocampus	db/db-EVs	2598	4828	54	1.11848	0	-0.00468042	-0.034023	G1	24	1	1	2	1
TCCGAAAAGAGTTCGG-1_db/db-EVs 3	TCCGAAAAGAGTTCGG-1	Hippocampus in db/db-EVs	db/db-EVs 3	Mus musculus	Brain hippocampus	db/db-EVs	1125	1601	3	0.187383	0	-0.0494757	-0.0146704	G1	24	0	0	1	0
TCCGAAAAGCACCAGA-1_db/db-EVs 3	TCCGAAAAGCACCAGA-1	Hippocampus in db/db-EVs	db/db-EVs 3	Mus musculus	Brain hippocampus	db/db-EVs	5470	21252	24	0.112931	0	-0.0850529	-0.112713	G1	24	2	2	3	5
TCCTTCTCAGCTCTGG-1_db/db-EVs 3	TCCTTCTCAGCTCTGG-1	Hippocampus in db/db-EVs	db/db-EVs 3	Mus musculus	Brain hippocampus	db/db-EVs	4546	13805	46	0.333213	0	0.040377	-0.0713161	S	24	1	1	2	1
TCTCTGGTCTCTTCAA-1_db/db-EVs 3	TCTCTGGTCTCTTCAA-1	Hippocampus in db/db-EVs	db/db-EVs 3	Mus musculus	Brain hippocampus	db/db-EVs	6730	27945	99	0.354267	0	-0.0387975	-0.0891201	G1	24	1	1	2	4
TGAGTCATCCTGTAAG-1_db/db-EVs 3	TGAGTCATCCTGTAAG-1	Hippocampus in db/db-EVs	db/db-EVs 3	Mus musculus	Brain hippocampus	db/db-EVs	3743	10171	24	0.235965	0	0.00141124	-0.1228	S	24	2	2	3	5
TGATTTCCATCTGCGG-1_db/db-EVs 3	TGATTTCCATCTGCGG-1	Hippocampus in db/db-EVs	db/db-EVs 3	Mus musculus	Brain hippocampus	db/db-EVs	2127	3678	21	0.570963	0	-0.0598634	-0.0914677	G1	24	0	0	0	2
TTAATCCAGGCTCCCA-1_db/db-EVs 3	TTAATCCAGGCTCCCA-1	Hippocampus in db/db-EVs	db/db-EVs 3	Mus musculus	Brain hippocampus	db/db-EVs	4553	13568	63	0.464328	0	0.0268964	-0.0468759	S	24	0	0	0	6
TTACCGCTCGCTGCGA-1_db/db-EVs 3	TTACCGCTCGCTGCGA-1	Hippocampus in db/db-EVs	db/db-EVs 3	Mus musculus	Brain hippocampus	db/db-EVs	2474	5046	48	0.951249	0	-0.0394856	0.00502392	G2M	24	0	0	0	2
TTGCATTGTTGCTCAA-1_db/db-EVs 3	TTGCATTGTTGCTCAA-1	Hippocampus in db/db-EVs	db/db-EVs 3	Mus musculus	Brain hippocampus	db/db-EVs	4063	10165	39	0.383669	0	-0.0216399	-0.124017	G1	24	2	2	3	5
AATCGACAGGATCACG-1_db/db-Veh1	AATCGACAGGATCACG-1	Hippocampus in db/db-Veh	db/db-Veh1	Mus musculus	Brain hippocampus	db/db-Veh	4901	14500	68	0.468966	0	0.00370608	-0.0609443	S	24	1	1	2	1
AATGCCACAGTAGGAC-1_db/db-Veh1	AATGCCACAGTAGGAC-1	Hippocampus in db/db-Veh	db/db-Veh1	Mus musculus	Brain hippocampus	db/db-Veh	2247	3787	32	0.844996	0	-0.0352073	-0.05701	G1	24	1	1	2	1
AATGGCTTCGTGCAGC-1_db/db-Veh1	AATGGCTTCGTGCAGC-1	Hippocampus in db/db-Veh	db/db-Veh1	Mus musculus	Brain hippocampus	db/db-Veh	1597	2629	12	0.456447	0	0.038153	-0.0790451	S	24	0	0	0	2
ACAACCATCTGCCTGT-1_db/db-Veh1	ACAACCATCTGCCTGT-1	Hippocampus in db/db-Veh	db/db-Veh1	Mus musculus	Brain hippocampus	db/db-Veh	2029	4216	14	0.332068	0	-0.0276115	0.00115646	G2M	24	0	0	1	7
ACATCGAAGTTAACGA-1_db/db-Veh1	ACATCGAAGTTAACGA-1	Hippocampus in db/db-Veh	db/db-Veh1	Mus musculus	Brain hippocampus	db/db-Veh	1378	2282	5	0.219106	0	-0.0486194	-0.10961	G1	24	0	0	1	0
ACCAACATCAGCTGAT-1_db/db-Veh1	ACCAACATCAGCTGAT-1	Hippocampus in db/db-Veh	db/db-Veh1	Mus musculus	Brain hippocampus	db/db-Veh	6004	21391	661	3.09008	0	-0.0932938	-0.126859	G1	24	1	1	2	4
ACTTCGCAGAGATCGC-1_db/db-Veh1	ACTTCGCAGAGATCGC-1	Hippocampus in db/db-Veh	db/db-Veh1	Mus musculus	Brain hippocampus	db/db-Veh	1167	1740	6	0.344828	0	-0.00115706	-0.068836	G1	24	0	0	1	0
AGACACTTCCTCTCGA-1_db/db-Veh1	AGACACTTCCTCTCGA-1	Hippocampus in db/db-Veh	db/db-Veh1	Mus musculus	Brain hippocampus	db/db-Veh	2377	5693	14	0.245916	0	0.0131268	-0.0478245	S	24	0	0	0	2
AGACCCGCACAACCGC-1_db/db-Veh1	AGACCCGCACAACCGC-1	Hippocampus in db/db-Veh	db/db-Veh1	Mus musculus	Brain hippocampus	db/db-Veh	3877	10695	62	0.57971	0	-0.0174769	-0.0625389	G1	24	0	0	0	6
AGATAGAAGGTAGCCA-1_db/db-Veh1	AGATAGAAGGTAGCCA-1	Hippocampus in db/db-Veh	db/db-Veh1	Mus musculus	Brain hippocampus	db/db-Veh	2511	5120	11	0.214844	0	-0.029044	-0.0941403	G1	24	0	0	1	0
AGATCCATCTCCAATT-1_db/db-Veh1	AGATCCATCTCCAATT-1	Hippocampus in db/db-Veh	db/db-Veh1	Mus musculus	Brain hippocampus	db/db-Veh	6227	24228	307	1.26713	0	-0.0253217	-0.115911	G1	24	2	2	3	5
AGCGTCGTCTCCGTGT-1_db/db-Veh1	AGCGTCGTCTCCGTGT-1	Hippocampus in db/db-Veh	db/db-Veh1	Mus musculus	Brain hippocampus	db/db-Veh	476	574	4	0.696864	0	0.0330384	0.0264082	S	24	1	1	2	1
AGGATAAAGGCTCCCA-1_db/db-Veh1	AGGATAAAGGCTCCCA-1	Hippocampus in db/db-Veh	db/db-Veh1	Mus musculus	Brain hippocampus	db/db-Veh	1325	1924	13	0.675676	0	-0.010066	-0.0659333	G1	24	0	0	1	0
AGTGCCGGTATACCCA-1_db/db-Veh1	AGTGCCGGTATACCCA-1	Hippocampus in db/db-Veh	db/db-Veh1	Mus musculus	Brain hippocampus	db/db-Veh	2285	4575	25	0.546448	0	0.0150986	-0.0161356	S	24	0	0	0	2
AGTTCCCAGCGCTGCT-1_db/db-Veh1	AGTTCCCAGCGCTGCT-1	Hippocampus in db/db-Veh	db/db-Veh1	Mus musculus	Brain hippocampus	db/db-Veh	1040	1737	66	3.79965	0	-0.0374014	0.0060208	G2M	24	0	0	1	0
ATCGCCTGTATCCCAA-1_db/db-Veh1	ATCGCCTGTATCCCAA-1	Hippocampus in db/db-Veh	db/db-Veh1	Mus musculus	Brain hippocampus	db/db-Veh	2932	6292	17	0.270184	0	0.0686348	-0.092343	S	24	1	1	2	1
ATCGGCGCATCGTGGC-1_db/db-Veh1	ATCGGCGCATCGTGGC-1	Hippocampus in db/db-Veh	db/db-Veh1	Mus musculus	Brain hippocampus	db/db-Veh	2999	5726	63	1.10024	0	-0.0448616	-0.000400547	G1	24	1	1	2	1
ATGAGGGAGTTGTACC-1_db/db-Veh1	ATGAGGGAGTTGTACC-1	Hippocampus in db/db-Veh	db/db-Veh1	Mus musculus	Brain hippocampus	db/db-Veh	879	1236	12	0.970874	0	-0.0504101	-0.0408197	G1	24	0	0	1	0
ATGGATCAGCTCAGAG-1_db/db-Veh1	ATGGATCAGCTCAGAG-1	Hippocampus in db/db-Veh	db/db-Veh1	Mus musculus	Brain hippocampus	db/db-Veh	577	810	3	0.37037	0	-0.0380436	-0.0114554	G1	24	0	0	1	0
ATTCCTACATTAGGAA-1_db/db-Veh1	ATTCCTACATTAGGAA-1	Hippocampus in db/db-Veh	db/db-Veh1	Mus musculus	Brain hippocampus	db/db-Veh	1308	2002	43	2.14785	0	-0.0235596	0.00320241	G2M	24	0	0	1	0
ATTTCACGTGTGGACA-1_db/db-Veh1	ATTTCACGTGTGGACA-1	Hippocampus in db/db-Veh	db/db-Veh1	Mus musculus	Brain hippocampus	db/db-Veh	1374	2239	77	3.43904	0	0.00443249	-0.0313964	S	24	0	0	1	0
CAAGCTAAGATGAACT-1_db/db-Veh1	CAAGCTAAGATGAACT-1	Hippocampus in db/db-Veh	db/db-Veh1	Mus musculus	Brain hippocampus	db/db-Veh	2968	7284	85	1.16694	0	-0.0362138	-0.0556712	G1	24	0	0	0	6
CACGTGGCACAACATC-1_db/db-Veh1	CACGTGGCACAACATC-1	Hippocampus in db/db-Veh	db/db-Veh1	Mus musculus	Brain hippocampus	db/db-Veh	2686	6354	16	0.25181	0	-0.0213771	-0.0478667	G1	24	0	0	0	2
CAGATACGTACCGGAA-1_db/db-Veh1	CAGATACGTACCGGAA-1	Hippocampus in db/db-Veh	db/db-Veh1	Mus musculus	Brain hippocampus	db/db-Veh	1819	3228	33	1.0223	0	-0.0456748	0.002499	G2M	24	0	0	1	0
CAGATACTCGTTAGAC-1_db/db-Veh1	CAGATACTCGTTAGAC-1	Hippocampus in db/db-Veh	db/db-Veh1	Mus musculus	Brain hippocampus	db/db-Veh	3822	11470	20	0.174368	0	-0.07438	-0.107708	G1	24	2	2	3	5
CAGCAATTCGCTCATC-1_db/db-Veh1	CAGCAATTCGCTCATC-1	Hippocampus in db/db-Veh	db/db-Veh1	Mus musculus	Brain hippocampus	db/db-Veh	1875	3587	51	1.4218	0	-0.036667	-0.0123925	G1	24	0	0	1	0
CATTCATCAACCACAT-1_db/db-Veh1	CATTCATCAACCACAT-1	Hippocampus in db/db-Veh	db/db-Veh1	Mus musculus	Brain hippocampus	db/db-Veh	4893	14281	196	1.37245	0	-0.0360116	-0.053178	G1	24	1	1	2	1
CCACGAGGTGCCTAAT-1_db/db-Veh1	CCACGAGGTGCCTAAT-1	Hippocampus in db/db-Veh	db/db-Veh1	Mus musculus	Brain hippocampus	db/db-Veh	7111	34219	77	0.225021	0	-0.0388609	-0.146397	G1	24	2	2	3	5
CGTAGTAGTGATTGGG-1_db/db-Veh1	CGTAGTAGTGATTGGG-1	Hippocampus in db/db-Veh	db/db-Veh1	Mus musculus	Brain hippocampus	db/db-Veh	1452	2252	9	0.399645	0	0.00813076	-0.0145528	S	24	0	0	1	7
CGTCAAACAACACGTT-1_db/db-Veh1	CGTCAAACAACACGTT-1	Hippocampus in db/db-Veh	db/db-Veh1	Mus musculus	Brain hippocampus	db/db-Veh	3656	9880	72	0.728745	0	-0.00663792	-0.0918169	G1	24	0	0	0	6
CTACATTGTCACGACC-1_db/db-Veh1	CTACATTGTCACGACC-1	Hippocampus in db/db-Veh	db/db-Veh1	Mus musculus	Brain hippocampus	db/db-Veh	3936	10891	23	0.211184	0	-0.0811239	-0.0742595	G1	24	2	2	3	5
CTACCTGCATTGACTG-1_db/db-Veh1	CTACCTGCATTGACTG-1	Hippocampus in db/db-Veh	db/db-Veh1	Mus musculus	Brain hippocampus	db/db-Veh	2973	6170	13	0.210697	0	-0.0180284	-0.111002	G1	24	1	1	2	4
CTCCTCCGTCAAACGG-1_db/db-Veh1	CTCCTCCGTCAAACGG-1	Hippocampus in db/db-Veh	db/db-Veh1	Mus musculus	Brain hippocampus	db/db-Veh	1196	1930	11	0.569948	0	0.0472543	-0.124261	S	24	0	0	1	0
CTGTCGTTCACTGGGC-1_db/db-Veh1	CTGTCGTTCACTGGGC-1	Hippocampus in db/db-Veh	db/db-Veh1	Mus musculus	Brain hippocampus	db/db-Veh	872	1337	4	0.299177	0	-0.0453334	-0.0606473	G1	24	0	0	1	0
CTGTGGGTCCAAGCCG-1_db/db-Veh1	CTGTGGGTCCAAGCCG-1	Hippocampus in db/db-Veh	db/db-Veh1	Mus musculus	Brain hippocampus	db/db-Veh	5634	20380	46	0.225711	0	-0.0449986	-0.0994563	G1	24	2	2	3	5
CTTCAATTCTCAATCT-1_db/db-Veh1	CTTCAATTCTCAATCT-1	Hippocampus in db/db-Veh	db/db-Veh1	Mus musculus	Brain hippocampus	db/db-Veh	1537	2892	5	0.172891	0	-0.0316975	-0.057172	G1	24	0	0	1	0
CTTCTAAAGAAGGATG-1_db/db-Veh1	CTTCTAAAGAAGGATG-1	Hippocampus in db/db-Veh	db/db-Veh1	Mus musculus	Brain hippocampus	db/db-Veh	1761	3209	6	0.186974	0	0.0322979	-0.0336371	S	24	0	0	1	7
GAATCACAGGGAGAAT-1_db/db-Veh1	GAATCACAGGGAGAAT-1	Hippocampus in db/db-Veh	db/db-Veh1	Mus musculus	Brain hippocampus	db/db-Veh	1393	2206	15	0.679964	0	0.00530748	-0.0439698	S	24	0	0	1	0
GAATCGTGTGAAGCGT-1_db/db-Veh1	GAATCGTGTGAAGCGT-1	Hippocampus in db/db-Veh	db/db-Veh1	Mus musculus	Brain hippocampus	db/db-Veh	1321	2012	9	0.447316	0	-0.0408073	-0.032173	G1	24	0	0	0	2
GACTATGCAGGTCCGT-1_db/db-Veh1	GACTATGCAGGTCCGT-1	Hippocampus in db/db-Veh	db/db-Veh1	Mus musculus	Brain hippocampus	db/db-Veh	1904	3604	14	0.388457	0	-0.0614108	-0.0833409	G1	24	0	0	1	0
GATTGGTTCATCTATC-1_db/db-Veh1	GATTGGTTCATCTATC-1	Hippocampus in db/db-Veh	db/db-Veh1	Mus musculus	Brain hippocampus	db/db-Veh	1687	3320	4	0.120482	0	-0.00329056	-0.0550841	G1	24	0	0	1	0
GCGATCGAGTTCAACC-1_db/db-Veh1	GCGATCGAGTTCAACC-1	Hippocampus in db/db-Veh	db/db-Veh1	Mus musculus	Brain hippocampus	db/db-Veh	1195	1881	9	0.478469	0	-0.0571282	-0.0808958	G1	24	0	0	1	0
GCTACAAGTAGTGCGA-1_db/db-Veh1	GCTACAAGTAGTGCGA-1	Hippocampus in db/db-Veh	db/db-Veh1	Mus musculus	Brain hippocampus	db/db-Veh	1186	1749	7	0.400229	0	-0.0497155	0.00340591	G2M	24	0	0	1	0
GCTTCACGTAGCGAGT-1_db/db-Veh1	GCTTCACGTAGCGAGT-1	Hippocampus in db/db-Veh	db/db-Veh1	Mus musculus	Brain hippocampus	db/db-Veh	6840	25777	339	1.31513	0	-0.00874814	-0.0668912	G1	24	1	1	2	1
GGGCGTTCAGAGTTGG-1_db/db-Veh1	GGGCGTTCAGAGTTGG-1	Hippocampus in db/db-Veh	db/db-Veh1	Mus musculus	Brain hippocampus	db/db-Veh	1754	3225	24	0.744186	0	-0.0306125	-0.101069	G1	24	1	1	2	4
GGGTGTCTCGGATAAA-1_db/db-Veh1	GGGTGTCTCGGATAAA-1	Hippocampus in db/db-Veh	db/db-Veh1	Mus musculus	Brain hippocampus	db/db-Veh	1280	1953	12	0.614439	0	-0.0482769	-0.0874909	G1	24	0	0	1	0
GGTGAAGCATGACGTT-1_db/db-Veh1	GGTGAAGCATGACGTT-1	Hippocampus in db/db-Veh	db/db-Veh1	Mus musculus	Brain hippocampus	db/db-Veh	2405	4584	25	0.545375	0	-0.0289875	-0.0992552	G1	24	0	0	0	2
GGTTCTCTCTGGTGCG-1_db/db-Veh1	GGTTCTCTCTGGTGCG-1	Hippocampus in db/db-Veh	db/db-Veh1	Mus musculus	Brain hippocampus	db/db-Veh	3458	8050	64	0.795031	0	-0.0143544	-0.022661	G1	24	1	1	2	1
GGTTGTACATGCGGTC-1_db/db-Veh1	GGTTGTACATGCGGTC-1	Hippocampus in db/db-Veh	db/db-Veh1	Mus musculus	Brain hippocampus	db/db-Veh	2035	3739	16	0.427922	0	-0.0231182	-0.0518599	G1	24	0	0	0	2
GTATTTCTCGGCAGTC-1_db/db-Veh1	GTATTTCTCGGCAGTC-1	Hippocampus in db/db-Veh	db/db-Veh1	Mus musculus	Brain hippocampus	db/db-Veh	1413	2344	12	0.511945	0	-0.0561387	-0.0176489	G1	24	0	0	1	0
GTGAGGATCCATACTT-1_db/db-Veh1	GTGAGGATCCATACTT-1	Hippocampus in db/db-Veh	db/db-Veh1	Mus musculus	Brain hippocampus	db/db-Veh	1437	2314	4	0.172861	0	-0.00813101	-0.0779052	G1	24	0	0	1	0
GTGCTTCAGAAGGATG-1_db/db-Veh1	GTGCTTCAGAAGGATG-1	Hippocampus in db/db-Veh	db/db-Veh1	Mus musculus	Brain hippocampus	db/db-Veh	2821	5974	40	0.669568	0	-0.0202003	-0.10579	G1	24	0	0	1	0
GTGCTTCTCCATAAGC-1_db/db-Veh1	GTGCTTCTCCATAAGC-1	Hippocampus in db/db-Veh	db/db-Veh1	Mus musculus	Brain hippocampus	db/db-Veh	2254	3780	36	0.952381	0	0.0176522	-0.0166827	S	24	1	1	2	1
GTGGGAAAGCCTCTTC-1_db/db-Veh1	GTGGGAAAGCCTCTTC-1	Hippocampus in db/db-Veh	db/db-Veh1	Mus musculus	Brain hippocampus	db/db-Veh	3225	7074	52	0.735086	0	0.012751	-0.13448	S	24	0	0	0	6
GTTACGAGTGACCTGC-1_db/db-Veh1	GTTACGAGTGACCTGC-1	Hippocampus in db/db-Veh	db/db-Veh1	Mus musculus	Brain hippocampus	db/db-Veh	1471	2514	7	0.278441	0	-0.015135	-0.0744272	G1	24	0	0	1	0
GTTGTCCCACATATCG-1_db/db-Veh1	GTTGTCCCACATATCG-1	Hippocampus in db/db-Veh	db/db-Veh1	Mus musculus	Brain hippocampus	db/db-Veh	4296	11326	42	0.370828	0	-0.0243822	-0.0134105	G1	24	1	1	2	1
TAATTCCCACAGTATC-1_db/db-Veh1	TAATTCCCACAGTATC-1	Hippocampus in db/db-Veh	db/db-Veh1	Mus musculus	Brain hippocampus	db/db-Veh	2027	3589	23	0.640847	0	0.0235733	-0.0792031	S	24	0	0	0	2
TACACCCGTGCGGCTT-1_db/db-Veh1	TACACCCGTGCGGCTT-1	Hippocampus in db/db-Veh	db/db-Veh1	Mus musculus	Brain hippocampus	db/db-Veh	1766	3092	24	0.776197	0	0.0247418	-0.0712285	S	24	0	0	1	0
TACATTCAGATAGCAT-1_db/db-Veh1	TACATTCAGATAGCAT-1	Hippocampus in db/db-Veh	db/db-Veh1	Mus musculus	Brain hippocampus	db/db-Veh	2141	3941	7	0.17762	0	0.035329	-0.0235059	S	24	0	0	0	2
TACCTCGCACAAGTTC-1_db/db-Veh1	TACCTCGCACAAGTTC-1	Hippocampus in db/db-Veh	db/db-Veh1	Mus musculus	Brain hippocampus	db/db-Veh	4743	13903	150	1.0789	0	-0.0156524	-0.0791726	G1	24	1	1	2	4
TACCTCGTCGCTAGCG-1_db/db-Veh1	TACCTCGTCGCTAGCG-1	Hippocampus in db/db-Veh	db/db-Veh1	Mus musculus	Brain hippocampus	db/db-Veh	3683	8963	17	0.189669	0	-0.0223309	-0.0634791	G1	24	0	0	2	4
TATCTTGAGATTGCGG-1_db/db-Veh1	TATCTTGAGATTGCGG-1	Hippocampus in db/db-Veh	db/db-Veh1	Mus musculus	Brain hippocampus	db/db-Veh	1049	1469	14	0.953029	0	0.0556422	-0.037149	S	24	0	0	1	0
TATTCCAAGCCTGACC-1_db/db-Veh1	TATTCCAAGCCTGACC-1	Hippocampus in db/db-Veh	db/db-Veh1	Mus musculus	Brain hippocampus	db/db-Veh	1910	3300	64	1.93939	0	0.0102325	-0.0538318	S	24	0	0	1	0
TATTTCGAGGATATAC-1_db/db-Veh1	TATTTCGAGGATATAC-1	Hippocampus in db/db-Veh	db/db-Veh1	Mus musculus	Brain hippocampus	db/db-Veh	1611	2921	47	1.60904	0	-0.0547674	-0.0450671	G1	24	0	0	0	2
TCAGGGCTCAGCTTCC-1_db/db-Veh1	TCAGGGCTCAGCTTCC-1	Hippocampus in db/db-Veh	db/db-Veh1	Mus musculus	Brain hippocampus	db/db-Veh	4142	12268	65	0.529834	0	-0.0169215	-0.0286345	G1	24	0	0	0	6
TCATTCATCTCACGAA-1_db/db-Veh1	TCATTCATCTCACGAA-1	Hippocampus in db/db-Veh	db/db-Veh1	Mus musculus	Brain hippocampus	db/db-Veh	1174	1823	4	0.219419	0	0.0536	0.0226887	S	24	0	0	1	0
TCCACGTCATGCCGGT-1_db/db-Veh1	TCCACGTCATGCCGGT-1	Hippocampus in db/db-Veh	db/db-Veh1	Mus musculus	Brain hippocampus	db/db-Veh	642	975	4	0.410256	0	0.0904492	-0.0485277	S	24	0	0	1	0
TCCTAATCAGTGTGGA-1_db/db-Veh1	TCCTAATCAGTGTGGA-1	Hippocampus in db/db-Veh	db/db-Veh1	Mus musculus	Brain hippocampus	db/db-Veh	2516	5282	22	0.416509	0	-0.0195953	-0.0237298	G1	24	0	0	0	2
TCCTGCATCCTAGCTC-1_db/db-Veh1	TCCTGCATCCTAGCTC-1	Hippocampus in db/db-Veh	db/db-Veh1	Mus musculus	Brain hippocampus	db/db-Veh	1678	3404	8	0.235018	0	-0.0590599	-0.0765601	G1	24	0	0	1	0
TCGTGGGTCCTTTGAT-1_db/db-Veh1	TCGTGGGTCCTTTGAT-1	Hippocampus in db/db-Veh	db/db-Veh1	Mus musculus	Brain hippocampus	db/db-Veh	2658	5271	46	0.8727	0	-0.0486729	-0.0920771	G1	24	0	0	0	6
TGAACGTTCGGCATCG-1_db/db-Veh1	TGAACGTTCGGCATCG-1	Hippocampus in db/db-Veh	db/db-Veh1	Mus musculus	Brain hippocampus	db/db-Veh	1895	3557	10	0.281136	0	0.0163472	-0.0771169	S	24	0	0	0	2
TGACCCTGTTCTCTAT-1_db/db-Veh1	TGACCCTGTTCTCTAT-1	Hippocampus in db/db-Veh	db/db-Veh1	Mus musculus	Brain hippocampus	db/db-Veh	1721	3042	17	0.558843	0	-0.0129175	0.0121541	G2M	24	0	0	1	0
TGATCAGCACCTAAAC-1_db/db-Veh1	TGATCAGCACCTAAAC-1	Hippocampus in db/db-Veh	db/db-Veh1	Mus musculus	Brain hippocampus	db/db-Veh	4604	12183	41	0.336535	0	-0.0709723	-0.0801284	G1	24	0	0	1	0
TGGAACTTCTATGCCC-1_db/db-Veh1	TGGAACTTCTATGCCC-1	Hippocampus in db/db-Veh	db/db-Veh1	Mus musculus	Brain hippocampus	db/db-Veh	1631	2748	7	0.254731	0	-0.0566109	-0.0758834	G1	24	0	0	0	2
TGGGCTGTCTTTCTAG-1_db/db-Veh1	TGGGCTGTCTTTCTAG-1	Hippocampus in db/db-Veh	db/db-Veh1	Mus musculus	Brain hippocampus	db/db-Veh	4699	15024	113	0.75213	0	0.0239105	-0.0682864	S	24	1	1	2	1
TGTCCCAAGCATGCGA-1_db/db-Veh1	TGTCCCAAGCATGCGA-1	Hippocampus in db/db-Veh	db/db-Veh1	Mus musculus	Brain hippocampus	db/db-Veh	1921	3100	14	0.451613	0	-0.0287525	-0.00477758	G1	24	1	1	2	1
TTACGCCAGCTCAGAG-1_db/db-Veh1	TTACGCCAGCTCAGAG-1	Hippocampus in db/db-Veh	db/db-Veh1	Mus musculus	Brain hippocampus	db/db-Veh	1849	3348	55	1.64277	0	0.0282983	-0.0433161	S	24	0	0	1	0
TTACGTTGTCGCTGCA-1_db/db-Veh1	TTACGTTGTCGCTGCA-1	Hippocampus in db/db-Veh	db/db-Veh1	Mus musculus	Brain hippocampus	db/db-Veh	3255	7502	39	0.519861	0	0.0256425	-0.0639499	S	24	1	1	2	1
TTAGGCAAGTTCGCAT-1_db/db-Veh1	TTAGGCAAGTTCGCAT-1	Hippocampus in db/db-Veh	db/db-Veh1	Mus musculus	Brain hippocampus	db/db-Veh	1463	2442	10	0.4095	0	0.0830468	-0.0725378	S	24	0	0	1	0
TTAGTCTGTGACACAG-1_db/db-Veh1	TTAGTCTGTGACACAG-1	Hippocampus in db/db-Veh	db/db-Veh1	Mus musculus	Brain hippocampus	db/db-Veh	683	990	16	1.61616	0	-0.0463598	-0.0679194	G1	24	0	0	1	0
TTCCGGTTCGTCCTTG-1_db/db-Veh1	TTCCGGTTCGTCCTTG-1	Hippocampus in db/db-Veh	db/db-Veh1	Mus musculus	Brain hippocampus	db/db-Veh	5522	18205	100	0.5493	0	0.0033338	-0.0614344	S	24	1	1	2	1
TTCTAACCAACGACAG-1_db/db-Veh1	TTCTAACCAACGACAG-1	Hippocampus in db/db-Veh	db/db-Veh1	Mus musculus	Brain hippocampus	db/db-Veh	4165	11910	73	0.61293	0	-0.0153809	-0.0477283	G1	24	1	1	2	1
TTGGATGAGCGTTCCG-1_db/db-Veh1	TTGGATGAGCGTTCCG-1	Hippocampus in db/db-Veh	db/db-Veh1	Mus musculus	Brain hippocampus	db/db-Veh	1833	2714	38	1.40015	0	-0.0297275	-0.0544538	G1	24	1	1	2	1
TTGGGCGAGAGTTCGG-1_db/db-Veh1	TTGGGCGAGAGTTCGG-1	Hippocampus in db/db-Veh	db/db-Veh1	Mus musculus	Brain hippocampus	db/db-Veh	1575	2653	10	0.376932	0	-0.0407753	-0.0427547	G1	24	0	0	1	0
AAAGTCCTCGTCCTCA-1_db/db-Veh2	AAAGTCCTCGTCCTCA-1	Hippocampus in db/db-Veh	db/db-Veh2	Mus musculus	Brain hippocampus	db/db-Veh	1877	3044	13	0.42707	0	-0.0251936	-0.056809	G1	24	0	0	1	0
AACGGGATCCTTCACG-1_db/db-Veh2	AACGGGATCCTTCACG-1	Hippocampus in db/db-Veh	db/db-Veh2	Mus musculus	Brain hippocampus	db/db-Veh	759	1083	5	0.461681	0	-0.0265575	-0.0114226	G1	24	0	0	1	0
ACCATTTCACGTAGAG-1_db/db-Veh2	ACCATTTCACGTAGAG-1	Hippocampus in db/db-Veh	db/db-Veh2	Mus musculus	Brain hippocampus	db/db-Veh	1942	3667	18	0.490864	0	-0.0270601	-0.10268	G1	24	0	0	0	2
ACGTAACGTCAACCTA-1_db/db-Veh2	ACGTAACGTCAACCTA-1	Hippocampus in db/db-Veh	db/db-Veh2	Mus musculus	Brain hippocampus	db/db-Veh	4320	12045	60	0.498132	0	0.0251437	-0.0523261	S	24	0	0	0	6
ACTGTCCAGCGCGTTC-1_db/db-Veh2	ACTGTCCAGCGCGTTC-1	Hippocampus in db/db-Veh	db/db-Veh2	Mus musculus	Brain hippocampus	db/db-Veh	5037	16286	34	0.208768	0	-0.00990942	-0.104825	G1	24	2	2	3	5
AGACTCAGTTTCGCTC-1_db/db-Veh2	AGACTCAGTTTCGCTC-1	Hippocampus in db/db-Veh	db/db-Veh2	Mus musculus	Brain hippocampus	db/db-Veh	1219	1817	6	0.330215	0	-0.0529252	-0.08255	G1	24	0	0	1	0
AGGAATAGTAGGTTTC-1_db/db-Veh2	AGGAATAGTAGGTTTC-1	Hippocampus in db/db-Veh	db/db-Veh2	Mus musculus	Brain hippocampus	db/db-Veh	1201	1688	23	1.36256	0	-0.0378796	-0.095342	G1	24	0	0	1	0
AGGGCTCCAGAGTGTG-1_db/db-Veh2	AGGGCTCCAGAGTGTG-1	Hippocampus in db/db-Veh	db/db-Veh2	Mus musculus	Brain hippocampus	db/db-Veh	3781	7781	53	0.681146	0	-0.0171892	-0.0651366	G1	24	1	1	2	1
AGTCAACTCTCCAAGA-1_db/db-Veh2	AGTCAACTCTCCAAGA-1	Hippocampus in db/db-Veh	db/db-Veh2	Mus musculus	Brain hippocampus	db/db-Veh	4373	11251	65	0.577726	0	-0.0179157	-0.0393792	G1	24	1	1	2	1
AGTCATGGTGTATTGC-1_db/db-Veh2	AGTCATGGTGTATTGC-1	Hippocampus in db/db-Veh	db/db-Veh2	Mus musculus	Brain hippocampus	db/db-Veh	4288	10104	58	0.57403	0	-0.0661767	-0.100992	G1	24	0	0	1	0
AGTGTTGAGAGATGCC-1_db/db-Veh2	AGTGTTGAGAGATGCC-1	Hippocampus in db/db-Veh	db/db-Veh2	Mus musculus	Brain hippocampus	db/db-Veh	1405	2048	15	0.732422	0	-0.00500347	-0.078326	G1	24	0	0	1	0
ATCATTCCAGATTAAG-1_db/db-Veh2	ATCATTCCAGATTAAG-1	Hippocampus in db/db-Veh	db/db-Veh2	Mus musculus	Brain hippocampus	db/db-Veh	4083	10096	75	0.742869	0	-0.0505763	-0.08173	G1	24	1	1	2	1
ATCCGTCGTAAGACCG-1_db/db-Veh2	ATCCGTCGTAAGACCG-1	Hippocampus in db/db-Veh	db/db-Veh2	Mus musculus	Brain hippocampus	db/db-Veh	1902	3042	45	1.47929	0	0.067473	-0.0440009	S	24	0	0	0	2
ATCGCCTCACCACTGG-1_db/db-Veh2	ATCGCCTCACCACTGG-1	Hippocampus in db/db-Veh	db/db-Veh2	Mus musculus	Brain hippocampus	db/db-Veh	1583	2690	2	0.0743494	0	-0.042386	-0.050448	G1	24	0	0	1	0
ATCGGATCACAAATAG-1_db/db-Veh2	ATCGGATCACAAATAG-1	Hippocampus in db/db-Veh	db/db-Veh2	Mus musculus	Brain hippocampus	db/db-Veh	1603	2601	78	2.99885	0	-0.0411845	-0.0582463	G1	24	0	0	1	0
ATCTTCACAGCGGTTC-1_db/db-Veh2	ATCTTCACAGCGGTTC-1	Hippocampus in db/db-Veh	db/db-Veh2	Mus musculus	Brain hippocampus	db/db-Veh	5338	18033	66	0.365996	0	-0.0510556	-0.0712014	G1	24	2	2	3	5
ATGGGTTGTAGAATGT-1_db/db-Veh2	ATGGGTTGTAGAATGT-1	Hippocampus in db/db-Veh	db/db-Veh2	Mus musculus	Brain hippocampus	db/db-Veh	3589	9952	9	0.0904341	0	-0.00786753	-0.0954196	G1	24	2	2	3	5
ATTCCATAGTAATACG-1_db/db-Veh2	ATTCCATAGTAATACG-1	Hippocampus in db/db-Veh	db/db-Veh2	Mus musculus	Brain hippocampus	db/db-Veh	1151	1793	5	0.278862	0	-0.0470935	-0.0181765	G1	24	0	0	1	0
CAAGACTGTACCGGCT-1_db/db-Veh2	CAAGACTGTACCGGCT-1	Hippocampus in db/db-Veh	db/db-Veh2	Mus musculus	Brain hippocampus	db/db-Veh	2045	3543	17	0.479819	0	0.0123925	-0.0292736	S	24	0	0	0	2
CATACCCAGCAGGGAG-1_db/db-Veh2	CATACCCAGCAGGGAG-1	Hippocampus in db/db-Veh	db/db-Veh2	Mus musculus	Brain hippocampus	db/db-Veh	2789	4984	122	2.44783	0	-0.0349118	-0.0597591	G1	24	1	1	2	1
CATGGTAGTAGGTGCA-1_db/db-Veh2	CATGGTAGTAGGTGCA-1	Hippocampus in db/db-Veh	db/db-Veh2	Mus musculus	Brain hippocampus	db/db-Veh	2112	3634	25	0.687947	0	0.0513924	-0.0523984	S	24	0	0	0	2
CCACCATCACCAGCGT-1_db/db-Veh2	CCACCATCACCAGCGT-1	Hippocampus in db/db-Veh	db/db-Veh2	Mus musculus	Brain hippocampus	db/db-Veh	1266	2082	47	2.25744	0	-0.0650744	-0.00172584	G1	24	0	0	1	0
CCTAACCCACTTGGGC-1_db/db-Veh2	CCTAACCCACTTGGGC-1	Hippocampus in db/db-Veh	db/db-Veh2	Mus musculus	Brain hippocampus	db/db-Veh	3215	6331	34	0.53704	0	-0.0233765	0.0210103	G2M	24	1	1	2	1
CCTCAACGTCCGAAAG-1_db/db-Veh2	CCTCAACGTCCGAAAG-1	Hippocampus in db/db-Veh	db/db-Veh2	Mus musculus	Brain hippocampus	db/db-Veh	2259	4126	48	1.16335	0	0.00408077	-0.0519216	S	24	0	0	0	2
CCTCTAGGTGGTTCTA-1_db/db-Veh2	CCTCTAGGTGGTTCTA-1	Hippocampus in db/db-Veh	db/db-Veh2	Mus musculus	Brain hippocampus	db/db-Veh	1217	1940	5	0.257732	0	0.0514657	-0.0461434	S	24	0	0	1	0
CGATCGGGTCGTCTCT-1_db/db-Veh2	CGATCGGGTCGTCTCT-1	Hippocampus in db/db-Veh	db/db-Veh2	Mus musculus	Brain hippocampus	db/db-Veh	2323	3812	36	0.944386	0	-0.0809359	-0.067768	G1	24	1	1	2	1
CGCCAGACAATATCCG-1_db/db-Veh2	CGCCAGACAATATCCG-1	Hippocampus in db/db-Veh	db/db-Veh2	Mus musculus	Brain hippocampus	db/db-Veh	1834	3556	11	0.309336	0	0.0241168	-0.0459487	S	24	0	0	1	0
CTAACCCCAGATGCGA-1_db/db-Veh2	CTAACCCCAGATGCGA-1	Hippocampus in db/db-Veh	db/db-Veh2	Mus musculus	Brain hippocampus	db/db-Veh	1756	2635	5	0.189753	0	-0.0897994	-0.051225	G1	24	1	1	2	1
CTAAGTGAGCAATAGT-1_db/db-Veh2	CTAAGTGAGCAATAGT-1	Hippocampus in db/db-Veh	db/db-Veh2	Mus musculus	Brain hippocampus	db/db-Veh	4642	11516	136	1.18097	0	-0.0597753	-0.0892808	G1	24	1	1	2	4
CTAGGTATCAGACCCG-1_db/db-Veh2	CTAGGTATCAGACCCG-1	Hippocampus in db/db-Veh	db/db-Veh2	Mus musculus	Brain hippocampus	db/db-Veh	1632	2676	22	0.822123	0	-0.00266111	-0.0474686	G1	24	0	0	1	0
CTCCCAAAGACGCATG-1_db/db-Veh2	CTCCCAAAGACGCATG-1	Hippocampus in db/db-Veh	db/db-Veh2	Mus musculus	Brain hippocampus	db/db-Veh	2885	5264	102	1.93769	0	0.00697889	-0.0514184	S	24	1	1	2	1
CTTCCGAAGTGATAAC-1_db/db-Veh2	CTTCCGAAGTGATAAC-1	Hippocampus in db/db-Veh	db/db-Veh2	Mus musculus	Brain hippocampus	db/db-Veh	4104	11386	46	0.404005	0	-0.104251	-0.101693	G1	24	2	2	3	5
GAGACCCCACTAGAGG-1_db/db-Veh2	GAGACCCCACTAGAGG-1	Hippocampus in db/db-Veh	db/db-Veh2	Mus musculus	Brain hippocampus	db/db-Veh	2494	4567	45	0.985329	0	0.0183427	-0.0046439	S	24	0	0	0	2
GCACTAAAGCGAGTCA-1_db/db-Veh2	GCACTAAAGCGAGTCA-1	Hippocampus in db/db-Veh	db/db-Veh2	Mus musculus	Brain hippocampus	db/db-Veh	7810	35528	77	0.21673	0	-0.0599571	-0.13246	G1	24	2	2	3	5
GCTGAATTCTGATTCT-1_db/db-Veh2	GCTGAATTCTGATTCT-1	Hippocampus in db/db-Veh	db/db-Veh2	Mus musculus	Brain hippocampus	db/db-Veh	4262	10938	124	1.13366	0	-0.0275298	-0.0677653	G1	24	1	1	2	1
GCTTTCGAGTCGGGAT-1_db/db-Veh2	GCTTTCGAGTCGGGAT-1	Hippocampus in db/db-Veh	db/db-Veh2	Mus musculus	Brain hippocampus	db/db-Veh	1836	2931	28	0.955305	0	-0.00589532	-0.0563177	G1	24	0	0	0	2
GGAATCTGTGTTAACC-1_db/db-Veh2	GGAATCTGTGTTAACC-1	Hippocampus in db/db-Veh	db/db-Veh2	Mus musculus	Brain hippocampus	db/db-Veh	1410	2192	4	0.182482	0	0.0341635	-0.0251024	S	24	0	0	1	0
GGCGTCAGTATGTCAC-1_db/db-Veh2	GGCGTCAGTATGTCAC-1	Hippocampus in db/db-Veh	db/db-Veh2	Mus musculus	Brain hippocampus	db/db-Veh	3492	8827	26	0.294551	0	-0.0537591	-0.110459	G1	24	2	2	3	5
GGGACAAGTACGTGAG-1_db/db-Veh2	GGGACAAGTACGTGAG-1	Hippocampus in db/db-Veh	db/db-Veh2	Mus musculus	Brain hippocampus	db/db-Veh	2089	3457	57	1.64883	0	-0.0276201	-0.0142625	G1	24	0	0	0	2
GTCCCATAGAAGTCCG-1_db/db-Veh2	GTCCCATAGAAGTCCG-1	Hippocampus in db/db-Veh	db/db-Veh2	Mus musculus	Brain hippocampus	db/db-Veh	3869	8760	87	0.993151	0	-0.0217907	-0.0661012	G1	24	1	1	2	1
GTGTCCTGTCGTTATG-1_db/db-Veh2	GTGTCCTGTCGTTATG-1	Hippocampus in db/db-Veh	db/db-Veh2	Mus musculus	Brain hippocampus	db/db-Veh	2364	3963	75	1.89251	0	-0.00372476	-0.0821578	G1	24	1	1	2	1
GTTAGTGAGGTAGACC-1_db/db-Veh2	GTTAGTGAGGTAGACC-1	Hippocampus in db/db-Veh	db/db-Veh2	Mus musculus	Brain hippocampus	db/db-Veh	2458	4170	32	0.767386	0	0.0115693	-0.0331195	S	24	1	1	2	1
GTTGCTCAGAAACTGT-1_db/db-Veh2	GTTGCTCAGAAACTGT-1	Hippocampus in db/db-Veh	db/db-Veh2	Mus musculus	Brain hippocampus	db/db-Veh	4813	14876	35	0.235278	0	-0.0564006	-0.121336	G1	24	2	2	3	5
TACCCACTCAGTAGGG-1_db/db-Veh2	TACCCACTCAGTAGGG-1	Hippocampus in db/db-Veh	db/db-Veh2	Mus musculus	Brain hippocampus	db/db-Veh	5967	26224	26	0.0991458	0	-0.0388742	-0.109955	G1	24	2	2	3	5
TACTTACAGGCGAACT-1_db/db-Veh2	TACTTACAGGCGAACT-1	Hippocampus in db/db-Veh	db/db-Veh2	Mus musculus	Brain hippocampus	db/db-Veh	4259	10974	40	0.364498	0	-0.0227224	-0.0587345	G1	24	1	1	2	1
TATACCTAGATTAGAC-1_db/db-Veh2	TATACCTAGATTAGAC-1	Hippocampus in db/db-Veh	db/db-Veh2	Mus musculus	Brain hippocampus	db/db-Veh	2742	5552	40	0.720461	0	-0.00676453	0.00521484	G2M	24	0	0	0	2
TATATCCAGTCTAACC-1_db/db-Veh2	TATATCCAGTCTAACC-1	Hippocampus in db/db-Veh	db/db-Veh2	Mus musculus	Brain hippocampus	db/db-Veh	2333	4051	25	0.617132	0	-0.0218006	-0.0449394	G1	24	0	0	0	2
TCAATCTAGTTTCGGT-1_db/db-Veh2	TCAATCTAGTTTCGGT-1	Hippocampus in db/db-Veh	db/db-Veh2	Mus musculus	Brain hippocampus	db/db-Veh	2194	3940	35	0.888325	0	-0.00105887	0.0323317	G2M	24	0	0	0	2
TCACGCTTCATGACAC-1_db/db-Veh2	TCACGCTTCATGACAC-1	Hippocampus in db/db-Veh	db/db-Veh2	Mus musculus	Brain hippocampus	db/db-Veh	2143	3677	36	0.979059	0	-0.0168956	-0.0215278	G1	24	0	0	1	0
TCAGCCTGTAGCTAAA-1_db/db-Veh2	TCAGCCTGTAGCTAAA-1	Hippocampus in db/db-Veh	db/db-Veh2	Mus musculus	Brain hippocampus	db/db-Veh	2214	3956	27	0.682508	0	-0.0209413	-0.0710309	G1	24	0	0	0	2
TCATGGAGTAGGCTGA-1_db/db-Veh2	TCATGGAGTAGGCTGA-1	Hippocampus in db/db-Veh	db/db-Veh2	Mus musculus	Brain hippocampus	db/db-Veh	1462	2311	21	0.908698	0	-0.00200438	-0.0661718	G1	24	0	0	0	2
TCCACCAGTAGTAAGT-1_db/db-Veh2	TCCACCAGTAGTAAGT-1	Hippocampus in db/db-Veh	db/db-Veh2	Mus musculus	Brain hippocampus	db/db-Veh	1930	3196	10	0.312891	0	-0.0273988	-0.0667203	G1	24	0	0	0	2
TCCGGGAAGTCATCGT-1_db/db-Veh2	TCCGGGAAGTCATCGT-1	Hippocampus in db/db-Veh	db/db-Veh2	Mus musculus	Brain hippocampus	db/db-Veh	1606	2313	18	0.77821	0	-0.0572827	-0.10936	G1	24	0	0	0	2
TCCTCGACAAATCAAG-1_db/db-Veh2	TCCTCGACAAATCAAG-1	Hippocampus in db/db-Veh	db/db-Veh2	Mus musculus	Brain hippocampus	db/db-Veh	2635	5203	39	0.749568	0	-0.0124807	-0.0172455	G1	24	0	0	1	7
TCCTCTTAGAGGGTCT-1_db/db-Veh2	TCCTCTTAGAGGGTCT-1	Hippocampus in db/db-Veh	db/db-Veh2	Mus musculus	Brain hippocampus	db/db-Veh	2928	5445	29	0.532599	0	-0.00779451	-0.0869401	G1	24	1	1	2	1
TCCTGCATCTAGGAAA-1_db/db-Veh2	TCCTGCATCTAGGAAA-1	Hippocampus in db/db-Veh	db/db-Veh2	Mus musculus	Brain hippocampus	db/db-Veh	1245	1790	14	0.782123	0	0.00292509	-0.0806311	S	24	0	0	1	0
TCGAAGTGTCTAATCG-1_db/db-Veh2	TCGAAGTGTCTAATCG-1	Hippocampus in db/db-Veh	db/db-Veh2	Mus musculus	Brain hippocampus	db/db-Veh	4438	11638	175	1.50369	0	0.0660136	-0.0596043	S	24	1	1	2	1
TCGACCTAGTCCCAAT-1_db/db-Veh2	TCGACCTAGTCCCAAT-1	Hippocampus in db/db-Veh	db/db-Veh2	Mus musculus	Brain hippocampus	db/db-Veh	5668	22030	159	0.721743	0	-0.0130927	-0.0159954	G1	24	0	0	0	6
TCGCAGGCAGAGAATT-1_db/db-Veh2	TCGCAGGCAGAGAATT-1	Hippocampus in db/db-Veh	db/db-Veh2	Mus musculus	Brain hippocampus	db/db-Veh	1629	2499	21	0.840336	0	-0.0472686	-0.0469892	G1	24	0	0	1	0
TCGGATACAAAGGTTA-1_db/db-Veh2	TCGGATACAAAGGTTA-1	Hippocampus in db/db-Veh	db/db-Veh2	Mus musculus	Brain hippocampus	db/db-Veh	1791	2882	18	0.624566	0	0.0131114	-0.0770969	S	24	0	0	0	2
TGAGCGCTCTTCACAT-1_db/db-Veh2	TGAGCGCTCTTCACAT-1	Hippocampus in db/db-Veh	db/db-Veh2	Mus musculus	Brain hippocampus	db/db-Veh	3510	7565	166	2.19432	0	-0.0418318	-0.0443009	G1	24	1	1	2	1
TGCAGATGTTTGTGGT-1_db/db-Veh2	TGCAGATGTTTGTGGT-1	Hippocampus in db/db-Veh	db/db-Veh2	Mus musculus	Brain hippocampus	db/db-Veh	1890	2970	16	0.538721	0	0.0252846	-0.0969445	S	24	1	1	2	1
TGCGACGTCCATCTGC-1_db/db-Veh2	TGCGACGTCCATCTGC-1	Hippocampus in db/db-Veh	db/db-Veh2	Mus musculus	Brain hippocampus	db/db-Veh	855	1168	8	0.684932	0	-0.0305082	-0.0600712	G1	24	0	0	1	0
TGCTCGTAGGGACCAT-1_db/db-Veh2	TGCTCGTAGGGACCAT-1	Hippocampus in db/db-Veh	db/db-Veh2	Mus musculus	Brain hippocampus	db/db-Veh	5790	19642	125	0.636391	0	0.00673905	-0.0893924	S	24	1	1	2	1
TGGTACATCGTCCTCA-1_db/db-Veh2	TGGTACATCGTCCTCA-1	Hippocampus in db/db-Veh	db/db-Veh2	Mus musculus	Brain hippocampus	db/db-Veh	6089	25052	137	0.546863	0	-0.0292633	-0.040273	G1	24	1	1	2	1
TGGTAGTAGACATAAC-1_db/db-Veh2	TGGTAGTAGACATAAC-1	Hippocampus in db/db-Veh	db/db-Veh2	Mus musculus	Brain hippocampus	db/db-Veh	1694	2736	12	0.438597	0	0.0320432	-0.0887535	S	24	0	0	1	0
TGTTTGTAGAAACTGT-1_db/db-Veh2	TGTTTGTAGAAACTGT-1	Hippocampus in db/db-Veh	db/db-Veh2	Mus musculus	Brain hippocampus	db/db-Veh	1776	2954	52	1.76033	0	0.0013606	0.00258983	G2M	24	0	0	0	2
AAACGCTTCCTTCTGG-1_db/db-Veh3	AAACGCTTCCTTCTGG-1	Hippocampus in db/db-Veh	db/db-Veh3	Mus musculus	Brain hippocampus	db/db-Veh	1654	3030	7	0.231023	0	-0.0342434	-0.047224	G1	24	0	0	1	7
AAAGTGATCTTTGATC-1_db/db-Veh3	AAAGTGATCTTTGATC-1	Hippocampus in db/db-Veh	db/db-Veh3	Mus musculus	Brain hippocampus	db/db-Veh	2602	5471	37	0.676293	0	-0.0188096	-0.0474243	G1	24	0	0	0	2
AACAACCCAACTGAAA-1_db/db-Veh3	AACAACCCAACTGAAA-1	Hippocampus in db/db-Veh	db/db-Veh3	Mus musculus	Brain hippocampus	db/db-Veh	1453	2331	11	0.4719	0	-0.0217399	0.0622756	G2M	24	0	0	1	0
AACGTCATCTATCCAT-1_db/db-Veh3	AACGTCATCTATCCAT-1	Hippocampus in db/db-Veh	db/db-Veh3	Mus musculus	Brain hippocampus	db/db-Veh	1660	2815	6	0.213144	0	0.0280171	-0.0683418	S	24	0	0	1	0
AAGATAGTCTACAGGT-1_db/db-Veh3	AAGATAGTCTACAGGT-1	Hippocampus in db/db-Veh	db/db-Veh3	Mus musculus	Brain hippocampus	db/db-Veh	4033	11648	45	0.386332	0	-0.00554605	-0.0438043	G1	24	0	0	0	6
AATCGACAGGGATCAC-1_db/db-Veh3	AATCGACAGGGATCAC-1	Hippocampus in db/db-Veh	db/db-Veh3	Mus musculus	Brain hippocampus	db/db-Veh	2511	4617	41	0.888023	0	-0.0150441	-0.0221529	G1	24	1	1	2	1
ACGGGTCAGGTTGGAC-1_db/db-Veh3	ACGGGTCAGGTTGGAC-1	Hippocampus in db/db-Veh	db/db-Veh3	Mus musculus	Brain hippocampus	db/db-Veh	5015	14882	45	0.302379	0	-0.0421741	-0.0859841	G1	24	2	2	3	5
ACTTATCAGAAGCTGC-1_db/db-Veh3	ACTTATCAGAAGCTGC-1	Hippocampus in db/db-Veh	db/db-Veh3	Mus musculus	Brain hippocampus	db/db-Veh	2285	4183	25	0.597657	0	0.0546103	-0.0897494	S	24	0	0	0	2
ACTTCCGTCAGGTAAA-1_db/db-Veh3	ACTTCCGTCAGGTAAA-1	Hippocampus in db/db-Veh	db/db-Veh3	Mus musculus	Brain hippocampus	db/db-Veh	3003	6070	42	0.691928	0	-0.0711825	-0.0517422	G1	24	1	1	2	1
AGAGCCCTCCCTCTCC-1_db/db-Veh3	AGAGCCCTCCCTCTCC-1	Hippocampus in db/db-Veh	db/db-Veh3	Mus musculus	Brain hippocampus	db/db-Veh	2389	4853	17	0.350299	0	0.123913	0.0138204	S	24	0	0	0	2
AGCGCTGTCACGGTCG-1_db/db-Veh3	AGCGCTGTCACGGTCG-1	Hippocampus in db/db-Veh	db/db-Veh3	Mus musculus	Brain hippocampus	db/db-Veh	1211	1863	2	0.107354	0	-0.0462968	-0.0688885	G1	24	0	0	1	0
AGCTCAAGTATGGAAT-1_db/db-Veh3	AGCTCAAGTATGGAAT-1	Hippocampus in db/db-Veh	db/db-Veh3	Mus musculus	Brain hippocampus	db/db-Veh	2442	4415	51	1.15515	0	-0.00839619	-0.066866	G1	24	2	2	3	5
AGGCATTAGATCCAAA-1_db/db-Veh3	AGGCATTAGATCCAAA-1	Hippocampus in db/db-Veh	db/db-Veh3	Mus musculus	Brain hippocampus	db/db-Veh	941	1260	4	0.31746	0	-0.0367651	-0.0664931	G1	24	0	0	1	0
ATAGGCTTCATCTACT-1_db/db-Veh3	ATAGGCTTCATCTACT-1	Hippocampus in db/db-Veh	db/db-Veh3	Mus musculus	Brain hippocampus	db/db-Veh	1419	2303	6	0.26053	0	-0.0337723	-0.0801842	G1	24	0	0	1	0
ATCACGATCTGCACCT-1_db/db-Veh3	ATCACGATCTGCACCT-1	Hippocampus in db/db-Veh	db/db-Veh3	Mus musculus	Brain hippocampus	db/db-Veh	2540	5361	22	0.410371	0	0.0212552	0.00513326	S	24	0	0	0	2
CAGCACGTCTCGCGTT-1_db/db-Veh3	CAGCACGTCTCGCGTT-1	Hippocampus in db/db-Veh	db/db-Veh3	Mus musculus	Brain hippocampus	db/db-Veh	2105	3469	17	0.490055	0	-0.0266631	-0.0385576	G1	24	1	1	2	1
CATACCCTCTACCCAC-1_db/db-Veh3	CATACCCTCTACCCAC-1	Hippocampus in db/db-Veh	db/db-Veh3	Mus musculus	Brain hippocampus	db/db-Veh	1471	2482	8	0.322321	0	-0.0246881	-0.0384457	G1	24	0	0	1	0
CATACTTTCACTCGAA-1_db/db-Veh3	CATACTTTCACTCGAA-1	Hippocampus in db/db-Veh	db/db-Veh3	Mus musculus	Brain hippocampus	db/db-Veh	1629	2858	2	0.069979	0	-0.0607552	-0.0343188	G1	24	0	0	1	0
CATCGCTCATTCTCCG-1_db/db-Veh3	CATCGCTCATTCTCCG-1	Hippocampus in db/db-Veh	db/db-Veh3	Mus musculus	Brain hippocampus	db/db-Veh	2441	4915	83	1.68871	0	-0.00997982	-0.0706381	G1	24	0	0	0	2
CATGGTACACGGTAGA-1_db/db-Veh3	CATGGTACACGGTAGA-1	Hippocampus in db/db-Veh	db/db-Veh3	Mus musculus	Brain hippocampus	db/db-Veh	6377	21397	275	1.28523	0	-0.0340369	-0.0107464	G1	24	1	1	2	1
CCACGAGGTGAATAAC-1_db/db-Veh3	CCACGAGGTGAATAAC-1	Hippocampus in db/db-Veh	db/db-Veh3	Mus musculus	Brain hippocampus	db/db-Veh	2546	5368	4	0.0745157	0	0.0280918	-0.0729052	S	24	0	0	1	7
CCGAACGGTAGCGCCT-1_db/db-Veh3	CCGAACGGTAGCGCCT-1	Hippocampus in db/db-Veh	db/db-Veh3	Mus musculus	Brain hippocampus	db/db-Veh	1250	1794	4	0.222965	0	0.0182822	0.0611179	G2M	24	0	0	1	0
CGAAGGAGTCACTTAG-1_db/db-Veh3	CGAAGGAGTCACTTAG-1	Hippocampus in db/db-Veh	db/db-Veh3	Mus musculus	Brain hippocampus	db/db-Veh	1456	2214	7	0.31617	0	0.0193657	0.0238968	G2M	24	0	0	0	2
CGAGGAACAGCAAGAC-1_db/db-Veh3	CGAGGAACAGCAAGAC-1	Hippocampus in db/db-Veh	db/db-Veh3	Mus musculus	Brain hippocampus	db/db-Veh	5256	14186	183	1.29	0	-0.00513421	-0.107138	G1	24	1	1	2	1
CGCATAACAACAAGAT-1_db/db-Veh3	CGCATAACAACAAGAT-1	Hippocampus in db/db-Veh	db/db-Veh3	Mus musculus	Brain hippocampus	db/db-Veh	5489	22558	238	1.05506	0	-0.0315216	-0.0499502	G1	24	0	0	0	6
CGTGAATAGCCTGACC-1_db/db-Veh3	CGTGAATAGCCTGACC-1	Hippocampus in db/db-Veh	db/db-Veh3	Mus musculus	Brain hippocampus	db/db-Veh	5789	18290	55	0.300711	0	-0.0219808	-0.11646	G1	24	2	2	3	5
CTCCGATGTAACTGCT-1_db/db-Veh3	CTCCGATGTAACTGCT-1	Hippocampus in db/db-Veh	db/db-Veh3	Mus musculus	Brain hippocampus	db/db-Veh	2024	3816	8	0.209644	0	-0.028526	0.00873057	G2M	24	0	0	1	7
CTCTCAGTCTGGGCAC-1_db/db-Veh3	CTCTCAGTCTGGGCAC-1	Hippocampus in db/db-Veh	db/db-Veh3	Mus musculus	Brain hippocampus	db/db-Veh	3247	7402	50	0.675493	0	0.0181218	0.0133094	S	24	1	1	2	1
CTGCCTAAGGACCCAA-1_db/db-Veh3	CTGCCTAAGGACCCAA-1	Hippocampus in db/db-Veh	db/db-Veh3	Mus musculus	Brain hippocampus	db/db-Veh	1380	2250	5	0.222222	0	0.0558361	-0.0889196	S	24	0	0	1	7
CTTCGGTTCATCTATC-1_db/db-Veh3	CTTCGGTTCATCTATC-1	Hippocampus in db/db-Veh	db/db-Veh3	Mus musculus	Brain hippocampus	db/db-Veh	1866	3113	17	0.546097	0	-0.035616	-0.0795307	G1	24	0	0	0	2
GAACACTAGACCTCCG-1_db/db-Veh3	GAACACTAGACCTCCG-1	Hippocampus in db/db-Veh	db/db-Veh3	Mus musculus	Brain hippocampus	db/db-Veh	2828	5967	49	0.821183	0	0.0150475	-0.130567	S	24	1	1	2	1
GACTATGCAGGCCTGT-1_db/db-Veh3	GACTATGCAGGCCTGT-1	Hippocampus in db/db-Veh	db/db-Veh3	Mus musculus	Brain hippocampus	db/db-Veh	2176	4753	20	0.420787	0	0.043675	-0.111848	S	24	0	0	0	2
GACTTCCAGTTAGTAG-1_db/db-Veh3	GACTTCCAGTTAGTAG-1	Hippocampus in db/db-Veh	db/db-Veh3	Mus musculus	Brain hippocampus	db/db-Veh	4924	15672	125	0.797601	0	-0.0493125	-0.0566303	G1	24	1	1	2	1
GATTCGATCGACCCAG-1_db/db-Veh3	GATTCGATCGACCCAG-1	Hippocampus in db/db-Veh	db/db-Veh3	Mus musculus	Brain hippocampus	db/db-Veh	2775	5708	53	0.928521	0	-0.0409653	-0.0493485	G1	24	0	0	0	2
GCTCAAAGTTTCTTAC-1_db/db-Veh3	GCTCAAAGTTTCTTAC-1	Hippocampus in db/db-Veh	db/db-Veh3	Mus musculus	Brain hippocampus	db/db-Veh	4634	14976	149	0.994925	0	-0.0185124	-0.0452821	G1	24	1	1	2	1
GCTGGGTGTTTGCAGT-1_db/db-Veh3	GCTGGGTGTTTGCAGT-1	Hippocampus in db/db-Veh	db/db-Veh3	Mus musculus	Brain hippocampus	db/db-Veh	1679	2899	10	0.344947	0	-0.0472053	-0.0708078	G1	24	0	0	1	7
GGGACAAGTACGATGG-1_db/db-Veh3	GGGACAAGTACGATGG-1	Hippocampus in db/db-Veh	db/db-Veh3	Mus musculus	Brain hippocampus	db/db-Veh	2782	5574	16	0.287047	0	-0.020642	-0.0061153	G1	24	0	0	1	0
GGGCTCACACGCGTCA-1_db/db-Veh3	GGGCTCACACGCGTCA-1	Hippocampus in db/db-Veh	db/db-Veh3	Mus musculus	Brain hippocampus	db/db-Veh	1490	2417	8	0.330989	0	-0.0108091	-0.0493501	G1	24	0	0	1	0
GGGTTATTCATTTGGG-1_db/db-Veh3	GGGTTATTCATTTGGG-1	Hippocampus in db/db-Veh	db/db-Veh3	Mus musculus	Brain hippocampus	db/db-Veh	2363	4551	31	0.681169	0	-0.0611498	-0.00842169	G1	24	0	0	0	2
GGTAATCTCGCTTACC-1_db/db-Veh3	GGTAATCTCGCTTACC-1	Hippocampus in db/db-Veh	db/db-Veh3	Mus musculus	Brain hippocampus	db/db-Veh	2238	4495	24	0.533927	0	0.00765193	-0.097607	S	24	1	1	2	1
GGTTCTCTCACCCTTG-1_db/db-Veh3	GGTTCTCTCACCCTTG-1	Hippocampus in db/db-Veh	db/db-Veh3	Mus musculus	Brain hippocampus	db/db-Veh	1394	2271	11	0.484368	0	0.0154739	-0.109049	S	24	0	0	1	0
GTAACACAGTTGGGAC-1_db/db-Veh3	GTAACACAGTTGGGAC-1	Hippocampus in db/db-Veh	db/db-Veh3	Mus musculus	Brain hippocampus	db/db-Veh	3785	9153	184	2.01027	0	-0.0429024	-0.0327212	G1	24	1	1	2	1
GTAGGAGGTGTGTACT-1_db/db-Veh3	GTAGGAGGTGTGTACT-1	Hippocampus in db/db-Veh	db/db-Veh3	Mus musculus	Brain hippocampus	db/db-Veh	2974	6004	83	1.38241	0	-0.0384316	-0.094726	G1	24	0	0	0	2
GTCATGAAGGGTACAC-1_db/db-Veh3	GTCATGAAGGGTACAC-1	Hippocampus in db/db-Veh	db/db-Veh3	Mus musculus	Brain hippocampus	db/db-Veh	1488	2367	18	0.760456	0	0.123708	-0.101335	S	24	0	0	1	0
GTCTAGAAGTAGGATT-1_db/db-Veh3	GTCTAGAAGTAGGATT-1	Hippocampus in db/db-Veh	db/db-Veh3	Mus musculus	Brain hippocampus	db/db-Veh	2817	5439	118	2.16952	0	-0.0279941	-0.067567	G1	24	1	1	2	1
GTTCATTGTACGAAAT-1_db/db-Veh3	GTTCATTGTACGAAAT-1	Hippocampus in db/db-Veh	db/db-Veh3	Mus musculus	Brain hippocampus	db/db-Veh	1624	2598	56	2.1555	0	-0.0498882	-0.0124831	G1	24	0	0	1	0
TAAGCCAAGTCGGCCT-1_db/db-Veh3	TAAGCCAAGTCGGCCT-1	Hippocampus in db/db-Veh	db/db-Veh3	Mus musculus	Brain hippocampus	db/db-Veh	1072	1605	11	0.685358	0	-0.0623318	-0.0721313	G1	24	0	0	1	0
TATTCCATCGCGGACT-1_db/db-Veh3	TATTCCATCGCGGACT-1	Hippocampus in db/db-Veh	db/db-Veh3	Mus musculus	Brain hippocampus	db/db-Veh	2872	6151	48	0.780361	0	-0.0370862	-0.0628636	G1	24	0	0	0	2
TATTGCTCATGATGCT-1_db/db-Veh3	TATTGCTCATGATGCT-1	Hippocampus in db/db-Veh	db/db-Veh3	Mus musculus	Brain hippocampus	db/db-Veh	1443	2122	10	0.471254	0	-0.0181771	0.0105001	G2M	24	0	0	1	0
TCCTAATAGAAATTGC-1_db/db-Veh3	TCCTAATAGAAATTGC-1	Hippocampus in db/db-Veh	db/db-Veh3	Mus musculus	Brain hippocampus	db/db-Veh	1419	2410	12	0.497925	0	0.0711535	-0.0197531	S	24	0	0	1	0
TCCTAATTCAGGAAAT-1_db/db-Veh3	TCCTAATTCAGGAAAT-1	Hippocampus in db/db-Veh	db/db-Veh3	Mus musculus	Brain hippocampus	db/db-Veh	1558	2856	6	0.210084	0	0.0566629	-0.00611758	S	24	0	0	1	0
TCCTCTTCAACCACAT-1_db/db-Veh3	TCCTCTTCAACCACAT-1	Hippocampus in db/db-Veh	db/db-Veh3	Mus musculus	Brain hippocampus	db/db-Veh	3323	10631	8	0.0752516	0	-0.0450799	-0.0702159	G1	24	0	0	0	2
TCGACCTAGCTAAACA-1_db/db-Veh3	TCGACCTAGCTAAACA-1	Hippocampus in db/db-Veh	db/db-Veh3	Mus musculus	Brain hippocampus	db/db-Veh	2925	6441	25	0.388138	0	0.0270816	0.0350512	G2M	24	0	0	0	6
TCTACATTCTTCGGAA-1_db/db-Veh3	TCTACATTCTTCGGAA-1	Hippocampus in db/db-Veh	db/db-Veh3	Mus musculus	Brain hippocampus	db/db-Veh	1814	3004	48	1.59787	0	0.0328024	-0.0661322	S	24	2	2	3	5
TGAATGCGTCGTCGGT-1_db/db-Veh3	TGAATGCGTCGTCGGT-1	Hippocampus in db/db-Veh	db/db-Veh3	Mus musculus	Brain hippocampus	db/db-Veh	591	739	5	0.67659	0	-0.0229035	0.00569055	G2M	24	0	0	1	0
TGCAGGCTCCTTGACC-1_db/db-Veh3	TGCAGGCTCCTTGACC-1	Hippocampus in db/db-Veh	db/db-Veh3	Mus musculus	Brain hippocampus	db/db-Veh	2256	4384	17	0.387774	0	-0.00557148	0.0171781	G2M	24	0	0	0	2
TGCTCCAGTGAACTAA-1_db/db-Veh3	TGCTCCAGTGAACTAA-1	Hippocampus in db/db-Veh	db/db-Veh3	Mus musculus	Brain hippocampus	db/db-Veh	4252	12008	121	1.00766	0	0.000715118	-0.0541627	S	24	0	0	0	6
TGCTCCATCGATGGAG-1_db/db-Veh3	TGCTCCATCGATGGAG-1	Hippocampus in db/db-Veh	db/db-Veh3	Mus musculus	Brain hippocampus	db/db-Veh	1995	3625	18	0.496552	0	-0.0343004	-0.00207064	G1	24	0	0	1	0
TGGAGGAAGTTGCCTA-1_db/db-Veh3	TGGAGGAAGTTGCCTA-1	Hippocampus in db/db-Veh	db/db-Veh3	Mus musculus	Brain hippocampus	db/db-Veh	2608	4549	46	1.01121	0	0.0599944	-0.0792489	S	24	1	1	2	1
TGGTGATCAACAGTGG-1_db/db-Veh3	TGGTGATCAACAGTGG-1	Hippocampus in db/db-Veh	db/db-Veh3	Mus musculus	Brain hippocampus	db/db-Veh	1548	2780	9	0.323741	0	-0.0472719	-0.0650591	G1	24	0	0	1	0
TGGTGATCAGGTGTTT-1_db/db-Veh3	TGGTGATCAGGTGTTT-1	Hippocampus in db/db-Veh	db/db-Veh3	Mus musculus	Brain hippocampus	db/db-Veh	2533	4735	31	0.654699	0	-0.0456121	-0.0704505	G1	24	1	1	2	4
TGTAAGCAGGGCATGT-1_db/db-Veh3	TGTAAGCAGGGCATGT-1	Hippocampus in db/db-Veh	db/db-Veh3	Mus musculus	Brain hippocampus	db/db-Veh	2194	3909	30	0.76746	0	0.0384571	-0.0378938	S	24	1	1	2	1
TGTCCACCAGGCGATA-1_db/db-Veh3	TGTCCACCAGGCGATA-1	Hippocampus in db/db-Veh	db/db-Veh3	Mus musculus	Brain hippocampus	db/db-Veh	2245	4313	9	0.208671	0	0.00594955	-0.0558792	S	24	0	0	1	7
TTACCATAGGTCACCC-1_db/db-Veh3	TTACCATAGGTCACCC-1	Hippocampus in db/db-Veh	db/db-Veh3	Mus musculus	Brain hippocampus	db/db-Veh	2644	5269	98	1.85994	0	0.0543894	0.0360011	S	24	0	0	0	2
TTGTTCACAAGGCTTT-1_db/db-Veh3	TTGTTCACAAGGCTTT-1	Hippocampus in db/db-Veh	db/db-Veh3	Mus musculus	Brain hippocampus	db/db-Veh	1379	2122	13	0.61263	0	-0.00298151	-0.0760006	G1	24	0	0	1	0
TTTGGTTAGGTCATTC-1_db/db-Veh3	TTTGGTTAGGTCATTC-1	Hippocampus in db/db-Veh	db/db-Veh3	Mus musculus	Brain hippocampus	db/db-Veh	1889	3498	32	0.914808	0	-0.0082642	0.0402244	G2M	24	0	0	1	0
