# Supplementary material for: Umbilical Cord‐Mesenchymal Stromal Cell‐Derived Extracellular Vesicles Target the Liver to Improve Neurovascular Health in Type 2 Diabetes With Non‐Alcoholic Fatty Liver Disease
Source: J Extracell Vesicles. 2025 Jul 7;14(7):e70125. doi: 10.1002/jev2.70125 (PMC12230362; doi:10.1002/jev2.70125)
Supplement: Supplementary file 6 — Supporting Table S6: Marker genes for sub‐clusters. [file JEV2-14-e70125-s007.xlsx]

## Sheet: sub_cluster_id.diffexpr.fc_1.2.
gene	case	ctrl	avg_expr_case	avg_expr_ctrl	log_fc	pct_cells_case	pct_cells_ctrl	pval	adj_pval	up_down
Gm42418	0	Rest	6.02906	5.57847	0.650072	1	1	2.36521e-21	6.21766e-17	Up
AY036118	0	Rest	2.34953	1.87583	0.683404	0.92	0.948	7.54834e-12	1.98431e-07	Up
Snhg11	0	Rest	2.36588	2.05751	0.444884	0.901	0.931	5.97653e-08	0.00157111	Up
Cntnap2	0	Rest	2.24191	1.97522	0.384748	0.861	0.948	3.74958e-07	0.0098569	Up
Gria2	0	Rest	2.35218	1.9733	0.546609	0.935	0.925	9.99839e-07	0.0262838	Up
Snap25	0	Rest	2.00973	1.53136	0.690147	0.818	0.914	1.08418e-06	0.0285009	Up
Atp13a5	1	Rest	2.68351	0.277453	3.4712	0.934	0.075	3.77727e-82	9.92969e-78	Up
Slc6a20a	1	Rest	1.40884	0.0870058	1.907	0.838	0.055	2.02544e-71	5.32449e-67	Up
Slc38a11	1	Rest	1.30144	0.070059	1.77651	0.801	0.039	1.41669e-69	3.72419e-65	Up
Atp1a2	1	Rest	2.66332	0.783326	2.71226	0.978	0.282	7.14832e-66	1.87915e-61	Up
Vtn	1	Rest	1.91986	0.29311	2.34691	0.875	0.113	2.21296e-64	5.81743e-60	Up
Plce1	1	Rest	1.48197	0.147196	1.92568	0.824	0.08	6.04424e-64	1.58891e-59	Up
Notch3	1	Rest	1.27983	0.0889424	1.71808	0.779	0.058	9.56508e-63	2.51447e-58	Up
Pdgfrb	1	Rest	1.39273	0.177274	1.75353	0.816	0.08	2.58798e-60	6.80328e-56	Up
Pde8b	1	Rest	2.30061	0.712118	2.29171	0.985	0.268	2.42662e-59	6.37911e-55	Up
Lama2	1	Rest	1.41534	0.209205	1.74009	0.816	0.088	6.93379e-59	1.82275e-54	Up
Abcc9	1	Rest	1.546	0.172517	1.98151	0.787	0.083	2.29773e-58	6.04026e-54	Up
Arhgap42	1	Rest	1.3278	0.216511	1.60325	0.809	0.097	3.08112e-56	8.09965e-52	Up
Tbx3os1	1	Rest	1.32713	0.170009	1.66937	0.757	0.069	2.19369e-55	5.76678e-51	Up
Trpc3	1	Rest	1.29484	0.121408	1.6929	0.728	0.061	2.41488e-55	6.34824e-51	Up
Colec12	1	Rest	1.47207	0.335468	1.63977	0.824	0.099	1.31094e-54	3.44619e-50	Up
Dlc1	1	Rest	3.00842	1.51275	2.15779	0.985	0.616	1.42068e-52	3.73469e-48	Up
Grm3	1	Rest	1.99636	0.661044	1.92645	0.912	0.224	1.16131e-50	3.05284e-46	Up
Adap2	1	Rest	1.11547	0.119613	1.43671	0.691	0.061	1.47083e-50	3.86652e-46	Up
Plxdc2	1	Rest	2.00976	0.735463	1.83842	0.926	0.265	1.5687e-47	4.1238e-43	Up
Sntb1	1	Rest	1.03555	0.154648	1.27088	0.662	0.058	4.10035e-47	1.0779e-42	Up
Lhfp	1	Rest	1.26091	0.261563	1.44176	0.757	0.105	5.10955e-47	1.3432e-42	Up
Cspg4	1	Rest	0.939302	0.0722965	1.25082	0.632	0.05	9.53236e-47	2.50587e-42	Up
Carmn	1	Rest	0.76891	0.0223667	1.07703	0.551	0.019	1.96908e-46	5.17632e-42	Up
Plcl1	1	Rest	2.49228	1.20366	1.85908	0.956	0.381	9.29344e-46	2.44306e-41	Up
Ano1	1	Rest	0.951099	0.0673929	1.27492	0.603	0.047	7.32639e-45	1.92596e-40	Up
Morrbid	1	Rest	1.11424	0.182099	1.34479	0.684	0.08	1.84741e-44	4.85648e-40	Up
Inpp4b	1	Rest	1.68344	0.536277	1.655	0.838	0.21	6.57127e-41	1.72746e-36	Up
Cald1	1	Rest	1.98527	0.83739	1.65604	0.926	0.356	1.56671e-40	4.11856e-36	Up
Arhgap6	1	Rest	1.537	0.469022	1.54077	0.809	0.182	3.50807e-40	9.22202e-36	Up
Dcdc2a	1	Rest	0.805416	0.0529508	1.08558	0.537	0.036	7.71323e-40	2.02765e-35	Up
Zic1	1	Rest	0.892692	0.119533	1.11543	0.596	0.072	1.41745e-37	3.72618e-33	Up
Ggt5	1	Rest	0.628304	0.0125403	0.88836	0.463	0.022	4.4185e-37	1.16154e-32	Up
Ednra	1	Rest	0.658307	0.0729006	0.844562	0.507	0.033	6.49671e-37	1.70785e-32	Up
Pla1a	1	Rest	0.547447	0.0185144	0.763089	0.449	0.017	1.86737e-36	4.90895e-32	Up
Carmil1	1	Rest	1.18411	0.413005	1.11246	0.787	0.166	6.53589e-36	1.71816e-31	Up
Pid1	1	Rest	1.46006	0.52735	1.34561	0.809	0.202	1.12278e-34	2.95156e-30	Up
Zic4	1	Rest	0.583899	0.0307893	0.797968	0.449	0.025	4.1761e-34	1.09781e-29	Up
Lin7a	1	Rest	1.15275	0.393078	1.09597	0.743	0.157	9.63214e-34	2.5321e-29	Up
Slc30a10	1	Rest	0.584661	0.0571395	0.761053	0.471	0.033	1.39324e-33	3.66255e-29	Up
Plxdc1	1	Rest	0.570328	0.03431	0.773311	0.434	0.022	3.48404e-33	9.15884e-29	Up
Sdc2	1	Rest	0.77184	0.125286	0.93278	0.559	0.075	7.12607e-33	1.8733e-28	Up
Gpc6	1	Rest	1.51965	0.536469	1.41843	0.757	0.196	2.34866e-32	6.17415e-28	Up
Art3	1	Rest	0.651118	0.0536814	0.861918	0.434	0.025	4.4408e-32	1.1674e-27	Up
Il34	1	Rest	0.718979	0.132332	0.846352	0.507	0.052	5.0275e-32	1.32163e-27	Up
Rora	1	Rest	2.59368	1.64957	1.36206	0.993	0.594	9.62387e-32	2.52992e-27	Up
Rgs4	1	Rest	0.838219	0.16124	0.976675	0.581	0.097	1.86834e-31	4.9115e-27	Up
Egflam	1	Rest	0.975668	0.282024	1.00072	0.654	0.13	4.36976e-31	1.14872e-26	Up
Bmp5	1	Rest	0.530347	0.00945592	0.751486	0.368	0.008	5.37743e-31	1.41362e-26	Up
Airn	1	Rest	1.36826	0.668819	1.00909	0.831	0.221	6.51458e-31	1.71255e-26	Up
Pde3a	1	Rest	0.879948	0.218809	0.953821	0.471	0.041	1.29026e-30	3.39185e-26	Up
Pld1	1	Rest	1.03407	0.238695	1.14749	0.61	0.116	3.83726e-30	1.00874e-25	Up
Pitpnc1	1	Rest	2.67991	1.8753	1.1608	1	0.696	8.502e-30	2.235e-25	Up
Slc16a12	1	Rest	0.680303	0.0848969	0.85899	0.478	0.055	2.10673e-29	5.53818e-25	Up
Limd1	1	Rest	0.990693	0.314482	0.975566	0.654	0.149	2.02282e-28	5.31758e-24	Up
Sox5	1	Rest	1.53322	0.755694	1.12174	0.853	0.265	2.13822e-28	5.62095e-24	Up
Slc12a2	1	Rest	1.27424	0.517439	1.09184	0.772	0.249	3.12147e-28	8.20572e-24	Up
Rgs5	1	Rest	2.97688	1.9926	1.42001	0.971	0.591	6.07617e-28	1.5973e-23	Up
Axl	1	Rest	0.589356	0.0295685	0.807602	0.382	0.025	1.19855e-27	3.15074e-23	Up
Plekhg3	1	Rest	0.538265	0.0844242	0.654754	0.434	0.047	5.87278e-27	1.54384e-22	Up
Cped1	1	Rest	1.09862	0.446802	0.940378	0.618	0.133	8.65269e-27	2.27462e-22	Up
Mrvi1	1	Rest	0.446294	0.0109627	0.628051	0.346	0.017	9.78252e-27	2.57163e-22	Up
P2ry14	1	Rest	0.690611	0.0807927	0.879782	0.463	0.066	1.53668e-26	4.03964e-22	Up
Kcnj8	1	Rest	0.447148	0.0167437	0.620942	0.353	0.019	2.08876e-26	5.49093e-22	Up
Ror1	1	Rest	0.994867	0.337455	0.948444	0.625	0.135	2.7527e-26	7.2363e-22	Up
Tbx2	1	Rest	0.382893	0.0257969	0.515181	0.331	0.011	2.88367e-26	7.5806e-22	Up
Pla2r1	1	Rest	0.463735	0.00368851	0.663707	0.301	0.006	1.00863e-25	2.6515e-21	Up
Rasl12	1	Rest	0.424248	0.0200583	0.583123	0.324	0.011	1.01437e-25	2.66658e-21	Up
Ptn	1	Rest	2.16788	1.36545	1.15767	0.941	0.514	1.24111e-25	3.26262e-21	Up
Myo1b	1	Rest	1.70916	0.948384	1.09756	0.904	0.434	1.72444e-25	4.5332e-21	Up
Gucy1b1	1	Rest	0.953612	0.363511	0.851335	0.662	0.171	7.04837e-25	1.85288e-20	Up
S1pr3	1	Rest	0.463989	0.0193759	0.641441	0.36	0.03	9.60446e-25	2.52482e-20	Up
Gucy1a2	1	Rest	1.43799	0.647528	1.14039	0.794	0.293	2.87289e-24	7.55226e-20	Up
Pald1	1	Rest	0.772028	0.259627	0.739239	0.588	0.133	3.08898e-24	8.12032e-20	Up
Col4a3	1	Rest	0.513057	0.0869604	0.614727	0.368	0.03	3.74772e-24	9.85202e-20	Up
Nid1	1	Rest	0.86585	0.31843	0.789761	0.632	0.16	1.1828e-23	3.10935e-19	Up
Slco3a1	1	Rest	1.03544	0.429737	0.873844	0.654	0.18	1.33016e-23	3.49672e-19	Up
Rbms3	1	Rest	1.31499	0.723965	0.852671	0.779	0.273	1.5454e-23	4.06255e-19	Up
Rgs6	1	Rest	0.97672	0.371407	0.873283	0.559	0.119	1.84397e-23	4.84744e-19	Up
Gucy1a1	1	Rest	0.544766	0.100425	0.641048	0.397	0.047	2.35205e-23	6.18306e-19	Up
Phldb2	1	Rest	1.56529	0.796173	1.1096	0.816	0.345	3.63757e-23	9.56245e-19	Up
Nr2f2	1	Rest	0.989655	0.428535	0.809525	0.625	0.16	5.21179e-23	1.37007e-18	Up
2610307P16Rik	1	Rest	0.825605	0.339589	0.701173	0.566	0.122	6.84984e-23	1.80069e-18	Up
Aspn	1	Rest	0.461139	0.0293083	0.623	0.294	0.011	7.0853e-23	1.86258e-18	Up
Dennd2a	1	Rest	0.68125	0.183888	0.717541	0.529	0.113	8.23441e-23	2.16466e-18	Up
Ndufa4l2	1	Rest	0.500611	0.0752433	0.613676	0.39	0.047	9.22696e-23	2.42558e-18	Up
Pde4c	1	Rest	0.377403	0.00792836	0.53304	0.287	0.011	9.94802e-23	2.61513e-18	Up
Tbx18	1	Rest	0.382146	0.0436069	0.488409	0.279	0.008	1.72177e-22	4.52619e-18	Up
Daam2	1	Rest	0.803264	0.219419	0.842311	0.515	0.108	3.20102e-22	8.41484e-18	Up
Fap	1	Rest	0.424415	0.0335231	0.563937	0.331	0.028	5.13868e-22	1.35086e-17	Up
C1qtnf7	1	Rest	0.494776	0.0438854	0.650498	0.272	0.008	7.62988e-22	2.00574e-17	Up
Ctdspl	1	Rest	1.17495	0.529117	0.931742	0.721	0.257	1.73142e-21	4.55155e-17	Up
Dock6	1	Rest	1.4688	0.803395	0.95998	0.838	0.378	3.81103e-21	1.00184e-16	Up
Lamc3	1	Rest	0.693218	0.19132	0.724084	0.449	0.08	9.04635e-21	2.37811e-16	Up
Mrc2	1	Rest	0.4465	0.107695	0.488793	0.382	0.052	1.67005e-20	4.39021e-16	Up
Bgn	1	Rest	0.4595	0.0684781	0.564126	0.346	0.039	1.85642e-20	4.88015e-16	Up
Myl9	1	Rest	0.46971	0.0524855	0.601928	0.324	0.033	4.40376e-20	1.15766e-15	Up
Mcam	1	Rest	0.454516	0.0874906	0.529506	0.375	0.052	4.77625e-20	1.25558e-15	Up
Cysltr2	1	Rest	0.366008	0.011637	0.511249	0.265	0.014	6.52149e-20	1.71437e-15	Up
Higd1b	1	Rest	0.428708	0.0858635	0.49462	0.368	0.052	9.3966e-20	2.47018e-15	Up
Arhgap10	1	Rest	0.661281	0.209224	0.652181	0.493	0.11	1.50984e-19	3.96907e-15	Up
Gprc5c	1	Rest	0.258642	0.00838568	0.361043	0.235	0.006	1.70153e-19	4.47298e-15	Up
Ankrd50	1	Rest	0.650964	0.225712	0.613508	0.529	0.146	2.92496e-19	7.68915e-15	Up
Zfhx3	1	Rest	1.08564	0.541162	0.785519	0.691	0.249	3.39478e-19	8.9242e-15	Up
Slc19a1	1	Rest	0.379218	0.0525534	0.471278	0.338	0.044	3.55004e-19	9.33235e-15	Up
Gm36823	1	Rest	0.368919	0.0128161	0.513747	0.272	0.019	3.78748e-19	9.95654e-15	Up
Gpc3	1	Rest	0.485144	0.0720461	0.595975	0.338	0.044	7.5777e-19	1.99203e-14	Up
Ntn1	1	Rest	0.638758	0.308693	0.476184	0.515	0.119	7.62939e-19	2.00561e-14	Up
Mark1	1	Rest	0.745011	0.252709	0.710241	0.529	0.146	7.83953e-19	2.06086e-14	Up
Rem1	1	Rest	0.327172	0.0118263	0.454947	0.235	0.008	1.03454e-18	2.7196e-14	Up
Mylk	1	Rest	0.773515	0.41909	0.511327	0.559	0.141	1.21657e-18	3.19812e-14	Up
Enpep	1	Rest	0.359366	0.0195733	0.490217	0.279	0.025	2.04333e-18	5.3715e-14	Up
Fam20a	1	Rest	0.499093	0.149576	0.504246	0.368	0.058	3.14204e-18	8.25979e-14	Up
Ptpn13	1	Rest	0.409483	0.0550098	0.511396	0.301	0.033	4.65522e-18	1.22376e-13	Up
Gm14964	1	Rest	0.305049	0.0105491	0.424873	0.257	0.019	7.23913e-18	1.90302e-13	Up
Gm15261	1	Rest	0.38997	0.0533903	0.485581	0.294	0.03	7.68674e-18	2.02069e-13	Up
Naalad2	1	Rest	0.319048	0.0415147	0.400396	0.287	0.028	7.76948e-18	2.04244e-13	Up
Ppfibp2	1	Rest	0.498581	0.109815	0.560871	0.338	0.047	1.04718e-17	2.75283e-13	Up
Adap2os	1	Rest	0.328285	0.0268791	0.434837	0.279	0.028	1.07413e-17	2.82366e-13	Up
Itgb5	1	Rest	0.337435	0.0650672	0.392943	0.301	0.036	1.09658e-17	2.88268e-13	Up
Gm12002	1	Rest	0.380186	0.0563634	0.467177	0.309	0.039	1.18276e-17	3.10923e-13	Up
Eps8	1	Rest	1.05983	0.626002	0.625874	0.706	0.254	1.26469e-17	3.32463e-13	Up
Cdk6	1	Rest	0.867422	0.399629	0.674882	0.596	0.188	1.28243e-17	3.37125e-13	Up
Pde5a	1	Rest	0.968982	0.51185	0.659503	0.654	0.229	1.6685e-17	4.38616e-13	Up
Ecm2	1	Rest	0.623761	0.21613	0.588087	0.456	0.105	1.84545e-17	4.85132e-13	Up
Pth1r	1	Rest	0.405407	0.067292	0.487796	0.324	0.044	2.05425e-17	5.40022e-13	Up
Casq2	1	Rest	0.297737	0.00931158	0.41611	0.221	0.008	2.10332e-17	5.52921e-13	Up
4833422C13Rik	1	Rest	0.464898	0.0726626	0.565875	0.331	0.05	2.97305e-17	7.81556e-13	Up
Lamc1	1	Rest	1.2894	0.871697	0.602624	0.846	0.387	3.14195e-17	8.25955e-13	Up
Itga1	1	Rest	2.07102	1.52847	0.782739	0.949	0.588	4.48333e-17	1.17858e-12	Up
Pten	1	Rest	1.70832	1.20369	0.728018	0.941	0.569	5.85385e-17	1.53886e-12	Up
Arhgef17	1	Rest	0.709804	0.333872	0.542355	0.5	0.138	6.00058e-17	1.57743e-12	Up
Rgma	1	Rest	0.41345	0.107469	0.441437	0.36	0.061	6.57416e-17	1.72821e-12	Up
Pdzrn3	1	Rest	0.678742	0.130085	0.791545	0.353	0.061	7.63065e-17	2.00595e-12	Up
Stard8	1	Rest	0.923073	0.41876	0.72757	0.603	0.202	8.38779e-17	2.20498e-12	Up
Frk	1	Rest	0.366513	0.0585772	0.444258	0.243	0.017	8.71043e-17	2.2898e-12	Up
Tbc1d1	1	Rest	1.05054	0.648716	0.579704	0.772	0.307	1.01522e-16	2.66882e-12	Up
Unc13c	1	Rest	0.898452	0.379297	0.748982	0.485	0.13	4.02634e-16	1.05844e-11	Up
Cemip2	1	Rest	0.702817	0.448436	0.366995	0.581	0.188	4.77829e-16	1.25612e-11	Up
2024-09-11	1	Rest	1.18033	0.70768	0.68189	0.787	0.345	5.00635e-16	1.31607e-11	Up
Prrx1	1	Rest	0.238508	0.0125242	0.326025	0.213	0.011	6.41907e-16	1.68745e-11	Up
Pcdh18	1	Rest	0.222402	0.0223832	0.288566	0.213	0.011	8.94241e-16	2.35078e-11	Up
Ndst3	1	Rest	0.81444	0.427384	0.558404	0.574	0.177	1.02365e-15	2.69096e-11	Up
Wls	1	Rest	0.811636	0.48497	0.47128	0.588	0.193	1.33447e-15	3.50806e-11	Up
Foxd1	1	Rest	0.280029	0.00582299	0.395595	0.199	0.008	1.59947e-15	4.2047e-11	Up
Ano4	1	Rest	1.10995	0.659977	0.649169	0.684	0.257	1.67925e-15	4.41441e-11	Up
Bicc1	1	Rest	0.738649	0.312621	0.614628	0.485	0.138	1.9845e-15	5.21684e-11	Up
Gper1	1	Rest	0.244594	0.0341315	0.303634	0.25	0.025	2.0652e-15	5.42899e-11	Up
Hspb1	1	Rest	1.19421	0.73553	0.661735	0.75	0.326	2.14253e-15	5.6323e-11	Up
Rnf152	1	Rest	0.518765	0.196355	0.465139	0.375	0.075	2.31589e-15	6.088e-11	Up
Sparc	1	Rest	1.78042	1.23873	0.781502	0.904	0.508	2.63953e-15	6.93879e-11	Up
2024-09-04	1	Rest	0.715899	0.382391	0.48115	0.588	0.199	2.76102e-15	7.25818e-11	Up
Farp1	1	Rest	1.30656	0.77794	0.762639	0.779	0.345	2.94633e-15	7.74531e-11	Up
Tbx15	1	Rest	0.412185	0.0287238	0.553217	0.243	0.025	3.38506e-15	8.89865e-11	Up
Igf2	1	Rest	0.343929	0.0672084	0.399224	0.25	0.025	3.67238e-15	9.65395e-11	Up
Dtx3	1	Rest	0.729119	0.361172	0.530836	0.537	0.169	4.0966e-15	1.07692e-10	Up
Tpt1	1	Rest	2.2051	1.68315	0.753015	0.934	0.66	4.22705e-15	1.11121e-10	Up
Perp	1	Rest	0.271507	0.0200378	0.362794	0.213	0.014	4.3623e-15	1.14676e-10	Up
Ptprk	1	Rest	2.10736	1.55765	0.793061	0.971	0.646	4.90556e-15	1.28957e-10	Up
Rps27	1	Rest	1.57797	1.11963	0.661237	0.904	0.489	1.10011e-14	2.89198e-10	Up
Rpl18a	1	Rest	1.72274	1.25453	0.675486	0.897	0.508	1.16473e-14	3.06183e-10	Up
Bsg	1	Rest	3.41354	2.91106	0.724918	1	0.837	1.28893e-14	3.38835e-10	Up
Kirrel	1	Rest	0.299411	0.0557823	0.351482	0.265	0.033	1.32841e-14	3.49214e-10	Up
Ebf1	1	Rest	3.27156	2.87756	0.568414	1	0.856	1.37942e-14	3.62621e-10	Up
Ifitm2	1	Rest	0.72411	0.39702	0.471892	0.574	0.18	1.43124e-14	3.76243e-10	Up
Arhgap29	1	Rest	1.86293	1.4228	0.634976	0.949	0.613	1.51725e-14	3.98855e-10	Up
Atp2a3	1	Rest	0.422412	0.0675298	0.511986	0.279	0.041	1.67908e-14	4.41396e-10	Up
Rps7	1	Rest	1.19087	0.740811	0.649293	0.765	0.345	2.43892e-14	6.41144e-10	Up
Dse	1	Rest	0.356069	0.0502374	0.441221	0.257	0.033	2.52086e-14	6.62683e-10	Up
Plpp3	1	Rest	0.903658	0.415449	0.704336	0.515	0.166	2.57333e-14	6.76478e-10	Up
Slc7a2	1	Rest	0.273773	0.0405333	0.336494	0.235	0.025	2.64014e-14	6.9404e-10	Up
Tnfaip1	1	Rest	0.830609	0.428164	0.580605	0.603	0.227	2.73249e-14	7.18317e-10	Up
Aldh2	1	Rest	1.13223	0.63875	0.711944	0.721	0.312	2.75161e-14	7.23342e-10	Up
Plekhg2	1	Rest	0.496572	0.201712	0.425393	0.426	0.108	2.75912e-14	7.25317e-10	Up
Foxc1	1	Rest	0.896241	0.575935	0.462104	0.699	0.268	3.14387e-14	8.26462e-10	Up
Ptpn9	1	Rest	0.855199	0.459667	0.570633	0.596	0.213	3.36862e-14	8.85542e-10	Up
Rapgef5	1	Rest	2.03118	1.5812	0.649178	0.934	0.663	3.37973e-14	8.88464e-10	Up
Tmem45a	1	Rest	0.233809	0.0117386	0.320379	0.184	0.008	3.63087e-14	9.54483e-10	Up
Kank2	1	Rest	0.808004	0.449907	0.516625	0.596	0.21	3.73934e-14	9.82998e-10	Up
Itgb1	1	Rest	1.36459	0.94631	0.603455	0.89	0.459	4.60768e-14	1.21127e-09	Up
Rhoc	1	Rest	0.489711	0.188807	0.434114	0.397	0.097	4.9951e-14	1.31311e-09	Up
Rpl19	1	Rest	1.47555	1.02455	0.650656	0.853	0.453	5.54113e-14	1.45665e-09	Up
Trpc4	1	Rest	0.992419	0.614009	0.54593	0.647	0.246	6.4183e-14	1.68724e-09	Up
Ly6a	1	Rest	2.07524	1.55205	0.754808	0.897	0.566	6.68911e-14	1.75843e-09	Up
Pik3cd	1	Rest	0.245588	0.0408198	0.295418	0.243	0.03	6.78238e-14	1.78295e-09	Up
E130308A19Rik	1	Rest	0.760196	0.467635	0.422077	0.559	0.191	6.87287e-14	1.80674e-09	Up
Nr1h3	1	Rest	0.246763	0.0202792	0.326748	0.206	0.017	8.16727e-14	2.14701e-09	Up
Fau	1	Rest	1.77286	1.31792	0.656329	0.897	0.547	9.02798e-14	2.37328e-09	Up
Gstm1	1	Rest	0.848065	0.500092	0.502019	0.632	0.24	9.18049e-14	2.41337e-09	Up
Sav1	1	Rest	0.637383	0.368469	0.387961	0.537	0.177	9.24858e-14	2.43127e-09	Up
C130074G19Rik	1	Rest	0.91822	0.600324	0.458627	0.676	0.251	9.45167e-14	2.48465e-09	Up
Mfge8	1	Rest	0.622612	0.223683	0.575532	0.434	0.127	1.38241e-13	3.63407e-09	Up
Sh2b3	1	Rest	0.491893	0.168553	0.46648	0.397	0.105	1.41688e-13	3.7247e-09	Up
Cnn2	1	Rest	0.54518	0.220312	0.468686	0.419	0.116	1.66186e-13	4.3687e-09	Up
Fam107b	1	Rest	0.380949	0.0804927	0.433467	0.309	0.064	1.6988e-13	4.4658e-09	Up
Col4a4	1	Rest	0.276653	0.00981211	0.38497	0.191	0.014	2.0432e-13	5.37117e-09	Up
Lrig1	1	Rest	0.342192	0.0674597	0.396355	0.265	0.041	2.09995e-13	5.52035e-09	Up
Col27a1	1	Rest	0.276936	0.0339057	0.350619	0.228	0.028	2.45037e-13	6.44154e-09	Up
Zbtb7c	1	Rest	0.312419	0.0353714	0.399695	0.206	0.019	2.56117e-13	6.7328e-09	Up
Mboat2	1	Rest	0.893944	0.462208	0.622863	0.581	0.207	2.56877e-13	6.75277e-09	Up
Col4a6	1	Rest	0.247788	0.0275569	0.317726	0.191	0.014	2.68695e-13	7.06345e-09	Up
Arhgef6	1	Rest	0.451412	0.196812	0.36731	0.397	0.102	2.90472e-13	7.63592e-09	Up
Tgfb1i1	1	Rest	0.418142	0.167791	0.36118	0.36	0.083	3.37967e-13	8.88448e-09	Up
Tec	1	Rest	0.56106	0.34827	0.306991	0.441	0.119	3.90071e-13	1.02542e-08	Up
Akap12	1	Rest	0.907739	0.616514	0.420149	0.64	0.254	4.20387e-13	1.10511e-08	Up
Rps29	1	Rest	1.95529	1.50387	0.651263	0.919	0.602	5.17322e-13	1.35994e-08	Up
Sdc3	1	Rest	1.11042	0.742543	0.530729	0.772	0.356	5.55684e-13	1.46078e-08	Up
Gng11	1	Rest	1.0966	0.663496	0.624831	0.721	0.326	5.68212e-13	1.49372e-08	Up
Selenop	1	Rest	1.90815	1.44075	0.674323	0.926	0.575	5.75188e-13	1.51205e-08	Up
Uaca	1	Rest	1.14974	0.725814	0.61159	0.728	0.329	6.0073e-13	1.5792e-08	Up
Heyl	1	Rest	0.200254	0.0103251	0.27401	0.169	0.008	6.36052e-13	1.67205e-08	Up
Pard6g	1	Rest	0.222433	0.0365592	0.26816	0.206	0.019	6.579e-13	1.72949e-08	Up
Tns2	1	Rest	1.00503	0.613315	0.565131	0.699	0.315	6.59805e-13	1.7345e-08	Up
Ucp2	1	Rest	0.854019	0.487336	0.529012	0.603	0.232	7.24984e-13	1.90584e-08	Up
Filip1l	1	Rest	0.556708	0.244674	0.450171	0.412	0.119	7.61408e-13	2.00159e-08	Up
Rpl38	1	Rest	1.82381	1.37582	0.646307	0.875	0.558	9.65639e-13	2.53847e-08	Up
Cdh4	1	Rest	0.508547	0.105722	0.581154	0.301	0.064	9.78418e-13	2.57207e-08	Up
Sod3	1	Rest	0.251317	0.0213991	0.331702	0.176	0.011	1.07133e-12	2.81631e-08	Up
Rps14	1	Rest	1.67813	1.24504	0.624804	0.897	0.517	1.18266e-12	3.10896e-08	Up
Gjc1	1	Rest	1.34778	0.961213	0.557697	0.831	0.42	1.3881e-12	3.64904e-08	Up
Adk	1	Rest	1.3741	0.899601	0.684555	0.757	0.381	1.56221e-12	4.10673e-08	Up
H2-T22	1	Rest	0.384909	0.176007	0.301383	0.353	0.083	1.57858e-12	4.14977e-08	Up
Ppp1r12c	1	Rest	0.764201	0.456956	0.44326	0.61	0.243	1.89075e-12	4.9704e-08	Up
Ifitm3	1	Rest	1.27732	0.784814	0.710544	0.721	0.351	1.9058e-12	5.00997e-08	Up
Cyb5r3	1	Rest	0.624165	0.294145	0.476119	0.471	0.16	2.05057e-12	5.39055e-08	Up
Pros1	1	Rest	0.719019	0.454318	0.381882	0.588	0.224	2.07186e-12	5.44651e-08	Up
Ly6c1	1	Rest	2.38617	1.88658	0.720762	0.941	0.644	2.10089e-12	5.52282e-08	Up
Mob3b	1	Rest	0.729989	0.433143	0.428257	0.522	0.177	2.15998e-12	5.67815e-08	Up
Klhl23	1	Rest	0.549146	0.296416	0.364613	0.426	0.127	2.31052e-12	6.0739e-08	Up
Col4a5	1	Rest	0.274387	0.0568147	0.31389	0.221	0.028	2.64071e-12	6.94191e-08	Up
Myh11	1	Rest	0.338634	0.00873942	0.475937	0.169	0.011	2.65379e-12	6.97629e-08	Up
Baiap3	1	Rest	0.215776	0.00718879	0.300928	0.169	0.011	3.0901e-12	8.12326e-08	Up
Utrn	1	Rest	2.98922	2.64801	0.492269	0.985	0.898	3.27967e-12	8.62159e-08	Up
Ston1	1	Rest	0.449944	0.163773	0.412857	0.331	0.075	3.33596e-12	8.76958e-08	Up
Mospd1	1	Rest	0.733568	0.463334	0.389865	0.566	0.215	3.37632e-12	8.87566e-08	Up
Eif4ebp2	1	Rest	0.590155	0.261645	0.473939	0.471	0.163	3.37809e-12	8.88032e-08	Up
Ccr9	1	Rest	0.299414	0.015366	0.409795	0.191	0.019	3.61912e-12	9.51393e-08	Up
Rps15a	1	Rest	1.24537	0.805445	0.634674	0.743	0.362	4.02775e-12	1.05882e-07	Up
Rpl36a	1	Rest	0.888937	0.560015	0.474534	0.654	0.268	4.05572e-12	1.06617e-07	Up
Pear1	1	Rest	0.660846	0.387019	0.395048	0.5	0.166	4.07442e-12	1.07108e-07	Up
Serpini1	1	Rest	0.981155	0.511971	0.676889	0.559	0.224	4.32998e-12	1.13827e-07	Up
Rps5	1	Rest	1.20777	0.761155	0.64433	0.757	0.362	4.91907e-12	1.29312e-07	Up
Myl12a	1	Rest	0.911841	0.51659	0.570227	0.603	0.246	5.34089e-12	1.40401e-07	Up
Rps3	1	Rest	1.04264	0.710202	0.479606	0.684	0.287	5.41501e-12	1.4235e-07	Up
Rpl13	1	Rest	1.87355	1.43976	0.625827	0.926	0.555	5.43276e-12	1.42816e-07	Up
Aif1l	1	Rest	0.321204	0.083302	0.34322	0.279	0.055	5.92917e-12	1.55866e-07	Up
Rps20	1	Rest	1.43644	1.0696	0.529235	0.824	0.42	6.17135e-12	1.62232e-07	Up
Tm4sf1	1	Rest	1.07191	0.659965	0.594306	0.662	0.287	6.71903e-12	1.7663e-07	Up
Serpinh1	1	Rest	0.530233	0.270005	0.375429	0.449	0.144	6.86658e-12	1.80509e-07	Up
Nbl1	1	Rest	0.40091	0.135514	0.382885	0.316	0.075	7.49926e-12	1.9714e-07	Up
Itga4	1	Rest	0.608616	0.291503	0.457497	0.426	0.133	7.61586e-12	2.00206e-07	Up
Eef2	1	Rest	1.28795	0.872149	0.599876	0.794	0.425	7.79157e-12	2.04825e-07	Up
Wipf1	1	Rest	0.776219	0.530836	0.354014	0.559	0.215	8.44121e-12	2.21903e-07	Up
Plat	1	Rest	1.25952	0.893049	0.5287	0.772	0.384	9.0693e-12	2.38414e-07	Up
Rplp2	1	Rest	1.33893	0.947015	0.565408	0.787	0.423	9.27949e-12	2.43939e-07	Up
Lims1	1	Rest	1.58145	1.24727	0.482131	0.919	0.55	1.03475e-11	2.72014e-07	Up
B2m	1	Rest	2.07718	1.59806	0.691229	0.89	0.624	1.04862e-11	2.75662e-07	Up
Rpl23	1	Rest	1.61401	1.23898	0.541043	0.882	0.511	1.0495e-11	2.75893e-07	Up
Ptar1	1	Rest	0.770708	0.463463	0.44326	0.588	0.232	1.06477e-11	2.79906e-07	Up
Rps16	1	Rest	1.53976	1.11407	0.614148	0.816	0.464	1.07107e-11	2.81563e-07	Up
Rps19	1	Rest	1.47472	1.0765	0.574512	0.838	0.453	1.10164e-11	2.89599e-07	Up
Vcl	1	Rest	1.06839	0.762041	0.441974	0.713	0.345	1.37388e-11	3.61165e-07	Up
Rps27a	1	Rest	1.44945	1.02181	0.616942	0.801	0.472	1.84451e-11	4.84885e-07	Up
Klf6	1	Rest	1.18149	0.814842	0.528965	0.765	0.373	1.98592e-11	5.2206e-07	Up
Isyna1	1	Rest	0.642113	0.385305	0.370495	0.515	0.18	2.00189e-11	5.26258e-07	Up
Taldo1	1	Rest	0.579939	0.382783	0.284435	0.515	0.182	2.00847e-11	5.27986e-07	Up
Ptk7	1	Rest	0.301785	0.050952	0.361875	0.221	0.033	2.11917e-11	5.57087e-07	Up
Pdzd2	1	Rest	1.3723	0.970882	0.579123	0.779	0.384	2.24385e-11	5.89863e-07	Up
Tln1	1	Rest	0.739706	0.457445	0.407216	0.574	0.221	2.38014e-11	6.2569e-07	Up
Rnf114	1	Rest	0.518639	0.276144	0.349846	0.456	0.155	2.39735e-11	6.30215e-07	Up
Ramp2	1	Rest	1.54766	1.17965	0.530923	0.86	0.475	2.56499e-11	6.74284e-07	Up
Nfic	1	Rest	0.935303	0.567093	0.531215	0.64	0.298	2.61096e-11	6.86368e-07	Up
Gng5	1	Rest	0.963397	0.59244	0.535177	0.64	0.29	2.80651e-11	7.37776e-07	Up
Ccdc85b	1	Rest	0.949454	0.678307	0.391182	0.706	0.323	3.18828e-11	8.38136e-07	Up
Parp12	1	Rest	0.578615	0.259495	0.460393	0.419	0.13	3.42018e-11	8.99096e-07	Up
Itpr2	1	Rest	1.22643	0.873768	0.50879	0.801	0.406	3.93136e-11	1.03348e-06	Up
Flna	1	Rest	0.578254	0.242472	0.48443	0.419	0.141	4.24287e-11	1.11537e-06	Up
Ptp4a3	1	Rest	0.618257	0.282626	0.484213	0.426	0.141	4.28665e-11	1.12687e-06	Up
Grk3	1	Rest	0.504114	0.247697	0.369931	0.39	0.119	4.4486e-11	1.16945e-06	Up
Rpl8	1	Rest	1.33751	0.961534	0.542423	0.816	0.423	4.93257e-11	1.29667e-06	Up
Wtip	1	Rest	0.312876	0.128236	0.266379	0.272	0.055	5.02875e-11	1.32196e-06	Up
Pml	1	Rest	0.409634	0.153391	0.369681	0.338	0.094	5.06316e-11	1.331e-06	Up
Gm30624	1	Rest	0.306354	0.00803973	0.430376	0.154	0.011	5.18432e-11	1.36285e-06	Up
Epb41l2	1	Rest	1.02936	0.698904	0.476753	0.713	0.348	5.27111e-11	1.38567e-06	Up
Dbp	1	Rest	0.814583	0.468667	0.499052	0.537	0.204	5.87349e-11	1.54402e-06	Up
S100a13	1	Rest	0.615003	0.398915	0.311749	0.515	0.193	6.07824e-11	1.59785e-06	Up
Slc1a5	1	Rest	0.272087	0.0361037	0.340452	0.199	0.028	6.23233e-11	1.63836e-06	Up
Farp2	1	Rest	0.503975	0.209967	0.424164	0.375	0.116	6.27017e-11	1.6483e-06	Up
Cldn5	1	Rest	2.12558	1.76657	0.517942	0.963	0.644	6.47749e-11	1.7028e-06	Up
Cacna1c	1	Rest	1.49741	1.13085	0.528836	0.816	0.395	7.21182e-11	1.89584e-06	Up
mt-Cytb	1	Rest	2.43551	2.04723	0.560181	0.956	0.785	7.47065e-11	1.96388e-06	Up
Txnip	1	Rest	0.940484	0.554616	0.55669	0.61	0.287	7.71004e-11	2.02682e-06	Up
Cox4i2	1	Rest	0.227387	0.0212926	0.297331	0.176	0.019	8.04405e-11	2.11462e-06	Up
Lbh	1	Rest	0.324645	0.0785222	0.355081	0.25	0.05	8.0688e-11	2.12113e-06	Up
Atp1b2	1	Rest	0.562506	0.343744	0.315607	0.419	0.138	8.25441e-11	2.16992e-06	Up
Hey2	1	Rest	0.239287	0.0306998	0.300928	0.191	0.025	8.36087e-11	2.19791e-06	Up
Rpl35	1	Rest	0.796656	0.497317	0.431854	0.574	0.246	9.32432e-11	2.45118e-06	Up
Ppp1r14a	1	Rest	0.228717	0.0251895	0.293628	0.162	0.014	9.71517e-11	2.55392e-06	Up
Rps28	1	Rest	0.96309	0.660279	0.436863	0.647	0.293	9.85869e-11	2.59165e-06	Up
Lzts2	1	Rest	0.511718	0.228193	0.40904	0.39	0.124	1.0116e-10	2.6593e-06	Up
Otud6b	1	Rest	0.397621	0.189923	0.299646	0.331	0.088	1.04543e-10	2.74822e-06	Up
Prdx1	1	Rest	0.747654	0.509873	0.343045	0.596	0.243	1.06419e-10	2.79754e-06	Up
Drap1	1	Rest	0.645324	0.372941	0.392966	0.507	0.193	1.08746e-10	2.8587e-06	Up
Tmsb4x	1	Rest	2.80752	2.42717	0.548724	0.993	0.865	1.1061e-10	2.90772e-06	Up
Gltp	1	Rest	0.397341	0.174533	0.321444	0.36	0.105	1.1853e-10	3.11593e-06	Up
Sox18	1	Rest	0.830443	0.498843	0.478398	0.588	0.251	1.19033e-10	3.12914e-06	Up
Plekhh3	1	Rest	0.277514	0.0795171	0.285649	0.243	0.047	1.19956e-10	3.15341e-06	Up
Rplp0	1	Rest	0.865646	0.552396	0.451924	0.581	0.251	1.21198e-10	3.18606e-06	Up
Dusp1	1	Rest	0.778441	0.47787	0.433633	0.544	0.213	1.27866e-10	3.36134e-06	Up
Ddc	1	Rest	1.02252	0.752119	0.39011	0.669	0.298	1.36089e-10	3.5775e-06	Up
Laptm4a	1	Rest	1.20485	0.883146	0.464117	0.794	0.409	1.371e-10	3.6041e-06	Up
Itm2b	1	Rest	1.88936	1.50082	0.56055	0.919	0.655	1.37104e-10	3.60419e-06	Up
Spp1	1	Rest	0.220018	0.00663621	0.307844	0.132	0.006	1.38398e-10	3.63821e-06	Up
Ankrd44	1	Rest	1.01034	0.706365	0.438539	0.669	0.301	1.42374e-10	3.74274e-06	Up
Klf2	1	Rest	1.64099	1.24717	0.568161	0.846	0.5	1.52374e-10	4.00561e-06	Up
Apold1	1	Rest	1.17371	0.78774	0.556834	0.632	0.276	1.54139e-10	4.05202e-06	Up
Rps4x	1	Rest	1.22991	0.897161	0.480058	0.787	0.392	1.55983e-10	4.10049e-06	Up
Esyt1	1	Rest	0.559222	0.305792	0.365622	0.456	0.163	1.56027e-10	4.10165e-06	Up
Smad4	1	Rest	1.02004	0.784406	0.339946	0.743	0.359	1.58958e-10	4.17868e-06	Up
Rps17	1	Rest	1.15235	0.782771	0.533191	0.728	0.359	1.6511e-10	4.34041e-06	Up
Gatm	1	Rest	1.67896	1.29394	0.555471	0.882	0.564	1.66115e-10	4.36683e-06	Up
Parva	1	Rest	0.765268	0.566362	0.286961	0.559	0.227	1.67469e-10	4.40243e-06	Up
Rpl27a	1	Rest	1.62482	1.23434	0.56334	0.86	0.506	1.73027e-10	4.54854e-06	Up
Lama4	1	Rest	1.30871	0.992748	0.45583	0.743	0.365	1.78233e-10	4.68539e-06	Up
Slc39a8	1	Rest	0.728431	0.471821	0.37021	0.529	0.213	1.82232e-10	4.79051e-06	Up
Rbms1	1	Rest	2.20198	1.86208	0.490371	0.978	0.729	1.90066e-10	4.99645e-06	Up
Tpm4	1	Rest	0.835257	0.560577	0.396279	0.61	0.26	1.94574e-10	5.11496e-06	Up
Rpl31	1	Rest	1.01452	0.718235	0.427443	0.691	0.331	2.00107e-10	5.26042e-06	Up
Rpl26	1	Rest	1.44424	1.07651	0.530521	0.824	0.453	2.08667e-10	5.48543e-06	Up
mt-Co1	1	Rest	2.81326	2.47929	0.481819	0.985	0.895	2.1661e-10	5.69423e-06	Up
Spata6	1	Rest	0.681246	0.446225	0.339064	0.507	0.193	2.22256e-10	5.84268e-06	Up
Zfp36l1	1	Rest	1.50994	1.09907	0.592764	0.838	0.472	2.26268e-10	5.94813e-06	Up
Rps3a1	1	Rest	1.39471	1.08485	0.447041	0.824	0.464	2.33681e-10	6.143e-06	Up
Rps13	1	Rest	1.04229	0.740318	0.435647	0.699	0.334	2.53439e-10	6.66239e-06	Up
Sesn3	1	Rest	0.785597	0.517154	0.38728	0.603	0.26	2.53969e-10	6.67634e-06	Up
Parp8	1	Rest	0.619045	0.376304	0.3502	0.471	0.169	2.93068e-10	7.70418e-06	Up
Edn3	1	Rest	0.373282	0.13342	0.346047	0.265	0.058	2.93745e-10	7.72196e-06	Up
Bnip2	1	Rest	0.841982	0.577167	0.382048	0.618	0.271	2.94325e-10	7.73722e-06	Up
Ace2	1	Rest	0.206975	0.0185699	0.271811	0.154	0.014	3.03742e-10	7.98477e-06	Up
Ier2	1	Rest	0.551866	0.300067	0.363269	0.419	0.141	3.05877e-10	8.04089e-06	Up
Rpl23a	1	Rest	1.15399	0.811393	0.494268	0.735	0.365	3.10191e-10	8.1543e-06	Up
Capns1	1	Rest	0.923309	0.654759	0.387436	0.684	0.307	3.20173e-10	8.4167e-06	Up
Epas1	1	Rest	2.7576	2.43731	0.462072	0.985	0.837	3.44345e-10	9.05214e-06	Up
AW011738	1	Rest	0.375366	0.112537	0.379183	0.279	0.069	3.48834e-10	9.17016e-06	Up
Tapbp	1	Rest	0.70496	0.434324	0.390445	0.544	0.218	3.57376e-10	9.3947e-06	Up
Plxnb1	1	Rest	0.257768	0.0641682	0.279305	0.235	0.047	3.63845e-10	9.56475e-06	Up
Ubc	1	Rest	1.41254	1.08108	0.4782	0.801	0.467	3.90609e-10	1.02683e-05	Up
Dad1	1	Rest	0.594932	0.329674	0.382686	0.485	0.188	3.92176e-10	1.03095e-05	Up
Avl9	1	Rest	0.694022	0.473701	0.317857	0.559	0.235	3.93975e-10	1.03568e-05	Up
Rasgrp2	1	Rest	0.789	0.552352	0.34141	0.596	0.251	3.96202e-10	1.04154e-05	Up
Gm20732	1	Rest	0.731923	0.419432	0.450829	0.551	0.238	4.06924e-10	1.06972e-05	Up
Rfwd3	1	Rest	0.479522	0.268821	0.303976	0.36	0.105	4.07605e-10	1.07151e-05	Up
Msn	1	Rest	1.10733	0.81466	0.422241	0.765	0.378	4.16151e-10	1.09398e-05	Up
2024-09-07	1	Rest	1.53506	1.19461	0.491156	0.904	0.569	4.27873e-10	1.12479e-05	Up
Rps6	1	Rest	1.08523	0.791614	0.423602	0.721	0.359	4.49428e-10	1.18146e-05	Up
Icam2	1	Rest	0.501936	0.280855	0.318953	0.412	0.135	4.7004e-10	1.23564e-05	Up
Ggta1	1	Rest	0.418813	0.167254	0.362922	0.316	0.088	5.015e-10	1.31834e-05	Up
Sema6d	1	Rest	1.07227	0.801389	0.390793	0.691	0.326	5.22637e-10	1.37391e-05	Up
Rpl18	1	Rest	1.19155	0.859312	0.479319	0.779	0.401	5.31554e-10	1.39735e-05	Up
Ftl1	1	Rest	1.24212	0.885127	0.515031	0.757	0.403	5.47767e-10	1.43997e-05	Up
Car4	1	Rest	1.25588	0.916231	0.490009	0.721	0.37	5.51718e-10	1.45036e-05	Up
Rpl21	1	Rest	1.31812	0.956131	0.522238	0.772	0.425	5.56492e-10	1.46291e-05	Up
Mgp	1	Rest	0.589528	0.388253	0.290378	0.338	0.097	5.63576e-10	1.48153e-05	Up
H3f3a	1	Rest	1.45441	1.12502	0.475203	0.86	0.511	5.68248e-10	1.49381e-05	Up
Ahnak	1	Rest	1.88041	1.52984	0.505769	0.89	0.641	5.73289e-10	1.50706e-05	Up
Ctdsp1	1	Rest	0.512129	0.230645	0.406096	0.426	0.149	5.93044e-10	1.55899e-05	Up
S100a11	1	Rest	0.454557	0.206721	0.357551	0.346	0.105	5.96431e-10	1.5679e-05	Up
Axin2	1	Rest	0.684212	0.454853	0.330895	0.537	0.227	6.03962e-10	1.5877e-05	Up
Oaz2	1	Rest	0.687795	0.443346	0.352665	0.529	0.218	6.63684e-10	1.74469e-05	Up
Tprgl	1	Rest	0.631107	0.422103	0.30153	0.551	0.227	6.72844e-10	1.76877e-05	Up
Smim10l1	1	Rest	0.586559	0.381337	0.296074	0.493	0.196	7.05491e-10	1.8546e-05	Up
Amotl1	1	Rest	0.78767	0.51647	0.391259	0.588	0.254	7.14602e-10	1.87855e-05	Up
Pde4d	1	Rest	2.04039	1.68203	0.517001	0.971	0.652	7.22858e-10	1.90025e-05	Up
Slc2a1	1	Rest	2.75638	2.39776	0.517378	0.971	0.837	7.23902e-10	1.90299e-05	Up
Eif1	1	Rest	1.48642	1.18414	0.43611	0.875	0.494	7.2444e-10	1.90441e-05	Up
Rpl15	1	Rest	1.20106	0.885122	0.455804	0.728	0.37	7.35171e-10	1.93262e-05	Up
Lrrc58	1	Rest	1.27421	0.916057	0.516701	0.794	0.45	7.69318e-10	2.02238e-05	Up
Sod1	1	Rest	0.868324	0.574798	0.423469	0.603	0.276	8.07811e-10	2.12357e-05	Up
Ndrg2	1	Rest	0.49655	0.250163	0.355461	0.346	0.102	8.16474e-10	2.14635e-05	Up
Cobll1	1	Rest	2.21676	1.90142	0.454944	0.971	0.693	8.4348e-10	2.21734e-05	Up
Itih5	1	Rest	1.67153	1.33024	0.492376	0.816	0.506	9.01402e-10	2.36961e-05	Up
Ptma	1	Rest	1.88871	1.50365	0.555523	0.919	0.613	9.09783e-10	2.39164e-05	Up
mt-Atp6	1	Rest	3.07645	2.66411	0.594891	1	0.898	9.12599e-10	2.39904e-05	Up
Pkn1	1	Rest	0.799996	0.573324	0.327019	0.603	0.265	9.29105e-10	2.44243e-05	Up
Rps27l	1	Rest	0.353254	0.129264	0.32315	0.309	0.086	9.51772e-10	2.50202e-05	Up
Alpk1	1	Rest	0.407161	0.176021	0.333465	0.309	0.086	9.72335e-10	2.55607e-05	Up
Psenen	1	Rest	0.406231	0.207615	0.286542	0.346	0.105	1.02115e-09	2.68441e-05	Up
Ost4	1	Rest	0.389651	0.186499	0.293086	0.368	0.119	1.05929e-09	2.78467e-05	Up
Ifi203	1	Rest	0.368047	0.165511	0.292199	0.279	0.069	1.14487e-09	3.00965e-05	Up
Diaph2	1	Rest	1.93267	1.54482	0.55954	0.926	0.655	1.15904e-09	3.04689e-05	Up
Itga7	1	Rest	0.228726	0.0428152	0.268212	0.191	0.03	1.16774e-09	3.06975e-05	Up
Ifitm1	1	Rest	0.247947	0.0158545	0.334839	0.162	0.019	1.20482e-09	3.16723e-05	Up
Gm29478	1	Rest	0.27815	0.0263965	0.363204	0.162	0.019	1.21783e-09	3.20142e-05	Up
Rpsa	1	Rest	1.20768	0.896098	0.449512	0.772	0.387	1.24466e-09	3.27196e-05	Up
Sap18	1	Rest	0.391881	0.178258	0.308192	0.338	0.105	1.34551e-09	3.53707e-05	Up
Gbp7	1	Rest	0.770711	0.524623	0.35503	0.537	0.215	1.35918e-09	3.57302e-05	Up
Trim16	1	Rest	0.454558	0.22144	0.336318	0.36	0.116	1.43874e-09	3.78216e-05	Up
mt-Nd4l	1	Rest	0.442654	0.230635	0.305879	0.382	0.127	1.48634e-09	3.90729e-05	Up
Fcgrt	1	Rest	0.83297	0.553685	0.402923	0.61	0.276	1.58389e-09	4.16374e-05	Up
Jag1	1	Rest	0.635716	0.400229	0.339736	0.5	0.202	1.65147e-09	4.34138e-05	Up
Bmpr1a	1	Rest	0.604484	0.368003	0.341169	0.449	0.171	1.69294e-09	4.4504e-05	Up
Itm2a	1	Rest	2.0666	1.68628	0.548695	0.89	0.575	1.7675e-09	4.64641e-05	Up
Hnrnpul1	1	Rest	0.682918	0.440985	0.349035	0.559	0.24	1.79352e-09	4.71481e-05	Up
Tbl1x	1	Rest	1.3552	1.05861	0.427895	0.831	0.459	1.88407e-09	4.95284e-05	Up
Rplp1	1	Rest	1.90919	1.55996	0.503834	0.904	0.594	1.97608e-09	5.19473e-05	Up
Cebpd	1	Rest	0.522825	0.331864	0.275498	0.426	0.152	1.98558e-09	5.21968e-05	Up
Ube2s	1	Rest	0.36104	0.153194	0.29986	0.316	0.091	1.99605e-09	5.24722e-05	Up
Notch1	1	Rest	1.269	0.963054	0.441391	0.794	0.448	2.08399e-09	5.4784e-05	Up
Ak3	1	Rest	0.709781	0.438392	0.391531	0.529	0.229	2.1306e-09	5.60091e-05	Up
Syde1	1	Rest	0.362835	0.17057	0.277381	0.324	0.094	2.18378e-09	5.74072e-05	Up
St5	1	Rest	1.14871	0.874093	0.396182	0.743	0.403	2.19342e-09	5.76607e-05	Up
Micu2	1	Rest	0.611683	0.400022	0.305361	0.515	0.21	2.24501e-09	5.90169e-05	Up
Ccdc47	1	Rest	0.610435	0.415716	0.28092	0.537	0.224	2.27514e-09	5.9809e-05	Up
Dennd4c	1	Rest	1.01814	0.77531	0.350337	0.713	0.348	2.37434e-09	6.24167e-05	Up
Tmem65	1	Rest	0.59681	0.414011	0.263723	0.5	0.196	2.485e-09	6.53256e-05	Up
Zic2	1	Rest	0.768136	0.512512	0.368787	0.559	0.238	2.52626e-09	6.64102e-05	Up
Thap3	1	Rest	0.539113	0.32642	0.306851	0.463	0.18	2.58672e-09	6.79997e-05	Up
Rpl27	1	Rest	1.1158	0.828529	0.41445	0.706	0.359	2.61916e-09	6.88526e-05	Up
Slc9a3r2	1	Rest	1.21197	0.944135	0.38641	0.816	0.42	2.70764e-09	7.11785e-05	Up
Gbp3	1	Rest	0.650856	0.384612	0.384108	0.478	0.193	2.74683e-09	7.22086e-05	Up
Bcl2	1	Rest	0.935516	0.677408	0.37237	0.625	0.282	2.91319e-09	7.6582e-05	Up
mt-Co2	1	Rest	2.81811	2.43138	0.557937	0.985	0.843	2.99311e-09	7.86828e-05	Up
Ctsh	1	Rest	0.819998	0.525354	0.425081	0.588	0.271	3.0307e-09	7.9671e-05	Up
Scp2	1	Rest	0.525429	0.300667	0.324264	0.441	0.166	3.04904e-09	8.01531e-05	Up
Mpp7	1	Rest	0.841734	0.545753	0.427011	0.574	0.26	3.12876e-09	8.22488e-05	Up
Btg2	1	Rest	0.955807	0.638384	0.457944	0.618	0.293	3.14945e-09	8.27928e-05	Up
Synm	1	Rest	1.13976	0.803068	0.485741	0.728	0.367	3.22483e-09	8.47742e-05	Up
Crip2	1	Rest	1.1769	0.813291	0.524582	0.735	0.403	3.22868e-09	8.48756e-05	Up
Igfbp7	1	Rest	2.42371	2.03626	0.558984	0.941	0.677	3.25664e-09	8.56107e-05	Up
Samd4	1	Rest	0.464633	0.192427	0.392711	0.338	0.11	3.39291e-09	8.91928e-05	Up
Cnih4	1	Rest	0.471673	0.243324	0.329439	0.368	0.124	3.5306e-09	9.28123e-05	Up
Gclm	1	Rest	0.624295	0.436311	0.271204	0.522	0.207	3.53268e-09	9.28672e-05	Up
Arhgef40	1	Rest	0.346755	0.148868	0.285491	0.279	0.075	3.69488e-09	9.7131e-05	Up
Myl12b	1	Rest	1.31878	1.00764	0.448873	0.816	0.475	3.70862e-09	9.74921e-05	Up
Rpl30	1	Rest	1.3177	0.936784	0.54955	0.735	0.401	3.75967e-09	9.88343e-05	Up
Gnai3	1	Rest	0.600093	0.376617	0.322408	0.485	0.193	3.76697e-09	9.9026e-05	Up
Itpripl2	1	Rest	0.45874	0.232336	0.326632	0.382	0.135	3.79416e-09	9.97409e-05	Up
Klhl9	1	Rest	0.547013	0.325355	0.319784	0.441	0.169	3.81074e-09	0.000100177	Up
Gm30075	1	Rest	0.227108	0.011507	0.311047	0.132	0.011	3.81618e-09	0.00010032	Up
Rif1	1	Rest	0.740863	0.544085	0.28389	0.581	0.249	3.84183e-09	0.000100994	Up
Gm47167	1	Rest	0.261099	0.072221	0.272493	0.221	0.047	3.92468e-09	0.000103172	Up
Rcsd1	1	Rest	0.928597	0.576365	0.508163	0.566	0.254	4.26778e-09	0.000112191	Up
Cavin1	1	Rest	1.07225	0.741025	0.477855	0.691	0.356	4.49459e-09	0.000118154	Up
Cers5	1	Rest	0.623667	0.437854	0.268073	0.544	0.238	4.64886e-09	0.000122209	Up
Rpl34	1	Rest	1.18838	0.896067	0.421717	0.721	0.373	4.66301e-09	0.000122581	Up
Il6st	1	Rest	0.751142	0.503765	0.356889	0.559	0.249	4.89304e-09	0.000128628	Up
Il17rd	1	Rest	0.765167	0.480156	0.411183	0.551	0.243	5.07991e-09	0.000133541	Up
Tle1	1	Rest	1.28882	1.01247	0.39869	0.831	0.464	5.15951e-09	0.000135633	Up
Snx18	1	Rest	0.488436	0.258715	0.331417	0.368	0.124	5.29812e-09	0.000139277	Up
Adamtsl5	1	Rest	0.20013	0.00108792	0.287156	0.103	0.003	5.33876e-09	0.000140345	Up
Kdr	1	Rest	1.51909	1.15796	0.520998	0.831	0.486	5.42192e-09	0.000142532	Up
Trib2	1	Rest	0.62583	0.409452	0.312167	0.493	0.199	5.43069e-09	0.000142762	Up
Emd	1	Rest	0.335052	0.105762	0.330796	0.265	0.072	5.5267e-09	0.000145286	Up
Parp14	1	Rest	0.550177	0.349065	0.290144	0.449	0.169	5.78093e-09	0.000151969	Up
Selenok	1	Rest	0.765875	0.533208	0.335667	0.603	0.265	5.80448e-09	0.000152588	Up
Zhx2	1	Rest	0.594123	0.399787	0.280367	0.493	0.202	5.84598e-09	0.000153679	Up
Samhd1	1	Rest	0.939925	0.674512	0.382911	0.654	0.309	5.88679e-09	0.000154752	Up
Lsm14a	1	Rest	0.959159	0.703541	0.368778	0.684	0.329	5.89376e-09	0.000154935	Up
Tgfbr2	1	Rest	1.36792	1.04338	0.468208	0.801	0.483	5.93956e-09	0.000156139	Up
Son	1	Rest	2.01605	1.67578	0.490901	0.985	0.746	5.95417e-09	0.000156523	Up
Tug1	1	Rest	0.590291	0.353298	0.341908	0.478	0.191	5.95535e-09	0.000156554	Up
Rpl14	1	Rest	1.10425	0.803001	0.434605	0.684	0.345	5.99755e-09	0.000157664	Up
Rpl24	1	Rest	1.29989	0.934292	0.527446	0.728	0.425	6.75041e-09	0.000177455	Up
Tmod3	1	Rest	1.30929	1.04616	0.379607	0.831	0.478	7.25367e-09	0.000190684	Up
Nedd8	1	Rest	0.605504	0.401562	0.294226	0.485	0.196	7.25868e-09	0.000190816	Up
Hnrnpf	1	Rest	0.887642	0.664627	0.321742	0.654	0.301	7.34682e-09	0.000193133	Up
Cox7a2l	1	Rest	0.62361	0.404244	0.316479	0.522	0.227	7.48256e-09	0.000196702	Up
Rpl39	1	Rest	1.10408	0.837233	0.384983	0.699	0.356	7.50564e-09	0.000197308	Up
Rpl13a	1	Rest	1.58935	1.25592	0.481036	0.838	0.53	7.57127e-09	0.000199034	Up
Trim25	1	Rest	0.898967	0.648325	0.361599	0.61	0.298	7.66114e-09	0.000201396	Up
Rpl17	1	Rest	1.45934	1.10848	0.50618	0.794	0.481	7.71776e-09	0.000202885	Up
Eif2ak3	1	Rest	0.471618	0.28602	0.267761	0.397	0.144	7.8583e-09	0.000206579	Up
Tbx3	1	Rest	0.861772	0.645669	0.311771	0.662	0.307	7.91129e-09	0.000207972	Up
Sparcl1	1	Rest	2.24035	1.92831	0.450184	0.963	0.757	7.98926e-09	0.000210022	Up
Rpl36	1	Rest	1.2083	0.897958	0.447722	0.728	0.378	8.07329e-09	0.000212231	Up
Ddr2	1	Rest	0.2772	0.0869743	0.274438	0.213	0.044	8.28345e-09	0.000217755	Up
Uqcr10	1	Rest	0.680207	0.404056	0.398402	0.456	0.18	8.38085e-09	0.000220316	Up
Pttg1	1	Rest	0.359893	0.157216	0.292402	0.309	0.097	8.39212e-09	0.000220612	Up
Stk39	1	Rest	1.09495	0.809809	0.411371	0.713	0.359	8.40398e-09	0.000220924	Up
Dusp3	1	Rest	1.15495	0.827618	0.472246	0.721	0.398	8.61261e-09	0.000226408	Up
Cdc42ep3	1	Rest	0.902547	0.598967	0.437974	0.581	0.268	8.82861e-09	0.000232087	Up
Fam91a1	1	Rest	0.521345	0.314415	0.298537	0.434	0.171	9.4229e-09	0.000247709	Up
H1f0	1	Rest	0.471472	0.258275	0.307578	0.368	0.13	9.82183e-09	0.000258196	Up
Ptdss2	1	Rest	0.316304	0.12838	0.271118	0.272	0.075	9.92252e-09	0.000260843	Up
Timm10b	1	Rest	0.354187	0.171786	0.26315	0.309	0.094	9.9411e-09	0.000261332	Up
Paqr7	1	Rest	0.554738	0.327604	0.327685	0.441	0.171	1.04398e-08	0.000274441	Up
Eif4g2	1	Rest	1.34251	1.05085	0.420774	0.831	0.5	1.05157e-08	0.000276435	Up
Ctsd	1	Rest	0.726036	0.521981	0.294389	0.574	0.26	1.07339e-08	0.000282172	Up
Mapk3	1	Rest	0.686481	0.465962	0.318143	0.515	0.224	1.08697e-08	0.000285744	Up
Kctd1	1	Rest	0.661203	0.432239	0.330326	0.493	0.199	1.11151e-08	0.000292195	Up
Csnk2b	1	Rest	0.449125	0.25744	0.276543	0.382	0.138	1.12531e-08	0.000295821	Up
Lipa	1	Rest	0.762197	0.575587	0.269222	0.574	0.262	1.13698e-08	0.000298888	Up
Clic1	1	Rest	0.590202	0.384499	0.296766	0.507	0.207	1.17775e-08	0.000309607	Up
Gna11	1	Rest	0.657005	0.423959	0.336215	0.485	0.202	1.21716e-08	0.000319968	Up
Cpne3	1	Rest	0.641547	0.44608	0.282	0.522	0.224	1.22131e-08	0.000321058	Up
Serf2	1	Rest	1.04841	0.752067	0.427527	0.691	0.362	1.26517e-08	0.000332589	Up
Aktip	1	Rest	0.388242	0.19654	0.276567	0.316	0.099	1.32708e-08	0.000348863	Up
Igtp	1	Rest	0.536185	0.232707	0.437827	0.324	0.105	1.35743e-08	0.00035684	Up
Rpl28	1	Rest	1.39465	1.00677	0.559593	0.757	0.467	1.41161e-08	0.000371083	Up
Csnk1g2	1	Rest	0.653019	0.447858	0.295985	0.515	0.213	1.41732e-08	0.000372585	Up
Ltbr	1	Rest	0.27389	0.0791858	0.280898	0.235	0.058	1.4271e-08	0.000375156	Up
Rpl32	1	Rest	1.15541	0.889422	0.383738	0.75	0.401	1.47604e-08	0.000388022	Up
Mfsd2a	1	Rest	1.16697	0.857437	0.446562	0.706	0.367	1.49635e-08	0.000393361	Up
Nr1d1	1	Rest	0.614695	0.385659	0.33043	0.471	0.199	1.55442e-08	0.000408626	Up
Atp5j	1	Rest	0.893907	0.674545	0.316472	0.647	0.309	1.63322e-08	0.00042934	Up
Gm44148	1	Rest	0.447483	0.201966	0.354206	0.294	0.088	1.67754e-08	0.000440991	Up
Foxq1	1	Rest	1.06076	0.777326	0.408908	0.676	0.34	1.80541e-08	0.000474606	Up
Sgip1	1	Rest	1.26312	0.973444	0.417913	0.809	0.42	2.05137e-08	0.000539265	Up
Stim1	1	Rest	0.87096	0.576752	0.424452	0.566	0.276	2.26494e-08	0.000595406	Up
Ubl5	1	Rest	0.563853	0.352022	0.305608	0.426	0.171	2.27339e-08	0.000597629	Up
Zcchc24	1	Rest	0.396327	0.18385	0.30654	0.331	0.113	2.29397e-08	0.000603039	Up
Gna13	1	Rest	0.772603	0.499045	0.394661	0.544	0.251	2.3169e-08	0.000609068	Up
Gbp2	1	Rest	0.400251	0.196882	0.2934	0.316	0.102	2.32832e-08	0.000612068	Up
Kctd10	1	Rest	0.590929	0.396534	0.280452	0.463	0.185	2.33395e-08	0.000613549	Up
H2-D1	1	Rest	1.96994	1.62446	0.498419	0.89	0.605	2.41924e-08	0.00063597	Up
Rpl29	1	Rest	0.991097	0.728862	0.378325	0.654	0.337	2.42477e-08	0.000637423	Up
Slc3a2	1	Rest	1.26438	0.90827	0.513755	0.75	0.423	2.42947e-08	0.000638658	Up
Kif1c	1	Rest	0.756821	0.53462	0.320568	0.588	0.285	2.52699e-08	0.000664295	Up
Rpl41	1	Rest	1.77693	1.40952	0.530059	0.853	0.583	2.5594e-08	0.000672814	Up
Rpl22	1	Rest	0.88357	0.648777	0.338735	0.618	0.293	2.61762e-08	0.000688119	Up
Rpl37a	1	Rest	1.52348	1.19757	0.470183	0.809	0.478	2.64248e-08	0.000694656	Up
Tsc22d1	1	Rest	2.03666	1.70431	0.479481	0.949	0.699	2.66428e-08	0.000700385	Up
Frmd6	1	Rest	0.741265	0.522162	0.316099	0.566	0.26	2.71995e-08	0.00071502	Up
Dach1	1	Rest	2.31005	2.02793	0.407013	0.941	0.724	2.73225e-08	0.000718254	Up
Grk5	1	Rest	1.10585	0.818049	0.415208	0.691	0.359	2.74756e-08	0.000722279	Up
Prkd3	1	Rest	0.97661	0.789927	0.269327	0.728	0.373	2.79137e-08	0.000733796	Up
Hnrnpd	1	Rest	0.84116	0.639252	0.291291	0.654	0.32	2.86807e-08	0.000753959	Up
Elk4	1	Rest	0.830901	0.63372	0.284472	0.632	0.304	2.88616e-08	0.000758713	Up
Cxcl12	1	Rest	2.41189	2.08868	0.466286	0.941	0.635	2.90109e-08	0.000762639	Up
Rps10	1	Rest	1.37151	1.03595	0.484114	0.765	0.45	2.91555e-08	0.000766439	Up
Irs1	1	Rest	0.385804	0.146658	0.345014	0.257	0.072	2.93145e-08	0.000770619	Up
Lats2	1	Rest	1.03318	0.796904	0.340873	0.735	0.384	2.97383e-08	0.00078176	Up
Net1	1	Rest	0.923655	0.700303	0.322229	0.632	0.309	2.97611e-08	0.00078236	Up
L3mbtl3	1	Rest	0.571347	0.343473	0.328753	0.434	0.18	2.99617e-08	0.000787634	Up
Vps36	1	Rest	0.515928	0.313111	0.292602	0.404	0.155	3.00958e-08	0.000791158	Up
Ralb	1	Rest	0.552783	0.36713	0.26784	0.441	0.174	3.20323e-08	0.000842066	Up
B230219D22Rik	1	Rest	0.884738	0.648539	0.340764	0.64	0.318	3.2279e-08	0.000848549	Up
Ece1	1	Rest	1.23282	0.939643	0.422959	0.75	0.434	3.60068e-08	0.000946547	Up
Ubr4	1	Rest	0.677463	0.446206	0.333633	0.537	0.24	3.85851e-08	0.00101432	Up
Mxi1	1	Rest	0.99228	0.715094	0.399896	0.662	0.356	3.85917e-08	0.0010145	Up
Vim	1	Rest	1.16688	0.874311	0.422088	0.684	0.387	4.0842e-08	0.00107365	Up
mt-Nd2	1	Rest	2.17349	1.80931	0.525408	0.934	0.732	4.09526e-08	0.00107656	Up
Srsf4	1	Rest	0.739931	0.553546	0.268897	0.566	0.26	4.3095e-08	0.00113288	Up
Rack1	1	Rest	0.916778	0.654075	0.379001	0.64	0.32	4.34939e-08	0.00114337	Up
Svil	1	Rest	1.44097	1.20945	0.334017	0.846	0.5	4.37161e-08	0.00114921	Up
Ecm1	1	Rest	0.360498	0.171483	0.272691	0.309	0.102	4.37947e-08	0.00115127	Up
Jcad	1	Rest	2.03716	1.76994	0.385519	0.963	0.696	4.38087e-08	0.00115164	Up
2024-03-02	1	Rest	0.488501	0.301965	0.269115	0.419	0.166	4.46273e-08	0.00117316	Up
Pcp4l1	1	Rest	1.24834	1.01034	0.343361	0.779	0.434	4.50879e-08	0.00118527	Up
Cyba	1	Rest	0.383785	0.17784	0.297116	0.309	0.102	4.51743e-08	0.00118754	Up
Srgn	1	Rest	1.03481	0.797932	0.341736	0.706	0.362	4.53475e-08	0.00119209	Up
Lrp1	1	Rest	0.643038	0.388806	0.36678	0.426	0.174	4.63085e-08	0.00121736	Up
Rps24	1	Rest	1.54112	1.24238	0.430989	0.816	0.489	5.00391e-08	0.00131543	Up
Rps12	1	Rest	1.53398	1.23814	0.426798	0.831	0.525	5.59e-08	0.0014695	Up
Pltp	1	Rest	2.12395	1.76665	0.515472	0.897	0.644	5.6198e-08	0.00147733	Up
Rab1a	1	Rest	0.885366	0.655422	0.331739	0.647	0.312	5.70447e-08	0.00149959	Up
Oaz1	1	Rest	0.951617	0.689609	0.377998	0.662	0.348	5.76272e-08	0.0015149	Up
Amotl2	1	Rest	0.536226	0.326765	0.302189	0.441	0.182	5.84675e-08	0.00153699	Up
Cavin2	1	Rest	0.968475	0.712685	0.369028	0.632	0.304	5.84998e-08	0.00153784	Up
Igfbp3	1	Rest	0.573228	0.304591	0.387562	0.353	0.13	6.07702e-08	0.00159753	Up
Plaa	1	Rest	0.571681	0.368991	0.29242	0.463	0.202	6.20568e-08	0.00163135	Up
Eef1g	1	Rest	0.69743	0.4774	0.317436	0.537	0.254	6.4377e-08	0.00169234	Up
Fgfr1	1	Rest	0.59178	0.397329	0.280534	0.419	0.174	6.72649e-08	0.00176826	Up
Timp3	1	Rest	1.7195	1.42279	0.428058	0.868	0.541	6.89508e-08	0.00181258	Up
Nckap5l	1	Rest	0.394795	0.178287	0.312356	0.316	0.11	7.40117e-08	0.00194562	Up
Mcl1	1	Rest	1.08984	0.850905	0.344715	0.75	0.387	7.61764e-08	0.00200252	Up
Krcc1	1	Rest	0.533643	0.324724	0.301406	0.449	0.193	7.75467e-08	0.00203855	Up
H3f3b	1	Rest	1.40537	1.10223	0.437332	0.816	0.508	7.78583e-08	0.00204674	Up
Gpr146	1	Rest	0.661609	0.467828	0.279566	0.515	0.232	7.93272e-08	0.00208535	Up
Ctsl	1	Rest	0.497149	0.307894	0.273038	0.397	0.157	8.08091e-08	0.00212431	Up
Mfn1	1	Rest	0.745975	0.554081	0.276845	0.596	0.282	8.08651e-08	0.00212578	Up
Gja1	1	Rest	0.546577	0.34012	0.297854	0.412	0.166	8.2009e-08	0.00215585	Up
Ripor1	1	Rest	0.744822	0.533614	0.304709	0.581	0.29	8.20166e-08	0.00215605	Up
Tnxb	1	Rest	0.382635	0.105262	0.400164	0.221	0.058	8.30266e-08	0.0021826	Up
Cpq	1	Rest	0.620003	0.435589	0.266053	0.441	0.18	8.37515e-08	0.00220166	Up
Gnb4	1	Rest	0.791993	0.586712	0.296158	0.544	0.257	8.46256e-08	0.00222464	Up
Rps11	1	Rest	1.1738	0.943633	0.332068	0.706	0.398	8.62315e-08	0.00226685	Up
Rpl37	1	Rest	1.44495	1.17129	0.394814	0.801	0.481	9.33948e-08	0.00245516	Up
Cflar	1	Rest	0.875673	0.692168	0.264742	0.662	0.323	9.43438e-08	0.00248011	Up
Dcaf1	1	Rest	0.562043	0.370264	0.276678	0.456	0.202	9.44355e-08	0.00248252	Up
Jmy	1	Rest	0.798137	0.61206	0.268451	0.603	0.298	9.51814e-08	0.00250213	Up
Dysf	1	Rest	0.895958	0.700666	0.281747	0.581	0.271	9.69559e-08	0.00254878	Up
Mecp2	1	Rest	1.17495	0.980951	0.27988	0.787	0.431	1.0144e-07	0.00266665	Up
Pglyrp1	1	Rest	1.36679	1.07646	0.418857	0.772	0.439	1.01801e-07	0.00267615	Up
Rps2	1	Rest	0.946713	0.721271	0.325244	0.654	0.334	1.05915e-07	0.0027843	Up
Zeb1	1	Rest	1.95797	1.67587	0.406987	0.904	0.693	1.05981e-07	0.00278602	Up
Ska2	1	Rest	0.359389	0.136991	0.320853	0.279	0.091	1.12177e-07	0.00294891	Up
Hibadh	1	Rest	0.574091	0.389592	0.266177	0.441	0.193	1.20071e-07	0.00315644	Up
Mxra7	1	Rest	0.594752	0.373683	0.318935	0.471	0.204	1.21191e-07	0.00318588	Up
Tmem243	1	Rest	0.899787	0.69895	0.289746	0.669	0.331	1.30191e-07	0.00342245	Up
Jund	1	Rest	0.947594	0.720999	0.326907	0.654	0.334	1.30225e-07	0.00342337	Up
Slc22a8	1	Rest	1.48618	1.14205	0.496476	0.809	0.514	1.31118e-07	0.00344684	Up
Rabac1	1	Rest	0.764222	0.518859	0.353985	0.559	0.271	1.31447e-07	0.00345547	Up
Rpl10	1	Rest	1.06613	0.815218	0.361989	0.706	0.367	1.33477e-07	0.00350883	Up
Ybx1	1	Rest	1.12681	0.877343	0.359902	0.75	0.436	1.36686e-07	0.0035932	Up
Pkn2	1	Rest	1.18631	0.94629	0.346275	0.824	0.481	1.37075e-07	0.00360343	Up
Agrn	1	Rest	1.13123	0.913287	0.314424	0.787	0.453	1.42529e-07	0.00374682	Up
Ndnf	1	Rest	0.92804	0.609578	0.459443	0.5	0.229	1.45817e-07	0.00383324	Up
Tob2	1	Rest	0.474051	0.273199	0.289769	0.382	0.149	1.46531e-07	0.003852	Up
Tagln2	1	Rest	0.671361	0.465539	0.296939	0.515	0.24	1.48694e-07	0.00390886	Up
Ppp1r2	1	Rest	1.43117	1.16099	0.389775	0.824	0.519	1.52632e-07	0.0040124	Up
Cox8a	1	Rest	1.05469	0.825424	0.330758	0.669	0.373	1.54719e-07	0.00406724	Up
Uba52	1	Rest	0.394127	0.187602	0.297954	0.316	0.113	1.56395e-07	0.00411131	Up
Gga1	1	Rest	0.452135	0.215603	0.341243	0.346	0.133	1.61321e-07	0.0042408	Up
Cbfa2t3	1	Rest	0.876581	0.678072	0.286388	0.64	0.329	1.62146e-07	0.0042625	Up
Mast4	1	Rest	2.19621	1.90304	0.422951	0.971	0.732	1.65934e-07	0.00436207	Up
Hnrnpa0	1	Rest	0.770028	0.582119	0.271096	0.588	0.285	1.81649e-07	0.00477518	Up
Tspan12	1	Rest	0.572774	0.351791	0.318811	0.404	0.171	1.86912e-07	0.00491355	Up
Reep3	1	Rest	1.25644	0.969287	0.414274	0.787	0.483	1.888e-07	0.00496317	Up
Cbfb	1	Rest	0.753602	0.563611	0.2741	0.588	0.282	1.92722e-07	0.00506627	Up
Id1	1	Rest	1.41982	1.14317	0.399118	0.801	0.47	1.96054e-07	0.00515387	Up
Dek	1	Rest	0.765852	0.51284	0.365019	0.559	0.282	2.09879e-07	0.00551731	Up
Cyth3	1	Rest	1.47637	1.25333	0.32178	0.838	0.525	2.10773e-07	0.0055408	Up
Vwa1	1	Rest	1.46431	1.17107	0.423046	0.809	0.481	2.12956e-07	0.00559819	Up
Tbx1	1	Rest	0.518095	0.333356	0.266523	0.397	0.163	2.20233e-07	0.00578949	Up
Id3	1	Rest	1.23964	0.999891	0.345884	0.772	0.459	2.24898e-07	0.00591212	Up
Arf1	1	Rest	0.966013	0.767695	0.286113	0.699	0.376	2.31218e-07	0.00607826	Up
Nab1	1	Rest	0.663521	0.460495	0.292904	0.5	0.229	2.39372e-07	0.00629262	Up
Foxn2	1	Rest	0.672387	0.437569	0.338771	0.507	0.249	2.45932e-07	0.00646507	Up
Cnbp	1	Rest	1.09244	0.875924	0.312362	0.75	0.409	2.53522e-07	0.0066646	Up
Gabarap	1	Rest	0.781597	0.557366	0.323496	0.559	0.271	2.58261e-07	0.00678916	Up
H2-Q7	1	Rest	0.441283	0.253093	0.271501	0.324	0.119	2.67162e-07	0.00702316	Up
Cgnl1	1	Rest	1.4348	1.22141	0.307865	0.831	0.497	2.67163e-07	0.00702319	Up
Apoe	1	Rest	1.63967	1.35196	0.415081	0.838	0.528	2.69151e-07	0.00707543	Up
Vasp	1	Rest	0.410227	0.19285	0.313608	0.294	0.099	2.7026e-07	0.00710458	Up
Rps25	1	Rest	1.10253	0.865984	0.341257	0.713	0.39	2.76423e-07	0.00726661	Up
Dag1	1	Rest	0.975604	0.68076	0.425369	0.662	0.351	2.76552e-07	0.00727	Up
Pik3r1	1	Rest	1.02137	0.790602	0.332923	0.662	0.362	2.80683e-07	0.00737858	Up
Ubn1	1	Rest	0.896235	0.653648	0.349979	0.654	0.343	2.82708e-07	0.00743184	Up
Rpl35a	1	Rest	1.35275	1.0725	0.404317	0.779	0.483	2.90741e-07	0.007643	Up
Myl6	1	Rest	1.68105	1.37618	0.43983	0.904	0.597	3.11433e-07	0.00818694	Up
Specc1	1	Rest	1.06265	0.77973	0.408173	0.669	0.326	3.22429e-07	0.008476	Up
St13	1	Rest	0.833341	0.604382	0.330318	0.603	0.315	3.26001e-07	0.00856993	Up
Cd81	1	Rest	1.05799	0.841864	0.311806	0.676	0.376	3.40984e-07	0.00896379	Up
Rps21	1	Rest	1.49393	1.2514	0.349893	0.816	0.511	3.46153e-07	0.00909967	Up
Srarp	1	Rest	0.458304	0.26716	0.275762	0.382	0.155	3.48602e-07	0.00916405	Up
Zfand6	1	Rest	1.20741	1.00298	0.294937	0.801	0.47	3.55027e-07	0.00933296	Up
Rps26	1	Rest	0.869621	0.607038	0.378828	0.581	0.296	3.57777e-07	0.00940525	Up
Ly6e	1	Rest	1.97573	1.66412	0.449561	0.926	0.68	3.62926e-07	0.0095406	Up
Hba-a2	1	Rest	2.19021	1.60815	0.839747	0.368	0.149	3.74774e-07	0.00985205	Up
Apcdd1	1	Rest	1.65407	1.37675	0.400082	0.838	0.525	3.82362e-07	0.0100515	Up
Pde7b	1	Rest	1.64483	1.44329	0.290758	0.853	0.514	4.03327e-07	0.0106026	Up
Fzd4	1	Rest	0.951899	0.75005	0.291207	0.684	0.354	4.21095e-07	0.0110697	Up
Gab1	1	Rest	1.56909	1.28719	0.406694	0.838	0.564	4.30295e-07	0.0113116	Up
Tpm1	1	Rest	0.891277	0.603512	0.415157	0.581	0.318	4.36047e-07	0.0114628	Up
Oasl2	1	Rest	0.474712	0.265051	0.302477	0.368	0.152	4.46886e-07	0.0117477	Up
Rasgrp3	1	Rest	1.55935	1.33766	0.319831	0.86	0.539	4.87746e-07	0.0128219	Up
Rpl10a	1	Rest	0.805407	0.615414	0.274102	0.596	0.304	5.18367e-07	0.0136268	Up
Actr10	1	Rest	0.551601	0.360175	0.27617	0.426	0.18	5.18389e-07	0.0136274	Up
Ier5	1	Rest	0.475416	0.278106	0.28466	0.375	0.149	5.23658e-07	0.0137659	Up
1810026B05Rik	1	Rest	0.799266	0.598774	0.289248	0.596	0.309	5.26244e-07	0.0138339	Up
Mxd4	1	Rest	1.105	0.870323	0.33857	0.75	0.417	5.45539e-07	0.0143411	Up
Ldb1	1	Rest	0.555479	0.317643	0.343125	0.412	0.174	5.66004e-07	0.0148791	Up
Rasa2	1	Rest	0.923299	0.709125	0.308988	0.64	0.34	5.79318e-07	0.0152291	Up
Itpkb	1	Rest	1.51805	1.25212	0.383659	0.831	0.533	5.91911e-07	0.0155602	Up
Lamp1	1	Rest	0.81494	0.607901	0.298694	0.596	0.315	5.93874e-07	0.0156118	Up
Stxbp4	1	Rest	0.526289	0.340456	0.2681	0.412	0.177	6.07426e-07	0.015968	Up
Tle3	1	Rest	0.466221	0.228887	0.342401	0.331	0.13	6.09013e-07	0.0160097	Up
Apbb2	1	Rest	2.31482	2.11486	0.288489	0.978	0.801	6.10531e-07	0.0160496	Up
Plekhm1	1	Rest	0.538177	0.322468	0.311202	0.397	0.166	6.23681e-07	0.0163953	Up
Notum	1	Rest	0.614003	0.405856	0.300293	0.419	0.185	6.47617e-07	0.0170246	Up
Gpx4	1	Rest	0.875687	0.690605	0.267017	0.647	0.345	6.71332e-07	0.017648	Up
Col4a1	1	Rest	1.39766	1.13154	0.383934	0.794	0.508	6.80558e-07	0.0178905	Up
Ikzf2	1	Rest	0.395269	0.180249	0.310208	0.279	0.099	6.98864e-07	0.0183717	Up
Rps9	1	Rest	1.02533	0.828952	0.283307	0.699	0.381	7.29723e-07	0.019183	Up
Tab2	1	Rest	1.06104	0.870194	0.275332	0.721	0.414	7.44652e-07	0.0195754	Up
P4ha1	1	Rest	1.06911	0.721589	0.501372	0.625	0.362	8.02866e-07	0.0211057	Up
Ccni	1	Rest	0.781955	0.552615	0.330868	0.581	0.301	8.69364e-07	0.0228538	Up
Sh3kbp1	1	Rest	0.668583	0.485856	0.26362	0.456	0.213	8.79145e-07	0.023111	Up
Unc5b	1	Rest	0.487207	0.279332	0.299901	0.346	0.141	8.80521e-07	0.0231471	Up
Hmgb1	1	Rest	1.10013	0.90561	0.280628	0.743	0.398	8.95376e-07	0.0235376	Up
Sptbn1	1	Rest	3.36847	3.16051	0.300011	1	0.953	9.19438e-07	0.0241702	Up
Brd2	1	Rest	0.777405	0.561602	0.311338	0.559	0.287	9.82744e-07	0.0258344	Up
Fth1	1	Rest	2.14978	1.87644	0.394352	0.934	0.713	1.01267e-06	0.0266212	Up
Top2b	1	Rest	0.946942	0.716767	0.332072	0.691	0.373	1.01701e-06	0.0267353	Up
Slc30a1	1	Rest	1.17045	0.957023	0.307912	0.75	0.42	1.0545e-06	0.0277206	Up
Cnot6	1	Rest	1.01656	0.739665	0.399478	0.676	0.356	1.07644e-06	0.0282975	Up
Rpl11	1	Rest	1.27918	1.07836	0.289723	0.779	0.456	1.09705e-06	0.0288392	Up
Asap2	1	Rest	0.7956	0.536705	0.373506	0.522	0.254	1.10681e-06	0.0290957	Up
Kat2b	1	Rest	0.964043	0.75726	0.298324	0.662	0.362	1.16346e-06	0.030585	Up
Nfkbia	1	Rest	1.31723	1.01955	0.429465	0.765	0.464	1.16448e-06	0.0306117	Up
Atox1	1	Rest	0.849619	0.616783	0.335912	0.566	0.293	1.18007e-06	0.0310218	Up
Iigp1	1	Rest	0.680167	0.478643	0.290738	0.412	0.185	1.18142e-06	0.0310571	Up
Rrbp1	1	Rest	0.911616	0.72492	0.269345	0.64	0.343	1.19924e-06	0.0315257	Up
Rps23	1	Rest	1.22111	0.977186	0.351908	0.743	0.442	1.2223e-06	0.0321318	Up
Dennd5a	1	Rest	1.15948	0.954087	0.296325	0.75	0.45	1.22544e-06	0.0322142	Up
Rbpms	1	Rest	1.88477	1.62746	0.371223	0.926	0.646	1.24002e-06	0.0325975	Up
Mier1	1	Rest	1.36321	1.15002	0.307565	0.824	0.525	1.31371e-06	0.0345348	Up
Tns1	1	Rest	1.92988	1.65864	0.391316	0.941	0.702	1.31572e-06	0.0345875	Up
Klf7	1	Rest	1.79893	1.58455	0.309283	0.926	0.671	1.33432e-06	0.0350766	Up
Glul	1	Rest	1.54092	1.18905	0.507638	0.779	0.494	1.4031e-06	0.0368847	Up
Ryk	1	Rest	0.729028	0.535362	0.279401	0.544	0.273	1.45788e-06	0.0383248	Up
Iqgap1	1	Rest	1.54537	1.30119	0.352275	0.912	0.58	1.60171e-06	0.0421058	Up
Acvrl1	1	Rest	1.12415	0.909339	0.309906	0.765	0.439	1.61658e-06	0.0424967	Up
Polg	1	Rest	0.451374	0.264981	0.268909	0.353	0.149	1.62015e-06	0.0425904	Up
Fzd6	1	Rest	1.4425	1.1903	0.363848	0.838	0.533	1.67662e-06	0.044075	Up
Tmem252	1	Rest	0.564217	0.376955	0.270162	0.382	0.166	1.77735e-06	0.0467229	Up
Rpl5	1	Rest	1.13403	0.930258	0.293974	0.772	0.434	1.83955e-06	0.0483581	Up
Tmem204	1	Rest	1.10045	0.884222	0.311952	0.691	0.412	1.8584e-06	0.0488536	Up
Tmsb10	1	Rest	0.965265	0.732184	0.336265	0.581	0.312	1.87276e-06	0.049231	Up
Nrg3os	2	Rest	0.654111	0.0656832	0.848921	0.658	0.022	4.05893e-48	1.06701e-43	Up
Lrfn2	2	Rest	0.936937	0.144622	1.14307	0.816	0.05	1.37829e-45	3.62326e-41	Up
Gm10115	2	Rest	0.644463	0.0925802	0.796198	0.711	0.037	9.15294e-43	2.40613e-38	Up
4930509J09Rik	2	Rest	0.480493	0.0759699	0.583603	0.579	0.02	2.23108e-41	5.86506e-37	Up
Slc24a4	2	Rest	0.753168	0.133602	0.893845	0.711	0.043	2.02909e-40	5.33408e-36	Up
Pou2f2	2	Rest	0.473053	0.0758687	0.573016	0.553	0.022	2.75758e-37	7.24913e-33	Up
Celsr3	2	Rest	0.510335	0.0886296	0.608393	0.605	0.03	3.68947e-37	9.69888e-33	Up
4921534H16Rik	2	Rest	0.215086	0	0.310303	0.342	0	6.27847e-37	1.65048e-32	Up
Prmt8	2	Rest	0.77017	0.172321	0.862513	0.763	0.061	3.8881e-36	1.0221e-31	Up
C78859	2	Rest	0.545535	0.0995884	0.643366	0.658	0.043	2.54533e-35	6.69117e-31	Up
5330417C22Rik	2	Rest	0.801815	0.181597	0.894786	0.737	0.059	3.4199e-35	8.99024e-31	Up
Mmp17	2	Rest	0.633625	0.129729	0.726969	0.737	0.059	3.60857e-35	9.48622e-31	Up
Ablim2	2	Rest	1.02205	0.212181	1.16839	0.868	0.1	6.17059e-35	1.62212e-30	Up
Osbp2	2	Rest	1.18901	0.219766	1.39833	0.895	0.113	6.36404e-35	1.67298e-30	Up
Cacng3	2	Rest	0.715707	0.0944654	0.896262	0.605	0.037	7.56998e-34	1.99e-29	Up
Ksr2	2	Rest	1.35039	0.353572	1.43811	0.921	0.133	2.15131e-33	5.65536e-29	Up
Susd4	2	Rest	1.04142	0.287262	1.08802	0.947	0.126	6.00132e-33	1.57763e-28	Up
Shank2	2	Rest	1.18878	0.26903	1.32692	0.842	0.102	8.55717e-33	2.24951e-28	Up
Miat	2	Rest	1.58439	0.381122	1.73595	0.921	0.146	1.38491e-32	3.64065e-28	Up
Gm1043	2	Rest	0.582936	0.103553	0.691604	0.605	0.039	1.81778e-32	4.77859e-28	Up
Mgat5b	2	Rest	0.571403	0.106374	0.670895	0.579	0.035	2.75057e-32	7.23071e-28	Up
Kcnk10	2	Rest	0.59498	0.111291	0.697817	0.658	0.052	4.43713e-32	1.16643e-27	Up
9530062K07Rik	2	Rest	0.281942	0.0605947	0.319337	0.447	0.015	6.00659e-32	1.57901e-27	Up
Slc35f3	2	Rest	1.43669	0.296903	1.64437	0.895	0.135	8.11931e-32	2.1344e-27	Up
Trank1	2	Rest	1.4009	0.375235	1.47972	0.921	0.135	9.13905e-32	2.40247e-27	Up
Csmd2	2	Rest	1.50657	0.452566	1.52061	0.974	0.152	1.48488e-31	3.90346e-27	Up
Srrm3	2	Rest	0.872066	0.227733	0.929576	0.842	0.096	1.89724e-31	4.98748e-27	Up
Pgbd5	2	Rest	1.07975	0.292046	1.13642	0.895	0.117	2.57779e-31	6.7765e-27	Up
Kcnj6	2	Rest	1.57792	0.348313	1.77395	0.921	0.159	7.95067e-31	2.09007e-26	Up
A330102I10Rik	2	Rest	0.455914	0.0931062	0.523421	0.605	0.043	1.3111e-30	3.44662e-26	Up
Dennd6b	2	Rest	0.419477	0.0895412	0.475997	0.579	0.039	2.90298e-30	7.63135e-26	Up
Gfra1	2	Rest	0.453966	0.0762762	0.544891	0.553	0.035	4.1516e-30	1.09137e-25	Up
Zfp831	2	Rest	0.491013	0.0795007	0.593687	0.526	0.03	4.43286e-30	1.16531e-25	Up
Traip	2	Rest	0.601081	0.115687	0.700275	0.632	0.052	5.31775e-30	1.39793e-25	Up
Tmem108	2	Rest	1.72567	0.424838	1.8767	0.921	0.163	6.06926e-30	1.59549e-25	Up
Slit1	2	Rest	1.23447	0.361046	1.26009	0.921	0.137	6.45367e-30	1.69654e-25	Up
Nfasc	2	Rest	1.35335	0.407603	1.36443	0.974	0.161	9.06775e-30	2.38373e-25	Up
Faah	2	Rest	0.953713	0.252298	1.01193	0.763	0.085	1.07867e-29	2.83562e-25	Up
A830036E02Rik	2	Rest	0.286717	0.0358673	0.3619	0.395	0.013	3.42748e-29	9.01015e-25	Up
Ttll11	2	Rest	0.884461	0.308285	0.831246	0.868	0.12	5.0818e-29	1.3359e-24	Up
Ryr1	2	Rest	0.278011	0.00911297	0.387938	0.316	0.004	8.02094e-29	2.10855e-24	Up
Tmem150c	2	Rest	0.577517	0.168718	0.589772	0.711	0.07	1.57361e-28	4.13671e-24	Up
Tub	2	Rest	0.864015	0.243311	0.895487	0.816	0.107	1.83965e-28	4.83608e-24	Up
Sidt1	2	Rest	1.17659	0.356268	1.18347	0.895	0.13	1.85698e-28	4.88162e-24	Up
Plekha6	2	Rest	0.526203	0.132141	0.56851	0.658	0.061	2.54636e-28	6.69387e-24	Up
Kcnh1	2	Rest	0.985577	0.30774	0.977911	0.842	0.109	5.41439e-28	1.42333e-23	Up
Slc16a7	2	Rest	0.879655	0.271482	0.877408	0.842	0.111	5.55511e-28	1.46033e-23	Up
Srrm4	2	Rest	1.02857	0.25608	1.11447	0.763	0.096	1.40283e-27	3.68776e-23	Up
Zfyve28	2	Rest	0.516726	0.146617	0.533954	0.605	0.052	1.81617e-27	4.77434e-23	Up
Nphp4	2	Rest	0.391088	0.101356	0.417994	0.553	0.041	2.2696e-27	5.96632e-23	Up
Ephb2	2	Rest	0.485877	0.0584611	0.616631	0.447	0.024	3.01251e-27	7.91928e-23	Up
Ap3b2	2	Rest	0.606756	0.200699	0.585817	0.737	0.083	3.38712e-27	8.90407e-23	Up
Dscaml1	2	Rest	1.6937	0.513391	1.70283	0.921	0.185	4.08119e-27	1.07286e-22	Up
Sez6l	2	Rest	1.39397	0.471605	1.33069	0.974	0.189	4.41468e-27	1.16053e-22	Up
Gm46123	2	Rest	0.366388	0.0517906	0.453867	0.447	0.024	5.02403e-27	1.32072e-22	Up
Grid1	2	Rest	1.8971	0.596669	1.87613	1	0.261	6.21303e-27	1.63328e-22	Up
Camkk1	2	Rest	0.565839	0.182873	0.552504	0.658	0.063	7.98153e-27	2.09818e-22	Up
Rapgefl1	2	Rest	0.671657	0.171134	0.722103	0.684	0.074	1.16736e-26	3.06875e-22	Up
Klhl29	2	Rest	1.53466	0.468623	1.53797	0.974	0.213	1.24045e-26	3.26088e-22	Up
Mical2	2	Rest	1.4864	0.458647	1.48273	0.974	0.215	1.41187e-26	3.71153e-22	Up
Fstl4	2	Rest	1.01613	0.173952	1.215	0.632	0.067	2.05799e-26	5.41005e-22	Up
Chrd	2	Rest	0.53226	0.188058	0.496578	0.632	0.059	2.37576e-26	6.24539e-22	Up
Wscd2	2	Rest	0.620247	0.0978935	0.753596	0.579	0.052	2.82542e-26	7.42746e-22	Up
4930419G24Rik	2	Rest	0.286601	0.0227896	0.380599	0.368	0.013	3.16135e-26	8.31056e-22	Up
Rbfox3	2	Rest	1.77511	0.539038	1.78328	0.947	0.209	3.69884e-26	9.7235e-22	Up
Pvt1	2	Rest	0.821001	0.216637	0.871912	0.711	0.085	4.78322e-26	1.25741e-21	Up
Sh3rf3	2	Rest	0.918025	0.280801	0.91932	0.816	0.113	5.34792e-26	1.40586e-21	Up
Abcc8	2	Rest	0.409174	0.0461485	0.523735	0.447	0.026	7.58771e-26	1.99466e-21	Up
Gm6994	2	Rest	0.246151	0.00208112	0.352118	0.263	0.002	8.43867e-26	2.21836e-21	Up
Atp2b3	2	Rest	0.645442	0.127385	0.747399	0.605	0.059	8.75882e-26	2.30252e-21	Up
Sptbn2	2	Rest	0.843431	0.300878	0.782738	0.921	0.146	8.98825e-26	2.36283e-21	Up
Cacng8	2	Rest	0.741709	0.266445	0.685661	0.737	0.089	1.04365e-25	2.74354e-21	Up
Syt17	2	Rest	0.486672	0.122348	0.525609	0.5	0.035	1.12654e-25	2.96145e-21	Up
Igsf9b	2	Rest	0.460755	0.086646	0.539725	0.474	0.03	1.39213e-25	3.65963e-21	Up
Onecut2	2	Rest	0.48192	0.0746494	0.587568	0.5	0.037	1.63505e-25	4.29822e-21	Up
Dtnbos	2	Rest	0.216524	0.027693	0.272426	0.342	0.011	2.0611e-25	5.41822e-21	Up
Spag6l	2	Rest	0.252182	0.022562	0.331272	0.342	0.011	2.14119e-25	5.62877e-21	Up
Nmnat2	2	Rest	1.14555	0.380157	1.10423	0.868	0.139	2.31604e-25	6.08841e-21	Up
4933412O06Rik	2	Rest	0.275024	0.0574893	0.313836	0.421	0.022	2.35696e-25	6.19598e-21	Up
Slit3	2	Rest	2.79899	0.923689	2.70548	1	0.383	2.64941e-25	6.96477e-21	Up
Med12l	2	Rest	1.17598	0.395067	1.12662	0.921	0.178	3.09355e-25	8.13233e-21	Up
Snph	2	Rest	0.863264	0.282938	0.837234	0.737	0.096	3.44424e-25	9.05421e-21	Up
Syt16	2	Rest	1.07581	0.36877	1.02005	0.868	0.148	5.78982e-25	1.52203e-20	Up
Jakmip3	2	Rest	0.526936	0.155313	0.536139	0.632	0.065	7.22087e-25	1.89822e-20	Up
Tspoap1	2	Rest	0.728171	0.213823	0.742047	0.684	0.08	9.07513e-25	2.38567e-20	Up
Spon1	2	Rest	1.03697	0.281397	1.09007	0.737	0.102	1.14145e-24	3.00065e-20	Up
Dnah9	2	Rest	0.736258	0.200106	0.773504	0.658	0.076	1.15132e-24	3.02659e-20	Up
Gm1604a	2	Rest	0.397291	0.0599023	0.486749	0.421	0.024	1.41494e-24	3.71959e-20	Up
Xkr6	2	Rest	1.09399	0.345103	1.08042	0.895	0.165	1.46564e-24	3.85287e-20	Up
2024-03-04	2	Rest	0.410967	0.091912	0.460299	0.526	0.043	1.49783e-24	3.93749e-20	Up
Slc35f4	2	Rest	1.04256	0.274968	1.10741	0.711	0.093	1.63045e-24	4.28612e-20	Up
Rimbp2	2	Rest	1.15121	0.38834	1.10059	0.842	0.139	1.86848e-24	4.91186e-20	Up
Mir124a-1hg	2	Rest	1.02634	0.393416	0.91311	0.895	0.148	2.06611e-24	5.43139e-20	Up
Kcnip3	2	Rest	0.9575	0.230934	1.04821	0.737	0.109	2.36975e-24	6.2296e-20	Up
Tnr	2	Rest	1.72038	0.559136	1.67531	0.974	0.237	2.38096e-24	6.25907e-20	Up
Svop	2	Rest	0.62489	0.222349	0.580743	0.711	0.087	2.75011e-24	7.22949e-20	Up
Slc8a3	2	Rest	0.414977	0.0881637	0.471492	0.5	0.039	2.76751e-24	7.27522e-20	Up
Elfn2	2	Rest	0.485565	0.121344	0.525459	0.579	0.057	3.27205e-24	8.60156e-20	Up
Astn1	2	Rest	1.45762	0.556766	1.29965	1	0.235	5.70194e-24	1.49893e-19	Up
Nrg2	2	Rest	1	0.22737	1.11467	0.658	0.083	6.32289e-24	1.66216e-19	Up
Slc9a7	2	Rest	0.680809	0.148615	0.767793	0.658	0.08	6.74177e-24	1.77228e-19	Up
Galnt14	2	Rest	0.51363	0.092819	0.607102	0.5	0.041	6.76135e-24	1.77742e-19	Up
Gm12296	2	Rest	0.291141	0.0252499	0.3836	0.368	0.017	9.22957e-24	2.42627e-19	Up
Add2	2	Rest	1.25874	0.347254	1.315	0.816	0.141	9.35854e-24	2.46017e-19	Up
Clvs2	2	Rest	0.73575	0.268661	0.673867	0.711	0.091	1.22939e-23	3.23181e-19	Up
Dgki	2	Rest	2.07152	0.738869	1.92261	0.974	0.311	1.59386e-23	4.18994e-19	Up
Slc7a8	2	Rest	0.621668	0.15993	0.666147	0.632	0.072	1.63867e-23	4.30773e-19	Up
Ak5	2	Rest	1.73798	0.614924	1.62023	0.921	0.226	2.04609e-23	5.37876e-19	Up
Csmd1	2	Rest	3.92864	2.31327	2.33048	1	0.924	2.2177e-23	5.82989e-19	Up
Fbxo44	2	Rest	0.289615	0.0680889	0.319595	0.421	0.026	2.37965e-23	6.25561e-19	Up
Shisa9	2	Rest	1.64603	0.337504	1.8878	0.763	0.15	2.40901e-23	6.3328e-19	Up
Gm44151	2	Rest	0.369242	0.0775005	0.420894	0.421	0.026	2.75812e-23	7.25054e-19	Up
Bicdl1	2	Rest	0.588902	0.206146	0.5522	0.684	0.087	3.0327e-23	7.97236e-19	Up
Pak6	2	Rest	0.291659	0.058898	0.335803	0.395	0.022	3.16481e-23	8.31965e-19	Up
Tmem191c	2	Rest	0.595053	0.128071	0.673712	0.605	0.067	3.24292e-23	8.52498e-19	Up
Kcnc3	2	Rest	0.56167	0.213433	0.502399	0.711	0.091	3.41784e-23	8.98482e-19	Up
Pacsin1	2	Rest	1.18883	0.456154	1.05702	0.947	0.185	3.6957e-23	9.71525e-19	Up
Dab1	2	Rest	3.28993	1.54874	2.512	1	0.67	3.78863e-23	9.95956e-19	Up
Dpp6	2	Rest	2.26567	0.909768	1.95615	1	0.365	3.81651e-23	1.00328e-18	Up
Sdk2	2	Rest	0.579586	0.13453	0.642081	0.605	0.067	4.03124e-23	1.05973e-18	Up
Speg	2	Rest	0.587279	0.19174	0.570642	0.684	0.087	4.3414e-23	1.14127e-18	Up
Atp8a2	2	Rest	0.839748	0.290961	0.791732	0.763	0.111	4.37089e-23	1.14902e-18	Up
Dgkg	2	Rest	1.79575	0.64944	1.65377	0.974	0.259	4.61741e-23	1.21382e-18	Up
Pakap	2	Rest	1.41902	0.388368	1.48691	0.868	0.198	5.18566e-23	1.36321e-18	Up
Gm12064	2	Rest	0.215814	0.0120582	0.293957	0.237	0.002	5.26318e-23	1.38358e-18	Up
Stk32c	2	Rest	0.360989	0.0965902	0.381448	0.474	0.037	5.39321e-23	1.41777e-18	Up
Lmtk3	2	Rest	0.516369	0.175416	0.491891	0.605	0.067	5.82945e-23	1.53245e-18	Up
Gsg1l	2	Rest	0.491951	0.10639	0.556246	0.474	0.037	6.31801e-23	1.66088e-18	Up
Cemip	2	Rest	0.616578	0.109822	0.731095	0.526	0.05	6.45397e-23	1.69662e-18	Up
Mmp24	2	Rest	0.320645	0.0652372	0.368475	0.421	0.028	6.82514e-23	1.79419e-18	Up
Adamts3	2	Rest	0.43567	0.150502	0.41141	0.605	0.063	7.32876e-23	1.92659e-18	Up
Prkcz	2	Rest	0.766029	0.268243	0.718154	0.816	0.13	8.98976e-23	2.36323e-18	Up
Galnt16	2	Rest	0.985047	0.382901	0.868712	0.842	0.148	1.04305e-22	2.74198e-18	Up
Bmerb1	2	Rest	0.798747	0.345344	0.654123	0.816	0.13	1.05002e-22	2.76031e-18	Up
Zmat4	2	Rest	1.42661	0.530956	1.29215	0.974	0.228	1.08354e-22	2.84842e-18	Up
Mtus2	2	Rest	0.997793	0.373245	0.901032	0.868	0.152	1.13339e-22	2.97945e-18	Up
Cacna1d	2	Rest	1.57893	0.565082	1.46267	0.947	0.241	1.15856e-22	3.04562e-18	Up
Phactr3	2	Rest	0.813672	0.278501	0.772088	0.763	0.115	1.18998e-22	3.12823e-18	Up
Tafa5	2	Rest	1.09455	0.301491	1.14414	0.789	0.137	1.36718e-22	3.59404e-18	Up
Fam189a1	2	Rest	1.58047	0.465862	1.60803	0.868	0.185	1.47781e-22	3.88486e-18	Up
Dpysl4	2	Rest	0.314679	0.0899012	0.324285	0.447	0.033	1.95213e-22	5.13176e-18	Up
Dlgap2	2	Rest	2.78176	1.11778	2.40062	1	0.478	2.13831e-22	5.62118e-18	Up
Unc5a	2	Rest	0.542245	0.152419	0.5624	0.579	0.063	2.30757e-22	6.06614e-18	Up
Gm20642	2	Rest	0.399909	0.0654626	0.482504	0.395	0.024	2.58645e-22	6.79925e-18	Up
Mir9-3hg	2	Rest	0.578804	0.165455	0.596336	0.605	0.07	2.68103e-22	7.04788e-18	Up
Cluap1	2	Rest	0.691965	0.285935	0.585777	0.868	0.15	2.7483e-22	7.22473e-18	Up
A330015K06Rik	2	Rest	0.401946	0.0986419	0.437575	0.474	0.039	3.46192e-22	9.10071e-18	Up
Gm48091	2	Rest	0.241256	0.0149846	0.326441	0.289	0.009	3.8221e-22	1.00475e-17	Up
St6galnac5	2	Rest	2.05194	0.777324	1.83889	1	0.326	4.55439e-22	1.19726e-17	Up
Celf3	2	Rest	0.5278	0.200188	0.472644	0.632	0.076	7.82964e-22	2.05826e-17	Up
Gpr45	2	Rest	0.609053	0.153022	0.657914	0.579	0.065	8.78898e-22	2.31045e-17	Up
Tmem132b	2	Rest	1.56182	0.607767	1.37641	0.947	0.235	8.88102e-22	2.33464e-17	Up
Cap2	2	Rest	1.35309	0.459062	1.28981	0.947	0.252	9.06268e-22	2.3824e-17	Up
Adamts17	2	Rest	0.785999	0.165401	0.895334	0.579	0.07	1.19176e-21	3.1329e-17	Up
Htr4	2	Rest	0.919449	0.28133	0.920612	0.684	0.096	1.24526e-21	3.27353e-17	Up
Gm34567	2	Rest	0.430658	0.0250842	0.585119	0.263	0.007	1.75149e-21	4.6043e-17	Up
Rps6kl1	2	Rest	0.335891	0.0903052	0.354305	0.447	0.035	1.784e-21	4.68978e-17	Up
Spink10	2	Rest	0.467425	0.126728	0.491522	0.553	0.059	1.93076e-21	5.07558e-17	Up
Dlg2	2	Rest	3.88742	2.53408	1.95245	1	0.952	2.06539e-21	5.4295e-17	Up
Runx2	2	Rest	1.205	0.316666	1.28159	0.737	0.133	2.19952e-21	5.7821e-17	Up
Rap1gap	2	Rest	0.517721	0.165082	0.508749	0.605	0.072	2.25162e-21	5.91905e-17	Up
Nol4l	2	Rest	0.666923	0.212376	0.655772	0.763	0.13	2.51682e-21	6.61622e-17	Up
Fam155a	2	Rest	3.34137	1.80031	2.22329	1	0.783	2.78563e-21	7.32287e-17	Up
Rit2	2	Rest	0.987485	0.425393	0.810928	0.868	0.161	2.94294e-21	7.73641e-17	Up
Dscam	2	Rest	2.02386	0.672914	1.949	0.895	0.276	3.45918e-21	9.0935e-17	Up
Matk	2	Rest	0.944912	0.386698	0.805333	0.842	0.161	3.55436e-21	9.3437e-17	Up
9530052E02Rik	2	Rest	0.269272	0.0459014	0.322256	0.342	0.017	3.60368e-21	9.47334e-17	Up
Rab11fip4	2	Rest	0.524226	0.201956	0.464938	0.658	0.087	3.71947e-21	9.77774e-17	Up
Smpd3	2	Rest	0.73052	0.258489	0.680997	0.684	0.098	3.91245e-21	1.02851e-16	Up
Gm10848	2	Rest	0.255449	0.0431298	0.306312	0.342	0.017	4.23173e-21	1.11244e-16	Up
Dlgap1	2	Rest	3.42443	2.0408	1.99615	1	0.87	4.44528e-21	1.16858e-16	Up
Kcnd3	2	Rest	1.17674	0.397268	1.12454	0.816	0.161	5.09008e-21	1.33808e-16	Up
Smarca1	2	Rest	0.449916	0.193861	0.369409	0.632	0.078	5.29729e-21	1.39255e-16	Up
Actl6b	2	Rest	0.456205	0.0924162	0.524836	0.474	0.043	5.66732e-21	1.48982e-16	Up
Aifm3	2	Rest	0.400839	0.210925	0.273988	0.605	0.072	7.34646e-21	1.93124e-16	Up
Epha10	2	Rest	0.856729	0.225313	0.91094	0.579	0.07	8.75367e-21	2.30117e-16	Up
Auts2	2	Rest	3.22367	1.99274	1.77585	1	0.85	1.07526e-20	2.82664e-16	Up
Srgap3	2	Rest	1.76582	0.747873	1.46859	1	0.33	1.24304e-20	3.26771e-16	Up
Actr3b	2	Rest	0.588254	0.25464	0.481303	0.711	0.102	1.61485e-20	4.24513e-16	Up
Mtmr7	2	Rest	0.435768	0.108908	0.471558	0.526	0.057	1.67962e-20	4.41538e-16	Up
Erc2	2	Rest	2.91707	1.46212	2.09906	1	0.661	1.78841e-20	4.70136e-16	Up
Zfhx2	2	Rest	0.677525	0.315388	0.522454	0.711	0.111	1.83893e-20	4.83418e-16	Up
Adcy2	2	Rest	1.60367	0.567114	1.49543	0.868	0.233	1.87698e-20	4.9342e-16	Up
Zfp827	2	Rest	0.63002	0.259746	0.534194	0.684	0.1	1.93454e-20	5.08552e-16	Up
Chrna7	2	Rest	0.644859	0.186304	0.661556	0.632	0.087	2.05063e-20	5.39071e-16	Up
Ntrk3	2	Rest	2.35639	0.944729	2.03659	0.974	0.428	2.24928e-20	5.91292e-16	Up
Sema4d	2	Rest	0.546296	0.13742	0.589883	0.553	0.065	2.28818e-20	6.01516e-16	Up
Unc13a	2	Rest	0.867549	0.282656	0.843823	0.737	0.12	2.33312e-20	6.13331e-16	Up
2010300C02Rik	2	Rest	1.486	0.453698	1.4893	0.842	0.202	2.39769e-20	6.30305e-16	Up
Anks6	2	Rest	0.230221	0.0260098	0.294614	0.368	0.024	2.41255e-20	6.34211e-16	Up
Rgs11	2	Rest	0.422185	0.0905623	0.47843	0.447	0.039	2.49221e-20	6.55152e-16	Up
Ptprn2	2	Rest	1.92555	0.741998	1.7075	0.947	0.287	2.6261e-20	6.9035e-16	Up
Msra	2	Rest	1.8467	0.74442	1.59026	1	0.352	2.63705e-20	6.93227e-16	Up
Kcng2	2	Rest	0.371298	0.0811671	0.41857	0.421	0.033	2.76744e-20	7.27504e-16	Up
Pdzrn4	2	Rest	0.991351	0.201573	1.13941	0.553	0.067	2.79133e-20	7.33786e-16	Up
Cacna1e	2	Rest	2.23247	1.044	1.71461	1	0.435	3.02156e-20	7.94308e-16	Up
Gm19938	2	Rest	0.404329	0.13981	0.381621	0.474	0.043	3.03705e-20	7.98381e-16	Up
Celf2	2	Rest	3.95876	2.63765	1.90596	1	0.987	3.04316e-20	7.99986e-16	Up
Dok5	2	Rest	0.270119	0.0618203	0.300512	0.368	0.024	3.22196e-20	8.46988e-16	Up
Celf5	2	Rest	0.968814	0.393332	0.830245	0.842	0.167	3.32248e-20	8.73413e-16	Up
Fmn1	2	Rest	0.80404	0.299612	0.727736	0.711	0.113	3.67163e-20	9.65199e-16	Up
Rnf112	2	Rest	1.01939	0.447981	0.824373	0.816	0.15	3.80913e-20	1.00134e-15	Up
Kcnma1	2	Rest	2.58715	1.31974	1.82849	1	0.559	3.82461e-20	1.00541e-15	Up
9530059O14Rik	2	Rest	1.18123	0.444714	1.06256	0.868	0.18	4.72928e-20	1.24323e-15	Up
Sptbn4	2	Rest	1.19157	0.493246	1.00747	0.921	0.213	4.79376e-20	1.26018e-15	Up
Map6	2	Rest	0.615923	0.210668	0.584659	0.632	0.089	5.10739e-20	1.34263e-15	Up
Rspo3	2	Rest	0.298895	0.0621641	0.34153	0.316	0.015	5.25151e-20	1.38052e-15	Up
Mirg	2	Rest	0.560015	0.197751	0.522637	0.605	0.078	5.3363e-20	1.40281e-15	Up
Sphkap	2	Rest	1.79176	0.66994	1.61844	0.947	0.276	5.52961e-20	1.45362e-15	Up
4933406I18Rik	2	Rest	0.800093	0.303673	0.716184	0.763	0.13	5.7387e-20	1.50859e-15	Up
Otud7a	2	Rest	1.73454	0.77741	1.38085	1	0.304	5.95554e-20	1.56559e-15	Up
Pxdn	2	Rest	0.544097	0.142415	0.579505	0.605	0.083	6.13904e-20	1.61383e-15	Up
Gm47591	2	Rest	0.345706	0.0726258	0.393971	0.316	0.015	6.18476e-20	1.62585e-15	Up
Epb41l1	2	Rest	1.0407	0.398653	0.926277	0.842	0.174	6.59566e-20	1.73387e-15	Up
Npas2	2	Rest	0.868734	0.233564	0.916357	0.632	0.093	6.85623e-20	1.80237e-15	Up
Rbfox1	2	Rest	3.84221	2.39559	2.08704	1	0.928	6.87506e-20	1.80731e-15	Up
Ank3	2	Rest	2.78189	1.50232	1.84603	1	0.639	7.00022e-20	1.84022e-15	Up
Opcml	2	Rest	3.43951	2.08772	1.95023	1	0.87	7.05049e-20	1.85343e-15	Up
Adgrb2	2	Rest	0.9958	0.42183	0.828063	0.868	0.18	7.78172e-20	2.04566e-15	Up
Shisa7	2	Rest	0.473692	0.144811	0.474474	0.553	0.065	8.60367e-20	2.26173e-15	Up
Neurl1a	2	Rest	0.372666	0.158281	0.309292	0.526	0.057	9.33043e-20	2.45278e-15	Up
Gm28376	2	Rest	0.387313	0.124299	0.379449	0.474	0.046	9.86298e-20	2.59278e-15	Up
Myt1l	2	Rest	2.07613	0.875999	1.73143	1	0.396	1.05234e-19	2.76639e-15	Up
Anks1b	2	Rest	3.05284	1.69217	1.96303	1	0.752	1.17477e-19	3.08824e-15	Up
Trim46	2	Rest	0.502254	0.179363	0.465833	0.553	0.067	1.46041e-19	3.83913e-15	Up
Dlgap3	2	Rest	0.621059	0.144871	0.686993	0.526	0.063	1.46169e-19	3.8425e-15	Up
A330076H08Rik	2	Rest	0.852649	0.408504	0.640766	0.816	0.143	1.4633e-19	3.84672e-15	Up
Hivep3	2	Rest	1.54543	0.675777	1.25465	0.974	0.287	1.47661e-19	3.88172e-15	Up
Rap1gap2	2	Rest	0.709097	0.207643	0.723444	0.632	0.091	1.51234e-19	3.97565e-15	Up
Kcnd2	2	Rest	3.36757	1.9911	1.98583	1	0.861	1.55926e-19	4.09899e-15	Up
Aff3	2	Rest	1.23724	0.481221	1.09071	0.921	0.217	1.64207e-19	4.31668e-15	Up
Sergef	2	Rest	0.540794	0.205426	0.483833	0.684	0.104	1.77441e-19	4.66456e-15	Up
Gm41361	2	Rest	0.37087	0.0709955	0.432628	0.395	0.03	1.91342e-19	5.03e-15	Up
Nrg3	2	Rest	3.67973	2.46748	1.74891	1	0.941	1.98589e-19	5.22052e-15	Up
Lrrtm3	2	Rest	1.05601	0.247056	1.16708	0.632	0.098	1.99476e-19	5.24382e-15	Up
Ust	2	Rest	0.943093	0.361151	0.839564	0.737	0.128	2.01415e-19	5.29479e-15	Up
Ston2	2	Rest	0.371385	0.055812	0.455276	0.421	0.037	2.37054e-19	6.23168e-15	Up
Trpc5	2	Rest	1.1089	0.323782	1.13269	0.658	0.109	2.41842e-19	6.35755e-15	Up
Pag1	2	Rest	0.635591	0.216101	0.605196	0.711	0.117	2.80057e-19	7.36213e-15	Up
Fat3	2	Rest	1.48897	0.566988	1.33014	0.895	0.215	2.8532e-19	7.50049e-15	Up
Fam135b	2	Rest	1.45108	0.541844	1.31175	0.895	0.243	2.93709e-19	7.72101e-15	Up
Pcnx2	2	Rest	0.494335	0.203644	0.419378	0.553	0.067	2.95632e-19	7.77158e-15	Up
Galnt13	2	Rest	1.07981	0.425382	0.944139	0.816	0.176	3.19997e-19	8.41208e-15	Up
Rgs7	2	Rest	1.83153	0.883702	1.36743	1	0.38	3.26675e-19	8.58762e-15	Up
Pdzd4	2	Rest	0.847769	0.323968	0.755685	0.763	0.135	3.42273e-19	8.99767e-15	Up
Hecw1	2	Rest	1.26898	0.556548	1.02782	0.868	0.191	3.75827e-19	9.87975e-15	Up
Wwc1	2	Rest	0.660487	0.194929	0.671659	0.632	0.093	3.96038e-19	1.0411e-14	Up
Fndc9	2	Rest	0.226619	0.0207193	0.29705	0.289	0.013	4.18303e-19	1.09964e-14	Up
Xylt1	2	Rest	0.953856	0.331926	0.897255	0.737	0.128	5.11751e-19	1.34529e-14	Up
Arsj	2	Rest	0.246695	0.0362015	0.303677	0.289	0.013	5.11953e-19	1.34582e-14	Up
Pla2g4e	2	Rest	0.247605	0.0439471	0.293816	0.289	0.013	5.47555e-19	1.43941e-14	Up
Dzip1	2	Rest	0.439625	0.126919	0.45114	0.5	0.057	5.47934e-19	1.44041e-14	Up
Scn8a	2	Rest	1.67326	0.736305	1.35174	0.974	0.311	5.49672e-19	1.44498e-14	Up
Pak7	2	Rest	1.05192	0.436302	0.888143	0.789	0.157	5.74494e-19	1.51023e-14	Up
Clvs1	2	Rest	1.01163	0.428992	0.840567	0.789	0.154	6.04814e-19	1.58994e-14	Up
Ralgps2	2	Rest	0.810742	0.321621	0.705653	0.816	0.161	6.15492e-19	1.61801e-14	Up
Ppp2r2c	2	Rest	0.721965	0.345389	0.543284	0.763	0.13	6.65976e-19	1.75072e-14	Up
Rasgef1b	2	Rest	0.888358	0.200355	0.992579	0.553	0.074	7.23008e-19	1.90064e-14	Up
Asxl3	2	Rest	0.443016	0.135057	0.444292	0.474	0.05	7.34794e-19	1.93163e-14	Up
Nwd2	2	Rest	0.582511	0.292499	0.418399	0.632	0.089	7.36787e-19	1.93687e-14	Up
Clstn2	2	Rest	2.33974	0.95855	1.99263	1	0.439	7.42905e-19	1.95295e-14	Up
Apba2	2	Rest	1.25273	0.518353	1.05949	0.921	0.235	8.10117e-19	2.12964e-14	Up
1700025G04Rik	2	Rest	0.892015	0.373699	0.747771	0.789	0.157	8.47333e-19	2.22747e-14	Up
Klhl32	2	Rest	0.80935	0.267233	0.782109	0.711	0.126	8.4875e-19	2.23119e-14	Up
Morc2b	2	Rest	0.240204	0.0541938	0.268356	0.316	0.017	8.50852e-19	2.23672e-14	Up
Slc6a7	2	Rest	0.426388	0.114022	0.450649	0.447	0.043	8.59982e-19	2.26072e-14	Up
Gabbr2	2	Rest	1.45313	0.685075	1.10807	0.974	0.296	8.96933e-19	2.35786e-14	Up
Fam228b	2	Rest	0.358231	0.161974	0.283138	0.5	0.054	9.19509e-19	2.41721e-14	Up
Ptpro	2	Rest	0.653137	0.153048	0.721475	0.526	0.067	9.57091e-19	2.516e-14	Up
Shisa6	2	Rest	1.85938	0.780434	1.55659	0.947	0.335	9.64917e-19	2.53657e-14	Up
Sptb	2	Rest	0.602108	0.170576	0.622569	0.579	0.08	1.18265e-18	3.10896e-14	Up
Camk2a	2	Rest	2.27652	1.182	1.57906	1	0.53	1.28874e-18	3.38784e-14	Up
Galnt9	2	Rest	0.677968	0.170424	0.732231	0.526	0.065	1.37413e-18	3.61231e-14	Up
Adora1	2	Rest	0.350946	0.155599	0.281826	0.474	0.05	1.42193e-18	3.73796e-14	Up
Unc79	2	Rest	1.57059	0.690716	1.26939	0.974	0.309	1.54755e-18	4.0682e-14	Up
D430041D05Rik	2	Rest	1.13992	0.484855	0.945057	0.842	0.183	1.63927e-18	4.30931e-14	Up
Fbxo41	2	Rest	0.522393	0.212794	0.446657	0.632	0.091	1.76833e-18	4.64859e-14	Up
Cacna1h	2	Rest	0.505158	0.121385	0.553668	0.5	0.061	1.85628e-18	4.87979e-14	Up
Kcnq3	2	Rest	2.27234	1.03535	1.7846	0.974	0.461	1.989e-18	5.22868e-14	Up
Ramp1	2	Rest	0.365481	0.0744371	0.419888	0.447	0.046	2.13218e-18	5.60508e-14	Up
Gm9866	2	Rest	0.340213	0.0833228	0.370614	0.368	0.028	2.24576e-18	5.90366e-14	Up
Disp3	2	Rest	0.346764	0.131305	0.310843	0.447	0.043	2.25773e-18	5.93511e-14	Up
Dbn1	2	Rest	0.690319	0.246748	0.639938	0.684	0.113	2.93094e-18	7.70485e-14	Up
Arpp21	2	Rest	2.10526	0.923934	1.7043	0.974	0.407	2.96491e-18	7.79415e-14	Up
Xkr4	2	Rest	2.30421	1.15923	1.65186	1	0.541	3.05193e-18	8.02291e-14	Up
Scn3a	2	Rest	0.923342	0.366119	0.803903	0.763	0.146	3.15644e-18	8.29765e-14	Up
Galc	2	Rest	0.363842	0.132872	0.333219	0.526	0.065	3.17434e-18	8.3447e-14	Up
Fbn1	2	Rest	0.37181	0.0846677	0.414259	0.421	0.039	3.27682e-18	8.61409e-14	Up
Susd1	2	Rest	0.277582	0.0904209	0.270017	0.368	0.028	3.42612e-18	9.00659e-14	Up
Gabrb3	2	Rest	2.35497	1.28021	1.55055	1	0.576	3.49178e-18	9.17918e-14	Up
Gm20646	2	Rest	0.347559	0.0584514	0.417094	0.342	0.024	4.22272e-18	1.11007e-13	Up
5730522E02Rik	2	Rest	2.16309	0.927634	1.78239	0.974	0.359	4.47589e-18	1.17662e-13	Up
Cers6	2	Rest	1.26645	0.583445	0.985369	0.947	0.237	4.53043e-18	1.19096e-13	Up
Slc2a13	2	Rest	1.37988	0.609261	1.11177	0.921	0.25	4.57599e-18	1.20294e-13	Up
Kifc2	2	Rest	0.54461	0.234929	0.446775	0.658	0.107	4.73572e-18	1.24493e-13	Up
Sel1l3	2	Rest	0.582949	0.167081	0.599971	0.526	0.067	5.22735e-18	1.37417e-13	Up
Aff2	2	Rest	0.79089	0.331403	0.6629	0.737	0.13	5.76017e-18	1.51423e-13	Up
Gm10649	2	Rest	0.726201	0.287414	0.633037	0.684	0.12	6.06631e-18	1.59471e-13	Up
Grik3	2	Rest	0.651375	0.119883	0.766781	0.421	0.041	6.72697e-18	1.76838e-13	Up
Syn3	2	Rest	0.983528	0.353964	0.908269	0.789	0.167	7.15477e-18	1.88085e-13	Up
Fgf14	2	Rest	3.14913	2.0318	1.61197	1	0.82	7.24061e-18	1.90341e-13	Up
Hook1	2	Rest	0.790196	0.312957	0.68851	0.737	0.137	7.56066e-18	1.98755e-13	Up
Slc25a26	2	Rest	0.463499	0.183165	0.404437	0.579	0.083	7.67226e-18	2.01688e-13	Up
Kalrn	2	Rest	3.03149	1.80709	1.76643	1	0.8	7.92748e-18	2.08398e-13	Up
Dtna	2	Rest	1.42193	0.590686	1.19924	0.895	0.217	7.94436e-18	2.08841e-13	Up
Mast1	2	Rest	0.32738	0.132129	0.281687	0.447	0.046	8.73161e-18	2.29537e-13	Up
Grik5	2	Rest	0.83654	0.328205	0.733372	0.789	0.161	8.78996e-18	2.3107e-13	Up
Lrrc7	2	Rest	2.72423	1.54519	1.701	0.974	0.659	8.85105e-18	2.32676e-13	Up
Sema4a	2	Rest	0.240621	0.0476744	0.278363	0.289	0.015	9.9152e-18	2.60651e-13	Up
Cacna1b	2	Rest	0.860273	0.382418	0.689399	0.816	0.167	1.02522e-17	2.69509e-13	Up
Ryr2	2	Rest	2.49223	1.28874	1.73627	0.974	0.574	1.04881e-17	2.75712e-13	Up
Lrrn1	2	Rest	0.424238	0.170633	0.365875	0.526	0.067	1.11546e-17	2.93233e-13	Up
Jph3	2	Rest	0.511133	0.179813	0.477994	0.553	0.074	1.11999e-17	2.94423e-13	Up
Ppp4r4	2	Rest	0.753066	0.350531	0.580735	0.763	0.141	1.13694e-17	2.98879e-13	Up
Catspere2	2	Rest	0.700509	0.266537	0.62609	0.658	0.113	1.16679e-17	3.06725e-13	Up
Slc24a2	2	Rest	2.51299	1.34709	1.68204	1	0.539	1.20715e-17	3.17336e-13	Up
Kcnip4	2	Rest	4.2576	2.88583	1.97904	1	0.983	1.21799e-17	3.20185e-13	Up
Bsn	2	Rest	1.09789	0.472002	0.902967	0.842	0.187	1.23993e-17	3.25953e-13	Up
2024-09-03	2	Rest	0.660663	0.332467	0.473486	0.789	0.146	1.30157e-17	3.42157e-13	Up
Gm41414	2	Rest	0.523716	0.066252	0.659981	0.342	0.026	1.51198e-17	3.97471e-13	Up
Shisal1	2	Rest	0.319425	0.0735121	0.354777	0.368	0.03	1.52921e-17	4.01999e-13	Up
Egfem1	2	Rest	2.78296	1.24535	2.2183	0.947	0.528	1.55663e-17	4.09206e-13	Up
Ano8	2	Rest	0.277098	0.0849529	0.277207	0.421	0.041	1.72528e-17	4.53541e-13	Up
Kcnip2	2	Rest	0.759884	0.28104	0.690827	0.658	0.111	1.76149e-17	4.6306e-13	Up
Sh3gl3	2	Rest	0.440526	0.142157	0.430455	0.474	0.054	1.77389e-17	4.6632e-13	Up
Ntng2	2	Rest	0.608026	0.187047	0.607344	0.605	0.098	2.04275e-17	5.36999e-13	Up
Fhod3	2	Rest	0.516392	0.0662902	0.64936	0.342	0.026	2.08372e-17	5.47768e-13	Up
Sntg1	2	Rest	2.10511	1.07666	1.48374	0.974	0.452	2.10277e-17	5.52776e-13	Up
Jakmip2	2	Rest	0.907425	0.464546	0.638939	0.868	0.185	2.12031e-17	5.57386e-13	Up
Syngap1	2	Rest	0.383079	0.162206	0.318653	0.526	0.067	2.18831e-17	5.75262e-13	Up
Ggt7	2	Rest	0.378547	0.178035	0.289277	0.553	0.074	2.2301e-17	5.86248e-13	Up
Fam184a	2	Rest	0.449669	0.200231	0.359863	0.526	0.067	2.36259e-17	6.21078e-13	Up
Sorcs2	2	Rest	0.507909	0.128295	0.547667	0.447	0.05	2.37245e-17	6.23669e-13	Up
Gm42439	2	Rest	0.309849	0.0651849	0.352976	0.342	0.026	2.44491e-17	6.42717e-13	Up
Kcnmb4	2	Rest	0.314457	0.0826068	0.334489	0.395	0.037	2.7139e-17	7.13431e-13	Up
Slc9a9	2	Rest	1.02969	0.494689	0.771849	0.868	0.193	2.88025e-17	7.57161e-13	Up
Vav3	2	Rest	0.798657	0.269915	0.762813	0.605	0.096	3.02416e-17	7.94992e-13	Up
Ccdc30	2	Rest	0.472404	0.214986	0.371375	0.579	0.083	3.15987e-17	8.30667e-13	Up
Arhgap44	2	Rest	0.78414	0.306531	0.689045	0.737	0.146	3.21728e-17	8.45758e-13	Up
Bend6	2	Rest	0.524989	0.264579	0.375691	0.632	0.096	3.24766e-17	8.53744e-13	Up
Kirrel3	2	Rest	2.3705	1.00881	1.9645	0.895	0.335	3.26868e-17	8.5927e-13	Up
Adamts20	2	Rest	0.389849	0.136003	0.366222	0.526	0.07	3.39236e-17	8.91783e-13	Up
Dnajc6	2	Rest	1.15773	0.516419	0.92521	0.868	0.213	3.43859e-17	9.03935e-13	Up
Mapk4	2	Rest	0.918951	0.269253	0.937315	0.632	0.109	3.59382e-17	9.44743e-13	Up
Col5a1	2	Rest	0.26546	0.0204777	0.353435	0.237	0.009	3.66358e-17	9.63081e-13	Up
Armc9	2	Rest	0.624721	0.29324	0.478225	0.737	0.137	3.77015e-17	9.91096e-13	Up
Ctnna2	2	Rest	2.49021	1.32202	1.68534	1	0.567	3.81777e-17	1.00361e-12	Up
Adgrb1	2	Rest	1.19011	0.50257	0.991917	0.842	0.207	3.98425e-17	1.04738e-12	Up
Adgrb3	2	Rest	3.26806	2.02822	1.78871	1	0.861	4.01906e-17	1.05653e-12	Up
Cadm2	2	Rest	3.42415	2.3501	1.54953	1	0.935	4.26041e-17	1.11998e-12	Up
Gramd4	2	Rest	0.383985	0.13169	0.363985	0.553	0.078	4.41072e-17	1.15949e-12	Up
Rasgrf1	2	Rest	1.88211	0.863592	1.46941	0.947	0.389	4.44954e-17	1.16969e-12	Up
Slc22a23	2	Rest	0.673775	0.190771	0.696828	0.579	0.093	4.45204e-17	1.17035e-12	Up
Arntl	2	Rest	0.542361	0.1574	0.555382	0.5	0.065	4.52261e-17	1.1889e-12	Up
Mei4	2	Rest	0.351819	0.05085	0.434207	0.316	0.022	4.62902e-17	1.21688e-12	Up
Cnih3	2	Rest	0.501504	0.147347	0.510941	0.474	0.057	4.64502e-17	1.22108e-12	Up
Grin2a	2	Rest	3.20158	1.56692	2.35831	0.974	0.741	4.80578e-17	1.26334e-12	Up
Itga8	2	Rest	1.23566	0.484985	1.08299	0.789	0.189	4.9237e-17	1.29434e-12	Up
Dpyd	2	Rest	1.35212	0.511871	1.21223	0.868	0.228	4.95382e-17	1.30226e-12	Up
Eml5	2	Rest	1.43448	0.703002	1.0553	0.974	0.304	5.16813e-17	1.3586e-12	Up
Entpd6	2	Rest	0.338405	0.0997575	0.344296	0.447	0.05	5.21014e-17	1.36964e-12	Up
Kcnab1	2	Rest	1.55866	0.559019	1.44218	0.842	0.243	5.47804e-17	1.44007e-12	Up
Gpr176	2	Rest	0.285458	0.0649777	0.318086	0.342	0.026	5.55377e-17	1.45997e-12	Up
Dagla	2	Rest	0.687796	0.243209	0.641404	0.684	0.126	5.60471e-17	1.47337e-12	Up
Arhgap39	2	Rest	1.51547	0.672787	1.21573	0.921	0.304	5.66971e-17	1.49045e-12	Up
Jph1	2	Rest	1.07585	0.428315	0.934202	0.789	0.176	5.76686e-17	1.51599e-12	Up
5330434G04Rik	2	Rest	0.767238	0.359264	0.588581	0.763	0.146	5.8422e-17	1.5358e-12	Up
Sgsm1	2	Rest	0.374614	0.128179	0.355531	0.474	0.057	5.92244e-17	1.55689e-12	Up
Amph	2	Rest	1.27088	0.584487	0.99026	0.947	0.259	5.96132e-17	1.56711e-12	Up
Jph4	2	Rest	0.904299	0.439648	0.670351	0.842	0.185	6.10144e-17	1.60395e-12	Up
Grhl1	2	Rest	0.364339	0.125738	0.344228	0.526	0.072	6.4568e-17	1.69736e-12	Up
Grin2b	2	Rest	2.71943	1.62028	1.58573	1	0.713	6.6154e-17	1.73906e-12	Up
Mlip	2	Rest	0.727313	0.242564	0.699345	0.632	0.109	6.84847e-17	1.80033e-12	Up
Gm41609	2	Rest	0.214728	0.0282795	0.268988	0.289	0.017	6.86077e-17	1.80356e-12	Up
Frmd4a	2	Rest	2.34672	1.20993	1.64004	1	0.535	7.12827e-17	1.87388e-12	Up
Prelid3a	2	Rest	0.340478	0.124782	0.311184	0.447	0.05	7.30241e-17	1.91966e-12	Up
Tenm2	2	Rest	3.65954	2.42601	1.77961	1	0.924	7.55578e-17	1.98626e-12	Up
Trim9	2	Rest	1.35897	0.598792	1.09671	0.921	0.261	7.64027e-17	2.00847e-12	Up
Greb1l	2	Rest	0.681155	0.229688	0.651328	0.553	0.08	8.08378e-17	2.12506e-12	Up
Slitrk5	2	Rest	0.42662	0.188555	0.343455	0.579	0.085	8.79297e-17	2.3115e-12	Up
Dclk1	2	Rest	1.93239	1.0022	1.34199	1	0.443	9.3293e-17	2.45249e-12	Up
Gm3294	2	Rest	0.25815	0.034648	0.322446	0.289	0.017	9.5276e-17	2.50462e-12	Up
Enox1	2	Rest	1.87518	0.790323	1.56511	0.921	0.352	9.61871e-17	2.52857e-12	Up
Setbp1	2	Rest	1.86049	0.84951	1.45853	0.921	0.324	1.01252e-16	2.66171e-12	Up
Pde4dip	2	Rest	1.39339	0.627931	1.10433	0.921	0.287	1.03969e-16	2.73314e-12	Up
Chd5	2	Rest	0.523498	0.208458	0.454506	0.605	0.093	1.05508e-16	2.77361e-12	Up
Hmgcll1	2	Rest	0.495159	0.18105	0.453164	0.553	0.08	1.0739e-16	2.82306e-12	Up
Negr1	2	Rest	2.76438	1.3831	1.99277	0.947	0.615	1.09047e-16	2.86663e-12	Up
Ptpre	2	Rest	0.753675	0.356653	0.572781	0.737	0.139	1.0905e-16	2.86669e-12	Up
Slc30a3	2	Rest	0.320414	0.11196	0.300736	0.421	0.043	1.14982e-16	3.02265e-12	Up
Car11	2	Rest	0.417724	0.165151	0.364386	0.553	0.078	1.20507e-16	3.16789e-12	Up
Cnnm1	2	Rest	0.562756	0.283221	0.403285	0.684	0.117	1.21729e-16	3.20002e-12	Up
Syn2	2	Rest	1.82747	0.942801	1.27631	1	0.409	1.2877e-16	3.38512e-12	Up
Rasgef1a	2	Rest	1.07767	0.457439	0.894805	0.816	0.198	1.29375e-16	3.401e-12	Up
Cmip	2	Rest	1.19515	0.650372	0.785947	0.921	0.25	1.33508e-16	3.50965e-12	Up
Lzts3	2	Rest	0.439779	0.152449	0.414529	0.526	0.074	1.38861e-16	3.65038e-12	Up
Gm26871	2	Rest	1.95054	1.0079	1.35993	1	0.43	1.4236e-16	3.74237e-12	Up
Jakmip1	2	Rest	0.437245	0.116146	0.463248	0.447	0.052	1.46595e-16	3.85368e-12	Up
Rab27b	2	Rest	0.45278	0.214298	0.344057	0.579	0.089	1.49559e-16	3.9316e-12	Up
Mdn1	2	Rest	0.777774	0.383253	0.569173	0.842	0.191	1.6193e-16	4.25681e-12	Up
Gm5577	2	Rest	0.331599	0.0786555	0.364921	0.395	0.039	1.63046e-16	4.28616e-12	Up
Cacna1c	2	Rest	2.14681	1.11609	1.48701	0.947	0.474	1.67978e-16	4.4158e-12	Up
Cdh12	2	Rest	1.79504	0.730347	1.53602	0.921	0.302	1.70488e-16	4.48178e-12	Up
Gria1	2	Rest	3.15625	1.64691	2.17752	1	0.748	1.77646e-16	4.66996e-12	Up
D630045J12Rik	2	Rest	0.723541	0.314344	0.590348	0.684	0.13	1.80881e-16	4.75501e-12	Up
Mkx	2	Rest	0.45561	0.161914	0.423714	0.474	0.059	1.98692e-16	5.22323e-12	Up
Kctd16	2	Rest	2.26369	0.909299	1.95397	0.921	0.415	2.03124e-16	5.33972e-12	Up
Slc44a5	2	Rest	1.24577	0.501958	1.07309	0.842	0.222	2.06862e-16	5.43798e-12	Up
Smoc2	2	Rest	0.590522	0.133907	0.658756	0.447	0.054	2.14335e-16	5.63445e-12	Up
Gm42477	2	Rest	0.285795	0.0813313	0.294978	0.342	0.028	2.45892e-16	6.46402e-12	Up
Fmn2	2	Rest	1.24228	0.642511	0.865285	0.947	0.252	2.45971e-16	6.46609e-12	Up
Cttnbp2	2	Rest	2.38001	1.35941	1.47242	1	0.637	2.50135e-16	6.57554e-12	Up
Tmem117	2	Rest	0.91619	0.323313	0.85534	0.658	0.126	2.63967e-16	6.93917e-12	Up
Shtn1	2	Rest	0.805347	0.417707	0.559245	0.842	0.185	2.76154e-16	7.25953e-12	Up
Rnf165	2	Rest	0.843765	0.31089	0.768776	0.658	0.117	2.81531e-16	7.40089e-12	Up
Gria3	2	Rest	2.01232	1.09309	1.32616	1	0.459	3.1531e-16	8.28887e-12	Up
Rims1	2	Rest	2.44703	1.34725	1.58664	1	0.613	3.41016e-16	8.96462e-12	Up
Caln1	2	Rest	1.5308	0.643002	1.28083	0.947	0.287	3.4497e-16	9.06858e-12	Up
Pex5l	2	Rest	2.05453	0.803122	1.8054	0.974	0.341	3.64878e-16	9.59192e-12	Up
Magi2	2	Rest	3.08692	1.97976	1.59729	0.974	0.824	3.67212e-16	9.65328e-12	Up
Gramd1b	2	Rest	1.08591	0.553023	0.768798	0.868	0.211	3.80184e-16	9.99429e-12	Up
Nell2	2	Rest	1.86868	0.946843	1.32993	0.974	0.433	3.82119e-16	1.00451e-11	Up
Abca8b	2	Rest	0.423221	0.234777	0.271868	0.632	0.104	4.07534e-16	1.07133e-11	Up
Nkain2	2	Rest	3.39727	2.1027	1.86767	1	0.839	4.15051e-16	1.09109e-11	Up
Cacnb2	2	Rest	2.5523	1.21661	1.927	1	0.587	4.36545e-16	1.14759e-11	Up
Zswim5	2	Rest	0.650493	0.237801	0.595389	0.632	0.109	4.43967e-16	1.1671e-11	Up
Pkp2	2	Rest	0.737147	0.409457	0.472756	0.684	0.124	4.45536e-16	1.17123e-11	Up
Galnt17	2	Rest	2.25535	1.0828	1.69163	0.947	0.474	4.54399e-16	1.19452e-11	Up
Lrrn2	2	Rest	0.916481	0.364709	0.796038	0.737	0.154	4.86816e-16	1.27974e-11	Up
Gpr158	2	Rest	1.53875	0.726622	1.17166	0.947	0.32	5.24798e-16	1.37959e-11	Up
Nlgn1	2	Rest	3.34055	2.31214	1.48369	1	0.926	5.50774e-16	1.44788e-11	Up
Syt7	2	Rest	1.53748	0.727585	1.16843	0.974	0.348	5.64247e-16	1.48329e-11	Up
Gm20754	2	Rest	2.34227	1.23331	1.59989	1	0.515	5.83931e-16	1.53504e-11	Up
Gm11149	2	Rest	0.224344	0.0170312	0.29909	0.237	0.011	5.95662e-16	1.56588e-11	Up
Gabrg2	2	Rest	0.984698	0.437944	0.7888	0.789	0.183	6.13783e-16	1.61351e-11	Up
Grm5	2	Rest	2.92443	1.88194	1.50399	1	0.82	6.31068e-16	1.65895e-11	Up
Pcsk2	2	Rest	1.52625	0.786439	1.06733	0.947	0.32	6.41403e-16	1.68612e-11	Up
Syndig1	2	Rest	0.522024	0.156108	0.527905	0.5	0.07	6.48499e-16	1.70477e-11	Up
Rnf150	2	Rest	1.06733	0.523109	0.785142	0.868	0.228	6.5566e-16	1.7236e-11	Up
C530008M17Rik	2	Rest	0.846431	0.270799	0.830462	0.684	0.137	6.68825e-16	1.75821e-11	Up
Fmnl1	2	Rest	0.228392	0.0317233	0.283732	0.289	0.02	7.30903e-16	1.9214e-11	Up
Rpgr	2	Rest	0.422887	0.149402	0.394556	0.526	0.078	7.83825e-16	2.06052e-11	Up
Grik4	2	Rest	1.15093	0.462077	0.993803	0.789	0.189	7.91823e-16	2.08154e-11	Up
Lsamp	2	Rest	4.40036	3.19598	1.73755	1	0.991	7.94438e-16	2.08842e-11	Up
Cfap100	2	Rest	0.263504	0.0409971	0.32101	0.289	0.02	7.95447e-16	2.09107e-11	Up
Ppfia3	2	Rest	0.320386	0.134571	0.268074	0.474	0.061	8.57704e-16	2.25473e-11	Up
Cntnap5b	2	Rest	1.55669	0.473168	1.5632	0.763	0.198	9.20244e-16	2.41914e-11	Up
Nfatc2	2	Rest	0.250947	0.0576329	0.278893	0.342	0.03	9.29489e-16	2.44344e-11	Up
Ank2	2	Rest	2.60325	1.69003	1.31751	1	0.739	9.34133e-16	2.45565e-11	Up
Zfp821	2	Rest	0.496622	0.170666	0.470256	0.553	0.091	9.47682e-16	2.49127e-11	Up
Ablim3	2	Rest	0.357061	0.117008	0.346323	0.421	0.048	9.52803e-16	2.50473e-11	Up
B230209E15Rik	2	Rest	0.568284	0.263672	0.439462	0.579	0.093	9.77439e-16	2.56949e-11	Up
Rfx1	2	Rest	0.333849	0.106104	0.328566	0.474	0.063	9.90795e-16	2.6046e-11	Up
Asic2	2	Rest	2.62089	1.01419	2.31797	0.921	0.359	9.90877e-16	2.60482e-11	Up
Gprasp2	2	Rest	0.42379	0.132374	0.420424	0.5	0.072	1.00158e-15	2.63296e-11	Up
D130043K22Rik	2	Rest	0.32274	0.119777	0.292815	0.421	0.048	1.07918e-15	2.83695e-11	Up
Trmt1	2	Rest	0.449087	0.224273	0.324339	0.605	0.1	1.13109e-15	2.97341e-11	Up
Zfp1	2	Rest	0.468649	0.15328	0.454982	0.553	0.089	1.19816e-15	3.14972e-11	Up
Tesc	2	Rest	0.288513	0.0651474	0.322249	0.342	0.03	1.24459e-15	3.27178e-11	Up
Car10	2	Rest	1.72842	0.536961	1.71892	0.763	0.202	1.25361e-15	3.29549e-11	Up
Gabrb1	2	Rest	2.3909	1.38818	1.44662	1	0.596	1.31953e-15	3.46878e-11	Up
Icam5	2	Rest	0.620403	0.263045	0.515558	0.632	0.113	1.32663e-15	3.48744e-11	Up
Gm45159	2	Rest	0.337766	0.126351	0.305008	0.421	0.048	1.50259e-15	3.95e-11	Up
B830012L14Rik	2	Rest	0.609154	0.313779	0.426136	0.658	0.117	1.62531e-15	4.27262e-11	Up
Efcab6	2	Rest	0.203458	0.00841777	0.281383	0.184	0.004	1.68124e-15	4.41965e-11	Up
Kif26b	2	Rest	0.502261	0.107633	0.569328	0.447	0.059	1.71327e-15	4.50384e-11	Up
Adcy8	2	Rest	0.698722	0.207355	0.708893	0.553	0.089	1.78326e-15	4.68784e-11	Up
Slain1	2	Rest	0.396809	0.19299	0.294048	0.553	0.085	1.80576e-15	4.74699e-11	Up
Wdr17	2	Rest	0.684614	0.392014	0.422132	0.737	0.141	1.84337e-15	4.84586e-11	Up
Pacrg	2	Rest	0.756972	0.334331	0.609741	0.632	0.117	1.89112e-15	4.97138e-11	Up
9330159F19Rik	2	Rest	0.935381	0.460794	0.684685	0.789	0.18	2.06155e-15	5.41939e-11	Up
Lrfn5	2	Rest	2.4893	1.36479	1.62232	0.974	0.622	2.19299e-15	5.76493e-11	Up
Pigk	2	Rest	0.856672	0.369415	0.702962	0.842	0.211	2.20934e-15	5.80791e-11	Up
Elovl6	2	Rest	0.595563	0.256504	0.489159	0.632	0.12	2.28864e-15	6.01639e-11	Up
Iqgap2	2	Rest	1.58365	0.577081	1.45218	0.789	0.246	2.51745e-15	6.61787e-11	Up
Rragb	2	Rest	0.438447	0.182288	0.369559	0.5	0.07	2.51964e-15	6.62363e-11	Up
Gas7	2	Rest	0.967958	0.412324	0.801611	0.789	0.185	2.52749e-15	6.64426e-11	Up
Ppfia4	2	Rest	0.382939	0.182551	0.289098	0.526	0.078	2.59165e-15	6.81292e-11	Up
Slc16a10	2	Rest	0.382048	0.112175	0.389346	0.368	0.037	2.60765e-15	6.85498e-11	Up
Agap2	2	Rest	0.487097	0.24502	0.349243	0.579	0.093	2.75733e-15	7.24846e-11	Up
Syt14	2	Rest	0.81724	0.323183	0.712773	0.684	0.139	2.87375e-15	7.55452e-11	Up
Plxna4	2	Rest	2.17008	1.10462	1.53714	0.947	0.47	3.14113e-15	8.25741e-11	Up
Cpeb1	2	Rest	0.726458	0.405389	0.463205	0.737	0.148	3.26676e-15	8.58766e-11	Up
Ctnnd2	2	Rest	2.52325	1.40929	1.60711	1	0.572	3.32174e-15	8.7322e-11	Up
Mapk10	2	Rest	2.1383	1.05158	1.56781	0.947	0.465	3.34825e-15	8.80189e-11	Up
6530403H02Rik	2	Rest	0.708931	0.223964	0.69966	0.553	0.089	3.44159e-15	9.04725e-11	Up
Map3k13	2	Rest	0.49455	0.198811	0.426661	0.553	0.089	3.67414e-15	9.65859e-11	Up
Mdga2	2	Rest	2.72759	1.77257	1.37781	1	0.746	3.88193e-15	1.02048e-10	Up
Akap6	2	Rest	1.64544	0.908773	1.06278	0.974	0.393	4.11043e-15	1.08055e-10	Up
Epb41l3	2	Rest	0.775506	0.321573	0.654887	0.711	0.15	4.37668e-15	1.15054e-10	Up
Lrch2	2	Rest	0.399768	0.210388	0.273218	0.526	0.078	4.71471e-15	1.2394e-10	Up
Ptprd	2	Rest	3.68277	2.44446	1.7865	1	0.948	4.77754e-15	1.25592e-10	Up
Crtc1	2	Rest	0.594751	0.262318	0.4796	0.711	0.15	4.81259e-15	1.26513e-10	Up
Pde10a	2	Rest	1.8125	0.79457	1.46856	1	0.387	4.86515e-15	1.27895e-10	Up
Parm1	2	Rest	0.543591	0.204588	0.489078	0.553	0.091	4.94414e-15	1.29972e-10	Up
Dync1i1	2	Rest	1.48554	0.710104	1.11872	0.947	0.324	4.95208e-15	1.3018e-10	Up
Srcin1	2	Rest	1.05449	0.54812	0.730533	0.868	0.22	5.16162e-15	1.35689e-10	Up
Ankrd33b	2	Rest	0.690552	0.332037	0.517227	0.711	0.143	5.37822e-15	1.41383e-10	Up
Grm1	2	Rest	1.61803	0.730782	1.28003	0.921	0.324	5.47382e-15	1.43896e-10	Up
Il1rapl1	2	Rest	2.72731	1.7891	1.35355	1	0.743	5.7532e-15	1.5124e-10	Up
Chchd6	2	Rest	0.643949	0.325379	0.4596	0.658	0.133	6.08151e-15	1.59871e-10	Up
Nrcam	2	Rest	1.84479	0.994453	1.22677	0.974	0.43	6.14775e-15	1.61612e-10	Up
Celf4	2	Rest	1.96132	0.916445	1.50743	0.921	0.415	6.20422e-15	1.63097e-10	Up
Csmd3	2	Rest	2.57878	1.59003	1.42647	1	0.7	6.57547e-15	1.72856e-10	Up
Ccnjl	2	Rest	0.399784	0.129626	0.389756	0.474	0.067	6.68777e-15	1.75808e-10	Up
Arhgap15	2	Rest	0.402266	0.103387	0.431192	0.421	0.052	6.79151e-15	1.78535e-10	Up
Osbpl6	2	Rest	1.37236	0.642933	1.05235	0.921	0.3	6.85307e-15	1.80153e-10	Up
Homer2	2	Rest	0.491402	0.145252	0.49939	0.474	0.067	7.31576e-15	1.92317e-10	Up
Car12	2	Rest	0.285395	0.0496135	0.340161	0.289	0.022	7.47666e-15	1.96546e-10	Up
Ahi1	2	Rest	1.8649	1.05122	1.17389	1	0.45	7.80348e-15	2.05138e-10	Up
B3gat1	2	Rest	0.650989	0.307524	0.495516	0.684	0.137	8.2638e-15	2.17239e-10	Up
Hook2	2	Rest	0.294951	0.0708511	0.323308	0.368	0.039	9.15907e-15	2.40774e-10	Up
Phf24	2	Rest	0.659316	0.327461	0.478765	0.658	0.128	9.30669e-15	2.44654e-10	Up
Nalcn	2	Rest	1.15564	0.592979	0.811754	0.895	0.243	9.70098e-15	2.55019e-10	Up
Rnf182	2	Rest	0.430686	0.20965	0.318888	0.526	0.08	9.98744e-15	2.6255e-10	Up
Gm32509	2	Rest	0.263173	0.0586284	0.295095	0.289	0.022	1.00128e-14	2.63216e-10	Up
Cpne6	2	Rest	0.773323	0.4072	0.528203	0.737	0.152	1.0068e-14	2.64668e-10	Up
Kcnh5	2	Rest	0.365921	0.123668	0.349498	0.368	0.039	1.02095e-14	2.68387e-10	Up
9330111N05Rik	2	Rest	0.288023	0.0397921	0.358122	0.263	0.017	1.03236e-14	2.71387e-10	Up
Chsy3	2	Rest	1.24468	0.569305	0.974362	0.842	0.228	1.04956e-14	2.75909e-10	Up
Kcnq2	2	Rest	0.804736	0.352872	0.651902	0.763	0.178	1.11089e-14	2.92032e-10	Up
Bin1	2	Rest	1.00184	0.443691	0.805246	0.842	0.215	1.14685e-14	3.01484e-10	Up
Ccdc148	2	Rest	0.575633	0.291999	0.409198	0.632	0.117	1.16138e-14	3.05303e-10	Up
Scn3b	2	Rest	0.702434	0.387923	0.453743	0.789	0.17	1.27855e-14	3.36107e-10	Up
Gnal	2	Rest	0.572594	0.294041	0.401867	0.605	0.109	1.28243e-14	3.37125e-10	Up
Glis3	2	Rest	1.38698	0.450935	1.35043	0.711	0.183	1.39416e-14	3.66496e-10	Up
Sobp	2	Rest	1.70659	0.90361	1.15846	0.974	0.422	1.40589e-14	3.6958e-10	Up
A830031A19Rik	2	Rest	0.259764	0.0293642	0.332397	0.237	0.013	1.50466e-14	3.95545e-10	Up
Zfp536	2	Rest	0.973368	0.339993	0.913766	0.605	0.117	1.63846e-14	4.30718e-10	Up
Ulk4	2	Rest	0.3177	0.0802029	0.342635	0.395	0.048	1.67926e-14	4.41444e-10	Up
Bbof1	2	Rest	0.397403	0.1479	0.359958	0.447	0.061	1.77077e-14	4.65499e-10	Up
Mdga1	2	Rest	0.447221	0.0763208	0.535096	0.342	0.035	1.77969e-14	4.67846e-10	Up
Gda	2	Rest	0.630033	0.34009	0.418299	0.711	0.148	1.81056e-14	4.75959e-10	Up
Calb1	2	Rest	0.582447	0.238678	0.495955	0.526	0.085	1.82066e-14	4.78614e-10	Up
Slc7a6	2	Rest	0.482773	0.229602	0.365248	0.605	0.111	1.87922e-14	4.94008e-10	Up
Prickle2	2	Rest	1.79039	0.960025	1.19797	0.974	0.407	1.87942e-14	4.94063e-10	Up
Camkv	2	Rest	0.860318	0.444218	0.600306	0.763	0.178	1.98169e-14	5.20948e-10	Up
Lonrf2	2	Rest	0.39806	0.191439	0.298091	0.5	0.076	1.98202e-14	5.21034e-10	Up
C230057M02Rik	2	Rest	0.312323	0.0771098	0.339341	0.316	0.028	2.02611e-14	5.32624e-10	Up
Robo2	2	Rest	1.86465	0.965265	1.29754	0.974	0.435	2.06971e-14	5.44086e-10	Up
Dlg4	2	Rest	0.729719	0.325433	0.583262	0.737	0.174	2.17872e-14	5.72743e-10	Up
Lrp1b	2	Rest	3.29044	2.18521	1.59452	1	0.9	2.26463e-14	5.95325e-10	Up
Ptpn5	2	Rest	0.479984	0.143509	0.485432	0.395	0.048	2.31503e-14	6.08574e-10	Up
Mapt	2	Rest	1.31588	0.713848	0.868545	0.947	0.304	2.41743e-14	6.35495e-10	Up
Tmem120b	2	Rest	0.34574	0.160612	0.267083	0.421	0.054	2.59617e-14	6.8248e-10	Up
Plcl2	2	Rest	0.845258	0.377945	0.67419	0.684	0.146	2.63688e-14	6.93183e-10	Up
Tenm1	2	Rest	1.70765	0.76855	1.35484	0.895	0.307	2.65728e-14	6.98546e-10	Up
Syt1	2	Rest	3.16831	2.19254	1.40773	1	0.889	2.71809e-14	7.14532e-10	Up
Akap17b	2	Rest	0.320556	0.131651	0.272533	0.447	0.061	2.74814e-14	7.22432e-10	Up
Sh3gl2	2	Rest	1.22886	0.617175	0.882479	0.895	0.254	2.77856e-14	7.30427e-10	Up
C130071C03Rik	2	Rest	0.987988	0.51963	0.675698	0.868	0.22	2.84762e-14	7.48581e-10	Up
Evi5l	2	Rest	0.516084	0.218983	0.428627	0.632	0.122	2.86314e-14	7.52662e-10	Up
Rasal1	2	Rest	0.42147	0.174129	0.356838	0.447	0.061	3.23792e-14	8.51183e-10	Up
Mphosph9	2	Rest	0.727214	0.372958	0.511084	0.816	0.193	3.2415e-14	8.52125e-10	Up
Kcnn3	2	Rest	0.360737	0.122447	0.343781	0.421	0.054	3.38797e-14	8.90631e-10	Up
Grin1	2	Rest	1.41963	0.746029	0.971804	0.947	0.313	3.4683e-14	9.11747e-10	Up
Mast3	2	Rest	0.833369	0.336172	0.717303	0.684	0.159	3.51316e-14	9.23538e-10	Up
Myo5b	2	Rest	0.382184	0.111432	0.390614	0.395	0.048	3.66204e-14	9.62677e-10	Up
Ajm1	2	Rest	0.352205	0.103056	0.359447	0.395	0.048	3.8104e-14	1.00168e-09	Up
Kcnab2	2	Rest	0.606028	0.313187	0.422481	0.632	0.117	3.95096e-14	1.03863e-09	Up
Brinp2	2	Rest	0.663299	0.297588	0.52761	0.605	0.113	4.03637e-14	1.06108e-09	Up
Nrg1	2	Rest	2.19557	0.905549	1.8611	0.921	0.415	4.19303e-14	1.10226e-09	Up
Snx30	2	Rest	0.521873	0.212132	0.446862	0.579	0.107	4.28633e-14	1.12679e-09	Up
Ddx55	2	Rest	0.395622	0.172164	0.322382	0.5	0.078	4.35516e-14	1.14489e-09	Up
Bcl11a	2	Rest	1.27397	0.604273	0.966172	0.842	0.235	4.42985e-14	1.16452e-09	Up
Slc7a14	2	Rest	1.09938	0.509695	0.850735	0.816	0.222	4.63976e-14	1.2197e-09	Up
Csrnp3	2	Rest	0.965904	0.560656	0.584649	0.868	0.211	5.02903e-14	1.32203e-09	Up
Taok3	2	Rest	0.846107	0.431119	0.598701	0.842	0.222	5.16453e-14	1.35765e-09	Up
Trim2	2	Rest	1.75277	0.845908	1.30832	0.921	0.372	5.25068e-14	1.3803e-09	Up
Zmym3	2	Rest	0.494933	0.256732	0.343651	0.605	0.115	5.37284e-14	1.41241e-09	Up
Lingo1	2	Rest	0.696541	0.295376	0.578758	0.658	0.137	5.72493e-14	1.50497e-09	Up
Cacna2d3	2	Rest	2.08022	0.922439	1.67032	0.974	0.4	5.96511e-14	1.56811e-09	Up
Khdrbs2	2	Rest	1.47066	0.610232	1.24134	0.816	0.239	5.98209e-14	1.57257e-09	Up
Ppm1e	2	Rest	2.22052	1.28079	1.35575	1	0.602	6.04633e-14	1.58946e-09	Up
Kcnb1	2	Rest	0.704698	0.328327	0.542988	0.684	0.143	6.34161e-14	1.66708e-09	Up
Usp10	2	Rest	0.488119	0.233155	0.367835	0.632	0.122	6.39262e-14	1.68049e-09	Up
Grm7	2	Rest	2.80257	1.89572	1.30831	0.974	0.802	6.56137e-14	1.72485e-09	Up
Tmem178	2	Rest	0.572389	0.344827	0.328303	0.632	0.122	6.57407e-14	1.72819e-09	Up
Mpp2	2	Rest	0.485756	0.225021	0.37616	0.632	0.126	6.94941e-14	1.82686e-09	Up
Ttc39c	2	Rest	0.446384	0.217438	0.3303	0.526	0.089	7.10703e-14	1.8683e-09	Up
Bcl11b	2	Rest	1.13815	0.561256	0.832289	0.895	0.25	7.51046e-14	1.97435e-09	Up
B230334C09Rik	2	Rest	0.866874	0.442697	0.611957	0.737	0.174	7.99474e-14	2.10166e-09	Up
Soga3	2	Rest	0.771488	0.345909	0.61398	0.684	0.15	8.33228e-14	2.19039e-09	Up
Fgd4	2	Rest	0.870522	0.389754	0.693601	0.684	0.154	8.47173e-14	2.22705e-09	Up
Ivd	2	Rest	0.527425	0.198951	0.473889	0.579	0.111	8.67192e-14	2.27967e-09	Up
Unc80	2	Rest	1.69157	0.916121	1.11874	0.947	0.391	8.68225e-14	2.28239e-09	Up
Tmeff2	2	Rest	1.98002	1.10005	1.26953	0.974	0.428	8.84814e-14	2.326e-09	Up
Adgra1	2	Rest	0.369733	0.0718475	0.429758	0.316	0.03	9.10235e-14	2.39282e-09	Up
Inpp5b	2	Rest	0.617336	0.286121	0.477842	0.711	0.159	9.1086e-14	2.39447e-09	Up
Elavl3	2	Rest	1.22158	0.566897	0.944507	0.842	0.248	9.54356e-14	2.50881e-09	Up
Ptk2b	2	Rest	1.48968	0.768375	1.04062	0.921	0.324	9.74951e-14	2.56295e-09	Up
Zmiz1os1	2	Rest	0.380403	0.0743958	0.441475	0.342	0.037	1.00168e-13	2.63322e-09	Up
Zfpm2	2	Rest	2.02807	0.933489	1.57915	0.921	0.398	1.01535e-13	2.66915e-09	Up
Igsf21	2	Rest	0.301442	0.0526908	0.358872	0.263	0.02	1.02533e-13	2.6954e-09	Up
Mkln1os	2	Rest	0.203467	0.0191033	0.265981	0.237	0.015	1.02879e-13	2.70447e-09	Up
Myo16	2	Rest	0.383823	0.133979	0.360449	0.395	0.05	1.10567e-13	2.90657e-09	Up
Cobl	2	Rest	0.524965	0.186485	0.488324	0.474	0.074	1.15161e-13	3.02736e-09	Up
Dalrd3	2	Rest	0.346677	0.143263	0.293464	0.474	0.074	1.17099e-13	3.0783e-09	Up
Rtn4rl1	2	Rest	0.731063	0.256883	0.684097	0.579	0.117	1.21865e-13	3.20358e-09	Up
Cdon	2	Rest	0.454315	0.1931	0.376854	0.474	0.074	1.23108e-13	3.23625e-09	Up
Cdh8	2	Rest	1.69638	0.826769	1.25458	0.921	0.378	1.26531e-13	3.32626e-09	Up
Gfra2	2	Rest	0.396506	0.111438	0.411266	0.447	0.07	1.33993e-13	3.5224e-09	Up
Prpf40b	2	Rest	0.564785	0.36138	0.293452	0.711	0.159	1.43688e-13	3.77727e-09	Up
Pcdh9	2	Rest	3.71767	2.69369	1.47729	1	0.978	1.44224e-13	3.79137e-09	Up
Prr16	2	Rest	0.789599	0.285453	0.727329	0.526	0.096	1.44853e-13	3.80791e-09	Up
Usp13	2	Rest	0.28223	0.0876777	0.280679	0.342	0.037	1.57164e-13	4.13153e-09	Up
Shank1	2	Rest	0.790656	0.343706	0.644812	0.658	0.143	1.65864e-13	4.36024e-09	Up
Iqsec3	2	Rest	0.493042	0.20421	0.416697	0.526	0.091	1.71104e-13	4.49799e-09	Up
Wasf3	2	Rest	0.731182	0.346757	0.554607	0.737	0.18	1.74733e-13	4.59339e-09	Up
Slc6a17	2	Rest	0.61622	0.335487	0.405011	0.711	0.157	1.85209e-13	4.86878e-09	Up
Ptpn3	2	Rest	0.620039	0.262291	0.516122	0.579	0.111	1.91162e-13	5.02526e-09	Up
Ephb1	2	Rest	0.577524	0.211799	0.527629	0.474	0.076	1.93881e-13	5.09674e-09	Up
Sgsm2	2	Rest	0.653939	0.364135	0.418099	0.632	0.13	1.95428e-13	5.13741e-09	Up
Slc4a3	2	Rest	0.370156	0.187081	0.264122	0.5	0.083	2.02894e-13	5.33367e-09	Up
Prrt1	2	Rest	0.540362	0.341312	0.287168	0.658	0.13	2.05918e-13	5.41318e-09	Up
Usp20	2	Rest	0.430045	0.179071	0.362079	0.553	0.1	2.23085e-13	5.86447e-09	Up
Mmp16	2	Rest	1.75442	0.939472	1.17572	0.974	0.409	2.25652e-13	5.93194e-09	Up
Rnf180	2	Rest	0.309153	0.12381	0.267394	0.368	0.043	2.33811e-13	6.14641e-09	Up
Rogdi	2	Rest	0.596131	0.361332	0.338744	0.684	0.146	2.38656e-13	6.27379e-09	Up
Kcnb2	2	Rest	1.86073	0.932249	1.33952	0.895	0.389	2.50709e-13	6.59064e-09	Up
A330008L17Rik	2	Rest	0.710761	0.344022	0.529093	0.632	0.128	2.7709e-13	7.28414e-09	Up
Gm9801	2	Rest	0.480175	0.184052	0.427215	0.474	0.076	3.01369e-13	7.92239e-09	Up
Pde4a	2	Rest	1.00072	0.473053	0.761268	0.789	0.211	3.11729e-13	8.19472e-09	Up
Slc25a27	2	Rest	0.545135	0.354737	0.274685	0.737	0.167	3.36392e-13	8.84307e-09	Up
Wipf3	2	Rest	1.31933	0.640464	0.979396	0.842	0.25	3.44815e-13	9.06449e-09	Up
Kcnj3	2	Rest	1.79486	1.03467	1.09673	0.974	0.476	3.52049e-13	9.25465e-09	Up
Ralgps1	2	Rest	0.893578	0.50874	0.555204	0.895	0.254	3.68905e-13	9.69777e-09	Up
A230057D06Rik	2	Rest	1.47476	0.72661	1.07936	0.921	0.324	3.75698e-13	9.87635e-09	Up
Slc12a5	2	Rest	0.780504	0.471557	0.445715	0.763	0.18	3.78179e-13	9.94158e-09	Up
Gm3764	2	Rest	0.850491	0.401698	0.647471	0.605	0.124	3.80929e-13	1.00139e-08	Up
Tafa2	2	Rest	2.07713	0.874641	1.73482	0.895	0.363	3.87511e-13	1.01869e-08	Up
Nbea	2	Rest	2.64386	1.97872	0.959596	1	0.841	3.91854e-13	1.0301e-08	Up
Gabra5	2	Rest	0.765414	0.437355	0.473289	0.763	0.18	4.13354e-13	1.08662e-08	Up
Scn1a	2	Rest	1.1199	0.588914	0.766051	0.816	0.228	4.25792e-13	1.11932e-08	Up
Ccdc149	2	Rest	0.442666	0.151047	0.420717	0.526	0.098	4.47964e-13	1.17761e-08	Up
Cntn1	2	Rest	1.82625	1.11143	1.03126	1	0.502	4.58379e-13	1.20499e-08	Up
Nsun7	2	Rest	0.409319	0.137921	0.391544	0.421	0.061	4.99413e-13	1.31286e-08	Up
Trabd2b	2	Rest	0.259171	0.0420328	0.313264	0.263	0.022	5.11651e-13	1.34503e-08	Up
Slc41a2	2	Rest	0.380468	0.132986	0.35704	0.421	0.063	6.37512e-13	1.67589e-08	Up
Dock3	2	Rest	1.53472	0.879118	0.945831	0.974	0.367	6.82362e-13	1.79379e-08	Up
9330182L06Rik	2	Rest	0.323348	0.140739	0.263448	0.421	0.061	6.84127e-13	1.79843e-08	Up
Mthfd1	2	Rest	0.33493	0.104489	0.332457	0.447	0.072	6.90511e-13	1.81522e-08	Up
Zdhhc2	2	Rest	0.586135	0.220572	0.527396	0.5	0.089	7.97936e-13	2.09761e-08	Up
Ccser1	2	Rest	2.42566	1.60187	1.18848	0.974	0.7	8.73355e-13	2.29588e-08	Up
Calcoco1	2	Rest	0.384045	0.177391	0.298139	0.526	0.096	8.95319e-13	2.35362e-08	Up
Me3	2	Rest	1.12745	0.569277	0.80527	0.816	0.248	9.04041e-13	2.37654e-08	Up
Sorcs3	2	Rest	1.25004	0.532627	1.03501	0.763	0.204	9.49466e-13	2.49596e-08	Up
Zkscan2	2	Rest	0.347433	0.114707	0.335752	0.421	0.063	1.08637e-12	2.85585e-08	Up
Syt13	2	Rest	0.452555	0.2589	0.279386	0.553	0.1	1.09019e-12	2.86588e-08	Up
Slc38a1	2	Rest	0.448404	0.247902	0.289264	0.553	0.102	1.17837e-12	3.09769e-08	Up
Cyfip2	2	Rest	1.36338	0.757334	0.874341	0.947	0.32	1.1881e-12	3.12327e-08	Up
Slc4a8	2	Rest	0.267229	0.0815838	0.267829	0.342	0.041	1.24284e-12	3.26717e-08	Up
Cacnb4	2	Rest	1.60936	0.838617	1.11195	0.921	0.339	1.30249e-12	3.42399e-08	Up
Kcnk9	2	Rest	0.259678	0.0763137	0.264539	0.289	0.028	1.31867e-12	3.46652e-08	Up
Trerf1	2	Rest	1.39127	0.726521	0.959034	0.895	0.348	1.32087e-12	3.47229e-08	Up
Plppr5	2	Rest	0.538339	0.327319	0.304438	0.632	0.13	1.34742e-12	3.54209e-08	Up
Ntrk2	2	Rest	1.64529	0.869419	1.11934	0.921	0.363	1.35046e-12	3.55009e-08	Up
Zc3h12b	2	Rest	0.836095	0.46048	0.541897	0.789	0.211	1.416e-12	3.72239e-08	Up
Gmcl1	2	Rest	0.631661	0.319865	0.449826	0.684	0.167	1.42434e-12	3.7443e-08	Up
Epha6	2	Rest	3.02634	1.87224	1.66502	1	0.807	1.44705e-12	3.80401e-08	Up
Dhx33	2	Rest	0.391905	0.172202	0.316965	0.526	0.098	1.46332e-12	3.84679e-08	Up
Wnk2	2	Rest	0.891139	0.589247	0.435539	0.895	0.248	1.53028e-12	4.0228e-08	Up
Rhobtb2	2	Rest	0.41103	0.206758	0.294702	0.553	0.107	1.60645e-12	4.22304e-08	Up
Upp2	2	Rest	1.52355	0.8409	0.984851	0.974	0.411	1.68037e-12	4.41735e-08	Up
Ccdc88c	2	Rest	0.459475	0.144614	0.454248	0.421	0.065	1.82278e-12	4.79172e-08	Up
Cpt1c	2	Rest	0.487794	0.218	0.389231	0.526	0.098	1.84315e-12	4.84528e-08	Up
Camk4	2	Rest	0.939184	0.48466	0.65574	0.711	0.176	1.92153e-12	5.05132e-08	Up
Nrxn1	2	Rest	3.23479	2.45473	1.12539	1	0.935	1.93769e-12	5.09381e-08	Up
Prkag2	2	Rest	1.52799	0.870743	0.948208	0.974	0.407	2.06004e-12	5.41543e-08	Up
Capn15	2	Rest	0.65387	0.351115	0.436783	0.737	0.187	2.14026e-12	5.62631e-08	Up
Abr	2	Rest	1.66801	1.01914	0.936123	0.974	0.513	2.27574e-12	5.98246e-08	Up
Brinp1	2	Rest	1.85818	1.0553	1.1583	0.974	0.472	2.28022e-12	5.99424e-08	Up
Ano3	2	Rest	1.53422	0.74586	1.13737	0.842	0.322	2.32379e-12	6.10878e-08	Up
Adam22	2	Rest	1.15165	0.646866	0.728251	0.921	0.3	2.34759e-12	6.17135e-08	Up
Map2	2	Rest	1.8789	1.18319	1.0037	1	0.559	2.36405e-12	6.21461e-08	Up
Ccl25	2	Rest	0.448481	0.260098	0.271779	0.658	0.146	2.39081e-12	6.28496e-08	Up
Nav2	2	Rest	2.02724	1.34979	0.977362	0.974	0.585	2.39858e-12	6.30538e-08	Up
Pus7	2	Rest	0.441535	0.199134	0.349711	0.553	0.109	2.4183e-12	6.35724e-08	Up
Bckdhb	2	Rest	0.640208	0.421747	0.315174	0.789	0.198	2.64688e-12	6.95812e-08	Up
Map1b	2	Rest	2.09826	1.3478	1.08268	0.974	0.617	2.67118e-12	7.022e-08	Up
Pitpnm3	2	Rest	0.41904	0.180159	0.344633	0.395	0.057	2.75789e-12	7.24995e-08	Up
Jazf1	2	Rest	1.25059	0.62128	0.907896	0.842	0.278	2.78477e-12	7.32059e-08	Up
Fgf12	2	Rest	2.00719	1.16247	1.21868	0.947	0.515	2.88506e-12	7.58425e-08	Up
Mctp1	2	Rest	1.93014	0.89777	1.48939	0.842	0.363	2.90309e-12	7.63164e-08	Up
A230006K03Rik	2	Rest	1.19689	0.641245	0.801623	0.789	0.241	3.09214e-12	8.12861e-08	Up
Fam78b	2	Rest	0.441695	0.227807	0.308577	0.526	0.1	3.13035e-12	8.22906e-08	Up
Snhg14	2	Rest	2.18931	1.43385	1.08989	1	0.659	3.25318e-12	8.55197e-08	Up
Ppfia2	2	Rest	2.54988	1.58	1.39923	0.974	0.702	3.35781e-12	8.827e-08	Up
Mpped1	2	Rest	0.700931	0.276615	0.612158	0.526	0.107	3.56937e-12	9.38317e-08	Up
Gabrb2	2	Rest	1.27996	0.68527	0.857949	0.816	0.28	3.70872e-12	9.74949e-08	Up
Zbtb9	2	Rest	0.391785	0.132992	0.373359	0.421	0.067	3.76526e-12	9.8981e-08	Up
Ryr3	2	Rest	2.03163	0.915998	1.60951	0.947	0.42	3.78521e-12	9.95055e-08	Up
Cdk9	2	Rest	0.560921	0.300284	0.376021	0.737	0.185	3.79836e-12	9.98512e-08	Up
Ncam2	2	Rest	2.07253	1.20218	1.25565	0.974	0.526	3.82544e-12	1.00563e-07	Up
Kif1a	2	Rest	0.90134	0.591796	0.446579	0.868	0.241	3.85963e-12	1.01462e-07	Up
Prkce	2	Rest	2.47358	1.66228	1.17045	1	0.75	3.88185e-12	1.02046e-07	Up
Inka2	2	Rest	0.332926	0.136831	0.282906	0.421	0.065	3.9537e-12	1.03935e-07	Up
Tmem178b	2	Rest	1.6394	0.807989	1.19947	0.868	0.322	4.05555e-12	1.06612e-07	Up
Prox1	2	Rest	0.736104	0.254881	0.694257	0.526	0.107	4.15579e-12	1.09247e-07	Up
Gm7854	2	Rest	0.362275	0.173449	0.272419	0.368	0.05	4.20419e-12	1.1052e-07	Up
Itpka	2	Rest	0.685094	0.392374	0.422305	0.684	0.159	4.21177e-12	1.10719e-07	Up
Rgs7bp	2	Rest	1.51894	0.800003	1.0372	0.895	0.357	4.29713e-12	1.12963e-07	Up
Gm33228	2	Rest	0.356056	0.11057	0.354161	0.368	0.05	4.3603e-12	1.14623e-07	Up
Plppr2	2	Rest	0.629736	0.373233	0.370056	0.684	0.159	5.21519e-12	1.37097e-07	Up
Rtl4	2	Rest	0.953749	0.433191	0.751006	0.658	0.17	5.22292e-12	1.373e-07	Up
Dync2h1	2	Rest	0.891192	0.449212	0.637642	0.789	0.228	5.2709e-12	1.38561e-07	Up
Dok6	2	Rest	1.84353	1.06799	1.11887	0.921	0.478	5.2908e-12	1.39085e-07	Up
Kcnq1ot1	2	Rest	1.86448	1.23339	0.910462	1	0.552	5.97463e-12	1.57061e-07	Up
Ints2	2	Rest	0.483276	0.203622	0.403455	0.553	0.111	6.01986e-12	1.5825e-07	Up
Agfg2	2	Rest	0.473196	0.261164	0.305897	0.553	0.109	6.12269e-12	1.60953e-07	Up
Sybu	2	Rest	1.22499	0.622907	0.868622	0.789	0.235	6.20628e-12	1.63151e-07	Up
Stxbp5l	2	Rest	1.89054	1.08925	1.15602	0.974	0.513	6.31234e-12	1.65939e-07	Up
Hectd2	2	Rest	0.838859	0.419106	0.605576	0.711	0.183	6.37842e-12	1.67676e-07	Up
Nav3	2	Rest	2.53546	1.72757	1.16553	1	0.757	6.38063e-12	1.67734e-07	Up
Hacd1	2	Rest	0.386779	0.147167	0.345687	0.447	0.076	6.79018e-12	1.785e-07	Up
Nrxn2	2	Rest	0.805986	0.466366	0.489968	0.789	0.209	7.25951e-12	1.90838e-07	Up
Macrod2	2	Rest	2.60808	1.74628	1.24332	0.974	0.759	7.31223e-12	1.92224e-07	Up
B3galt1	2	Rest	1.91508	1.11611	1.15267	0.895	0.487	7.32584e-12	1.92582e-07	Up
Gm28905	2	Rest	0.320374	0.127286	0.278567	0.316	0.037	7.35146e-12	1.93255e-07	Up
Lmo3	2	Rest	0.756339	0.426778	0.475457	0.684	0.17	7.53705e-12	1.98134e-07	Up
Clasrp	2	Rest	0.547095	0.303034	0.352106	0.658	0.152	7.61225e-12	2.00111e-07	Up
Fbxo34	2	Rest	0.838258	0.468383	0.533617	0.763	0.217	7.82924e-12	2.05815e-07	Up
Arhgef25	2	Rest	0.779651	0.43875	0.491817	0.789	0.22	8.06822e-12	2.12097e-07	Up
Cntn5	2	Rest	2.00021	1.01081	1.4274	0.947	0.463	8.37909e-12	2.2027e-07	Up
Naa25	2	Rest	0.367807	0.171635	0.283017	0.5	0.093	8.5693e-12	2.2527e-07	Up
Cacna1a	2	Rest	1.74175	1.05377	0.992552	0.947	0.489	8.69961e-12	2.28695e-07	Up
Fam49a	2	Rest	0.780925	0.482326	0.430787	0.711	0.18	9.66133e-12	2.53977e-07	Up
Ints10	2	Rest	0.748796	0.370921	0.54516	0.711	0.185	9.87933e-12	2.59708e-07	Up
Nol4	2	Rest	0.962143	0.548261	0.597105	0.842	0.246	9.88464e-12	2.59848e-07	Up
Dnm1	2	Rest	1.20553	0.714301	0.708688	0.921	0.326	9.89008e-12	2.59991e-07	Up
Atp9a	2	Rest	0.840554	0.474608	0.527949	0.763	0.207	1.00893e-11	2.65228e-07	Up
Gm40841	2	Rest	0.556617	0.15444	0.580218	0.421	0.07	1.03012e-11	2.70797e-07	Up
Crmp1	2	Rest	0.51668	0.294357	0.320745	0.605	0.133	1.15e-11	3.02312e-07	Up
Trpm3	2	Rest	2.30362	1.21306	1.57335	0.895	0.459	1.22985e-11	3.23303e-07	Up
Abcb8	2	Rest	0.365254	0.155484	0.302634	0.447	0.078	1.26794e-11	3.33315e-07	Up
Zfhx4	2	Rest	0.440816	0.250366	0.274761	0.526	0.104	1.33339e-11	3.50523e-07	Up
Dzank1	2	Rest	0.483663	0.276377	0.29905	0.579	0.122	1.38274e-11	3.63495e-07	Up
Miga2	2	Rest	0.434636	0.229927	0.295333	0.526	0.104	1.44642e-11	3.80236e-07	Up
Timm9	2	Rest	0.4881	0.278641	0.302184	0.579	0.122	1.493e-11	3.92481e-07	Up
Sema3e	2	Rest	0.599472	0.337175	0.378413	0.632	0.146	1.52563e-11	4.01057e-07	Up
Wasf1	2	Rest	1.16629	0.709953	0.65836	0.921	0.313	1.61699e-11	4.25074e-07	Up
2610035D17Rik	2	Rest	0.821709	0.407036	0.598247	0.737	0.204	1.67711e-11	4.40878e-07	Up
Cnksr2	2	Rest	2.17183	1.407	1.10341	1	0.633	1.69754e-11	4.46249e-07	Up
Ptchd4	2	Rest	1.0321	0.42652	0.873668	0.579	0.139	1.76932e-11	4.65118e-07	Up
Slc24a3	2	Rest	1.31685	0.579376	1.06395	0.789	0.272	1.8268e-11	4.80229e-07	Up
Adcyap1r1	2	Rest	0.397859	0.195128	0.292479	0.526	0.109	1.86041e-11	4.89065e-07	Up
Cntn3	2	Rest	1.11425	0.623403	0.708147	0.816	0.235	1.91708e-11	5.03963e-07	Up
Cdh13	2	Rest	1.2904	0.819387	0.679522	0.711	0.207	1.95763e-11	5.14622e-07	Up
Elmod1	2	Rest	1.19587	0.717186	0.690593	0.895	0.311	1.97647e-11	5.19574e-07	Up
Strada	2	Rest	0.61068	0.312449	0.430256	0.684	0.17	2.15374e-11	5.66176e-07	Up
Nipal2	2	Rest	0.346212	0.155437	0.275231	0.395	0.061	2.465e-11	6.47999e-07	Up
Gm26691	2	Rest	0.528456	0.196309	0.479186	0.395	0.063	2.53224e-11	6.65676e-07	Up
Lzts1	2	Rest	0.618075	0.30812	0.447171	0.605	0.141	2.57348e-11	6.76517e-07	Up
Clmn	2	Rest	0.620167	0.251038	0.53254	0.579	0.137	2.61644e-11	6.8781e-07	Up
Lgi1	2	Rest	1.02188	0.495507	0.759402	0.737	0.224	2.6253e-11	6.90138e-07	Up
Crtac1	2	Rest	0.566355	0.261274	0.440139	0.474	0.089	2.63216e-11	6.91943e-07	Up
Ncam1	2	Rest	1.69193	1.05245	0.922574	0.974	0.483	2.68361e-11	7.05468e-07	Up
Plxnc1	2	Rest	0.383453	0.191166	0.277411	0.421	0.07	2.69211e-11	7.07702e-07	Up
Tnik	2	Rest	1.92409	1.2315	0.999203	1	0.513	2.69506e-11	7.08476e-07	Up
Sorl1	2	Rest	0.784078	0.475655	0.444961	0.789	0.211	2.7711e-11	7.28466e-07	Up
Sh3glb2	2	Rest	0.578256	0.342585	0.340001	0.684	0.167	2.78631e-11	7.32466e-07	Up
Nim1k	2	Rest	0.411749	0.162244	0.35996	0.447	0.08	3.11019e-11	8.17605e-07	Up
Ttll4	2	Rest	0.503681	0.194218	0.446461	0.526	0.115	3.14005e-11	8.25457e-07	Up
Sez6l2	2	Rest	0.545457	0.268869	0.399032	0.579	0.126	3.19226e-11	8.39181e-07	Up
Grik2	2	Rest	2.55506	1.8477	1.0205	1	0.793	3.20997e-11	8.43836e-07	Up
Tmem38a	2	Rest	0.538095	0.267172	0.390859	0.526	0.111	3.23163e-11	8.49531e-07	Up
Fhit	2	Rest	1.05726	0.675244	0.551126	0.789	0.23	3.24331e-11	8.526e-07	Up
Mpp6	2	Rest	0.763475	0.416453	0.500647	0.684	0.176	3.31692e-11	8.71951e-07	Up
Dop1b	2	Rest	0.847338	0.497927	0.504095	0.842	0.248	3.34793e-11	8.80104e-07	Up
Cdh6	2	Rest	0.347767	0.106284	0.348387	0.342	0.048	3.50227e-11	9.20678e-07	Up
Zcchc18	2	Rest	0.562194	0.316664	0.354224	0.632	0.143	3.54978e-11	9.33166e-07	Up
Acss1	2	Rest	0.359676	0.157931	0.291057	0.395	0.065	3.614e-11	9.50049e-07	Up
Slc2a3	2	Rest	0.510351	0.263325	0.356383	0.553	0.117	3.70476e-11	9.73908e-07	Up
Cacna2d1	2	Rest	1.83412	1.17256	0.954428	1	0.55	3.90261e-11	1.02592e-06	Up
Dnmt3a	2	Rest	1.30275	0.743484	0.806851	0.921	0.378	3.96028e-11	1.04108e-06	Up
Bcl9	2	Rest	0.582321	0.297582	0.410792	0.605	0.148	4.08458e-11	1.07375e-06	Up
2024-03-01	2	Rest	1.96721	1.02861	1.35412	0.974	0.448	4.15149e-11	1.09134e-06	Up
Pde1b	2	Rest	0.313024	0.124716	0.271671	0.342	0.048	4.18799e-11	1.10094e-06	Up
Rps6ka2	2	Rest	0.56601	0.242661	0.466495	0.553	0.122	4.20129e-11	1.10444e-06	Up
Metap1d	2	Rest	0.589729	0.337232	0.364277	0.658	0.167	4.58393e-11	1.20502e-06	Up
Arhgef4	2	Rest	0.479785	0.261664	0.314682	0.526	0.107	4.69627e-11	1.23456e-06	Up
Mblac2	2	Rest	0.536756	0.272123	0.381785	0.605	0.146	4.85171e-11	1.27542e-06	Up
Pclo	2	Rest	1.68845	1.1295	0.80639	1	0.491	5.15379e-11	1.35483e-06	Up
Gm2164	2	Rest	1.02348	0.199719	1.18844	0.395	0.074	5.21418e-11	1.3707e-06	Up
Ppp1r1a	2	Rest	0.444774	0.172555	0.39273	0.421	0.074	5.2408e-11	1.3777e-06	Up
Ripor2	2	Rest	0.710016	0.387799	0.46486	0.684	0.176	5.32495e-11	1.39982e-06	Up
Cadps	2	Rest	2.01048	1.2219	1.13768	1	0.535	5.37554e-11	1.41312e-06	Up
Usp29	2	Rest	0.787472	0.34742	0.634862	0.553	0.126	5.80549e-11	1.52615e-06	Up
Atp2b2	2	Rest	1.24393	0.708459	0.772524	0.895	0.313	5.91677e-11	1.5554e-06	Up
Il1rap	2	Rest	1.30933	0.70337	0.874208	0.868	0.341	5.92599e-11	1.55782e-06	Up
Ralyl	2	Rest	2.36411	1.44458	1.3266	0.947	0.648	6.14408e-11	1.61516e-06	Up
Gabra4	2	Rest	0.883169	0.453882	0.61933	0.684	0.185	6.24935e-11	1.64283e-06	Up
Nova1	2	Rest	0.455322	0.208054	0.356732	0.5	0.102	6.71598e-11	1.7655e-06	Up
Plch2	2	Rest	0.373283	0.115414	0.372028	0.289	0.035	6.73685e-11	1.77098e-06	Up
Rnf157	2	Rest	0.620777	0.311284	0.446504	0.579	0.137	6.86726e-11	1.80527e-06	Up
Ppp1r14c	2	Rest	0.402995	0.181586	0.319426	0.421	0.074	6.97484e-11	1.83355e-06	Up
Wdr60	2	Rest	0.469927	0.177225	0.422279	0.474	0.096	6.98873e-11	1.8372e-06	Up
Meis2	2	Rest	0.881534	0.309664	0.825035	0.5	0.111	7.05072e-11	1.85349e-06	Up
Garem1	2	Rest	0.738931	0.473893	0.38237	0.816	0.226	7.14991e-11	1.87957e-06	Up
Prkca	2	Rest	1.9048	0.991	1.31834	0.947	0.435	7.56222e-11	1.98796e-06	Up
Ccdc57	2	Rest	0.360828	0.178459	0.263103	0.526	0.109	7.57035e-11	1.99009e-06	Up
Nos1ap	2	Rest	1.30433	0.742328	0.810798	0.842	0.3	8.11393e-11	2.13299e-06	Up
Zer1	2	Rest	0.576168	0.309096	0.385304	0.711	0.191	8.55952e-11	2.25013e-06	Up
Zfp804a	2	Rest	1.25145	0.633137	0.892043	0.763	0.241	8.71911e-11	2.29208e-06	Up
Specc1	2	Rest	1.26791	0.823451	0.641217	0.974	0.374	9.17086e-11	2.41084e-06	Up
Sgip1	2	Rest	1.68302	0.987338	1.00366	0.947	0.491	9.24117e-11	2.42932e-06	Up
Parp1	2	Rest	0.350295	0.153425	0.284023	0.474	0.093	9.50766e-11	2.49937e-06	Up
Nexmif	2	Rest	0.752856	0.498515	0.366937	0.763	0.209	1.00842e-10	2.65095e-06	Up
Zmym6	2	Rest	0.560155	0.317134	0.350605	0.632	0.157	1.01614e-10	2.67124e-06	Up
Ccdc92	2	Rest	0.359997	0.116222	0.351692	0.342	0.05	1.02408e-10	2.69209e-06	Up
Sfxn5	2	Rest	0.536281	0.318702	0.3139	0.553	0.122	1.02939e-10	2.70607e-06	Up
Pcsk5	2	Rest	0.849842	0.318752	0.766201	0.5	0.113	1.08748e-10	2.85876e-06	Up
Pantr1	2	Rest	0.349141	0.142045	0.298777	0.395	0.067	1.1564e-10	3.03996e-06	Up
Tnfrsf25	2	Rest	0.328146	0.144662	0.264711	0.421	0.074	1.17537e-10	3.08982e-06	Up
Bmp1	2	Rest	0.503423	0.23563	0.386342	0.474	0.096	1.1858e-10	3.11724e-06	Up
Gria2	2	Rest	2.75084	2.17811	0.826278	1	0.926	1.27266e-10	3.34558e-06	Up
Snx24	2	Rest	0.65768	0.44406	0.308189	0.711	0.191	1.28898e-10	3.38846e-06	Up
Uxs1	2	Rest	0.531227	0.259123	0.392564	0.579	0.141	1.29184e-10	3.39598e-06	Up
Gpr137c	2	Rest	0.70689	0.399418	0.443588	0.658	0.17	1.30057e-10	3.41893e-06	Up
Exd2	2	Rest	0.558284	0.334098	0.323431	0.658	0.167	1.32592e-10	3.48557e-06	Up
Rhbdl3	2	Rest	0.329408	0.0910731	0.343845	0.316	0.046	1.32783e-10	3.49059e-06	Up
Tmem132d	2	Rest	0.457113	0.184652	0.393078	0.368	0.059	1.33102e-10	3.49898e-06	Up
Stum	2	Rest	0.641591	0.317707	0.467265	0.605	0.152	1.36896e-10	3.59871e-06	Up
Prkcg	2	Rest	1.07694	0.654683	0.609187	0.868	0.278	1.36926e-10	3.59951e-06	Up
Adamts2	2	Rest	0.268924	0.0488423	0.317511	0.211	0.017	1.38294e-10	3.63548e-06	Up
F730043M19Rik	2	Rest	0.51205	0.217867	0.424417	0.5	0.107	1.4341e-10	3.76996e-06	Up
Kcnh7	2	Rest	1.81727	0.965029	1.22952	0.921	0.391	1.45067e-10	3.81353e-06	Up
Pde3b	2	Rest	0.560724	0.350801	0.302855	0.632	0.154	1.634e-10	4.29547e-06	Up
Rab40b	2	Rest	0.450835	0.266408	0.266071	0.5	0.104	1.71511e-10	4.50869e-06	Up
D10Wsu102e	2	Rest	0.539663	0.29814	0.348444	0.605	0.152	1.73568e-10	4.56275e-06	Up
Reps1	2	Rest	0.60411	0.364937	0.345053	0.684	0.189	1.80856e-10	4.75434e-06	Up
Large1	2	Rest	2.26787	1.56636	1.01205	1	0.724	1.82089e-10	4.78676e-06	Up
1110051M20Rik	2	Rest	1.03911	0.643734	0.570408	0.868	0.296	1.8732e-10	4.92427e-06	Up
Gnptg	2	Rest	0.319421	0.136561	0.26381	0.447	0.087	1.8801e-10	4.9424e-06	Up
Pcbp3	2	Rest	0.731824	0.410099	0.464151	0.737	0.207	1.88226e-10	4.94809e-06	Up
Phactr1	2	Rest	2.79342	1.79548	1.43972	1	0.783	1.89531e-10	4.98238e-06	Up
Socs7	2	Rest	0.573767	0.351741	0.320316	0.711	0.183	1.94817e-10	5.12134e-06	Up
Fam163b	2	Rest	0.416751	0.149858	0.385046	0.368	0.061	2.0109e-10	5.28624e-06	Up
Nrbp2	2	Rest	0.653005	0.273837	0.547024	0.553	0.135	2.09015e-10	5.49459e-06	Up
Il1rapl2	2	Rest	0.882645	0.470726	0.594273	0.605	0.152	2.12509e-10	5.58645e-06	Up
Pls1	2	Rest	0.292556	0.104501	0.271305	0.342	0.052	2.19343e-10	5.76608e-06	Up
Cdh9	2	Rest	1.16556	0.567342	0.863043	0.737	0.239	2.21727e-10	5.82875e-06	Up
Lurap1l	2	Rest	0.570401	0.284255	0.412821	0.579	0.135	2.38709e-10	6.27519e-06	Up
Chl1	2	Rest	1.11652	0.638858	0.689121	0.816	0.265	2.42349e-10	6.37086e-06	Up
Plpbp	2	Rest	0.46527	0.235089	0.332081	0.579	0.139	2.50383e-10	6.58207e-06	Up
Slc25a23	2	Rest	0.721564	0.46704	0.367201	0.737	0.209	2.60043e-10	6.836e-06	Up
Igsf11	2	Rest	0.435787	0.207048	0.33	0.447	0.087	2.65343e-10	6.97534e-06	Up
Mgll	2	Rest	0.769122	0.498336	0.390662	0.763	0.22	2.76061e-10	7.2571e-06	Up
Kif5c	2	Rest	1.04661	0.652945	0.567936	0.868	0.293	2.76357e-10	7.26487e-06	Up
Nrn1	2	Rest	0.554095	0.299396	0.367453	0.605	0.146	2.89261e-10	7.60409e-06	Up
Lingo2	2	Rest	2.83591	1.65517	1.70345	0.921	0.741	2.98932e-10	7.85833e-06	Up
Gng2	2	Rest	0.970482	0.528338	0.637879	0.789	0.263	2.99602e-10	7.87595e-06	Up
Nkain3	2	Rest	1.42811	0.709415	1.03685	0.789	0.317	3.04705e-10	8.01009e-06	Up
Ube2e2	2	Rest	2.04257	1.37768	0.959222	0.974	0.604	3.08798e-10	8.11768e-06	Up
Pfkp	2	Rest	0.648867	0.326289	0.465382	0.605	0.152	3.2843e-10	8.63377e-06	Up
Sipa1l1	2	Rest	1.61424	0.924531	0.995033	0.868	0.463	3.33796e-10	8.77483e-06	Up
Pygb	2	Rest	0.725803	0.342288	0.553295	0.658	0.191	3.40266e-10	8.94492e-06	Up
Arrb1	2	Rest	0.497295	0.273341	0.323097	0.605	0.152	3.62911e-10	9.5402e-06	Up
Gm12216	2	Rest	0.419497	0.214072	0.296365	0.447	0.089	3.84635e-10	1.01113e-05	Up
Eipr1	2	Rest	0.427909	0.196749	0.333493	0.5	0.111	3.95969e-10	1.04092e-05	Up
Kif21a	2	Rest	1.2154	0.762325	0.65365	0.868	0.33	3.98057e-10	1.04641e-05	Up
Lgr4	2	Rest	0.515864	0.223394	0.421945	0.5	0.111	4.11017e-10	1.08048e-05	Up
Abhd12	2	Rest	0.720014	0.447115	0.393711	0.816	0.252	4.46694e-10	1.17427e-05	Up
Mamld1	2	Rest	0.510007	0.265134	0.353277	0.579	0.143	4.80357e-10	1.26276e-05	Up
Apex2	2	Rest	0.449689	0.251167	0.286406	0.553	0.13	4.97251e-10	1.30717e-05	Up
Vps13c	2	Rest	1.19486	0.692475	0.724786	0.895	0.37	5.1647e-10	1.3577e-05	Up
Sdccag8	2	Rest	0.83053	0.5389	0.420732	0.842	0.27	5.24785e-10	1.37956e-05	Up
Myef2	2	Rest	0.795661	0.530893	0.38198	0.868	0.28	5.25286e-10	1.38087e-05	Up
Aatk	2	Rest	0.609725	0.316541	0.422975	0.579	0.143	5.68497e-10	1.49447e-05	Up
A830018L16Rik	2	Rest	1.14121	0.535612	0.873699	0.711	0.22	5.8005e-10	1.52484e-05	Up
Impg2	2	Rest	0.231592	0.0349921	0.283633	0.237	0.026	6.03205e-10	1.58571e-05	Up
Tango2	2	Rest	0.589638	0.340738	0.359086	0.632	0.17	6.06263e-10	1.59374e-05	Up
Gnb5	2	Rest	0.351707	0.132932	0.315625	0.395	0.074	6.09547e-10	1.60238e-05	Up
Cntnap5a	2	Rest	1.53736	0.760348	1.12099	0.789	0.315	6.60602e-10	1.73659e-05	Up
Itpk1	2	Rest	0.400664	0.19311	0.299437	0.5	0.111	6.73682e-10	1.77098e-05	Up
Kcnk1	2	Rest	0.368564	0.171183	0.28476	0.395	0.072	6.97909e-10	1.83466e-05	Up
Zfp385b	2	Rest	1.20252	0.568728	0.914375	0.711	0.228	7.0238e-10	1.84642e-05	Up
Snap91	2	Rest	1.0556	0.682568	0.538164	0.868	0.283	7.38313e-10	1.94088e-05	Up
Syn1	2	Rest	0.778568	0.580269	0.286085	0.816	0.241	7.83606e-10	2.05994e-05	Up
Brsk2	2	Rest	0.317437	0.119917	0.284961	0.342	0.054	7.94893e-10	2.08962e-05	Up
Frmpd4	2	Rest	2.49709	1.42379	1.54844	0.974	0.652	8.19556e-10	2.15445e-05	Up
Rmst	2	Rest	0.643306	0.190809	0.652816	0.342	0.057	8.27242e-10	2.17465e-05	Up
Sv2c	2	Rest	0.358036	0.0726881	0.41167	0.237	0.026	8.30092e-10	2.18215e-05	Up
Scn2a	2	Rest	1.48815	0.951934	0.773599	0.974	0.439	8.87493e-10	2.33304e-05	Up
Atxn7l1	2	Rest	1.03996	0.604213	0.62865	0.868	0.33	9.07315e-10	2.38515e-05	Up
4933424G05Rik	2	Rest	0.278334	0.0430494	0.339444	0.289	0.041	9.30328e-10	2.44565e-05	Up
Gdpd1	2	Rest	0.542062	0.326381	0.311162	0.605	0.157	9.64586e-10	2.5357e-05	Up
Ppip5k1	2	Rest	0.729057	0.457747	0.391418	0.763	0.226	9.73906e-10	2.5602e-05	Up
Cc2d2a	2	Rest	0.431586	0.208081	0.322449	0.526	0.122	9.84307e-10	2.58755e-05	Up
Npr3	2	Rest	0.288702	0.0805461	0.300305	0.263	0.033	1.00686e-09	2.64684e-05	Up
Ajap1	2	Rest	0.426921	0.211736	0.310447	0.5	0.113	1.10472e-09	2.90409e-05	Up
Reps2	2	Rest	0.808239	0.581782	0.32671	0.789	0.228	1.10524e-09	2.90546e-05	Up
Rnft2	2	Rest	0.283528	0.0937947	0.273727	0.342	0.057	1.11667e-09	2.93551e-05	Up
D130040H23Rik	2	Rest	0.487893	0.275201	0.306849	0.553	0.137	1.17758e-09	3.09563e-05	Up
C2cd5	2	Rest	1.09525	0.7021	0.567202	0.895	0.32	1.21089e-09	3.18319e-05	Up
Iqsec1	2	Rest	1.2213	0.761554	0.663274	0.921	0.387	1.24304e-09	3.2677e-05	Up
Ppp1r9a	2	Rest	1.33404	0.843775	0.707308	0.895	0.361	1.2612e-09	3.31546e-05	Up
Nipa1	2	Rest	0.576672	0.27021	0.442131	0.553	0.141	1.26971e-09	3.33781e-05	Up
Dapk1	2	Rest	1.66875	1.13647	0.767914	0.921	0.504	1.28476e-09	3.37737e-05	Up
Adcy1	2	Rest	1.24069	0.759096	0.694796	0.842	0.32	1.29839e-09	3.41321e-05	Up
Hecw2	2	Rest	1.1624	0.700283	0.666694	0.816	0.302	1.29873e-09	3.41409e-05	Up
Cdr1os	2	Rest	1.58079	1.05008	0.765658	1	0.472	1.32673e-09	3.4877e-05	Up
Pcdh17	2	Rest	0.84225	0.54543	0.428222	0.737	0.215	1.35312e-09	3.55709e-05	Up
Apba1	2	Rest	1.05629	0.707756	0.502827	0.895	0.304	1.36713e-09	3.5939e-05	Up
Cpne4	2	Rest	1.02272	0.530481	0.710152	0.684	0.209	1.38516e-09	3.64131e-05	Up
Tulp3	2	Rest	0.475284	0.227307	0.357755	0.579	0.152	1.41414e-09	3.71748e-05	Up
Hspa12a	2	Rest	0.676446	0.349836	0.471199	0.632	0.18	1.44417e-09	3.79644e-05	Up
Tmod1	2	Rest	0.375932	0.178583	0.284714	0.395	0.074	1.53713e-09	4.0408e-05	Up
Rcor3	2	Rest	0.641434	0.423533	0.314364	0.737	0.217	1.62357e-09	4.26805e-05	Up
Smpd4	2	Rest	0.453425	0.220843	0.335545	0.5	0.115	1.64377e-09	4.32113e-05	Up
Rph3a	2	Rest	0.756845	0.365085	0.56519	0.553	0.141	1.65548e-09	4.35194e-05	Up
Tenm4	2	Rest	1.94835	0.783248	1.68089	0.737	0.322	1.81553e-09	4.77267e-05	Up
Tyro3	2	Rest	0.25984	0.0775143	0.263041	0.263	0.035	1.84345e-09	4.84607e-05	Up
Pip5k1b	2	Rest	1.73726	1.0817	0.945759	0.921	0.472	1.90203e-09	5.00006e-05	Up
Prkn	2	Rest	1.5281	0.999413	0.762734	0.947	0.43	1.96584e-09	5.16781e-05	Up
Sez6	2	Rest	0.592257	0.346948	0.353906	0.553	0.135	2.17567e-09	5.71941e-05	Up
Col11a1	2	Rest	0.779506	0.0841843	1.00314	0.289	0.046	2.26788e-09	5.9618e-05	Up
Lrrtm4	2	Rest	3.6541	2.22804	2.05736	1	0.911	2.32066e-09	6.10055e-05	Up
Larp1b	2	Rest	0.549861	0.327682	0.320537	0.632	0.167	2.67274e-09	7.0261e-05	Up
4930578M01Rik	2	Rest	0.249317	0.0537401	0.282158	0.237	0.028	2.68682e-09	7.0631e-05	Up
Eefsec	2	Rest	0.73014	0.434627	0.426335	0.711	0.213	2.7124e-09	7.13035e-05	Up
St7	2	Rest	1.08114	0.69777	0.553085	0.895	0.32	2.76999e-09	7.28174e-05	Up
Ahcyl2	2	Rest	2.10253	1.12819	1.40567	0.921	0.543	2.90626e-09	7.63998e-05	Up
Col25a1	2	Rest	0.80144	0.459179	0.493778	0.632	0.178	3.15551e-09	8.2952e-05	Up
Gm10754	2	Rest	0.50916	0.210835	0.430392	0.395	0.078	3.2249e-09	8.47763e-05	Up
Nox1	2	Rest	0.264587	0.074143	0.274753	0.289	0.043	3.28009e-09	8.6227e-05	Up
Spns2	2	Rest	0.862915	0.503192	0.51897	0.763	0.261	3.39017e-09	8.91207e-05	Up
Kcnt1	2	Rest	0.238474	0.0391725	0.287531	0.263	0.037	3.46946e-09	9.12052e-05	Up
Btbd9	2	Rest	2.61192	1.88528	1.04832	1	0.8	3.47735e-09	9.14125e-05	Up
Baiap2	2	Rest	1.09589	0.722295	0.538983	0.842	0.322	3.77368e-09	9.92026e-05	Up
Arnt2	2	Rest	0.530124	0.234311	0.426768	0.474	0.113	4.19899e-09	0.000110383	Up
Fam133b	2	Rest	0.702395	0.43722	0.382567	0.789	0.246	4.28755e-09	0.000112711	Up
Dock7	2	Rest	0.69011	0.432261	0.371997	0.737	0.226	4.31158e-09	0.000113343	Up
Cdh11	2	Rest	1.10497	0.648151	0.659049	0.816	0.291	4.32816e-09	0.000113779	Up
Mta3	2	Rest	0.672777	0.454705	0.314612	0.737	0.235	4.48099e-09	0.000117796	Up
AC149090.1	2	Rest	1.68801	1.0653	0.898381	0.921	0.537	4.49081e-09	0.000118054	Up
Gm2115	2	Rest	0.456473	0.1384	0.458883	0.368	0.072	4.53338e-09	0.000119174	Up
Clcn7	2	Rest	0.467361	0.275282	0.277111	0.605	0.161	4.59737e-09	0.000120856	Up
Rims2	2	Rest	1.52875	0.975265	0.798509	0.921	0.428	4.6524e-09	0.000122302	Up
Stau2	2	Rest	1.10968	0.787213	0.465221	0.895	0.346	4.71552e-09	0.000123962	Up
Prickle1	2	Rest	1.91405	1.31994	0.85712	0.974	0.589	4.81227e-09	0.000126505	Up
Plekha5	2	Rest	1.59874	1.11029	0.704683	1	0.533	4.88556e-09	0.000128432	Up
2210408F21Rik	2	Rest	0.892254	0.507417	0.555202	0.763	0.259	4.91121e-09	0.000129106	Up
Taf1d	2	Rest	0.64935	0.455278	0.279987	0.763	0.235	4.99483e-09	0.000131304	Up
Schip1	2	Rest	2.32756	1.47623	1.22821	0.921	0.674	5.02925e-09	0.000132209	Up
Tspan18	2	Rest	0.409438	0.192661	0.312744	0.421	0.087	5.11526e-09	0.00013447	Up
Pknox2	2	Rest	0.800459	0.533209	0.385561	0.711	0.217	5.25499e-09	0.000138143	Up
Sugp2	2	Rest	0.550324	0.298454	0.363372	0.579	0.157	5.31614e-09	0.000139751	Up
Grid2	2	Rest	1.99162	1.04301	1.36855	0.868	0.4	5.4755e-09	0.00014394	Up
Odf2	2	Rest	0.859735	0.591684	0.386716	0.842	0.289	5.50265e-09	0.000144654	Up
N4bp2l1	2	Rest	0.522935	0.295035	0.328789	0.553	0.146	5.62512e-09	0.000147873	Up
Gm10419	2	Rest	0.472378	0.286097	0.268747	0.5	0.117	5.68681e-09	0.000149495	Up
Acp1	2	Rest	0.438177	0.253608	0.266277	0.553	0.148	5.72575e-09	0.000150519	Up
Esrrg	2	Rest	0.701512	0.452901	0.358669	0.605	0.165	5.74092e-09	0.000150917	Up
Sipa1l3	2	Rest	1.303	0.812741	0.707287	0.895	0.4	5.83657e-09	0.000153432	Up
Dkk3	2	Rest	0.591988	0.402973	0.27269	0.605	0.165	5.85776e-09	0.000153989	Up
Tmem200a	2	Rest	0.365722	0.176298	0.273281	0.342	0.061	5.94634e-09	0.000156317	Up
Ksr1	2	Rest	1.19426	0.688115	0.730216	0.868	0.35	6.33494e-09	0.000166533	Up
Spata2	2	Rest	0.347817	0.15131	0.283501	0.421	0.091	6.62946e-09	0.000174275	Up
Dner	2	Rest	0.576224	0.223908	0.508286	0.447	0.104	6.80852e-09	0.000178982	Up
Chst9	2	Rest	0.531865	0.193551	0.488084	0.368	0.074	7.14625e-09	0.000187861	Up
Naa40	2	Rest	0.579665	0.337846	0.348871	0.553	0.148	7.21082e-09	0.000189558	Up
Ptprs	2	Rest	1.30011	0.792566	0.732239	0.895	0.38	7.74592e-09	0.000203625	Up
Bzw2	2	Rest	0.572525	0.373996	0.286416	0.658	0.187	7.79325e-09	0.000204869	Up
Hs2st1	2	Rest	0.921893	0.618342	0.437932	0.895	0.322	7.80978e-09	0.000205304	Up
Rgs17	2	Rest	0.603741	0.253053	0.505935	0.447	0.102	7.97369e-09	0.000209612	Up
Pak3	2	Rest	1.14652	0.768883	0.544816	0.895	0.337	8.33055e-09	0.000218994	Up
Sh3bp5	2	Rest	0.61523	0.394845	0.317948	0.684	0.202	8.39807e-09	0.000220769	Up
Zcwpw2	2	Rest	0.366087	0.168905	0.284474	0.395	0.083	8.41813e-09	0.000221296	Up
Trpc6	2	Rest	0.929821	0.249616	0.981327	0.447	0.117	8.52135e-09	0.000224009	Up
Hs6st3	2	Rest	2.55119	1.22367	1.91521	0.921	0.533	8.61712e-09	0.000226527	Up
Gm15155	2	Rest	0.276408	0.0609749	0.310804	0.237	0.03	8.97554e-09	0.000235949	Up
Bcan	2	Rest	0.416535	0.176199	0.346731	0.342	0.063	9.13825e-09	0.000240226	Up
Htr2c	2	Rest	0.736827	0.39539	0.492588	0.474	0.113	9.45134e-09	0.000248457	Up
4921539H07Rik	2	Rest	0.360723	0.0598053	0.434133	0.211	0.024	1.00072e-08	0.000263068	Up
Cul9	2	Rest	0.478433	0.280911	0.284964	0.579	0.154	1.07279e-08	0.000282015	Up
Sema6d	2	Rest	1.47713	0.813538	0.95736	0.868	0.389	1.12073e-08	0.000294617	Up
Fut9	2	Rest	1.23915	0.816784	0.609345	0.842	0.324	1.13106e-08	0.000297332	Up
Dclk2	2	Rest	0.755979	0.494599	0.377092	0.711	0.226	1.16709e-08	0.000306804	Up
Rian	2	Rest	1.69879	1.11306	0.845038	0.947	0.491	1.18322e-08	0.000311045	Up
Agbl4	2	Rest	1.76567	0.933295	1.20086	0.868	0.398	1.20149e-08	0.000315849	Up
Lrrc4c	2	Rest	2.54651	1.57078	1.40768	0.974	0.672	1.23255e-08	0.000324013	Up
Ptprn	2	Rest	0.904518	0.658169	0.355406	0.816	0.267	1.27047e-08	0.000333981	Up
Ddhd2	2	Rest	0.746296	0.440002	0.441888	0.711	0.224	1.28929e-08	0.000338928	Up
Ppp2r2b	2	Rest	1.59696	0.782979	1.17432	0.737	0.324	1.32792e-08	0.000349085	Up
Castor2	2	Rest	0.519351	0.300758	0.315364	0.579	0.157	1.32864e-08	0.000349274	Up
Map2k6	2	Rest	0.675553	0.404789	0.39063	0.658	0.204	1.33251e-08	0.00035029	Up
Camta2	2	Rest	0.637404	0.444453	0.27837	0.711	0.217	1.33797e-08	0.000351726	Up
Gm30382	2	Rest	0.474361	0.0831805	0.564354	0.237	0.033	1.45391e-08	0.000382204	Up
Cdh18	2	Rest	0.74514	0.388078	0.515133	0.553	0.148	1.48747e-08	0.000391026	Up
Meg3	2	Rest	3.85421	2.72258	1.63259	1	0.98	1.52448e-08	0.000400755	Up
Nrxn3	2	Rest	3.40815	2.39617	1.45997	0.974	0.943	1.53106e-08	0.000402484	Up
Ndrg4	2	Rest	1.06098	0.782535	0.401715	0.921	0.337	1.60256e-08	0.000421282	Up
Unc5c	2	Rest	1.75268	1.19927	0.798405	0.974	0.493	1.67921e-08	0.000441431	Up
Pitpnm2	2	Rest	1.13121	0.674091	0.659485	0.868	0.37	1.75557e-08	0.000461505	Up
Mras	2	Rest	0.538164	0.295659	0.34986	0.553	0.15	1.77025e-08	0.000465364	Up
Tbce	2	Rest	0.692311	0.444626	0.357334	0.737	0.233	1.78237e-08	0.000468548	Up
Macrod1	2	Rest	0.340199	0.104466	0.34009	0.316	0.057	1.80252e-08	0.000473845	Up
Hs3st4	2	Rest	1.76266	0.739525	1.47607	0.763	0.32	1.80499e-08	0.000474495	Up
Miga1	2	Rest	0.73	0.527794	0.291722	0.816	0.261	1.81788e-08	0.000477883	Up
Slc4a4	2	Rest	1.49684	0.793504	1.01471	0.737	0.287	1.84682e-08	0.000485491	Up
Spire1	2	Rest	0.949297	0.662009	0.414469	0.816	0.287	1.90482e-08	0.000500739	Up
Adarb2	2	Rest	1.881	0.860212	1.47268	0.763	0.352	2.00504e-08	0.000527085	Up
Zeb2	2	Rest	1.98673	1.38043	0.874707	0.921	0.6	2.01039e-08	0.00052849	Up
Kif3c	2	Rest	0.594732	0.370386	0.323663	0.658	0.204	2.12076e-08	0.000557505	Up
Ip6k2	2	Rest	0.41762	0.190301	0.327952	0.474	0.12	2.33055e-08	0.000612654	Up
Lpgat1	2	Rest	0.801718	0.556259	0.354123	0.816	0.28	2.35001e-08	0.000617771	Up
Cpeb3	2	Rest	1.32384	0.881428	0.638262	0.895	0.407	2.49953e-08	0.000657077	Up
Kit	2	Rest	0.37302	0.154097	0.315838	0.342	0.065	2.50829e-08	0.000659379	Up
Dcc	2	Rest	2.34878	1.44811	1.29938	0.947	0.674	2.53557e-08	0.000666551	Up
Eda	2	Rest	0.543943	0.291033	0.364871	0.474	0.117	2.54338e-08	0.000668605	Up
Adarb1	2	Rest	0.773998	0.573663	0.289022	0.789	0.261	2.65211e-08	0.000697188	Up
Mical3	2	Rest	0.999854	0.609406	0.563298	0.816	0.326	2.73967e-08	0.000720206	Up
Mpped2	2	Rest	0.886774	0.598335	0.416129	0.763	0.261	2.77298e-08	0.000728961	Up
Adam12	2	Rest	0.313757	0.0948538	0.315811	0.237	0.033	2.85712e-08	0.00075108	Up
Sil1	2	Rest	0.71467	0.476853	0.343098	0.711	0.233	2.85991e-08	0.000751813	Up
Arhgef7	2	Rest	0.742667	0.518102	0.323978	0.789	0.257	2.9344e-08	0.000771395	Up
Dtnb	2	Rest	1.24483	0.794733	0.649355	0.895	0.411	2.97533e-08	0.000782155	Up
Eml6	2	Rest	1.62835	1.11617	0.738928	0.974	0.526	3.16415e-08	0.000831793	Up
Lhfpl3	2	Rest	0.978921	0.233836	1.07493	0.342	0.07	3.2994e-08	0.000867345	Up
Chrm3	2	Rest	1.79202	0.7278	1.53535	0.737	0.302	3.46808e-08	0.00091169	Up
Kctd1	2	Rest	0.847668	0.465214	0.551764	0.684	0.246	3.51207e-08	0.000923253	Up
Myo5a	2	Rest	0.9573	0.693688	0.380311	0.842	0.291	3.59506e-08	0.00094507	Up
C1ql3	2	Rest	0.556159	0.369656	0.269067	0.526	0.139	3.614e-08	0.000950048	Up
Dot1l	2	Rest	0.629294	0.437125	0.27724	0.711	0.226	3.63807e-08	0.000956375	Up
Slc35f1	2	Rest	0.915835	0.578058	0.487309	0.684	0.228	3.66949e-08	0.000964635	Up
Thsd4	2	Rest	0.450736	0.224043	0.327049	0.395	0.087	3.84538e-08	0.00101087	Up
Kcna1	2	Rest	0.470262	0.258853	0.304998	0.447	0.107	3.93388e-08	0.00103414	Up
Inpp4a	2	Rest	0.815791	0.554316	0.377229	0.842	0.304	4.10516e-08	0.00107916	Up
Arsb	2	Rest	0.87742	0.501406	0.542473	0.711	0.252	4.41965e-08	0.00116184	Up
Tusc3	2	Rest	0.887985	0.599936	0.415567	0.763	0.27	4.48994e-08	0.00118032	Up
Bhlhb9	2	Rest	0.423384	0.223851	0.287865	0.5	0.133	4.55841e-08	0.00119832	Up
Ntng1	2	Rest	1.46839	0.734486	1.0588	0.684	0.27	4.71282e-08	0.00123891	Up
Tnk2	2	Rest	0.673374	0.476066	0.284655	0.763	0.25	4.7376e-08	0.00124542	Up
Abhd18	2	Rest	0.651865	0.466149	0.267931	0.737	0.239	4.74102e-08	0.00124632	Up
Polb	2	Rest	0.898045	0.609754	0.415916	0.816	0.3	4.7427e-08	0.00124676	Up
Tnrc6c	2	Rest	2.01214	1.57923	0.624557	1	0.73	4.80807e-08	0.00126395	Up
Tbcd	2	Rest	0.773954	0.543925	0.331861	0.842	0.307	4.8382e-08	0.00127187	Up
Arfgef3	2	Rest	0.75892	0.574788	0.265647	0.711	0.224	5.02105e-08	0.00131993	Up
Ccbe1	2	Rest	0.466847	0.238072	0.330052	0.421	0.1	5.17588e-08	0.00136064	Up
Htr1f	2	Rest	0.633785	0.276519	0.515425	0.447	0.113	5.63516e-08	0.00148137	Up
Gfm2	2	Rest	0.519221	0.3261	0.278615	0.579	0.165	5.73858e-08	0.00150856	Up
Iqsec2	2	Rest	0.965404	0.625255	0.490731	0.763	0.283	5.7641e-08	0.00151527	Up
Aig1	2	Rest	1.20349	0.830356	0.538316	0.868	0.359	6.03683e-08	0.00158696	Up
Tanc2	2	Rest	1.77946	1.24642	0.769015	0.974	0.57	6.18962e-08	0.00162713	Up
Ahdc1	2	Rest	0.660931	0.423329	0.342788	0.684	0.226	6.34485e-08	0.00166793	Up
Mir99ahg	2	Rest	1.85867	1.32205	0.774187	0.974	0.543	6.56667e-08	0.00172625	Up
Bcl6	2	Rest	0.439658	0.203814	0.340251	0.474	0.13	6.57603e-08	0.00172871	Up
Gpr107	2	Rest	0.674008	0.398322	0.397731	0.632	0.209	6.84083e-08	0.00179832	Up
Tex2	2	Rest	0.653409	0.397895	0.368629	0.658	0.211	7.30586e-08	0.00192056	Up
Tcp11l1	2	Rest	0.520543	0.327976	0.277814	0.605	0.187	7.30809e-08	0.00192115	Up
Pnpt1	2	Rest	0.541405	0.296736	0.352982	0.553	0.163	7.58448e-08	0.00199381	Up
Txndc16	2	Rest	0.579846	0.377978	0.291234	0.605	0.183	7.8207e-08	0.00205591	Up
Ubash3b	2	Rest	0.467546	0.211218	0.369802	0.395	0.091	7.90343e-08	0.00207765	Up
Tecpr2	2	Rest	0.665746	0.476789	0.272608	0.684	0.226	7.97049e-08	0.00209528	Up
Klhl3	2	Rest	0.768519	0.486821	0.406405	0.684	0.237	8.29092e-08	0.00217952	Up
Camk2b	2	Rest	1.53404	1.03579	0.718832	0.895	0.474	8.49855e-08	0.0022341	Up
Olfm3	2	Rest	0.442929	0.185897	0.370818	0.368	0.08	8.73409e-08	0.00229602	Up
St3gal5	2	Rest	0.752959	0.52897	0.323147	0.711	0.235	9.08185e-08	0.00238744	Up
Mink1	2	Rest	0.808598	0.543585	0.382333	0.842	0.293	9.2155e-08	0.00242257	Up
Grm8	2	Rest	1.25353	0.459395	1.1457	0.553	0.176	9.93174e-08	0.00261086	Up
Mtmr12	2	Rest	0.876631	0.536845	0.490207	0.789	0.298	1.00289e-07	0.0026364	Up
Atxn10	2	Rest	0.913069	0.702721	0.303467	0.921	0.339	1.03369e-07	0.00271736	Up
Rilpl1	2	Rest	0.621379	0.364043	0.371257	0.632	0.213	1.09829e-07	0.00288719	Up
Snhg20	2	Rest	0.498326	0.313504	0.266642	0.553	0.163	1.10472e-07	0.00290408	Up
Zfp697	2	Rest	0.520464	0.336408	0.265536	0.579	0.172	1.13108e-07	0.00297339	Up
Epha7	2	Rest	1.75115	1.22073	0.765228	0.947	0.539	1.17476e-07	0.0030882	Up
Robo1	2	Rest	1.54333	0.920966	0.897876	0.868	0.372	1.20498e-07	0.00316764	Up
Fsd1l	2	Rest	0.579966	0.388572	0.276124	0.605	0.185	1.2163e-07	0.00319741	Up
Dock10	2	Rest	1.68813	0.809829	1.26712	0.763	0.385	1.25839e-07	0.00330805	Up
Klf8	2	Rest	0.312038	0.123406	0.272138	0.316	0.063	1.26191e-07	0.0033173	Up
Tafa1	2	Rest	2.39491	1.35261	1.50371	0.895	0.6	1.27334e-07	0.00334734	Up
Ptpru	2	Rest	0.423085	0.23584	0.270137	0.447	0.113	1.29441e-07	0.00340275	Up
Sgcd	2	Rest	1.9162	0.811185	1.5942	0.763	0.346	1.36253e-07	0.00358182	Up
Cdh10	2	Rest	1.29481	0.638951	0.946203	0.684	0.27	1.43315e-07	0.00376747	Up
Ccpg1	2	Rest	0.603531	0.376766	0.327153	0.658	0.222	1.46492e-07	0.00385098	Up
Nsun2	2	Rest	0.523045	0.304244	0.315664	0.553	0.165	1.49057e-07	0.0039184	Up
Snrnp70	2	Rest	1.50404	1.0885	0.599495	0.974	0.563	1.51163e-07	0.00397377	Up
Map7	2	Rest	1.23408	0.901482	0.479845	0.921	0.426	1.51223e-07	0.00397536	Up
Gabra2	2	Rest	1.42134	0.944733	0.687599	0.842	0.417	1.55074e-07	0.00407659	Up
Mbp	2	Rest	1.0793	0.599939	0.691567	0.632	0.204	1.57637e-07	0.00414397	Up
Bahcc1	2	Rest	0.357222	0.167518	0.273685	0.395	0.096	1.63828e-07	0.00430671	Up
Satb2	2	Rest	0.409285	0.144807	0.381561	0.342	0.074	1.69678e-07	0.00446051	Up
Sbf1	2	Rest	0.546347	0.361443	0.266759	0.605	0.189	1.71214e-07	0.00450087	Up
Ftx	2	Rest	1.1577	0.766719	0.564069	0.868	0.378	1.79263e-07	0.00471247	Up
Dmxl2	2	Rest	1.04754	0.749462	0.430031	0.868	0.361	1.80184e-07	0.00473668	Up
Casc4	2	Rest	0.802816	0.550433	0.364111	0.737	0.263	1.8113e-07	0.00476155	Up
Prkaa2	2	Rest	0.464783	0.238649	0.326242	0.447	0.117	1.81236e-07	0.00476433	Up
Mboat2	2	Rest	0.886433	0.571941	0.453715	0.737	0.274	1.82297e-07	0.00479222	Up
Rab30	2	Rest	0.632403	0.382446	0.360612	0.579	0.178	1.86113e-07	0.00489254	Up
Brd9	2	Rest	0.791803	0.553623	0.343621	0.763	0.28	1.94163e-07	0.00510415	Up
Rbm10	2	Rest	0.690351	0.430579	0.374772	0.711	0.252	1.99264e-07	0.00523824	Up
Ice1	2	Rest	0.678146	0.483555	0.280735	0.763	0.27	2.06558e-07	0.00543	Up
Nvl	2	Rest	0.716476	0.529935	0.269122	0.789	0.278	2.08779e-07	0.00548839	Up
Cdk10	2	Rest	0.38052	0.19697	0.264807	0.421	0.107	2.16636e-07	0.00569493	Up
Epha5	2	Rest	1.81322	1.24884	0.814219	0.974	0.561	2.1707e-07	0.00570633	Up
Epha3	2	Rest	0.758891	0.547882	0.304422	0.658	0.217	2.24352e-07	0.00589777	Up
St18	2	Rest	0.880906	0.406084	0.685024	0.447	0.122	2.24926e-07	0.00591284	Up
Myo18a	2	Rest	0.845935	0.606517	0.345406	0.842	0.326	2.66313e-07	0.00700083	Up
Kcnt2	2	Rest	1.04142	0.779242	0.378247	0.842	0.317	2.6814e-07	0.00704887	Up
Far1	2	Rest	0.826595	0.623268	0.293339	0.842	0.311	2.75462e-07	0.00724136	Up
Prkar2b	2	Rest	0.618461	0.323305	0.425819	0.553	0.172	2.79969e-07	0.00735982	Up
Gfod1	2	Rest	1.31452	0.941641	0.537956	0.895	0.42	2.93348e-07	0.00771154	Up
Osbpl10	2	Rest	0.590411	0.381881	0.300846	0.632	0.211	2.95569e-07	0.00776991	Up
Gnao1	2	Rest	1.32331	0.950417	0.537976	0.921	0.415	2.98838e-07	0.00785585	Up
Ank	2	Rest	1.20422	0.911851	0.421806	0.974	0.437	3.04818e-07	0.00801306	Up
Peg3	2	Rest	0.848443	0.632778	0.311139	0.789	0.285	3.1666e-07	0.00832435	Up
Lrrfip1	2	Rest	0.993185	0.735181	0.37222	0.947	0.376	3.19484e-07	0.0083986	Up
Vezt	2	Rest	0.810871	0.590735	0.317589	0.816	0.307	3.26657e-07	0.00858717	Up
Fam171b	2	Rest	0.772027	0.567861	0.294549	0.737	0.246	3.29464e-07	0.00866096	Up
Chfr	2	Rest	0.773472	0.564266	0.301819	0.816	0.3	3.48689e-07	0.00916634	Up
Ptprj	2	Rest	1.69181	1.26194	0.62017	0.947	0.524	3.58349e-07	0.00942027	Up
Nsf	2	Rest	1.82212	1.42063	0.579219	0.974	0.665	3.6296e-07	0.00954151	Up
Cry2	2	Rest	0.509001	0.302184	0.298374	0.553	0.167	3.78411e-07	0.00994767	Up
Dtd1	2	Rest	0.77075	0.480877	0.418199	0.684	0.239	3.97233e-07	0.0104425	Up
Dmd	2	Rest	2.44168	1.70552	1.06206	0.974	0.757	4.25093e-07	0.0111749	Up
Tmem63b	2	Rest	0.709802	0.517147	0.277942	0.763	0.274	4.2644e-07	0.0112103	Up
Synpr	2	Rest	1.26862	0.561999	1.01943	0.579	0.224	4.27584e-07	0.0112403	Up
Clec16a	2	Rest	0.672725	0.443751	0.330338	0.711	0.254	4.33661e-07	0.0114001	Up
Gabrg3	2	Rest	1.46008	0.684343	1.11916	0.658	0.27	4.39119e-07	0.0115436	Up
Safb2	2	Rest	0.812945	0.537824	0.396915	0.763	0.3	4.56863e-07	0.01201	Up
Myo9b	2	Rest	0.537557	0.345304	0.277362	0.605	0.193	4.61648e-07	0.0121358	Up
Reep1	2	Rest	0.917267	0.571778	0.498436	0.711	0.289	4.70569e-07	0.0123703	Up
Bicd1	2	Rest	1.01954	0.685927	0.481308	0.816	0.333	4.74233e-07	0.0124666	Up
Smad3	2	Rest	0.831488	0.577323	0.366682	0.789	0.3	5.06845e-07	0.0133239	Up
Zfp445	2	Rest	0.920855	0.605405	0.455099	0.789	0.33	5.21933e-07	0.0137206	Up
Tmem163	2	Rest	0.278874	0.0750995	0.293985	0.184	0.024	5.78044e-07	0.0151956	Up
Ypel2	2	Rest	0.758438	0.463373	0.425689	0.684	0.25	5.99487e-07	0.0157593	Up
Gpc5	2	Rest	2.00984	1.11797	1.28669	0.684	0.3	6.11061e-07	0.0160636	Up
Dgcr8	2	Rest	0.460738	0.270956	0.273798	0.553	0.172	6.12426e-07	0.0160995	Up
Ralgapa2	2	Rest	1.22353	0.932655	0.419646	0.921	0.437	6.59243e-07	0.0173302	Up
Nr3c2	2	Rest	2.36306	1.73998	0.898913	0.974	0.743	6.93466e-07	0.0182298	Up
Nell1	2	Rest	1.1407	0.481427	0.951127	0.553	0.198	7.11623e-07	0.0187071	Up
Ntm	2	Rest	2.05568	1.21242	1.21657	0.763	0.428	8.1443e-07	0.0214097	Up
Tenm3	2	Rest	1.80702	0.87427	1.34568	0.763	0.339	8.20733e-07	0.0215754	Up
Strn4	2	Rest	0.722811	0.480828	0.349107	0.737	0.263	8.24384e-07	0.0216714	Up
Prdm10	2	Rest	0.604364	0.408331	0.282816	0.632	0.213	8.26934e-07	0.0217384	Up
Fam110b	2	Rest	0.592293	0.396206	0.282894	0.579	0.189	8.38318e-07	0.0220377	Up
Pou6f1	2	Rest	0.468789	0.271111	0.28519	0.5	0.15	8.70255e-07	0.0228773	Up
Strbp	2	Rest	1.65319	1.26371	0.561903	0.974	0.6	9.27183e-07	0.0243738	Up
Tln2	2	Rest	0.898085	0.671701	0.326602	0.868	0.335	9.6447e-07	0.025354	Up
Scfd2	2	Rest	0.754182	0.541496	0.30684	0.711	0.259	9.94275e-07	0.0261375	Up
Dzip3	2	Rest	0.779063	0.567383	0.30539	0.737	0.289	1.0368e-06	0.0272555	Up
Cadps2	2	Rest	1.22999	0.761175	0.676355	0.737	0.313	1.05764e-06	0.0278032	Up
Snx25	2	Rest	0.751205	0.523874	0.327969	0.763	0.285	1.19267e-06	0.0313529	Up
Gnptab	2	Rest	0.503093	0.308326	0.28099	0.526	0.17	1.30682e-06	0.0343536	Up
Med27	2	Rest	0.810129	0.544797	0.382794	0.737	0.289	1.35939e-06	0.0357355	Up
Lrp1	2	Rest	0.728613	0.439644	0.416894	0.605	0.213	1.41929e-06	0.0373103	Up
Garnl3	2	Rest	0.701111	0.43545	0.383269	0.553	0.183	1.58441e-06	0.0416508	Up
Gm12940	2	Rest	0.698818	0.451069	0.357426	0.632	0.228	1.6279e-06	0.0427943	Up
Megf11	2	Rest	0.342032	0.0990365	0.350568	0.211	0.035	1.64293e-06	0.0431893	Up
Hunk	2	Rest	0.62178	0.17497	0.64461	0.368	0.107	1.66771e-06	0.0438407	Up
Trpc4	2	Rest	1.10196	0.694694	0.587562	0.763	0.322	1.70169e-06	0.044734	Up
Dgkd	2	Rest	0.751723	0.507223	0.35274	0.711	0.28	1.74005e-06	0.0457425	Up
Zmynd8	2	Rest	1.13228	0.772814	0.518595	0.842	0.383	1.77946e-06	0.0467786	Up
Cyp7b1	2	Rest	0.826248	0.516672	0.446624	0.658	0.246	1.84153e-06	0.0484102	Up
Cdkl3	2	Rest	0.35922	0.150599	0.300976	0.342	0.087	1.86804e-06	0.0491069	Up
Gria4	2	Rest	1.34304	0.813054	0.764603	0.789	0.346	1.89746e-06	0.0498804	Up
