# Supplementary material for: Umbilical Cord‐Mesenchymal Stromal Cell‐Derived Extracellular Vesicles Target the Liver to Improve Neurovascular Health in Type 2 Diabetes With Non‐Alcoholic Fatty Liver Disease
Source: J Extracell Vesicles. 2025 Jul 7;14(7):e70125. doi: 10.1002/jev2.70125 (PMC12230362; doi:10.1002/jev2.70125)
Supplement: Supplementary file 7 — Supporting Table S7: EV‐associated miRNAs compared with Vesiclepedia data. [file JEV2-14-e70125-s005.xlsx]

## Sheet: EV miRNAs
miRNA_id	EV sample-1_Tpm	EV sample-2_Tpm	EV sample-3_Tpm	EV sample-1_count	EV sample-2_count	EV sample-3_count
hsa-let-7a-3p	208.686	252.916	92.8228	15	9	3
hsa-let-7a-5p	54354.5	63732.9	103728	3907	2268	3353
hsa-let-7b-5p	43767.4	31416.9	45320.9	3146	1118	1465
hsa-let-7c-5p	61213.1	47041	39412.2	4400	1674	1274
hsa-let-7d-5p	2545.91	2416.67	3031.71	183	86	98
hsa-let-7e-5p	9154.15	5535.88	11817.5	658	197	382
hsa-let-7f-2-3p	13.9153	28.091	30.9409	1	1	1
hsa-let-7f-5p	148831	231215	56890.9	10698	8228	1839
hsa-let-7g-5p	7122.98	9357.61	5259.1	512	333	170
hsa-let-7i-5p	74763.5	72556.6	29141.5	5374	2582	942
hsa-miR-1-3p	3450.2	5620.18	371.246	248	200	12
hsa-miR-100-5p	417.361	84.2971	10858.5	30	3	351
hsa-miR-101-3p	1739.01	2557.17	742.446	125	91	24
hsa-miR-103a-3p	3338.9	843.02	8012.39	240	30	259
hsa-miR-106b-3p	194.771	28.091	371.246	14	1	12
hsa-miR-107	111.301	28.091	278.423	8	1	9
hsa-miR-10a-3p	97.3853	28.091	61.8819	7	1	2
hsa-miR-10a-5p	1446.85	2051.37	4331	104	73	140
hsa-miR-10b-5p	417.361	786.838	1330.23	30	28	43
hsa-miR-122-5p	2963.27	3147.3	6403.68	213	112	207
hsa-miR-1248	69.5656	56.2062	61.8819	5	2	2
hsa-miR-125a-5p	737.336	955.432	4361.95	53	34	141
hsa-miR-125b-1-3p	125.205	112.412	494.964	9	4	16
hsa-miR-125b-5p	19546.5	14781.1	70038.6	1405	526	2264
hsa-miR-126-3p	19755.1	13572.8	13457	1420	483	435
hsa-miR-126-5p	4326.65	6154.1	2505.81	311	219	81
hsa-miR-127-3p	1085.14	786.838	5135.33	78	28	166
hsa-miR-127-5p	41.735	56.2062	278.423	3	2	9
hsa-miR-128-3p	2392.87	15258.8	3310.14	172	543	107
hsa-miR-130a-3p	973.842	562.013	835.269	70	20	27
hsa-miR-130b-3p	222.59	140.503	154.659	16	5	5
hsa-miR-132-3p	69.5656	168.594	123.764	5	6	4
hsa-miR-133a-3p	13.9153	28.091	371.246	1	1	12
hsa-miR-134-5p	292.156	84.2971	2567.69	21	3	83
hsa-miR-135b-5p	222.59	281.007	61.8819	16	10	2
hsa-miR-136-3p	83.4699	337.213	154.659	6	12	5
hsa-miR-137	41.735	730.632	402.187	3	26	13
hsa-miR-138-5p	27.8196	337.213	216.541	2	12	7
hsa-miR-140-3p	1196.44	533.922	928.092	86	19	30
hsa-miR-140-5p	250.421	84.2971	92.8228	18	3	3
hsa-miR-141-3p	41.735	168.594	185.6	3	6	6
hsa-miR-142-3p	6747.36	21750.1	2536.75	485	774	82
hsa-miR-142-5p	959.937	562.013	247.482	69	20	8
hsa-miR-143-3p	15915.4	32625.2	36102	1144	1161	1167
hsa-miR-143-5p	27.8196	84.2971	30.9409	2	3	1
hsa-miR-144-5p	27.8196	56.2062	216.541	2	2	7
hsa-miR-146a-5p	11560.9	11971	3372.02	831	426	109
hsa-miR-146b-5p	1558.15	1124.03	556.846	112	40	18
hsa-miR-148a-3p	2490.26	6210.31	2041.74	179	221	66
hsa-miR-148b-3p	1419.03	1995.16	2165.5	102	71	70
hsa-miR-150-5p	264.325	224.8	649.669	19	8	21
hsa-miR-151a-3p	55.6503	28.091	1206.51	4	1	39
hsa-miR-152-3p	4090.15	5367.29	3186.37	294	191	103
hsa-miR-153-3p	13.9153	56.2062	30.9409	1	2	1
hsa-miR-154-5p	153.036	28.091	340.305	11	1	11
hsa-miR-155-5p	4674.46	3034.89	4485.66	336	108	145
hsa-miR-15a-5p	598.216	674.425	309.364	43	24	10
hsa-miR-15b-5p	626.047	955.432	1361.17	45	34	44
hsa-miR-16-5p	134864	59967.4	85599.3	9694	2134	2767
hsa-miR-17-5p	125.205	112.412	30.9409	9	4	1
hsa-miR-181a-5p	69.5656	28.091	525.905	5	1	17
hsa-miR-182-5p	5690.04	5535.88	525.905	409	197	17
hsa-miR-183-5p	2698.95	5704.5	494.964	194	203	16
hsa-miR-184	570.396	56.2062	61.8819	41	2	2
hsa-miR-185-5p	459.096	281.007	958.987	33	10	31
hsa-miR-186-5p	626.047	843.02	928.092	45	30	30
hsa-miR-187-3p	27.8196	28.091	154.659	2	1	5
hsa-miR-190a-5p	125.205	196.709	92.8228	9	7	3
hsa-miR-191-5p	13133	3906.03	14632.6	944	139	473
hsa-miR-192-5p	11616.6	4158.94	2010.84	835	148	65
hsa-miR-194-5p	3533.67	3006.8	928.092	254	107	30
hsa-miR-195-5p	1112.96	1208.35	402.187	80	43	13
hsa-miR-196a-5p	3088.48	4496.15	9806.64	222	160	317
hsa-miR-196b-5p	4646.63	3625.02	680.564	334	129	22
hsa-miR-199a-3p	15094.6	23295.7	33070.3	1085	829	1069
hsa-miR-199a-5p	1043.41	196.709	2196.44	75	7	71
hsa-miR-199b-3p	7498.61	10875.1	16550.6	539	387	535
hsa-miR-199b-5p	500.831	281.007	1299.29	36	10	42
hsa-miR-19a-3p	194.771	281.007	123.764	14	10	4
hsa-miR-19b-3p	2003.33	2163.78	989.928	144	77	32
hsa-miR-200a-3p	3756.26	1264.55	587.787	270	45	19
hsa-miR-200b-3p	2058.98	1095.94	494.964	148	39	16
hsa-miR-200b-5p	55.6503	28.091	92.8228	4	1	3
hsa-miR-200c-3p	27.8196	112.412	247.482	2	4	8
hsa-miR-203a-3p	667.781	196.709	4052.58	48	7	131
hsa-miR-205-5p	41.735	28.091	1948.96	3	1	63
hsa-miR-206	3241.51	2163.78	4980.67	233	77	161
hsa-miR-20a-5p	333.891	393.419	2041.74	24	14	66
hsa-miR-21-3p	41.735	112.412	340.305	3	4	11
hsa-miR-21-5p	89440.7	96498.7	24006.2	6429	3434	776
hsa-miR-210-3p	1112.96	112.412	402.187	80	4	13
hsa-miR-218-5p	1126.88	2388.58	989.928	81	85	32
hsa-miR-22-3p	264.325	449.625	1268.35	19	16	41
hsa-miR-22-5p	13.9153	56.2062	30.9409	1	2	1
hsa-miR-221-3p	1627.71	983.523	20355.7	117	35	658
hsa-miR-222-3p	139.12	84.2971	371.246	10	3	12
hsa-miR-223-3p	3199.78	2135.66	5351.87	230	76	173
hsa-miR-23a-3p	987.757	477.716	6558.39	71	17	212
hsa-miR-23b-3p	278.24	281.007	371.246	20	10	12
hsa-miR-24-3p	3770.17	1405.06	6836.81	271	50	221
hsa-miR-25-3p	4271	2276.17	8167.05	307	81	264
hsa-miR-26a-5p	3603.23	4720.95	10827.5	259	168	350
hsa-miR-26b-5p	9543.68	13291.8	11291.5	686	473	365
hsa-miR-27a-3p	7609.9	7193.83	3774.16	547	256	122
hsa-miR-27a-5p	13.9153	28.091	61.8819	1	1	2
hsa-miR-27b-3p	24749.6	25094.1	4640.37	1779	893	150
hsa-miR-28-3p	208.686	112.412	1268.35	15	4	41
hsa-miR-29a-3p	29785.8	13853.8	30069.6	2141	493	972
hsa-miR-29b-3p	3241.51	2697.7	2320.16	233	96	75
hsa-miR-29c-3p	5286.59	6378.93	1515.83	380	227	49
hsa-miR-301a-3p	208.686	56.2062	123.764	15	2	4
hsa-miR-30a-3p	333.891	196.709	402.187	24	7	13
hsa-miR-30a-5p	959.937	899.226	928.092	69	32	30
hsa-miR-30b-5p	5161.37	1629.86	464.023	371	58	15
hsa-miR-30c-2-3p	69.5656	56.2062	216.541	5	2	7
hsa-miR-30c-5p	2935.45	2276.17	1979.9	211	81	64
hsa-miR-30d-5p	1029.49	449.625	835.269	74	16	27
hsa-miR-30e-3p	236.505	590.128	649.669	17	21	21
hsa-miR-30e-5p	834.721	1011.64	464.023	60	36	15
hsa-miR-31-3p	69.5656	281.007	61.8819	5	10	2
hsa-miR-31-5p	4326.65	1545.56	6218.08	311	55	201
hsa-miR-320a	55.6503	28.091	1670.54	4	1	54
hsa-miR-323a-3p	41.735	56.2062	278.423	3	2	9
hsa-miR-328-3p	41.735	28.091	216.541	3	1	7
hsa-miR-335-5p	347.806	477.716	525.905	25	17	17
hsa-miR-338-3p	180.855	2613.38	185.6	13	93	6
hsa-miR-339-5p	97.3853	28.091	371.246	7	1	12
hsa-miR-340-5p	153.036	533.922	123.764	11	19	4
hsa-miR-342-3p	514.746	224.8	1082.75	37	8	35
hsa-miR-34a-5p	3603.23	4102.73	11508.1	259	146	372
hsa-miR-34c-5p	97.3853	140.503	30.9409	7	5	1
hsa-miR-361-5p	55.6503	84.2971	402.187	4	3	13
hsa-miR-369-3p	153.036	590.128	30.9409	11	21	1
hsa-miR-370-3p	180.855	28.091	1206.51	13	1	39
hsa-miR-376a-3p	306.071	281.007	2443.93	22	10	79
hsa-miR-376c-3p	27.8196	28.091	1113.69	2	1	36
hsa-miR-378a-3p	264.325	337.213	433.082	19	12	14
hsa-miR-379-5p	2782.42	3709.32	2382.04	200	132	77
hsa-miR-381-3p	97.3853	140.503	2629.53	7	5	85
hsa-miR-382-5p	932.107	1405.06	3433.85	67	50	111
hsa-miR-409-3p	55.6503	140.503	4300.06	4	5	139
hsa-miR-411-5p	737.336	983.523	1608.66	53	35	52
hsa-miR-421	55.6503	84.2971	123.764	4	3	4
hsa-miR-423-3p	41.735	28.091	433.082	3	1	14
hsa-miR-423-5p	834.721	421.51	2907.95	60	15	94
hsa-miR-424-5p	1321.65	1517.45	1361.17	95	54	44
hsa-miR-425-5p	306.071	140.503	247.482	22	5	8
hsa-miR-451a	180.855	365.304	711.505	13	13	23
hsa-miR-454-3p	27.8196	56.2062	494.964	2	2	16
hsa-miR-455-3p	27.8196	28.091	154.659	2	1	5
hsa-miR-455-5p	69.5656	112.412	525.905	5	4	17
hsa-miR-483-5p	41.735	28.091	278.423	3	1	9
hsa-miR-486-5p	486.926	1517.45	2598.58	35	54	84
hsa-miR-493-3p	27.8196	84.2971	804.328	2	3	26
hsa-miR-493-5p	27.8196	140.503	618.728	2	5	20
hsa-miR-497-5p	639.951	337.213	371.246	46	12	12
hsa-miR-516a-5p	27.8196	112.412	278.423	2	4	9
hsa-miR-532-5p	1126.88	393.419	556.846	81	14	18
hsa-miR-542-3p	41.735	112.412	30.9409	3	4	1
hsa-miR-574-3p	347.806	168.594	1113.69	25	6	36
hsa-miR-7-5p	5272.68	3821.73	2443.93	379	136	79
hsa-miR-708-3p	13.9153	84.2971	61.8819	1	3	2
hsa-miR-708-5p	333.891	196.709	835.269	24	7	27
hsa-miR-744-5p	139.12	112.412	866.21	10	4	28
hsa-miR-7641	55.6503	112.412	92.8228	4	4	3
hsa-miR-9-3p	139.12	393.419	30.9409	10	14	1
hsa-miR-9-5p	1154.7	8598.89	1330.23	83	306	43
hsa-miR-92a-3p	459.096	674.425	4640.37	33	24	150
hsa-miR-93-5p	5564.83	562.013	7053.35	400	20	228
hsa-miR-98-5p	486.926	1236.44	433.082	35	44	14
hsa-miR-99a-5p	222.59	224.8	649.669	16	8	21
hsa-miR-99b-3p	41.735	28.091	464.023	3	1	15
hsa-miR-99b-5p	1140.79	421.51	3928.86	82	15	127

## Sheet: hsa-miRNAs in Vesiclepedia
CONTENT ID	CONTENT TYPE	MIRNA ID	SPECIES	EXPERIMENT ID	METHODS	Entrez GENE ID	COMMENTS
5228	mirna	hsa-let-7a-1	Homo sapiens	1200	Next generation sequencing	NOTFOUND	NOT FOUND
5756	mirna	hsa-let-7a-1	Homo sapiens	1201	Next generation sequencing	NOTFOUND	NOT FOUND
6213	mirna	hsa-let-7a-1	Homo sapiens	1202	Next generation sequencing	NOTFOUND	NOT FOUND
6693	mirna	hsa-let-7a-1	Homo sapiens	1203	Next generation sequencing	NOTFOUND	NOT FOUND
7729	mirna	hsa-let-7a-1	Homo sapiens	1204	Next generation sequencing	NOTFOUND	NOT FOUND
8881	mirna	hsa-let-7a-1	Homo sapiens	1205	Next generation sequencing	NOTFOUND	NOT FOUND
10204	mirna	hsa-let-7a-1-5p	Homo sapiens	1175	RNA sequencing	NOTFOUND	NOT FOUND
10264	mirna	hsa-let-7a-1-5p	Homo sapiens	1176	RNA sequencing	NOTFOUND	NOT FOUND
5230	mirna	hsa-let-7a-2	Homo sapiens	1200	Next generation sequencing	NOTFOUND	NOT FOUND
5758	mirna	hsa-let-7a-2	Homo sapiens	1201	Next generation sequencing	NOTFOUND	NOT FOUND
6214	mirna	hsa-let-7a-2	Homo sapiens	1202	Next generation sequencing	NOTFOUND	NOT FOUND
6695	mirna	hsa-let-7a-2	Homo sapiens	1203	Next generation sequencing	NOTFOUND	NOT FOUND
7731	mirna	hsa-let-7a-2	Homo sapiens	1204	Next generation sequencing	NOTFOUND	NOT FOUND
8883	mirna	hsa-let-7a-2	Homo sapiens	1205	Next generation sequencing	NOTFOUND	NOT FOUND
19878	mirna	hsa-let-7a-2-3p	Homo sapiens	3338	RNA sequencing
21173	mirna	hsa-let-7a-2-3p	Homo sapiens	3339	RNA sequencing
22468	mirna	hsa-let-7a-2-3p	Homo sapiens	3340	RNA sequencing
5231	mirna	hsa-let-7a-3	Homo sapiens	1200	Next generation sequencing	NOTFOUND	NOT FOUND
5759	mirna	hsa-let-7a-3	Homo sapiens	1201	Next generation sequencing	NOTFOUND	NOT FOUND
6215	mirna	hsa-let-7a-3	Homo sapiens	1202	Next generation sequencing	NOTFOUND	NOT FOUND
6696	mirna	hsa-let-7a-3	Homo sapiens	1203	Next generation sequencing	NOTFOUND	NOT FOUND
7732	mirna	hsa-let-7a-3	Homo sapiens	1204	Next generation sequencing	NOTFOUND	NOT FOUND
8884	mirna	hsa-let-7a-3	Homo sapiens	1205	Next generation sequencing	NOTFOUND	NOT FOUND
5229	mirna	hsa-let-7a-3p	Homo sapiens	1200	Next generation sequencing	NOTFOUND	NOT FOUND
5757	mirna	hsa-let-7a-3p	Homo sapiens	1201	Next generation sequencing	NOTFOUND	NOT FOUND
6694	mirna	hsa-let-7a-3p	Homo sapiens	1203	Next generation sequencing	NOTFOUND	NOT FOUND
7730	mirna	hsa-let-7a-3p	Homo sapiens	1204	Next generation sequencing	NOTFOUND	NOT FOUND
8882	mirna	hsa-let-7a-3p	Homo sapiens	1205	Next generation sequencing	NOTFOUND	NOT FOUND
13067	mirna	hsa-let-7a-3p	Homo sapiens	2028	RNA sequencing
18752	mirna	hsa-let-7a-3p	Homo sapiens	3338	RNA sequencing
20047	mirna	hsa-let-7a-3p	Homo sapiens	3339	RNA sequencing
21342	mirna	hsa-let-7a-3p	Homo sapiens	3340	RNA sequencing
22588	mirna	hsa-let-7a-3p	Homo sapiens	3533	RNA sequencing
5227	mirna	hsa-let-7a-5p	Homo sapiens	1200	Next generation sequencing	NOTFOUND	NOT FOUND
5755	mirna	hsa-let-7a-5p	Homo sapiens	1201	Next generation sequencing	NOTFOUND	NOT FOUND
6212	mirna	hsa-let-7a-5p	Homo sapiens	1202	Next generation sequencing	NOTFOUND	NOT FOUND
6692	mirna	hsa-let-7a-5p	Homo sapiens	1203	Next generation sequencing	NOTFOUND	NOT FOUND
7728	mirna	hsa-let-7a-5p	Homo sapiens	1204	Next generation sequencing	NOTFOUND	NOT FOUND
8880	mirna	hsa-let-7a-5p	Homo sapiens	1205	Next generation sequencing	NOTFOUND	NOT FOUND
12515	mirna	hsa-let-7a-5p	Homo sapiens	2739	RNA sequencing
12808	mirna	hsa-let-7a-5p	Homo sapiens	2740	RNA sequencing
18639	mirna	hsa-let-7a-5p	Homo sapiens	3338	RNA sequencing
19934	mirna	hsa-let-7a-5p	Homo sapiens	3339	RNA sequencing
21229	mirna	hsa-let-7a-5p	Homo sapiens	3340	RNA sequencing
22589	mirna	hsa-let-7a-5p	Homo sapiens	3533	RNA sequencing
5233	mirna	hsa-let-7b	Homo sapiens	1200	Next generation sequencing	NOTFOUND	NOT FOUND
5761	mirna	hsa-let-7b	Homo sapiens	1201	Next generation sequencing	NOTFOUND	NOT FOUND
6217	mirna	hsa-let-7b	Homo sapiens	1202	Next generation sequencing	NOTFOUND	NOT FOUND
6698	mirna	hsa-let-7b	Homo sapiens	1203	Next generation sequencing	NOTFOUND	NOT FOUND
7734	mirna	hsa-let-7b	Homo sapiens	1204	Next generation sequencing	NOTFOUND	NOT FOUND
8886	mirna	hsa-let-7b	Homo sapiens	1205	Next generation sequencing	NOTFOUND	NOT FOUND
9679	mirna	hsa-let-7b	Homo sapiens	904	Microarray	NOTFOUND	NOT FOUND
9858	mirna	hsa-let-7b	Homo sapiens	1274	Microarray|Deep sequencing	NOTFOUND	NOT FOUND
9977	mirna	hsa-let-7b	Homo sapiens	898	RNA sequencing	NOTFOUND	NOT FOUND
5234	mirna	hsa-let-7b-3p	Homo sapiens	1200	Next generation sequencing	NOTFOUND	NOT FOUND
5762	mirna	hsa-let-7b-3p	Homo sapiens	1201	Next generation sequencing	NOTFOUND	NOT FOUND
6218	mirna	hsa-let-7b-3p	Homo sapiens	1202	Next generation sequencing	NOTFOUND	NOT FOUND
6699	mirna	hsa-let-7b-3p	Homo sapiens	1203	Next generation sequencing	NOTFOUND	NOT FOUND
7735	mirna	hsa-let-7b-3p	Homo sapiens	1204	Next generation sequencing	NOTFOUND	NOT FOUND
8887	mirna	hsa-let-7b-3p	Homo sapiens	1205	Next generation sequencing	NOTFOUND	NOT FOUND
18806	mirna	hsa-let-7b-3p	Homo sapiens	3338	RNA sequencing
20101	mirna	hsa-let-7b-3p	Homo sapiens	3339	RNA sequencing
21396	mirna	hsa-let-7b-3p	Homo sapiens	3340	RNA sequencing
22590	mirna	hsa-let-7b-3p	Homo sapiens	3533	RNA sequencing
5232	mirna	hsa-let-7b-5p	Homo sapiens	1200	Next generation sequencing	NOTFOUND	NOT FOUND
5760	mirna	hsa-let-7b-5p	Homo sapiens	1201	Next generation sequencing	NOTFOUND	NOT FOUND
6216	mirna	hsa-let-7b-5p	Homo sapiens	1202	Next generation sequencing	NOTFOUND	NOT FOUND
6697	mirna	hsa-let-7b-5p	Homo sapiens	1203	Next generation sequencing	NOTFOUND	NOT FOUND
7733	mirna	hsa-let-7b-5p	Homo sapiens	1204	Next generation sequencing	NOTFOUND	NOT FOUND
8885	mirna	hsa-let-7b-5p	Homo sapiens	1205	Next generation sequencing	NOTFOUND	NOT FOUND
12502	mirna	hsa-let-7b-5p	Homo sapiens	2739	RNA sequencing
12795	mirna	hsa-let-7b-5p	Homo sapiens	2740	RNA sequencing
18653	mirna	hsa-let-7b-5p	Homo sapiens	3338	RNA sequencing
19948	mirna	hsa-let-7b-5p	Homo sapiens	3339	RNA sequencing
21243	mirna	hsa-let-7b-5p	Homo sapiens	3340	RNA sequencing
22591	mirna	hsa-let-7b-5p	Homo sapiens	3533	RNA sequencing
5236	mirna	hsa-let-7c	Homo sapiens	1200	Next generation sequencing	NOTFOUND	NOT FOUND
5764	mirna	hsa-let-7c	Homo sapiens	1201	Next generation sequencing	NOTFOUND	NOT FOUND
6220	mirna	hsa-let-7c	Homo sapiens	1202	Next generation sequencing	NOTFOUND	NOT FOUND
6701	mirna	hsa-let-7c	Homo sapiens	1203	Next generation sequencing	NOTFOUND	NOT FOUND
7737	mirna	hsa-let-7c	Homo sapiens	1204	Next generation sequencing	NOTFOUND	NOT FOUND
8889	mirna	hsa-let-7c	Homo sapiens	1205	Next generation sequencing	NOTFOUND	NOT FOUND
9987	mirna	hsa-let-7c	Homo sapiens	898	RNA sequencing	NOTFOUND	NOT FOUND
18946	mirna	hsa-let-7c-3p	Homo sapiens	3338	RNA sequencing
20241	mirna	hsa-let-7c-3p	Homo sapiens	3339	RNA sequencing
21536	mirna	hsa-let-7c-3p	Homo sapiens	3340	RNA sequencing
5235	mirna	hsa-let-7c-5p	Homo sapiens	1200	Next generation sequencing	NOTFOUND	NOT FOUND
5763	mirna	hsa-let-7c-5p	Homo sapiens	1201	Next generation sequencing	NOTFOUND	NOT FOUND
6219	mirna	hsa-let-7c-5p	Homo sapiens	1202	Next generation sequencing	NOTFOUND	NOT FOUND
6700	mirna	hsa-let-7c-5p	Homo sapiens	1203	Next generation sequencing	NOTFOUND	NOT FOUND
7736	mirna	hsa-let-7c-5p	Homo sapiens	1204	Next generation sequencing	NOTFOUND	NOT FOUND
8888	mirna	hsa-let-7c-5p	Homo sapiens	1205	Next generation sequencing	NOTFOUND	NOT FOUND
10193	mirna	hsa-let-7c-5p	Homo sapiens	1175	RNA sequencing	NOTFOUND	NOT FOUND
10253	mirna	hsa-let-7c-5p	Homo sapiens	1176	RNA sequencing	NOTFOUND	NOT FOUND
12568	mirna	hsa-let-7c-5p	Homo sapiens	2739	RNA sequencing
12861	mirna	hsa-let-7c-5p	Homo sapiens	2740	RNA sequencing
18700	mirna	hsa-let-7c-5p	Homo sapiens	3338	RNA sequencing
19995	mirna	hsa-let-7c-5p	Homo sapiens	3339	RNA sequencing
21290	mirna	hsa-let-7c-5p	Homo sapiens	3340	RNA sequencing
22592	mirna	hsa-let-7c-5p	Homo sapiens	3533	RNA sequencing
5238	mirna	hsa-let-7d	Homo sapiens	1200	Next generation sequencing	NOTFOUND	NOT FOUND
5766	mirna	hsa-let-7d	Homo sapiens	1201	Next generation sequencing	NOTFOUND	NOT FOUND
6222	mirna	hsa-let-7d	Homo sapiens	1202	Next generation sequencing	NOTFOUND	NOT FOUND
6703	mirna	hsa-let-7d	Homo sapiens	1203	Next generation sequencing	NOTFOUND	NOT FOUND
7739	mirna	hsa-let-7d	Homo sapiens	1204	Next generation sequencing	NOTFOUND	NOT FOUND
8891	mirna	hsa-let-7d	Homo sapiens	1205	Next generation sequencing	NOTFOUND	NOT FOUND
9972	mirna	hsa-let-7d	Homo sapiens	898	RNA sequencing	NOTFOUND	NOT FOUND
5239	mirna	hsa-let-7d-3p	Homo sapiens	1200	Next generation sequencing	NOTFOUND	NOT FOUND
5767	mirna	hsa-let-7d-3p	Homo sapiens	1201	Next generation sequencing	NOTFOUND	NOT FOUND
6223	mirna	hsa-let-7d-3p	Homo sapiens	1202	Next generation sequencing	NOTFOUND	NOT FOUND
6704	mirna	hsa-let-7d-3p	Homo sapiens	1203	Next generation sequencing	NOTFOUND	NOT FOUND
7740	mirna	hsa-let-7d-3p	Homo sapiens	1204	Next generation sequencing	NOTFOUND	NOT FOUND
8892	mirna	hsa-let-7d-3p	Homo sapiens	1205	Next generation sequencing	NOTFOUND	NOT FOUND
18707	mirna	hsa-let-7d-3p	Homo sapiens	3338	RNA sequencing
20002	mirna	hsa-let-7d-3p	Homo sapiens	3339	RNA sequencing
21297	mirna	hsa-let-7d-3p	Homo sapiens	3340	RNA sequencing
22593	mirna	hsa-let-7d-3p	Homo sapiens	3533	RNA sequencing
5237	mirna	hsa-let-7d-5p	Homo sapiens	1200	Next generation sequencing	NOTFOUND	NOT FOUND
5765	mirna	hsa-let-7d-5p	Homo sapiens	1201	Next generation sequencing	NOTFOUND	NOT FOUND
6221	mirna	hsa-let-7d-5p	Homo sapiens	1202	Next generation sequencing	NOTFOUND	NOT FOUND
6702	mirna	hsa-let-7d-5p	Homo sapiens	1203	Next generation sequencing	NOTFOUND	NOT FOUND
7738	mirna	hsa-let-7d-5p	Homo sapiens	1204	Next generation sequencing	NOTFOUND	NOT FOUND
8890	mirna	hsa-let-7d-5p	Homo sapiens	1205	Next generation sequencing	NOTFOUND	NOT FOUND
10213	mirna	hsa-let-7d-5p	Homo sapiens	1175	RNA sequencing	NOTFOUND	NOT FOUND
10273	mirna	hsa-let-7d-5p	Homo sapiens	1176	RNA sequencing	NOTFOUND	NOT FOUND
18679	mirna	hsa-let-7d-5p	Homo sapiens	3338	RNA sequencing
19974	mirna	hsa-let-7d-5p	Homo sapiens	3339	RNA sequencing
21269	mirna	hsa-let-7d-5p	Homo sapiens	3340	RNA sequencing
22594	mirna	hsa-let-7d-5p	Homo sapiens	3533	RNA sequencing
5241	mirna	hsa-let-7e	Homo sapiens	1200	Next generation sequencing	NOTFOUND	NOT FOUND
5769	mirna	hsa-let-7e	Homo sapiens	1201	Next generation sequencing	NOTFOUND	NOT FOUND
6225	mirna	hsa-let-7e	Homo sapiens	1202	Next generation sequencing	NOTFOUND	NOT FOUND
6706	mirna	hsa-let-7e	Homo sapiens	1203	Next generation sequencing	NOTFOUND	NOT FOUND
7742	mirna	hsa-let-7e	Homo sapiens	1204	Next generation sequencing	NOTFOUND	NOT FOUND
8894	mirna	hsa-let-7e	Homo sapiens	1205	Next generation sequencing	NOTFOUND	NOT FOUND
9697	mirna	hsa-let-7e	Homo sapiens	904	Microarray	NOTFOUND	NOT FOUND
5770	mirna	hsa-let-7e-3p	Homo sapiens	1201	Next generation sequencing	NOTFOUND	NOT FOUND
6707	mirna	hsa-let-7e-3p	Homo sapiens	1203	Next generation sequencing	NOTFOUND	NOT FOUND
7743	mirna	hsa-let-7e-3p	Homo sapiens	1204	Next generation sequencing	NOTFOUND	NOT FOUND
19066	mirna	hsa-let-7e-3p	Homo sapiens	3338	RNA sequencing
20361	mirna	hsa-let-7e-3p	Homo sapiens	3339	RNA sequencing
21656	mirna	hsa-let-7e-3p	Homo sapiens	3340	RNA sequencing
5240	mirna	hsa-let-7e-5p	Homo sapiens	1200	Next generation sequencing	NOTFOUND	NOT FOUND
5768	mirna	hsa-let-7e-5p	Homo sapiens	1201	Next generation sequencing	NOTFOUND	NOT FOUND
6224	mirna	hsa-let-7e-5p	Homo sapiens	1202	Next generation sequencing	NOTFOUND	NOT FOUND
6705	mirna	hsa-let-7e-5p	Homo sapiens	1203	Next generation sequencing	NOTFOUND	NOT FOUND
7741	mirna	hsa-let-7e-5p	Homo sapiens	1204	Next generation sequencing	NOTFOUND	NOT FOUND
8893	mirna	hsa-let-7e-5p	Homo sapiens	1205	Next generation sequencing	NOTFOUND	NOT FOUND
10201	mirna	hsa-let-7e-5p	Homo sapiens	1175	RNA sequencing	NOTFOUND	NOT FOUND
10261	mirna	hsa-let-7e-5p	Homo sapiens	1176	RNA sequencing	NOTFOUND	NOT FOUND
12531	mirna	hsa-let-7e-5p	Homo sapiens	2739	RNA sequencing
12824	mirna	hsa-let-7e-5p	Homo sapiens	2740	RNA sequencing
18746	mirna	hsa-let-7e-5p	Homo sapiens	3338	RNA sequencing
20041	mirna	hsa-let-7e-5p	Homo sapiens	3339	RNA sequencing
21336	mirna	hsa-let-7e-5p	Homo sapiens	3340	RNA sequencing
22595	mirna	hsa-let-7e-5p	Homo sapiens	3533	RNA sequencing
5243	mirna	hsa-let-7f-1	Homo sapiens	1200	Next generation sequencing	NOTFOUND	NOT FOUND
5772	mirna	hsa-let-7f-1	Homo sapiens	1201	Next generation sequencing	NOTFOUND	NOT FOUND
6227	mirna	hsa-let-7f-1	Homo sapiens	1202	Next generation sequencing	NOTFOUND	NOT FOUND
6709	mirna	hsa-let-7f-1	Homo sapiens	1203	Next generation sequencing	NOTFOUND	NOT FOUND
7745	mirna	hsa-let-7f-1	Homo sapiens	1204	Next generation sequencing	NOTFOUND	NOT FOUND
8896	mirna	hsa-let-7f-1	Homo sapiens	1205	Next generation sequencing	NOTFOUND	NOT FOUND
10059	mirna	hsa-let-7f-1	Homo sapiens	898	RNA sequencing	NOTFOUND	NOT FOUND
6710	mirna	hsa-let-7f-1-3p	Homo sapiens	1203	Next generation sequencing	NOTFOUND	NOT FOUND
7746	mirna	hsa-let-7f-1-3p	Homo sapiens	1204	Next generation sequencing	NOTFOUND	NOT FOUND
8897	mirna	hsa-let-7f-1-3p	Homo sapiens	1205	Next generation sequencing	NOTFOUND	NOT FOUND
18879	mirna	hsa-let-7f-1-3p	Homo sapiens	3338	RNA sequencing
20174	mirna	hsa-let-7f-1-3p	Homo sapiens	3339	RNA sequencing
21469	mirna	hsa-let-7f-1-3p	Homo sapiens	3340	RNA sequencing
22596	mirna	hsa-let-7f-1-3p	Homo sapiens	3533	RNA sequencing
10205	mirna	hsa-let-7f-1-5p	Homo sapiens	1175	RNA sequencing	NOTFOUND	NOT FOUND
10265	mirna	hsa-let-7f-1-5p	Homo sapiens	1176	RNA sequencing	NOTFOUND	NOT FOUND
5244	mirna	hsa-let-7f-2	Homo sapiens	1200	Next generation sequencing	NOTFOUND	NOT FOUND
5773	mirna	hsa-let-7f-2	Homo sapiens	1201	Next generation sequencing	NOTFOUND	NOT FOUND
6228	mirna	hsa-let-7f-2	Homo sapiens	1202	Next generation sequencing	NOTFOUND	NOT FOUND
6711	mirna	hsa-let-7f-2	Homo sapiens	1203	Next generation sequencing	NOTFOUND	NOT FOUND
7747	mirna	hsa-let-7f-2	Homo sapiens	1204	Next generation sequencing	NOTFOUND	NOT FOUND
8898	mirna	hsa-let-7f-2	Homo sapiens	1205	Next generation sequencing	NOTFOUND	NOT FOUND
10070	mirna	hsa-let-7f-2	Homo sapiens	898	RNA sequencing	NOTFOUND	NOT FOUND
5245	mirna	hsa-let-7f-2-3p	Homo sapiens	1200	Next generation sequencing	NOTFOUND	NOT FOUND
5774	mirna	hsa-let-7f-2-3p	Homo sapiens	1201	Next generation sequencing	NOTFOUND	NOT FOUND
6712	mirna	hsa-let-7f-2-3p	Homo sapiens	1203	Next generation sequencing	NOTFOUND	NOT FOUND
7748	mirna	hsa-let-7f-2-3p	Homo sapiens	1204	Next generation sequencing	NOTFOUND	NOT FOUND
18956	mirna	hsa-let-7f-2-3p	Homo sapiens	3338	RNA sequencing
20251	mirna	hsa-let-7f-2-3p	Homo sapiens	3339	RNA sequencing
21546	mirna	hsa-let-7f-2-3p	Homo sapiens	3340	RNA sequencing
5242	mirna	hsa-let-7f-5p	Homo sapiens	1200	Next generation sequencing	NOTFOUND	NOT FOUND
5771	mirna	hsa-let-7f-5p	Homo sapiens	1201	Next generation sequencing	NOTFOUND	NOT FOUND
6226	mirna	hsa-let-7f-5p	Homo sapiens	1202	Next generation sequencing	NOTFOUND	NOT FOUND
6708	mirna	hsa-let-7f-5p	Homo sapiens	1203	Next generation sequencing	NOTFOUND	NOT FOUND
7744	mirna	hsa-let-7f-5p	Homo sapiens	1204	Next generation sequencing	NOTFOUND	NOT FOUND
8895	mirna	hsa-let-7f-5p	Homo sapiens	1205	Next generation sequencing	NOTFOUND	NOT FOUND
12719	mirna	hsa-let-7f-5p	Homo sapiens	2739	RNA sequencing
13012	mirna	hsa-let-7f-5p	Homo sapiens	2740	RNA sequencing
18638	mirna	hsa-let-7f-5p	Homo sapiens	3338	RNA sequencing
19933	mirna	hsa-let-7f-5p	Homo sapiens	3339	RNA sequencing
21228	mirna	hsa-let-7f-5p	Homo sapiens	3340	RNA sequencing
22597	mirna	hsa-let-7f-5p	Homo sapiens	3533	RNA sequencing
5247	mirna	hsa-let-7g	Homo sapiens	1200	Next generation sequencing	NOTFOUND	NOT FOUND
5776	mirna	hsa-let-7g	Homo sapiens	1201	Next generation sequencing	NOTFOUND	NOT FOUND
6230	mirna	hsa-let-7g	Homo sapiens	1202	Next generation sequencing	NOTFOUND	NOT FOUND
6714	mirna	hsa-let-7g	Homo sapiens	1203	Next generation sequencing	NOTFOUND	NOT FOUND
7750	mirna	hsa-let-7g	Homo sapiens	1204	Next generation sequencing	NOTFOUND	NOT FOUND
8900	mirna	hsa-let-7g	Homo sapiens	1205	Next generation sequencing	NOTFOUND	NOT FOUND
9948	mirna	hsa-let-7g	Homo sapiens	898	RNA sequencing	NOTFOUND	NOT FOUND
6715	mirna	hsa-let-7g-3p	Homo sapiens	1203	Next generation sequencing	NOTFOUND	NOT FOUND
7751	mirna	hsa-let-7g-3p	Homo sapiens	1204	Next generation sequencing	NOTFOUND	NOT FOUND
18950	mirna	hsa-let-7g-3p	Homo sapiens	3338	RNA sequencing
20245	mirna	hsa-let-7g-3p	Homo sapiens	3339	RNA sequencing
21540	mirna	hsa-let-7g-3p	Homo sapiens	3340	RNA sequencing
5246	mirna	hsa-let-7g-5p	Homo sapiens	1200	Next generation sequencing	NOTFOUND	NOT FOUND
5775	mirna	hsa-let-7g-5p	Homo sapiens	1201	Next generation sequencing	NOTFOUND	NOT FOUND
6229	mirna	hsa-let-7g-5p	Homo sapiens	1202	Next generation sequencing	NOTFOUND	NOT FOUND
6713	mirna	hsa-let-7g-5p	Homo sapiens	1203	Next generation sequencing	NOTFOUND	NOT FOUND
7749	mirna	hsa-let-7g-5p	Homo sapiens	1204	Next generation sequencing	NOTFOUND	NOT FOUND
8899	mirna	hsa-let-7g-5p	Homo sapiens	1205	Next generation sequencing	NOTFOUND	NOT FOUND
10214	mirna	hsa-let-7g-5p	Homo sapiens	1175	RNA sequencing	NOTFOUND	NOT FOUND
10274	mirna	hsa-let-7g-5p	Homo sapiens	1176	RNA sequencing	NOTFOUND	NOT FOUND
18647	mirna	hsa-let-7g-5p	Homo sapiens	3338	RNA sequencing
19942	mirna	hsa-let-7g-5p	Homo sapiens	3339	RNA sequencing
21237	mirna	hsa-let-7g-5p	Homo sapiens	3340	RNA sequencing
22598	mirna	hsa-let-7g-5p	Homo sapiens	3533	RNA sequencing
5249	mirna	hsa-let-7i	Homo sapiens	1200	Next generation sequencing	NOTFOUND	NOT FOUND
5778	mirna	hsa-let-7i	Homo sapiens	1201	Next generation sequencing	NOTFOUND	NOT FOUND
6232	mirna	hsa-let-7i	Homo sapiens	1202	Next generation sequencing	NOTFOUND	NOT FOUND
6717	mirna	hsa-let-7i	Homo sapiens	1203	Next generation sequencing	NOTFOUND	NOT FOUND
7753	mirna	hsa-let-7i	Homo sapiens	1204	Next generation sequencing	NOTFOUND	NOT FOUND
8902	mirna	hsa-let-7i	Homo sapiens	1205	Next generation sequencing	NOTFOUND	NOT FOUND
9950	mirna	hsa-let-7i	Homo sapiens	898	RNA sequencing	NOTFOUND	NOT FOUND
6718	mirna	hsa-let-7i-3p	Homo sapiens	1203	Next generation sequencing	NOTFOUND	NOT FOUND
7754	mirna	hsa-let-7i-3p	Homo sapiens	1204	Next generation sequencing	NOTFOUND	NOT FOUND
8903	mirna	hsa-let-7i-3p	Homo sapiens	1205	Next generation sequencing	NOTFOUND	NOT FOUND
19278	mirna	hsa-let-7i-3p	Homo sapiens	3338	RNA sequencing
20573	mirna	hsa-let-7i-3p	Homo sapiens	3339	RNA sequencing
21868	mirna	hsa-let-7i-3p	Homo sapiens	3340	RNA sequencing
22599	mirna	hsa-let-7i-3p	Homo sapiens	3533	RNA sequencing
5248	mirna	hsa-let-7i-5p	Homo sapiens	1200	Next generation sequencing	NOTFOUND	NOT FOUND
5777	mirna	hsa-let-7i-5p	Homo sapiens	1201	Next generation sequencing	NOTFOUND	NOT FOUND
6231	mirna	hsa-let-7i-5p	Homo sapiens	1202	Next generation sequencing	NOTFOUND	NOT FOUND
6716	mirna	hsa-let-7i-5p	Homo sapiens	1203	Next generation sequencing	NOTFOUND	NOT FOUND
7752	mirna	hsa-let-7i-5p	Homo sapiens	1204	Next generation sequencing	NOTFOUND	NOT FOUND
8901	mirna	hsa-let-7i-5p	Homo sapiens	1205	Next generation sequencing	NOTFOUND	NOT FOUND
18705	mirna	hsa-let-7i-5p	Homo sapiens	3338	RNA sequencing
20000	mirna	hsa-let-7i-5p	Homo sapiens	3339	RNA sequencing
21295	mirna	hsa-let-7i-5p	Homo sapiens	3340	RNA sequencing
22600	mirna	hsa-let-7i-5p	Homo sapiens	3533	RNA sequencing
8904	mirna	hsa-miR-1	Homo sapiens	1205	Next generation sequencing	NOTFOUND	NOT FOUND
5251	mirna	hsa-mir-100	Homo sapiens	1200	Next generation sequencing	NOTFOUND	NOT FOUND
5780	mirna	hsa-mir-100	Homo sapiens	1201	Next generation sequencing	NOTFOUND	NOT FOUND
6234	mirna	hsa-mir-100	Homo sapiens	1202	Next generation sequencing	NOTFOUND	NOT FOUND
6720	mirna	hsa-mir-100	Homo sapiens	1203	Next generation sequencing	NOTFOUND	NOT FOUND
7756	mirna	hsa-mir-100	Homo sapiens	1204	Next generation sequencing	NOTFOUND	NOT FOUND
8908	mirna	hsa-mir-100	Homo sapiens	1205	Next generation sequencing	NOTFOUND	NOT FOUND
9865	mirna	hsa-mir-100	Homo sapiens	1274	Microarray|Deep sequencing	NOTFOUND	NOT FOUND
10084	mirna	hsa-mir-100	Homo sapiens	898	RNA sequencing	NOTFOUND	NOT FOUND
5252	mirna	hsa-miR-100-3p	Homo sapiens	1200	Next generation sequencing	NOTFOUND	NOT FOUND
5250	mirna	hsa-miR-100-5p	Homo sapiens	1200	Next generation sequencing	NOTFOUND	NOT FOUND
5779	mirna	hsa-miR-100-5p	Homo sapiens	1201	Next generation sequencing	NOTFOUND	NOT FOUND
6233	mirna	hsa-miR-100-5p	Homo sapiens	1202	Next generation sequencing	NOTFOUND	NOT FOUND
6719	mirna	hsa-miR-100-5p	Homo sapiens	1203	Next generation sequencing	NOTFOUND	NOT FOUND
7755	mirna	hsa-miR-100-5p	Homo sapiens	1204	Next generation sequencing	NOTFOUND	NOT FOUND
8907	mirna	hsa-miR-100-5p	Homo sapiens	1205	Next generation sequencing	NOTFOUND	NOT FOUND
12570	mirna	hsa-miR-100-5p	Homo sapiens	2739	RNA sequencing
12863	mirna	hsa-miR-100-5p	Homo sapiens	2740	RNA sequencing
13068	mirna	hsa-miR-100-5p	Homo sapiens	2028	RNA sequencing
19000	mirna	hsa-miR-100-5p	Homo sapiens	3338	RNA sequencing
20295	mirna	hsa-miR-100-5p	Homo sapiens	3339	RNA sequencing
21590	mirna	hsa-miR-100-5p	Homo sapiens	3340	RNA sequencing
5254	mirna	hsa-mir-101-1	Homo sapiens	1200	Next generation sequencing	NOTFOUND	NOT FOUND
5782	mirna	hsa-mir-101-1	Homo sapiens	1201	Next generation sequencing	NOTFOUND	NOT FOUND
6236	mirna	hsa-mir-101-1	Homo sapiens	1202	Next generation sequencing	NOTFOUND	NOT FOUND
6722	mirna	hsa-mir-101-1	Homo sapiens	1203	Next generation sequencing	NOTFOUND	NOT FOUND
7758	mirna	hsa-mir-101-1	Homo sapiens	1204	Next generation sequencing	NOTFOUND	NOT FOUND
8910	mirna	hsa-mir-101-1	Homo sapiens	1205	Next generation sequencing	NOTFOUND	NOT FOUND
10319	mirna	hsa-miR-101-1-3p	Homo sapiens	1177	RNA sequencing	NOTFOUND	NOT FOUND
10328	mirna	hsa-miR-101-1-3p	Homo sapiens	1178	RNA sequencing	NOTFOUND	NOT FOUND
10360	mirna	hsa-miR-101-1-3p	Homo sapiens	1180	RNA sequencing	NOTFOUND	NOT FOUND
5256	mirna	hsa-mir-101-2	Homo sapiens	1200	Next generation sequencing	NOTFOUND	NOT FOUND
5784	mirna	hsa-mir-101-2	Homo sapiens	1201	Next generation sequencing	NOTFOUND	NOT FOUND
6237	mirna	hsa-mir-101-2	Homo sapiens	1202	Next generation sequencing	NOTFOUND	NOT FOUND
6724	mirna	hsa-mir-101-2	Homo sapiens	1203	Next generation sequencing	NOTFOUND	NOT FOUND
7760	mirna	hsa-mir-101-2	Homo sapiens	1204	Next generation sequencing	NOTFOUND	NOT FOUND
8911	mirna	hsa-mir-101-2	Homo sapiens	1205	Next generation sequencing	NOTFOUND	NOT FOUND
19422	mirna	hsa-miR-101-2-5p	Homo sapiens	3338	RNA sequencing
20717	mirna	hsa-miR-101-2-5p	Homo sapiens	3339	RNA sequencing
22012	mirna	hsa-miR-101-2-5p	Homo sapiens	3340	RNA sequencing
5255	mirna	hsa-miR-101-3p	Homo sapiens	1200	Next generation sequencing	NOTFOUND	NOT FOUND
5783	mirna	hsa-miR-101-3p	Homo sapiens	1201	Next generation sequencing	NOTFOUND	NOT FOUND
6235	mirna	hsa-miR-101-3p	Homo sapiens	1202	Next generation sequencing	NOTFOUND	NOT FOUND
6723	mirna	hsa-miR-101-3p	Homo sapiens	1203	Next generation sequencing	NOTFOUND	NOT FOUND
7759	mirna	hsa-miR-101-3p	Homo sapiens	1204	Next generation sequencing	NOTFOUND	NOT FOUND
8909	mirna	hsa-miR-101-3p	Homo sapiens	1205	Next generation sequencing	NOTFOUND	NOT FOUND
12508	mirna	hsa-miR-101-3p	Homo sapiens	2739	RNA sequencing
12801	mirna	hsa-miR-101-3p	Homo sapiens	2740	RNA sequencing
13069	mirna	hsa-miR-101-3p	Homo sapiens	2028	RNA sequencing
18701	mirna	hsa-miR-101-3p	Homo sapiens	3338	RNA sequencing
19996	mirna	hsa-miR-101-3p	Homo sapiens	3339	RNA sequencing
21291	mirna	hsa-miR-101-3p	Homo sapiens	3340	RNA sequencing
22602	mirna	hsa-miR-101-3p	Homo sapiens	3533	RNA sequencing
5253	mirna	hsa-miR-101-5p	Homo sapiens	1200	Next generation sequencing	NOTFOUND	NOT FOUND
5781	mirna	hsa-miR-101-5p	Homo sapiens	1201	Next generation sequencing	NOTFOUND	NOT FOUND
6721	mirna	hsa-miR-101-5p	Homo sapiens	1203	Next generation sequencing	NOTFOUND	NOT FOUND
7757	mirna	hsa-miR-101-5p	Homo sapiens	1204	Next generation sequencing	NOTFOUND	NOT FOUND
19288	mirna	hsa-miR-101-5p	Homo sapiens	3338	RNA sequencing
20583	mirna	hsa-miR-101-5p	Homo sapiens	3339	RNA sequencing
21878	mirna	hsa-miR-101-5p	Homo sapiens	3340	RNA sequencing
19279	mirna	hsa-miR-10392-5p	Homo sapiens	3338	RNA sequencing
20574	mirna	hsa-miR-10392-5p	Homo sapiens	3339	RNA sequencing
21869	mirna	hsa-miR-10392-5p	Homo sapiens	3340	RNA sequencing
19791	mirna	hsa-miR-10393-3p	Homo sapiens	3338	RNA sequencing
21086	mirna	hsa-miR-10393-3p	Homo sapiens	3339	RNA sequencing
22381	mirna	hsa-miR-10393-3p	Homo sapiens	3340	RNA sequencing
19744	mirna	hsa-miR-10393-5p	Homo sapiens	3338	RNA sequencing
21039	mirna	hsa-miR-10393-5p	Homo sapiens	3339	RNA sequencing
22334	mirna	hsa-miR-10393-5p	Homo sapiens	3340	RNA sequencing
19227	mirna	hsa-miR-10394-3p	Homo sapiens	3338	RNA sequencing
20522	mirna	hsa-miR-10394-3p	Homo sapiens	3339	RNA sequencing
21817	mirna	hsa-miR-10394-3p	Homo sapiens	3340	RNA sequencing
19678	mirna	hsa-miR-10394-5p	Homo sapiens	3338	RNA sequencing
20973	mirna	hsa-miR-10394-5p	Homo sapiens	3339	RNA sequencing
22268	mirna	hsa-miR-10394-5p	Homo sapiens	3340	RNA sequencing
19088	mirna	hsa-miR-10395-3p	Homo sapiens	3338	RNA sequencing
20383	mirna	hsa-miR-10395-3p	Homo sapiens	3339	RNA sequencing
21678	mirna	hsa-miR-10395-3p	Homo sapiens	3340	RNA sequencing
18934	mirna	hsa-miR-10395-5p	Homo sapiens	3338	RNA sequencing
20229	mirna	hsa-miR-10395-5p	Homo sapiens	3339	RNA sequencing
21524	mirna	hsa-miR-10395-5p	Homo sapiens	3340	RNA sequencing
19627	mirna	hsa-miR-10396a-3p	Homo sapiens	3338	RNA sequencing
20922	mirna	hsa-miR-10396a-3p	Homo sapiens	3339	RNA sequencing
22217	mirna	hsa-miR-10396a-3p	Homo sapiens	3340	RNA sequencing
19604	mirna	hsa-miR-10396a-5p	Homo sapiens	3338	RNA sequencing
20899	mirna	hsa-miR-10396a-5p	Homo sapiens	3339	RNA sequencing
22194	mirna	hsa-miR-10396a-5p	Homo sapiens	3340	RNA sequencing
19037	mirna	hsa-miR-10397-5p	Homo sapiens	3338	RNA sequencing
20332	mirna	hsa-miR-10397-5p	Homo sapiens	3339	RNA sequencing
21627	mirna	hsa-miR-10397-5p	Homo sapiens	3340	RNA sequencing
19549	mirna	hsa-miR-10398-3p	Homo sapiens	3338	RNA sequencing
20844	mirna	hsa-miR-10398-3p	Homo sapiens	3339	RNA sequencing
22139	mirna	hsa-miR-10398-3p	Homo sapiens	3340	RNA sequencing
19267	mirna	hsa-miR-10399-3p	Homo sapiens	3338	RNA sequencing
20562	mirna	hsa-miR-10399-3p	Homo sapiens	3339	RNA sequencing
21857	mirna	hsa-miR-10399-3p	Homo sapiens	3340	RNA sequencing
13070	mirna	hsa-miR-10399-5p	Homo sapiens	2028	RNA sequencing
19172	mirna	hsa-miR-10399-5p	Homo sapiens	3338	RNA sequencing
20467	mirna	hsa-miR-10399-5p	Homo sapiens	3339	RNA sequencing
21762	mirna	hsa-miR-10399-5p	Homo sapiens	3340	RNA sequencing
5258	mirna	hsa-mir-103a-1	Homo sapiens	1200	Next generation sequencing	NOTFOUND	NOT FOUND
5786	mirna	hsa-mir-103a-1	Homo sapiens	1201	Next generation sequencing	NOTFOUND	NOT FOUND
6239	mirna	hsa-mir-103a-1	Homo sapiens	1202	Next generation sequencing	NOTFOUND	NOT FOUND
6726	mirna	hsa-mir-103a-1	Homo sapiens	1203	Next generation sequencing	NOTFOUND	NOT FOUND
7762	mirna	hsa-mir-103a-1	Homo sapiens	1204	Next generation sequencing	NOTFOUND	NOT FOUND
8913	mirna	hsa-mir-103a-1	Homo sapiens	1205	Next generation sequencing	NOTFOUND	NOT FOUND
19702	mirna	hsa-miR-103a-1-5p	Homo sapiens	3338	RNA sequencing
20997	mirna	hsa-miR-103a-1-5p	Homo sapiens	3339	RNA sequencing
22292	mirna	hsa-miR-103a-1-5p	Homo sapiens	3340	RNA sequencing
5259	mirna	hsa-mir-103a-2	Homo sapiens	1200	Next generation sequencing	NOTFOUND	NOT FOUND
5787	mirna	hsa-mir-103a-2	Homo sapiens	1201	Next generation sequencing	NOTFOUND	NOT FOUND
6240	mirna	hsa-mir-103a-2	Homo sapiens	1202	Next generation sequencing	NOTFOUND	NOT FOUND
6727	mirna	hsa-mir-103a-2	Homo sapiens	1203	Next generation sequencing	NOTFOUND	NOT FOUND
7764	mirna	hsa-mir-103a-2	Homo sapiens	1204	Next generation sequencing	NOTFOUND	NOT FOUND
8914	mirna	hsa-mir-103a-2	Homo sapiens	1205	Next generation sequencing	NOTFOUND	NOT FOUND
7763	mirna	hsa-miR-103a-2-5p	Homo sapiens	1204	Next generation sequencing	NOTFOUND	NOT FOUND
19027	mirna	hsa-miR-103a-2-5p	Homo sapiens	3338	RNA sequencing
20322	mirna	hsa-miR-103a-2-5p	Homo sapiens	3339	RNA sequencing
21617	mirna	hsa-miR-103a-2-5p	Homo sapiens	3340	RNA sequencing
5257	mirna	hsa-miR-103a-3p	Homo sapiens	1200	Next generation sequencing	NOTFOUND	NOT FOUND
5785	mirna	hsa-miR-103a-3p	Homo sapiens	1201	Next generation sequencing	NOTFOUND	NOT FOUND
6238	mirna	hsa-miR-103a-3p	Homo sapiens	1202	Next generation sequencing	NOTFOUND	NOT FOUND
6725	mirna	hsa-miR-103a-3p	Homo sapiens	1203	Next generation sequencing	NOTFOUND	NOT FOUND
7761	mirna	hsa-miR-103a-3p	Homo sapiens	1204	Next generation sequencing	NOTFOUND	NOT FOUND
8912	mirna	hsa-miR-103a-3p	Homo sapiens	1205	Next generation sequencing	NOTFOUND	NOT FOUND
12617	mirna	hsa-miR-103a-3p	Homo sapiens	2739	RNA sequencing
12910	mirna	hsa-miR-103a-3p	Homo sapiens	2740	RNA sequencing
18664	mirna	hsa-miR-103a-3p	Homo sapiens	3338	RNA sequencing
19959	mirna	hsa-miR-103a-3p	Homo sapiens	3339	RNA sequencing
21254	mirna	hsa-miR-103a-3p	Homo sapiens	3340	RNA sequencing
22603	mirna	hsa-miR-103a-3p	Homo sapiens	3533	RNA sequencing
12680	mirna	hsa-miR-103b	Homo sapiens	2739	RNA sequencing
12973	mirna	hsa-miR-103b	Homo sapiens	2740	RNA sequencing
10247	mirna	hsa-miR-103b-1-5p	Homo sapiens	1175	RNA sequencing	NOTFOUND	NOT FOUND
10307	mirna	hsa-miR-103b-1-5p	Homo sapiens	1176	RNA sequencing	NOTFOUND	NOT FOUND
19703	mirna	hsa-miR-10400-5p	Homo sapiens	3338	RNA sequencing
20998	mirna	hsa-miR-10400-5p	Homo sapiens	3339	RNA sequencing
22293	mirna	hsa-miR-10400-5p	Homo sapiens	3340	RNA sequencing
5261	mirna	hsa-mir-105-1	Homo sapiens	1200	Next generation sequencing	NOTFOUND	NOT FOUND
6242	mirna	hsa-mir-105-1	Homo sapiens	1202	Next generation sequencing	NOTFOUND	NOT FOUND
5262	mirna	hsa-mir-105-2	Homo sapiens	1200	Next generation sequencing	NOTFOUND	NOT FOUND
6243	mirna	hsa-mir-105-2	Homo sapiens	1202	Next generation sequencing	NOTFOUND	NOT FOUND
19771	mirna	hsa-miR-10523-5p	Homo sapiens	3338	RNA sequencing
21066	mirna	hsa-miR-10523-5p	Homo sapiens	3339	RNA sequencing
22361	mirna	hsa-miR-10523-5p	Homo sapiens	3340	RNA sequencing
19242	mirna	hsa-miR-10525-3p	Homo sapiens	3338	RNA sequencing
20537	mirna	hsa-miR-10525-3p	Homo sapiens	3339	RNA sequencing
21832	mirna	hsa-miR-10525-3p	Homo sapiens	3340	RNA sequencing
19009	mirna	hsa-miR-10527-5p	Homo sapiens	3338	RNA sequencing
20304	mirna	hsa-miR-10527-5p	Homo sapiens	3339	RNA sequencing
21599	mirna	hsa-miR-10527-5p	Homo sapiens	3340	RNA sequencing
5260	mirna	hsa-miR-105-5p	Homo sapiens	1200	Next generation sequencing	NOTFOUND	NOT FOUND
6241	mirna	hsa-miR-105-5p	Homo sapiens	1202	Next generation sequencing	NOTFOUND	NOT FOUND
18854	mirna	hsa-miR-105-5p	Homo sapiens	3338	RNA sequencing
20149	mirna	hsa-miR-105-5p	Homo sapiens	3339	RNA sequencing
21444	mirna	hsa-miR-105-5p	Homo sapiens	3340	RNA sequencing
6729	mirna	hsa-mir-106a	Homo sapiens	1203	Next generation sequencing	NOTFOUND	NOT FOUND
7766	mirna	hsa-mir-106a	Homo sapiens	1204	Next generation sequencing	NOTFOUND	NOT FOUND
8916	mirna	hsa-mir-106a	Homo sapiens	1205	Next generation sequencing	NOTFOUND	NOT FOUND
10086	mirna	hsa-mir-106a	Homo sapiens	898	RNA sequencing	NOTFOUND	NOT FOUND
7767	mirna	hsa-miR-106a-3p	Homo sapiens	1204	Next generation sequencing	NOTFOUND	NOT FOUND
6728	mirna	hsa-miR-106a-5p	Homo sapiens	1203	Next generation sequencing	NOTFOUND	NOT FOUND
7765	mirna	hsa-miR-106a-5p	Homo sapiens	1204	Next generation sequencing	NOTFOUND	NOT FOUND
8915	mirna	hsa-miR-106a-5p	Homo sapiens	1205	Next generation sequencing	NOTFOUND	NOT FOUND
13071	mirna	hsa-miR-106a-5p	Homo sapiens	2028	RNA sequencing
18837	mirna	hsa-miR-106a-5p	Homo sapiens	3338	RNA sequencing
20132	mirna	hsa-miR-106a-5p	Homo sapiens	3339	RNA sequencing
21427	mirna	hsa-miR-106a-5p	Homo sapiens	3340	RNA sequencing
22604	mirna	hsa-miR-106a-5p	Homo sapiens	3533	RNA sequencing
5264	mirna	hsa-mir-106b	Homo sapiens	1200	Next generation sequencing	NOTFOUND	NOT FOUND
5789	mirna	hsa-mir-106b	Homo sapiens	1201	Next generation sequencing	NOTFOUND	NOT FOUND
6245	mirna	hsa-mir-106b	Homo sapiens	1202	Next generation sequencing	NOTFOUND	NOT FOUND
6731	mirna	hsa-mir-106b	Homo sapiens	1203	Next generation sequencing	NOTFOUND	NOT FOUND
7769	mirna	hsa-mir-106b	Homo sapiens	1204	Next generation sequencing	NOTFOUND	NOT FOUND
8918	mirna	hsa-mir-106b	Homo sapiens	1205	Next generation sequencing	NOTFOUND	NOT FOUND
9971	mirna	hsa-mir-106b	Homo sapiens	898	RNA sequencing	NOTFOUND	NOT FOUND
5265	mirna	hsa-miR-106b-3p	Homo sapiens	1200	Next generation sequencing	NOTFOUND	NOT FOUND
5790	mirna	hsa-miR-106b-3p	Homo sapiens	1201	Next generation sequencing	NOTFOUND	NOT FOUND
6246	mirna	hsa-miR-106b-3p	Homo sapiens	1202	Next generation sequencing	NOTFOUND	NOT FOUND
6732	mirna	hsa-miR-106b-3p	Homo sapiens	1203	Next generation sequencing	NOTFOUND	NOT FOUND
7770	mirna	hsa-miR-106b-3p	Homo sapiens	1204	Next generation sequencing	NOTFOUND	NOT FOUND
8919	mirna	hsa-miR-106b-3p	Homo sapiens	1205	Next generation sequencing	NOTFOUND	NOT FOUND
18733	mirna	hsa-miR-106b-3p	Homo sapiens	3338	RNA sequencing
20028	mirna	hsa-miR-106b-3p	Homo sapiens	3339	RNA sequencing
21323	mirna	hsa-miR-106b-3p	Homo sapiens	3340	RNA sequencing
22605	mirna	hsa-miR-106b-3p	Homo sapiens	3533	RNA sequencing
5263	mirna	hsa-miR-106b-5p	Homo sapiens	1200	Next generation sequencing	NOTFOUND	NOT FOUND
5788	mirna	hsa-miR-106b-5p	Homo sapiens	1201	Next generation sequencing	NOTFOUND	NOT FOUND
6244	mirna	hsa-miR-106b-5p	Homo sapiens	1202	Next generation sequencing	NOTFOUND	NOT FOUND
6730	mirna	hsa-miR-106b-5p	Homo sapiens	1203	Next generation sequencing	NOTFOUND	NOT FOUND
7768	mirna	hsa-miR-106b-5p	Homo sapiens	1204	Next generation sequencing	NOTFOUND	NOT FOUND
8917	mirna	hsa-miR-106b-5p	Homo sapiens	1205	Next generation sequencing	NOTFOUND	NOT FOUND
13072	mirna	hsa-miR-106b-5p	Homo sapiens	2028	RNA sequencing
18683	mirna	hsa-miR-106b-5p	Homo sapiens	3338	RNA sequencing
19978	mirna	hsa-miR-106b-5p	Homo sapiens	3339	RNA sequencing
21273	mirna	hsa-miR-106b-5p	Homo sapiens	3340	RNA sequencing
22606	mirna	hsa-miR-106b-5p	Homo sapiens	3533	RNA sequencing
5266	mirna	hsa-miR-107	Homo sapiens	1200	Next generation sequencing	NOTFOUND	NOT FOUND
5267	mirna	hsa-mir-107	Homo sapiens	1200	Next generation sequencing	NOTFOUND	NOT FOUND
5791	mirna	hsa-miR-107	Homo sapiens	1201	Next generation sequencing	NOTFOUND	NOT FOUND
5792	mirna	hsa-mir-107	Homo sapiens	1201	Next generation sequencing	NOTFOUND	NOT FOUND
6247	mirna	hsa-miR-107	Homo sapiens	1202	Next generation sequencing	NOTFOUND	NOT FOUND
6248	mirna	hsa-mir-107	Homo sapiens	1202	Next generation sequencing	NOTFOUND	NOT FOUND
6733	mirna	hsa-miR-107	Homo sapiens	1203	Next generation sequencing	NOTFOUND	NOT FOUND
6734	mirna	hsa-mir-107	Homo sapiens	1203	Next generation sequencing	NOTFOUND	NOT FOUND
7771	mirna	hsa-miR-107	Homo sapiens	1204	Next generation sequencing	NOTFOUND	NOT FOUND
7772	mirna	hsa-mir-107	Homo sapiens	1204	Next generation sequencing	NOTFOUND	NOT FOUND
8920	mirna	hsa-miR-107	Homo sapiens	1205	Next generation sequencing	NOTFOUND	NOT FOUND
8921	mirna	hsa-mir-107	Homo sapiens	1205	Next generation sequencing	NOTFOUND	NOT FOUND
13073	mirna	hsa-miR-107	Homo sapiens	2028	RNA sequencing
18735	mirna	hsa-miR-107	Homo sapiens	3338	RNA sequencing
20030	mirna	hsa-miR-107	Homo sapiens	3339	RNA sequencing
21325	mirna	hsa-miR-107	Homo sapiens	3340	RNA sequencing
22607	mirna	hsa-miR-107	Homo sapiens	3533	RNA sequencing
5269	mirna	hsa-mir-10a	Homo sapiens	1200	Next generation sequencing	NOTFOUND	NOT FOUND
5794	mirna	hsa-mir-10a	Homo sapiens	1201	Next generation sequencing	NOTFOUND	NOT FOUND
6250	mirna	hsa-mir-10a	Homo sapiens	1202	Next generation sequencing	NOTFOUND	NOT FOUND
6736	mirna	hsa-mir-10a	Homo sapiens	1203	Next generation sequencing	NOTFOUND	NOT FOUND
7774	mirna	hsa-mir-10a	Homo sapiens	1204	Next generation sequencing	NOTFOUND	NOT FOUND
8923	mirna	hsa-mir-10a	Homo sapiens	1205	Next generation sequencing	NOTFOUND	NOT FOUND
10034	mirna	hsa-mir-10a	Homo sapiens	898	RNA sequencing	NOTFOUND	NOT FOUND
6737	mirna	hsa-miR-10a-3p	Homo sapiens	1203	Next generation sequencing	NOTFOUND	NOT FOUND
7775	mirna	hsa-miR-10a-3p	Homo sapiens	1204	Next generation sequencing	NOTFOUND	NOT FOUND
18686	mirna	hsa-miR-10a-3p	Homo sapiens	3338	RNA sequencing
19981	mirna	hsa-miR-10a-3p	Homo sapiens	3339	RNA sequencing
21276	mirna	hsa-miR-10a-3p	Homo sapiens	3340	RNA sequencing
5268	mirna	hsa-miR-10a-5p	Homo sapiens	1200	Next generation sequencing	NOTFOUND	NOT FOUND
5793	mirna	hsa-miR-10a-5p	Homo sapiens	1201	Next generation sequencing	NOTFOUND	NOT FOUND
6249	mirna	hsa-miR-10a-5p	Homo sapiens	1202	Next generation sequencing	NOTFOUND	NOT FOUND
6735	mirna	hsa-miR-10a-5p	Homo sapiens	1203	Next generation sequencing	NOTFOUND	NOT FOUND
7773	mirna	hsa-miR-10a-5p	Homo sapiens	1204	Next generation sequencing	NOTFOUND	NOT FOUND
8922	mirna	hsa-miR-10a-5p	Homo sapiens	1205	Next generation sequencing	NOTFOUND	NOT FOUND
18640	mirna	hsa-miR-10a-5p	Homo sapiens	3338	RNA sequencing
19935	mirna	hsa-miR-10a-5p	Homo sapiens	3339	RNA sequencing
21230	mirna	hsa-miR-10a-5p	Homo sapiens	3340	RNA sequencing
22608	mirna	hsa-miR-10a-5p	Homo sapiens	3533	RNA sequencing
5271	mirna	hsa-mir-10b	Homo sapiens	1200	Next generation sequencing	NOTFOUND	NOT FOUND
5796	mirna	hsa-mir-10b	Homo sapiens	1201	Next generation sequencing	NOTFOUND	NOT FOUND
6252	mirna	hsa-mir-10b	Homo sapiens	1202	Next generation sequencing	NOTFOUND	NOT FOUND
6739	mirna	hsa-mir-10b	Homo sapiens	1203	Next generation sequencing	NOTFOUND	NOT FOUND
7777	mirna	hsa-mir-10b	Homo sapiens	1204	Next generation sequencing	NOTFOUND	NOT FOUND
8925	mirna	hsa-mir-10b	Homo sapiens	1205	Next generation sequencing	NOTFOUND	NOT FOUND
10031	mirna	hsa-mir-10b	Homo sapiens	898	RNA sequencing	NOTFOUND	NOT FOUND
6740	mirna	hsa-miR-10b-3p	Homo sapiens	1203	Next generation sequencing	NOTFOUND	NOT FOUND
7778	mirna	hsa-miR-10b-3p	Homo sapiens	1204	Next generation sequencing	NOTFOUND	NOT FOUND
19140	mirna	hsa-miR-10b-3p	Homo sapiens	3338	RNA sequencing
20435	mirna	hsa-miR-10b-3p	Homo sapiens	3339	RNA sequencing
21730	mirna	hsa-miR-10b-3p	Homo sapiens	3340	RNA sequencing
5270	mirna	hsa-miR-10b-5p	Homo sapiens	1200	Next generation sequencing	NOTFOUND	NOT FOUND
5795	mirna	hsa-miR-10b-5p	Homo sapiens	1201	Next generation sequencing	NOTFOUND	NOT FOUND
6251	mirna	hsa-miR-10b-5p	Homo sapiens	1202	Next generation sequencing	NOTFOUND	NOT FOUND
6738	mirna	hsa-miR-10b-5p	Homo sapiens	1203	Next generation sequencing	NOTFOUND	NOT FOUND
7776	mirna	hsa-miR-10b-5p	Homo sapiens	1204	Next generation sequencing	NOTFOUND	NOT FOUND
8924	mirna	hsa-miR-10b-5p	Homo sapiens	1205	Next generation sequencing	NOTFOUND	NOT FOUND
12522	mirna	hsa-miR-10b-5p	Homo sapiens	2739	RNA sequencing
12815	mirna	hsa-miR-10b-5p	Homo sapiens	2740	RNA sequencing
18803	mirna	hsa-miR-10b-5p	Homo sapiens	3338	RNA sequencing
20098	mirna	hsa-miR-10b-5p	Homo sapiens	3339	RNA sequencing
21393	mirna	hsa-miR-10b-5p	Homo sapiens	3340	RNA sequencing
22609	mirna	hsa-miR-10b-5p	Homo sapiens	3533	RNA sequencing
8905	mirna	hsa-mir-1-1	Homo sapiens	1205	Next generation sequencing	NOTFOUND	NOT FOUND
19494	mirna	hsa-miR-11399	Homo sapiens	3338	RNA sequencing
20789	mirna	hsa-miR-11399	Homo sapiens	3339	RNA sequencing
22084	mirna	hsa-miR-11399	Homo sapiens	3340	RNA sequencing
10332	mirna	hsa-miR-1-1-3p	Homo sapiens	1178	RNA sequencing	NOTFOUND	NOT FOUND
10346	mirna	hsa-miR-1-1-3p	Homo sapiens	1180	RNA sequencing	NOTFOUND	NOT FOUND
13074	mirna	hsa-miR-11400	Homo sapiens	2028	RNA sequencing
13075	mirna	hsa-miR-11401	Homo sapiens	2028	RNA sequencing
19679	mirna	hsa-miR-1179	Homo sapiens	3338	RNA sequencing
20974	mirna	hsa-miR-1179	Homo sapiens	3339	RNA sequencing
22269	mirna	hsa-miR-1179	Homo sapiens	3340	RNA sequencing
5273	mirna	hsa-mir-1180	Homo sapiens	1200	Next generation sequencing	NOTFOUND	NOT FOUND
5798	mirna	hsa-mir-1180	Homo sapiens	1201	Next generation sequencing	NOTFOUND	NOT FOUND
6254	mirna	hsa-mir-1180	Homo sapiens	1202	Next generation sequencing	NOTFOUND	NOT FOUND
6742	mirna	hsa-mir-1180	Homo sapiens	1203	Next generation sequencing	NOTFOUND	NOT FOUND
7780	mirna	hsa-mir-1180	Homo sapiens	1204	Next generation sequencing	NOTFOUND	NOT FOUND
8927	mirna	hsa-mir-1180	Homo sapiens	1205	Next generation sequencing	NOTFOUND	NOT FOUND
5272	mirna	hsa-miR-1180-3p	Homo sapiens	1200	Next generation sequencing	NOTFOUND	NOT FOUND
5797	mirna	hsa-miR-1180-3p	Homo sapiens	1201	Next generation sequencing	NOTFOUND	NOT FOUND
6253	mirna	hsa-miR-1180-3p	Homo sapiens	1202	Next generation sequencing	NOTFOUND	NOT FOUND
6741	mirna	hsa-miR-1180-3p	Homo sapiens	1203	Next generation sequencing	NOTFOUND	NOT FOUND
7779	mirna	hsa-miR-1180-3p	Homo sapiens	1204	Next generation sequencing	NOTFOUND	NOT FOUND
8926	mirna	hsa-miR-1180-3p	Homo sapiens	1205	Next generation sequencing	NOTFOUND	NOT FOUND
13076	mirna	hsa-miR-1180-3p	Homo sapiens	2028	RNA sequencing
18793	mirna	hsa-miR-1180-3p	Homo sapiens	3338	RNA sequencing
20088	mirna	hsa-miR-1180-3p	Homo sapiens	3339	RNA sequencing
21383	mirna	hsa-miR-1180-3p	Homo sapiens	3340	RNA sequencing
19006	mirna	hsa-miR-1180-5p	Homo sapiens	3338	RNA sequencing
20301	mirna	hsa-miR-1180-5p	Homo sapiens	3339	RNA sequencing
21596	mirna	hsa-miR-1180-5p	Homo sapiens	3340	RNA sequencing
12592	mirna	hsa-miR-1181	Homo sapiens	2739	RNA sequencing
12885	mirna	hsa-miR-1181	Homo sapiens	2740	RNA sequencing
19729	mirna	hsa-miR-1181	Homo sapiens	3338	RNA sequencing
21024	mirna	hsa-miR-1181	Homo sapiens	3339	RNA sequencing
22319	mirna	hsa-miR-1181	Homo sapiens	3340	RNA sequencing
9693	mirna	hsa-miR-1184	Homo sapiens	904	Microarray	NOTFOUND	NOT FOUND
6744	mirna	hsa-mir-1185-1	Homo sapiens	1203	Next generation sequencing	NOTFOUND	NOT FOUND
7782	mirna	hsa-mir-1185-1	Homo sapiens	1204	Next generation sequencing	NOTFOUND	NOT FOUND
6743	mirna	hsa-miR-1185-1-3p	Homo sapiens	1203	Next generation sequencing	NOTFOUND	NOT FOUND
7783	mirna	hsa-miR-1185-1-3p	Homo sapiens	1204	Next generation sequencing	NOTFOUND	NOT FOUND
7784	mirna	hsa-mir-1185-2	Homo sapiens	1204	Next generation sequencing	NOTFOUND	NOT FOUND
7785	mirna	hsa-miR-1185-2-3p	Homo sapiens	1204	Next generation sequencing	NOTFOUND	NOT FOUND
7781	mirna	hsa-miR-1185-5p	Homo sapiens	1204	Next generation sequencing	NOTFOUND	NOT FOUND
6745	mirna	hsa-miR-1197	Homo sapiens	1203	Next generation sequencing	NOTFOUND	NOT FOUND
6746	mirna	hsa-mir-1197	Homo sapiens	1203	Next generation sequencing	NOTFOUND	NOT FOUND
7786	mirna	hsa-miR-1197	Homo sapiens	1204	Next generation sequencing	NOTFOUND	NOT FOUND
7787	mirna	hsa-mir-1197	Homo sapiens	1204	Next generation sequencing	NOTFOUND	NOT FOUND
8906	mirna	hsa-mir-1-2	Homo sapiens	1205	Next generation sequencing	NOTFOUND	NOT FOUND
5274	mirna	hsa-miR-1200	Homo sapiens	1200	Next generation sequencing	NOTFOUND	NOT FOUND
5275	mirna	hsa-mir-1200	Homo sapiens	1200	Next generation sequencing	NOTFOUND	NOT FOUND
12693	mirna	hsa-miR-1207-5p	Homo sapiens	2739	RNA sequencing
12986	mirna	hsa-miR-1207-5p	Homo sapiens	2740	RNA sequencing
19715	mirna	hsa-miR-12125	Homo sapiens	3338	RNA sequencing
21010	mirna	hsa-miR-12125	Homo sapiens	3339	RNA sequencing
22305	mirna	hsa-miR-12125	Homo sapiens	3340	RNA sequencing
19807	mirna	hsa-miR-12132	Homo sapiens	3338	RNA sequencing
21102	mirna	hsa-miR-12132	Homo sapiens	3339	RNA sequencing
22397	mirna	hsa-miR-12132	Homo sapiens	3340	RNA sequencing
18724	mirna	hsa-miR-12135	Homo sapiens	3338	RNA sequencing
20019	mirna	hsa-miR-12135	Homo sapiens	3339	RNA sequencing
21314	mirna	hsa-miR-12135	Homo sapiens	3340	RNA sequencing
18718	mirna	hsa-miR-12136	Homo sapiens	3338	RNA sequencing
20013	mirna	hsa-miR-12136	Homo sapiens	3339	RNA sequencing
21308	mirna	hsa-miR-12136	Homo sapiens	3340	RNA sequencing
5277	mirna	hsa-mir-122	Homo sapiens	1200	Next generation sequencing	NOTFOUND	NOT FOUND
6256	mirna	hsa-mir-122	Homo sapiens	1202	Next generation sequencing	NOTFOUND	NOT FOUND
6748	mirna	hsa-mir-122	Homo sapiens	1203	Next generation sequencing	NOTFOUND	NOT FOUND
7789	mirna	hsa-mir-122	Homo sapiens	1204	Next generation sequencing	NOTFOUND	NOT FOUND
8929	mirna	hsa-mir-122	Homo sapiens	1205	Next generation sequencing	NOTFOUND	NOT FOUND
9988	mirna	hsa-mir-122	Homo sapiens	898	RNA sequencing	NOTFOUND	NOT FOUND
5278	mirna	hsa-miR-122-3p	Homo sapiens	1200	Next generation sequencing	NOTFOUND	NOT FOUND
6257	mirna	hsa-miR-122-3p	Homo sapiens	1202	Next generation sequencing	NOTFOUND	NOT FOUND
7790	mirna	hsa-miR-122-3p	Homo sapiens	1204	Next generation sequencing	NOTFOUND	NOT FOUND
12689	mirna	hsa-miR-1224-3p	Homo sapiens	2739	RNA sequencing
12982	mirna	hsa-miR-1224-3p	Homo sapiens	2740	RNA sequencing
19149	mirna	hsa-miR-1224-5p	Homo sapiens	3338	RNA sequencing
20444	mirna	hsa-miR-1224-5p	Homo sapiens	3339	RNA sequencing
21739	mirna	hsa-miR-1224-5p	Homo sapiens	3340	RNA sequencing
22611	mirna	hsa-miR-1224-5p	Homo sapiens	3533	RNA sequencing
19879	mirna	hsa-miR-1225-5p	Homo sapiens	3338	RNA sequencing
21174	mirna	hsa-miR-1225-5p	Homo sapiens	3339	RNA sequencing
22469	mirna	hsa-miR-1225-5p	Homo sapiens	3340	RNA sequencing
5276	mirna	hsa-miR-122-5p	Homo sapiens	1200	Next generation sequencing	NOTFOUND	NOT FOUND
6255	mirna	hsa-miR-122-5p	Homo sapiens	1202	Next generation sequencing	NOTFOUND	NOT FOUND
6747	mirna	hsa-miR-122-5p	Homo sapiens	1203	Next generation sequencing	NOTFOUND	NOT FOUND
7788	mirna	hsa-miR-122-5p	Homo sapiens	1204	Next generation sequencing	NOTFOUND	NOT FOUND
8928	mirna	hsa-miR-122-5p	Homo sapiens	1205	Next generation sequencing	NOTFOUND	NOT FOUND
10340	mirna	hsa-miR-122-5p	Homo sapiens	1178	RNA sequencing	NOTFOUND	NOT FOUND
10357	mirna	hsa-miR-122-5p	Homo sapiens	1180	RNA sequencing	NOTFOUND	NOT FOUND
12649	mirna	hsa-miR-122-5p	Homo sapiens	2739	RNA sequencing
12942	mirna	hsa-miR-122-5p	Homo sapiens	2740	RNA sequencing
13077	mirna	hsa-miR-122-5p	Homo sapiens	2028	RNA sequencing
19250	mirna	hsa-miR-122-5p	Homo sapiens	3338	RNA sequencing
20545	mirna	hsa-miR-122-5p	Homo sapiens	3339	RNA sequencing
21840	mirna	hsa-miR-122-5p	Homo sapiens	3340	RNA sequencing
22610	mirna	hsa-miR-122-5p	Homo sapiens	3533	RNA sequencing
19056	mirna	hsa-miR-1226-3p	Homo sapiens	3338	RNA sequencing
20351	mirna	hsa-miR-1226-3p	Homo sapiens	3339	RNA sequencing
21646	mirna	hsa-miR-1226-3p	Homo sapiens	3340	RNA sequencing
19532	mirna	hsa-miR-1226-5p	Homo sapiens	3338	RNA sequencing
20827	mirna	hsa-miR-1226-5p	Homo sapiens	3339	RNA sequencing
22122	mirna	hsa-miR-1226-5p	Homo sapiens	3340	RNA sequencing
19091	mirna	hsa-miR-1227-3p	Homo sapiens	3338	RNA sequencing
20386	mirna	hsa-miR-1227-3p	Homo sapiens	3339	RNA sequencing
21681	mirna	hsa-miR-1227-3p	Homo sapiens	3340	RNA sequencing
9685	mirna	hsa-miR-1228	Homo sapiens	904	Microarray	NOTFOUND	NOT FOUND
19094	mirna	hsa-miR-1228-3p	Homo sapiens	3338	RNA sequencing
20389	mirna	hsa-miR-1228-3p	Homo sapiens	3339	RNA sequencing
21684	mirna	hsa-miR-1228-3p	Homo sapiens	3340	RNA sequencing
12661	mirna	hsa-miR-1228-5p	Homo sapiens	2739	RNA sequencing
12954	mirna	hsa-miR-1228-5p	Homo sapiens	2740	RNA sequencing
13078	mirna	hsa-miR-1228-5p	Homo sapiens	2028	RNA sequencing
19229	mirna	hsa-miR-1228-5p	Homo sapiens	3338	RNA sequencing
20524	mirna	hsa-miR-1228-5p	Homo sapiens	3339	RNA sequencing
21819	mirna	hsa-miR-1228-5p	Homo sapiens	3340	RNA sequencing
7792	mirna	hsa-mir-1229	Homo sapiens	1204	Next generation sequencing	NOTFOUND	NOT FOUND
8931	mirna	hsa-mir-1229	Homo sapiens	1205	Next generation sequencing	NOTFOUND	NOT FOUND
7791	mirna	hsa-miR-1229-3p	Homo sapiens	1204	Next generation sequencing	NOTFOUND	NOT FOUND
8930	mirna	hsa-miR-1229-3p	Homo sapiens	1205	Next generation sequencing	NOTFOUND	NOT FOUND
19254	mirna	hsa-miR-1229-3p	Homo sapiens	3338	RNA sequencing
20549	mirna	hsa-miR-1229-3p	Homo sapiens	3339	RNA sequencing
21844	mirna	hsa-miR-1229-3p	Homo sapiens	3340	RNA sequencing
22612	mirna	hsa-miR-1229-3p	Homo sapiens	3533	RNA sequencing
19772	mirna	hsa-miR-1229-5p	Homo sapiens	3338	RNA sequencing
21067	mirna	hsa-miR-1229-5p	Homo sapiens	3339	RNA sequencing
22362	mirna	hsa-miR-1229-5p	Homo sapiens	3340	RNA sequencing
6750	mirna	hsa-mir-1233-1	Homo sapiens	1203	Next generation sequencing	NOTFOUND	NOT FOUND
6751	mirna	hsa-mir-1233-2	Homo sapiens	1203	Next generation sequencing	NOTFOUND	NOT FOUND
6749	mirna	hsa-miR-1233-3p	Homo sapiens	1203	Next generation sequencing	NOTFOUND	NOT FOUND
19655	mirna	hsa-miR-1233-3p	Homo sapiens	3338	RNA sequencing
20950	mirna	hsa-miR-1233-3p	Homo sapiens	3339	RNA sequencing
22245	mirna	hsa-miR-1233-3p	Homo sapiens	3340	RNA sequencing
19593	mirna	hsa-miR-1234-3p	Homo sapiens	3338	RNA sequencing
20888	mirna	hsa-miR-1234-3p	Homo sapiens	3339	RNA sequencing
22183	mirna	hsa-miR-1234-3p	Homo sapiens	3340	RNA sequencing
19516	mirna	hsa-miR-1236-3p	Homo sapiens	3338	RNA sequencing
20811	mirna	hsa-miR-1236-3p	Homo sapiens	3339	RNA sequencing
22106	mirna	hsa-miR-1236-3p	Homo sapiens	3340	RNA sequencing
19251	mirna	hsa-miR-1236-5p	Homo sapiens	3338	RNA sequencing
20546	mirna	hsa-miR-1236-5p	Homo sapiens	3339	RNA sequencing
21841	mirna	hsa-miR-1236-5p	Homo sapiens	3340	RNA sequencing
7794	mirna	hsa-mir-1237	Homo sapiens	1204	Next generation sequencing	NOTFOUND	NOT FOUND
7793	mirna	hsa-miR-1237-3p	Homo sapiens	1204	Next generation sequencing	NOTFOUND	NOT FOUND
18972	mirna	hsa-miR-1237-3p	Homo sapiens	3338	RNA sequencing
20267	mirna	hsa-miR-1237-3p	Homo sapiens	3339	RNA sequencing
21562	mirna	hsa-miR-1237-3p	Homo sapiens	3340	RNA sequencing
19891	mirna	hsa-miR-1238-5p	Homo sapiens	3338	RNA sequencing
21186	mirna	hsa-miR-1238-5p	Homo sapiens	3339	RNA sequencing
22481	mirna	hsa-miR-1238-5p	Homo sapiens	3340	RNA sequencing
6259	mirna	hsa-mir-124-1	Homo sapiens	1202	Next generation sequencing	NOTFOUND	NOT FOUND
6753	mirna	hsa-mir-124-1	Homo sapiens	1203	Next generation sequencing	NOTFOUND	NOT FOUND
6260	mirna	hsa-mir-124-2	Homo sapiens	1202	Next generation sequencing	NOTFOUND	NOT FOUND
6754	mirna	hsa-mir-124-2	Homo sapiens	1203	Next generation sequencing	NOTFOUND	NOT FOUND
6261	mirna	hsa-mir-124-3	Homo sapiens	1202	Next generation sequencing	NOTFOUND	NOT FOUND
6755	mirna	hsa-mir-124-3	Homo sapiens	1203	Next generation sequencing	NOTFOUND	NOT FOUND
6258	mirna	hsa-miR-124-3p	Homo sapiens	1202	Next generation sequencing	NOTFOUND	NOT FOUND
6752	mirna	hsa-miR-124-3p	Homo sapiens	1203	Next generation sequencing	NOTFOUND	NOT FOUND
12631	mirna	hsa-miR-124-3p	Homo sapiens	2739	RNA sequencing
12924	mirna	hsa-miR-124-3p	Homo sapiens	2740	RNA sequencing
13079	mirna	hsa-miR-1244	Homo sapiens	2028	RNA sequencing
19391	mirna	hsa-miR-1244	Homo sapiens	3338	RNA sequencing
20686	mirna	hsa-miR-1244	Homo sapiens	3339	RNA sequencing
21981	mirna	hsa-miR-1244	Homo sapiens	3340	RNA sequencing
7795	mirna	hsa-miR-1246	Homo sapiens	1204	Next generation sequencing	NOTFOUND	NOT FOUND
7796	mirna	hsa-mir-1246	Homo sapiens	1204	Next generation sequencing	NOTFOUND	NOT FOUND
9969	mirna	hsa-mir-1246	Homo sapiens	898	RNA sequencing	NOTFOUND	NOT FOUND
18637	mirna	hsa-miR-1246	Homo sapiens	3338	RNA sequencing
19932	mirna	hsa-miR-1246	Homo sapiens	3339	RNA sequencing
21227	mirna	hsa-miR-1246	Homo sapiens	3340	RNA sequencing
22613	mirna	hsa-miR-1246	Homo sapiens	3533	RNA sequencing
5800	mirna	hsa-mir-1247	Homo sapiens	1201	Next generation sequencing	NOTFOUND	NOT FOUND
6263	mirna	hsa-mir-1247	Homo sapiens	1202	Next generation sequencing	NOTFOUND	NOT FOUND
6757	mirna	hsa-mir-1247	Homo sapiens	1203	Next generation sequencing	NOTFOUND	NOT FOUND
7798	mirna	hsa-mir-1247	Homo sapiens	1204	Next generation sequencing	NOTFOUND	NOT FOUND
7799	mirna	hsa-miR-1247-3p	Homo sapiens	1204	Next generation sequencing	NOTFOUND	NOT FOUND
19142	mirna	hsa-miR-1247-3p	Homo sapiens	3338	RNA sequencing
20437	mirna	hsa-miR-1247-3p	Homo sapiens	3339	RNA sequencing
21732	mirna	hsa-miR-1247-3p	Homo sapiens	3340	RNA sequencing
5799	mirna	hsa-miR-1247-5p	Homo sapiens	1201	Next generation sequencing	NOTFOUND	NOT FOUND
6262	mirna	hsa-miR-1247-5p	Homo sapiens	1202	Next generation sequencing	NOTFOUND	NOT FOUND
6756	mirna	hsa-miR-1247-5p	Homo sapiens	1203	Next generation sequencing	NOTFOUND	NOT FOUND
7797	mirna	hsa-miR-1247-5p	Homo sapiens	1204	Next generation sequencing	NOTFOUND	NOT FOUND
18691	mirna	hsa-miR-1247-5p	Homo sapiens	3338	RNA sequencing
19986	mirna	hsa-miR-1247-5p	Homo sapiens	3339	RNA sequencing
21281	mirna	hsa-miR-1247-5p	Homo sapiens	3340	RNA sequencing
18886	mirna	hsa-miR-1248	Homo sapiens	3338	RNA sequencing
20181	mirna	hsa-miR-1248	Homo sapiens	3339	RNA sequencing
21476	mirna	hsa-miR-1248	Homo sapiens	3340	RNA sequencing
5279	mirna	hsa-miR-1249	Homo sapiens	1200	Next generation sequencing	NOTFOUND	NOT FOUND
5280	mirna	hsa-mir-1249	Homo sapiens	1200	Next generation sequencing	NOTFOUND	NOT FOUND
6758	mirna	hsa-miR-1249	Homo sapiens	1203	Next generation sequencing	NOTFOUND	NOT FOUND
6759	mirna	hsa-mir-1249	Homo sapiens	1203	Next generation sequencing	NOTFOUND	NOT FOUND
7800	mirna	hsa-miR-1249	Homo sapiens	1204	Next generation sequencing	NOTFOUND	NOT FOUND
7801	mirna	hsa-mir-1249	Homo sapiens	1204	Next generation sequencing	NOTFOUND	NOT FOUND
18979	mirna	hsa-miR-1249-3p	Homo sapiens	3338	RNA sequencing
20274	mirna	hsa-miR-1249-3p	Homo sapiens	3339	RNA sequencing
21569	mirna	hsa-miR-1249-3p	Homo sapiens	3340	RNA sequencing
19524	mirna	hsa-miR-1249-5p	Homo sapiens	3338	RNA sequencing
20819	mirna	hsa-miR-1249-5p	Homo sapiens	3339	RNA sequencing
22114	mirna	hsa-miR-1249-5p	Homo sapiens	3340	RNA sequencing
19716	mirna	hsa-miR-1250-5p	Homo sapiens	3338	RNA sequencing
21011	mirna	hsa-miR-1250-5p	Homo sapiens	3339	RNA sequencing
22306	mirna	hsa-miR-1250-5p	Homo sapiens	3340	RNA sequencing
6760	mirna	hsa-miR-1254	Homo sapiens	1203	Next generation sequencing	NOTFOUND	NOT FOUND
7802	mirna	hsa-miR-1254	Homo sapiens	1204	Next generation sequencing	NOTFOUND	NOT FOUND
8932	mirna	hsa-miR-1254	Homo sapiens	1205	Next generation sequencing	NOTFOUND	NOT FOUND
6761	mirna	hsa-mir-1254-1	Homo sapiens	1203	Next generation sequencing	NOTFOUND	NOT FOUND
7803	mirna	hsa-mir-1254-1	Homo sapiens	1204	Next generation sequencing	NOTFOUND	NOT FOUND
8933	mirna	hsa-mir-1254-1	Homo sapiens	1205	Next generation sequencing	NOTFOUND	NOT FOUND
6762	mirna	hsa-mir-1254-2	Homo sapiens	1203	Next generation sequencing	NOTFOUND	NOT FOUND
7804	mirna	hsa-mir-1254-2	Homo sapiens	1204	Next generation sequencing	NOTFOUND	NOT FOUND
8934	mirna	hsa-mir-1254-2	Homo sapiens	1205	Next generation sequencing	NOTFOUND	NOT FOUND
6763	mirna	hsa-miR-1255a	Homo sapiens	1203	Next generation sequencing	NOTFOUND	NOT FOUND
6764	mirna	hsa-mir-1255a	Homo sapiens	1203	Next generation sequencing	NOTFOUND	NOT FOUND
7805	mirna	hsa-miR-1255a	Homo sapiens	1204	Next generation sequencing	NOTFOUND	NOT FOUND
7806	mirna	hsa-mir-1255a	Homo sapiens	1204	Next generation sequencing	NOTFOUND	NOT FOUND
19078	mirna	hsa-miR-1255a	Homo sapiens	3338	RNA sequencing
20373	mirna	hsa-miR-1255a	Homo sapiens	3339	RNA sequencing
21668	mirna	hsa-miR-1255a	Homo sapiens	3340	RNA sequencing
6766	mirna	hsa-mir-1255b-1	Homo sapiens	1203	Next generation sequencing	NOTFOUND	NOT FOUND
7808	mirna	hsa-mir-1255b-1	Homo sapiens	1204	Next generation sequencing	NOTFOUND	NOT FOUND
6767	mirna	hsa-mir-1255b-2	Homo sapiens	1203	Next generation sequencing	NOTFOUND	NOT FOUND
7809	mirna	hsa-mir-1255b-2	Homo sapiens	1204	Next generation sequencing	NOTFOUND	NOT FOUND
6765	mirna	hsa-miR-1255b-5p	Homo sapiens	1203	Next generation sequencing	NOTFOUND	NOT FOUND
7807	mirna	hsa-miR-1255b-5p	Homo sapiens	1204	Next generation sequencing	NOTFOUND	NOT FOUND
19688	mirna	hsa-miR-1255b-5p	Homo sapiens	3338	RNA sequencing
20983	mirna	hsa-miR-1255b-5p	Homo sapiens	3339	RNA sequencing
22278	mirna	hsa-miR-1255b-5p	Homo sapiens	3340	RNA sequencing
22614	mirna	hsa-miR-1255b-5p	Homo sapiens	3533	RNA sequencing
7810	mirna	hsa-miR-1256	Homo sapiens	1204	Next generation sequencing	NOTFOUND	NOT FOUND
7811	mirna	hsa-mir-1256	Homo sapiens	1204	Next generation sequencing	NOTFOUND	NOT FOUND
19314	mirna	hsa-miR-1257	Homo sapiens	3338	RNA sequencing
20609	mirna	hsa-miR-1257	Homo sapiens	3339	RNA sequencing
21904	mirna	hsa-miR-1257	Homo sapiens	3340	RNA sequencing
5282	mirna	hsa-mir-125a	Homo sapiens	1200	Next generation sequencing	NOTFOUND	NOT FOUND
5802	mirna	hsa-mir-125a	Homo sapiens	1201	Next generation sequencing	NOTFOUND	NOT FOUND
6265	mirna	hsa-mir-125a	Homo sapiens	1202	Next generation sequencing	NOTFOUND	NOT FOUND
6769	mirna	hsa-mir-125a	Homo sapiens	1203	Next generation sequencing	NOTFOUND	NOT FOUND
7813	mirna	hsa-mir-125a	Homo sapiens	1204	Next generation sequencing	NOTFOUND	NOT FOUND
8936	mirna	hsa-mir-125a	Homo sapiens	1205	Next generation sequencing	NOTFOUND	NOT FOUND
9857	mirna	hsa-mir-125a	Homo sapiens	1274	Microarray|Deep sequencing	NOTFOUND	NOT FOUND
6266	mirna	hsa-miR-125a-3p	Homo sapiens	1202	Next generation sequencing	NOTFOUND	NOT FOUND
18941	mirna	hsa-miR-125a-3p	Homo sapiens	3338	RNA sequencing
20236	mirna	hsa-miR-125a-3p	Homo sapiens	3339	RNA sequencing
21531	mirna	hsa-miR-125a-3p	Homo sapiens	3340	RNA sequencing
22615	mirna	hsa-miR-125a-3p	Homo sapiens	3533	RNA sequencing
5281	mirna	hsa-miR-125a-5p	Homo sapiens	1200	Next generation sequencing	NOTFOUND	NOT FOUND
5801	mirna	hsa-miR-125a-5p	Homo sapiens	1201	Next generation sequencing	NOTFOUND	NOT FOUND
6264	mirna	hsa-miR-125a-5p	Homo sapiens	1202	Next generation sequencing	NOTFOUND	NOT FOUND
6768	mirna	hsa-miR-125a-5p	Homo sapiens	1203	Next generation sequencing	NOTFOUND	NOT FOUND
7812	mirna	hsa-miR-125a-5p	Homo sapiens	1204	Next generation sequencing	NOTFOUND	NOT FOUND
8935	mirna	hsa-miR-125a-5p	Homo sapiens	1205	Next generation sequencing	NOTFOUND	NOT FOUND
10197	mirna	hsa-miR-125a-5p	Homo sapiens	1175	RNA sequencing	NOTFOUND	NOT FOUND
10257	mirna	hsa-miR-125a-5p	Homo sapiens	1176	RNA sequencing	NOTFOUND	NOT FOUND
12493	mirna	hsa-miR-125a-5p	Homo sapiens	2739	RNA sequencing
12786	mirna	hsa-miR-125a-5p	Homo sapiens	2740	RNA sequencing
18743	mirna	hsa-miR-125a-5p	Homo sapiens	3338	RNA sequencing
20038	mirna	hsa-miR-125a-5p	Homo sapiens	3339	RNA sequencing
21333	mirna	hsa-miR-125a-5p	Homo sapiens	3340	RNA sequencing
22616	mirna	hsa-miR-125a-5p	Homo sapiens	3533	RNA sequencing
5284	mirna	hsa-mir-125b-1	Homo sapiens	1200	Next generation sequencing	NOTFOUND	NOT FOUND
5804	mirna	hsa-mir-125b-1	Homo sapiens	1201	Next generation sequencing	NOTFOUND	NOT FOUND
6268	mirna	hsa-mir-125b-1	Homo sapiens	1202	Next generation sequencing	NOTFOUND	NOT FOUND
6771	mirna	hsa-mir-125b-1	Homo sapiens	1203	Next generation sequencing	NOTFOUND	NOT FOUND
7815	mirna	hsa-mir-125b-1	Homo sapiens	1204	Next generation sequencing	NOTFOUND	NOT FOUND
8938	mirna	hsa-mir-125b-1	Homo sapiens	1205	Next generation sequencing	NOTFOUND	NOT FOUND
5285	mirna	hsa-miR-125b-1-3p	Homo sapiens	1200	Next generation sequencing	NOTFOUND	NOT FOUND
5805	mirna	hsa-miR-125b-1-3p	Homo sapiens	1201	Next generation sequencing	NOTFOUND	NOT FOUND
6269	mirna	hsa-miR-125b-1-3p	Homo sapiens	1202	Next generation sequencing	NOTFOUND	NOT FOUND
6772	mirna	hsa-miR-125b-1-3p	Homo sapiens	1203	Next generation sequencing	NOTFOUND	NOT FOUND
7816	mirna	hsa-miR-125b-1-3p	Homo sapiens	1204	Next generation sequencing	NOTFOUND	NOT FOUND
10195	mirna	hsa-miR-125b-1-5p	Homo sapiens	1175	RNA sequencing	NOTFOUND	NOT FOUND
10255	mirna	hsa-miR-125b-1-5p	Homo sapiens	1176	RNA sequencing	NOTFOUND	NOT FOUND
5286	mirna	hsa-mir-125b-2	Homo sapiens	1200	Next generation sequencing	NOTFOUND	NOT FOUND
5806	mirna	hsa-mir-125b-2	Homo sapiens	1201	Next generation sequencing	NOTFOUND	NOT FOUND
6270	mirna	hsa-mir-125b-2	Homo sapiens	1202	Next generation sequencing	NOTFOUND	NOT FOUND
6773	mirna	hsa-mir-125b-2	Homo sapiens	1203	Next generation sequencing	NOTFOUND	NOT FOUND
7817	mirna	hsa-mir-125b-2	Homo sapiens	1204	Next generation sequencing	NOTFOUND	NOT FOUND
8939	mirna	hsa-mir-125b-2	Homo sapiens	1205	Next generation sequencing	NOTFOUND	NOT FOUND
10037	mirna	hsa-mir-125b-2	Homo sapiens	898	RNA sequencing	NOTFOUND	NOT FOUND
5287	mirna	hsa-miR-125b-2-3p	Homo sapiens	1200	Next generation sequencing	NOTFOUND	NOT FOUND
5807	mirna	hsa-miR-125b-2-3p	Homo sapiens	1201	Next generation sequencing	NOTFOUND	NOT FOUND
6271	mirna	hsa-miR-125b-2-3p	Homo sapiens	1202	Next generation sequencing	NOTFOUND	NOT FOUND
6774	mirna	hsa-miR-125b-2-3p	Homo sapiens	1203	Next generation sequencing	NOTFOUND	NOT FOUND
7818	mirna	hsa-miR-125b-2-3p	Homo sapiens	1204	Next generation sequencing	NOTFOUND	NOT FOUND
8940	mirna	hsa-miR-125b-2-3p	Homo sapiens	1205	Next generation sequencing	NOTFOUND	NOT FOUND
12667	mirna	hsa-miR-125b-2-3p	Homo sapiens	2739	RNA sequencing
12960	mirna	hsa-miR-125b-2-3p	Homo sapiens	2740	RNA sequencing
18823	mirna	hsa-miR-125b-2-3p	Homo sapiens	3338	RNA sequencing
20118	mirna	hsa-miR-125b-2-3p	Homo sapiens	3339	RNA sequencing
21413	mirna	hsa-miR-125b-2-3p	Homo sapiens	3340	RNA sequencing
5283	mirna	hsa-miR-125b-5p	Homo sapiens	1200	Next generation sequencing	NOTFOUND	NOT FOUND
5803	mirna	hsa-miR-125b-5p	Homo sapiens	1201	Next generation sequencing	NOTFOUND	NOT FOUND
6267	mirna	hsa-miR-125b-5p	Homo sapiens	1202	Next generation sequencing	NOTFOUND	NOT FOUND
6770	mirna	hsa-miR-125b-5p	Homo sapiens	1203	Next generation sequencing	NOTFOUND	NOT FOUND
7814	mirna	hsa-miR-125b-5p	Homo sapiens	1204	Next generation sequencing	NOTFOUND	NOT FOUND
8937	mirna	hsa-miR-125b-5p	Homo sapiens	1205	Next generation sequencing	NOTFOUND	NOT FOUND
12487	mirna	hsa-miR-125b-5p	Homo sapiens	2739	RNA sequencing
12780	mirna	hsa-miR-125b-5p	Homo sapiens	2740	RNA sequencing
18710	mirna	hsa-miR-125b-5p	Homo sapiens	3338	RNA sequencing
20005	mirna	hsa-miR-125b-5p	Homo sapiens	3339	RNA sequencing
21300	mirna	hsa-miR-125b-5p	Homo sapiens	3340	RNA sequencing
5289	mirna	hsa-mir-126	Homo sapiens	1200	Next generation sequencing	NOTFOUND	NOT FOUND
5809	mirna	hsa-mir-126	Homo sapiens	1201	Next generation sequencing	NOTFOUND	NOT FOUND
6273	mirna	hsa-mir-126	Homo sapiens	1202	Next generation sequencing	NOTFOUND	NOT FOUND
6776	mirna	hsa-mir-126	Homo sapiens	1203	Next generation sequencing	NOTFOUND	NOT FOUND
7820	mirna	hsa-mir-126	Homo sapiens	1204	Next generation sequencing	NOTFOUND	NOT FOUND
8942	mirna	hsa-mir-126	Homo sapiens	1205	Next generation sequencing	NOTFOUND	NOT FOUND
9992	mirna	hsa-mir-126	Homo sapiens	898	RNA sequencing	NOTFOUND	NOT FOUND
5291	mirna	hsa-miR-1260a	Homo sapiens	1200	Next generation sequencing	NOTFOUND	NOT FOUND
5292	mirna	hsa-mir-1260a	Homo sapiens	1200	Next generation sequencing	NOTFOUND	NOT FOUND
5811	mirna	hsa-miR-1260a	Homo sapiens	1201	Next generation sequencing	NOTFOUND	NOT FOUND
5812	mirna	hsa-mir-1260a	Homo sapiens	1201	Next generation sequencing	NOTFOUND	NOT FOUND
6275	mirna	hsa-miR-1260a	Homo sapiens	1202	Next generation sequencing	NOTFOUND	NOT FOUND
6276	mirna	hsa-mir-1260a	Homo sapiens	1202	Next generation sequencing	NOTFOUND	NOT FOUND
6778	mirna	hsa-miR-1260a	Homo sapiens	1203	Next generation sequencing	NOTFOUND	NOT FOUND
6779	mirna	hsa-mir-1260a	Homo sapiens	1203	Next generation sequencing	NOTFOUND	NOT FOUND
7822	mirna	hsa-miR-1260a	Homo sapiens	1204	Next generation sequencing	NOTFOUND	NOT FOUND
7823	mirna	hsa-mir-1260a	Homo sapiens	1204	Next generation sequencing	NOTFOUND	NOT FOUND
8944	mirna	hsa-miR-1260a	Homo sapiens	1205	Next generation sequencing	NOTFOUND	NOT FOUND
8945	mirna	hsa-mir-1260a	Homo sapiens	1205	Next generation sequencing	NOTFOUND	NOT FOUND
18729	mirna	hsa-miR-1260a	Homo sapiens	3338	RNA sequencing
20024	mirna	hsa-miR-1260a	Homo sapiens	3339	RNA sequencing
21319	mirna	hsa-miR-1260a	Homo sapiens	3340	RNA sequencing
5813	mirna	hsa-miR-1260b	Homo sapiens	1201	Next generation sequencing	NOTFOUND	NOT FOUND
5814	mirna	hsa-mir-1260b	Homo sapiens	1201	Next generation sequencing	NOTFOUND	NOT FOUND
6277	mirna	hsa-miR-1260b	Homo sapiens	1202	Next generation sequencing	NOTFOUND	NOT FOUND
6278	mirna	hsa-mir-1260b	Homo sapiens	1202	Next generation sequencing	NOTFOUND	NOT FOUND
6780	mirna	hsa-miR-1260b	Homo sapiens	1203	Next generation sequencing	NOTFOUND	NOT FOUND
6781	mirna	hsa-mir-1260b	Homo sapiens	1203	Next generation sequencing	NOTFOUND	NOT FOUND
7824	mirna	hsa-miR-1260b	Homo sapiens	1204	Next generation sequencing	NOTFOUND	NOT FOUND
7825	mirna	hsa-mir-1260b	Homo sapiens	1204	Next generation sequencing	NOTFOUND	NOT FOUND
8946	mirna	hsa-miR-1260b	Homo sapiens	1205	Next generation sequencing	NOTFOUND	NOT FOUND
8947	mirna	hsa-mir-1260b	Homo sapiens	1205	Next generation sequencing	NOTFOUND	NOT FOUND
18727	mirna	hsa-miR-1260b	Homo sapiens	3338	RNA sequencing
20022	mirna	hsa-miR-1260b	Homo sapiens	3339	RNA sequencing
21317	mirna	hsa-miR-1260b	Homo sapiens	3340	RNA sequencing
22619	mirna	hsa-miR-1260b	Homo sapiens	3533	RNA sequencing
18846	mirna	hsa-miR-1261	Homo sapiens	3338	RNA sequencing
20141	mirna	hsa-miR-1261	Homo sapiens	3339	RNA sequencing
21436	mirna	hsa-miR-1261	Homo sapiens	3340	RNA sequencing
7826	mirna	hsa-miR-1262	Homo sapiens	1204	Next generation sequencing	NOTFOUND	NOT FOUND
7827	mirna	hsa-mir-1262	Homo sapiens	1204	Next generation sequencing	NOTFOUND	NOT FOUND
18999	mirna	hsa-miR-1262	Homo sapiens	3338	RNA sequencing
20294	mirna	hsa-miR-1262	Homo sapiens	3339	RNA sequencing
21589	mirna	hsa-miR-1262	Homo sapiens	3340	RNA sequencing
22620	mirna	hsa-miR-1262	Homo sapiens	3533	RNA sequencing
5290	mirna	hsa-miR-126-3p	Homo sapiens	1200	Next generation sequencing	NOTFOUND	NOT FOUND
5810	mirna	hsa-miR-126-3p	Homo sapiens	1201	Next generation sequencing	NOTFOUND	NOT FOUND
6274	mirna	hsa-miR-126-3p	Homo sapiens	1202	Next generation sequencing	NOTFOUND	NOT FOUND
6777	mirna	hsa-miR-126-3p	Homo sapiens	1203	Next generation sequencing	NOTFOUND	NOT FOUND
7821	mirna	hsa-miR-126-3p	Homo sapiens	1204	Next generation sequencing	NOTFOUND	NOT FOUND
8943	mirna	hsa-miR-126-3p	Homo sapiens	1205	Next generation sequencing	NOTFOUND	NOT FOUND
12516	mirna	hsa-miR-126-3p	Homo sapiens	2739	RNA sequencing
12809	mirna	hsa-miR-126-3p	Homo sapiens	2740	RNA sequencing
18929	mirna	hsa-miR-126-3p	Homo sapiens	3338	RNA sequencing
20224	mirna	hsa-miR-126-3p	Homo sapiens	3339	RNA sequencing
21519	mirna	hsa-miR-126-3p	Homo sapiens	3340	RNA sequencing
22617	mirna	hsa-miR-126-3p	Homo sapiens	3533	RNA sequencing
5293	mirna	hsa-miR-1264	Homo sapiens	1200	Next generation sequencing	NOTFOUND	NOT FOUND
5294	mirna	hsa-mir-1264	Homo sapiens	1200	Next generation sequencing	NOTFOUND	NOT FOUND
5815	mirna	hsa-miR-1264	Homo sapiens	1201	Next generation sequencing	NOTFOUND	NOT FOUND
5816	mirna	hsa-mir-1264	Homo sapiens	1201	Next generation sequencing	NOTFOUND	NOT FOUND
6279	mirna	hsa-miR-1264	Homo sapiens	1202	Next generation sequencing	NOTFOUND	NOT FOUND
6280	mirna	hsa-mir-1264	Homo sapiens	1202	Next generation sequencing	NOTFOUND	NOT FOUND
5288	mirna	hsa-miR-126-5p	Homo sapiens	1200	Next generation sequencing	NOTFOUND	NOT FOUND
5808	mirna	hsa-miR-126-5p	Homo sapiens	1201	Next generation sequencing	NOTFOUND	NOT FOUND
6272	mirna	hsa-miR-126-5p	Homo sapiens	1202	Next generation sequencing	NOTFOUND	NOT FOUND
6775	mirna	hsa-miR-126-5p	Homo sapiens	1203	Next generation sequencing	NOTFOUND	NOT FOUND
7819	mirna	hsa-miR-126-5p	Homo sapiens	1204	Next generation sequencing	NOTFOUND	NOT FOUND
8941	mirna	hsa-miR-126-5p	Homo sapiens	1205	Next generation sequencing	NOTFOUND	NOT FOUND
12539	mirna	hsa-miR-126-5p	Homo sapiens	2739	RNA sequencing
12832	mirna	hsa-miR-126-5p	Homo sapiens	2740	RNA sequencing
13080	mirna	hsa-miR-126-5p	Homo sapiens	2028	RNA sequencing
18985	mirna	hsa-miR-126-5p	Homo sapiens	3338	RNA sequencing
20280	mirna	hsa-miR-126-5p	Homo sapiens	3339	RNA sequencing
21575	mirna	hsa-miR-126-5p	Homo sapiens	3340	RNA sequencing
22618	mirna	hsa-miR-126-5p	Homo sapiens	3533	RNA sequencing
19773	mirna	hsa-miR-1266-3p	Homo sapiens	3338	RNA sequencing
21068	mirna	hsa-miR-1266-3p	Homo sapiens	3339	RNA sequencing
22363	mirna	hsa-miR-1266-3p	Homo sapiens	3340	RNA sequencing
19152	mirna	hsa-miR-1266-5p	Homo sapiens	3338	RNA sequencing
20447	mirna	hsa-miR-1266-5p	Homo sapiens	3339	RNA sequencing
21742	mirna	hsa-miR-1266-5p	Homo sapiens	3340	RNA sequencing
12603	mirna	hsa-miR-1268a	Homo sapiens	2739	RNA sequencing
12896	mirna	hsa-miR-1268a	Homo sapiens	2740	RNA sequencing
18848	mirna	hsa-miR-1268a	Homo sapiens	3338	RNA sequencing
20143	mirna	hsa-miR-1268a	Homo sapiens	3339	RNA sequencing
21438	mirna	hsa-miR-1268a	Homo sapiens	3340	RNA sequencing
22621	mirna	hsa-miR-1268a	Homo sapiens	3533	RNA sequencing
12628	mirna	hsa-miR-1268b	Homo sapiens	2739	RNA sequencing
12921	mirna	hsa-miR-1268b	Homo sapiens	2740	RNA sequencing
18843	mirna	hsa-miR-1268b	Homo sapiens	3338	RNA sequencing
20138	mirna	hsa-miR-1268b	Homo sapiens	3339	RNA sequencing
21433	mirna	hsa-miR-1268b	Homo sapiens	3340	RNA sequencing
19423	mirna	hsa-miR-1269a	Homo sapiens	3338	RNA sequencing
20718	mirna	hsa-miR-1269a	Homo sapiens	3339	RNA sequencing
22013	mirna	hsa-miR-1269a	Homo sapiens	3340	RNA sequencing
19558	mirna	hsa-miR-1269b	Homo sapiens	3338	RNA sequencing
20853	mirna	hsa-miR-1269b	Homo sapiens	3339	RNA sequencing
22148	mirna	hsa-miR-1269b	Homo sapiens	3340	RNA sequencing
5296	mirna	hsa-mir-127	Homo sapiens	1200	Next generation sequencing	NOTFOUND	NOT FOUND
5818	mirna	hsa-mir-127	Homo sapiens	1201	Next generation sequencing	NOTFOUND	NOT FOUND
6282	mirna	hsa-mir-127	Homo sapiens	1202	Next generation sequencing	NOTFOUND	NOT FOUND
6783	mirna	hsa-mir-127	Homo sapiens	1203	Next generation sequencing	NOTFOUND	NOT FOUND
7829	mirna	hsa-mir-127	Homo sapiens	1204	Next generation sequencing	NOTFOUND	NOT FOUND
8949	mirna	hsa-mir-127	Homo sapiens	1205	Next generation sequencing	NOTFOUND	NOT FOUND
10062	mirna	hsa-mir-127	Homo sapiens	898	RNA sequencing	NOTFOUND	NOT FOUND
7831	mirna	hsa-miR-1270	Homo sapiens	1204	Next generation sequencing	NOTFOUND	NOT FOUND
12632	mirna	hsa-miR-1270	Homo sapiens	2739	RNA sequencing
12925	mirna	hsa-miR-1270	Homo sapiens	2740	RNA sequencing
13081	mirna	hsa-miR-1270	Homo sapiens	2028	RNA sequencing
19501	mirna	hsa-miR-1270	Homo sapiens	3338	RNA sequencing
20796	mirna	hsa-miR-1270	Homo sapiens	3339	RNA sequencing
22091	mirna	hsa-miR-1270	Homo sapiens	3340	RNA sequencing
7832	mirna	hsa-mir-1270-1	Homo sapiens	1204	Next generation sequencing	NOTFOUND	NOT FOUND
7833	mirna	hsa-mir-1270-2	Homo sapiens	1204	Next generation sequencing	NOTFOUND	NOT FOUND
7835	mirna	hsa-mir-1271	Homo sapiens	1204	Next generation sequencing	NOTFOUND	NOT FOUND
10080	mirna	hsa-mir-1271	Homo sapiens	898	RNA sequencing	NOTFOUND	NOT FOUND
19680	mirna	hsa-miR-1271-3p	Homo sapiens	3338	RNA sequencing
20975	mirna	hsa-miR-1271-3p	Homo sapiens	3339	RNA sequencing
22270	mirna	hsa-miR-1271-3p	Homo sapiens	3340	RNA sequencing
7834	mirna	hsa-miR-1271-5p	Homo sapiens	1204	Next generation sequencing	NOTFOUND	NOT FOUND
18920	mirna	hsa-miR-1271-5p	Homo sapiens	3338	RNA sequencing
20215	mirna	hsa-miR-1271-5p	Homo sapiens	3339	RNA sequencing
21510	mirna	hsa-miR-1271-5p	Homo sapiens	3340	RNA sequencing
10007	mirna	hsa-mir-1273a	Homo sapiens	898	RNA sequencing	NOTFOUND	NOT FOUND
12526	mirna	hsa-miR-1273a	Homo sapiens	2739	RNA sequencing
12819	mirna	hsa-miR-1273a	Homo sapiens	2740	RNA sequencing
22622	mirna	hsa-miR-1273a	Homo sapiens	3533	RNA sequencing
10245	mirna	hsa-miR-1273a-3p	Homo sapiens	1175	RNA sequencing	NOTFOUND	NOT FOUND
10305	mirna	hsa-miR-1273a-3p	Homo sapiens	1176	RNA sequencing	NOTFOUND	NOT FOUND
19704	mirna	hsa-miR-1273c	Homo sapiens	3338	RNA sequencing
20999	mirna	hsa-miR-1273c	Homo sapiens	3339	RNA sequencing
22294	mirna	hsa-miR-1273c	Homo sapiens	3340	RNA sequencing
22623	mirna	hsa-miR-1273c	Homo sapiens	3533	RNA sequencing
12589	mirna	hsa-miR-1273d	Homo sapiens	2739	RNA sequencing
12882	mirna	hsa-miR-1273d	Homo sapiens	2740	RNA sequencing
22624	mirna	hsa-miR-1273d	Homo sapiens	3533	RNA sequencing
10068	mirna	hsa-mir-1273e	Homo sapiens	898	RNA sequencing	NOTFOUND	NOT FOUND
12534	mirna	hsa-miR-1273e	Homo sapiens	2739	RNA sequencing
12827	mirna	hsa-miR-1273e	Homo sapiens	2740	RNA sequencing
22625	mirna	hsa-miR-1273e	Homo sapiens	3533	RNA sequencing
12538	mirna	hsa-miR-1273f	Homo sapiens	2739	RNA sequencing
12831	mirna	hsa-miR-1273f	Homo sapiens	2740	RNA sequencing
22626	mirna	hsa-miR-1273f	Homo sapiens	3533	RNA sequencing
12543	mirna	hsa-miR-1273g-3p	Homo sapiens	2739	RNA sequencing
12836	mirna	hsa-miR-1273g-3p	Homo sapiens	2740	RNA sequencing
22627	mirna	hsa-miR-1273g-3p	Homo sapiens	3533	RNA sequencing
22628	mirna	hsa-miR-1273g-5p	Homo sapiens	3533	RNA sequencing
5298	mirna	hsa-mir-1273h	Homo sapiens	1200	Next generation sequencing	NOTFOUND	NOT FOUND
6786	mirna	hsa-mir-1273h	Homo sapiens	1203	Next generation sequencing	NOTFOUND	NOT FOUND
7837	mirna	hsa-mir-1273h	Homo sapiens	1204	Next generation sequencing	NOTFOUND	NOT FOUND
5297	mirna	hsa-miR-1273h-3p	Homo sapiens	1200	Next generation sequencing	NOTFOUND	NOT FOUND
6785	mirna	hsa-miR-1273h-3p	Homo sapiens	1203	Next generation sequencing	NOTFOUND	NOT FOUND
7838	mirna	hsa-miR-1273h-3p	Homo sapiens	1204	Next generation sequencing	NOTFOUND	NOT FOUND
7836	mirna	hsa-miR-1273h-5p	Homo sapiens	1204	Next generation sequencing	NOTFOUND	NOT FOUND
12764	mirna	hsa-miR-1273h-5p	Homo sapiens	2739	RNA sequencing
13057	mirna	hsa-miR-1273h-5p	Homo sapiens	2740	RNA sequencing
13082	mirna	hsa-miR-1273h-5p	Homo sapiens	2028	RNA sequencing
22629	mirna	hsa-miR-1273h-5p	Homo sapiens	3533	RNA sequencing
5295	mirna	hsa-miR-127-3p	Homo sapiens	1200	Next generation sequencing	NOTFOUND	NOT FOUND
5817	mirna	hsa-miR-127-3p	Homo sapiens	1201	Next generation sequencing	NOTFOUND	NOT FOUND
6281	mirna	hsa-miR-127-3p	Homo sapiens	1202	Next generation sequencing	NOTFOUND	NOT FOUND
6784	mirna	hsa-miR-127-3p	Homo sapiens	1203	Next generation sequencing	NOTFOUND	NOT FOUND
7830	mirna	hsa-miR-127-3p	Homo sapiens	1204	Next generation sequencing	NOTFOUND	NOT FOUND
8948	mirna	hsa-miR-127-3p	Homo sapiens	1205	Next generation sequencing	NOTFOUND	NOT FOUND
18862	mirna	hsa-miR-1275	Homo sapiens	3338	RNA sequencing
20157	mirna	hsa-miR-1275	Homo sapiens	3339	RNA sequencing
21452	mirna	hsa-miR-1275	Homo sapiens	3340	RNA sequencing
6782	mirna	hsa-miR-127-5p	Homo sapiens	1203	Next generation sequencing	NOTFOUND	NOT FOUND
7828	mirna	hsa-miR-127-5p	Homo sapiens	1204	Next generation sequencing	NOTFOUND	NOT FOUND
12769	mirna	hsa-miR-127-5p	Homo sapiens	2739	RNA sequencing
13062	mirna	hsa-miR-127-5p	Homo sapiens	2740	RNA sequencing
19185	mirna	hsa-miR-1276	Homo sapiens	3338	RNA sequencing
20480	mirna	hsa-miR-1276	Homo sapiens	3339	RNA sequencing
21775	mirna	hsa-miR-1276	Homo sapiens	3340	RNA sequencing
6788	mirna	hsa-mir-1277	Homo sapiens	1203	Next generation sequencing	NOTFOUND	NOT FOUND
7840	mirna	hsa-mir-1277	Homo sapiens	1204	Next generation sequencing	NOTFOUND	NOT FOUND
8951	mirna	hsa-mir-1277	Homo sapiens	1205	Next generation sequencing	NOTFOUND	NOT FOUND
6789	mirna	hsa-miR-1277-3p	Homo sapiens	1203	Next generation sequencing	NOTFOUND	NOT FOUND
6787	mirna	hsa-miR-1277-5p	Homo sapiens	1203	Next generation sequencing	NOTFOUND	NOT FOUND
7839	mirna	hsa-miR-1277-5p	Homo sapiens	1204	Next generation sequencing	NOTFOUND	NOT FOUND
8950	mirna	hsa-miR-1277-5p	Homo sapiens	1205	Next generation sequencing	NOTFOUND	NOT FOUND
7841	mirna	hsa-miR-1278	Homo sapiens	1204	Next generation sequencing	NOTFOUND	NOT FOUND
7842	mirna	hsa-mir-1278	Homo sapiens	1204	Next generation sequencing	NOTFOUND	NOT FOUND
19204	mirna	hsa-miR-1278	Homo sapiens	3338	RNA sequencing
20499	mirna	hsa-miR-1278	Homo sapiens	3339	RNA sequencing
21794	mirna	hsa-miR-1278	Homo sapiens	3340	RNA sequencing
9681	mirna	hsa-miR-1281	Homo sapiens	904	Microarray	NOTFOUND	NOT FOUND
12604	mirna	hsa-miR-1281	Homo sapiens	2739	RNA sequencing
12897	mirna	hsa-miR-1281	Homo sapiens	2740	RNA sequencing
5300	mirna	hsa-mir-128-1	Homo sapiens	1200	Next generation sequencing	NOTFOUND	NOT FOUND
5820	mirna	hsa-mir-128-1	Homo sapiens	1201	Next generation sequencing	NOTFOUND	NOT FOUND
6284	mirna	hsa-mir-128-1	Homo sapiens	1202	Next generation sequencing	NOTFOUND	NOT FOUND
6791	mirna	hsa-mir-128-1	Homo sapiens	1203	Next generation sequencing	NOTFOUND	NOT FOUND
7844	mirna	hsa-mir-128-1	Homo sapiens	1204	Next generation sequencing	NOTFOUND	NOT FOUND
8953	mirna	hsa-mir-128-1	Homo sapiens	1205	Next generation sequencing	NOTFOUND	NOT FOUND
6790	mirna	hsa-miR-128-1-5p	Homo sapiens	1203	Next generation sequencing	NOTFOUND	NOT FOUND
7843	mirna	hsa-miR-128-1-5p	Homo sapiens	1204	Next generation sequencing	NOTFOUND	NOT FOUND
8952	mirna	hsa-miR-128-1-5p	Homo sapiens	1205	Next generation sequencing	NOTFOUND	NOT FOUND
19048	mirna	hsa-miR-128-1-5p	Homo sapiens	3338	RNA sequencing
20343	mirna	hsa-miR-128-1-5p	Homo sapiens	3339	RNA sequencing
21638	mirna	hsa-miR-128-1-5p	Homo sapiens	3340	RNA sequencing
5301	mirna	hsa-mir-128-2	Homo sapiens	1200	Next generation sequencing	NOTFOUND	NOT FOUND
5821	mirna	hsa-mir-128-2	Homo sapiens	1201	Next generation sequencing	NOTFOUND	NOT FOUND
6285	mirna	hsa-mir-128-2	Homo sapiens	1202	Next generation sequencing	NOTFOUND	NOT FOUND
6793	mirna	hsa-mir-128-2	Homo sapiens	1203	Next generation sequencing	NOTFOUND	NOT FOUND
7846	mirna	hsa-mir-128-2	Homo sapiens	1204	Next generation sequencing	NOTFOUND	NOT FOUND
8955	mirna	hsa-mir-128-2	Homo sapiens	1205	Next generation sequencing	NOTFOUND	NOT FOUND
7847	mirna	hsa-miR-1283	Homo sapiens	1204	Next generation sequencing	NOTFOUND	NOT FOUND
7848	mirna	hsa-mir-1283-1	Homo sapiens	1204	Next generation sequencing	NOTFOUND	NOT FOUND
7849	mirna	hsa-mir-1283-2	Homo sapiens	1204	Next generation sequencing	NOTFOUND	NOT FOUND
5299	mirna	hsa-miR-128-3p	Homo sapiens	1200	Next generation sequencing	NOTFOUND	NOT FOUND
5819	mirna	hsa-miR-128-3p	Homo sapiens	1201	Next generation sequencing	NOTFOUND	NOT FOUND
6283	mirna	hsa-miR-128-3p	Homo sapiens	1202	Next generation sequencing	NOTFOUND	NOT FOUND
6792	mirna	hsa-miR-128-3p	Homo sapiens	1203	Next generation sequencing	NOTFOUND	NOT FOUND
7845	mirna	hsa-miR-128-3p	Homo sapiens	1204	Next generation sequencing	NOTFOUND	NOT FOUND
8954	mirna	hsa-miR-128-3p	Homo sapiens	1205	Next generation sequencing	NOTFOUND	NOT FOUND
18722	mirna	hsa-miR-128-3p	Homo sapiens	3338	RNA sequencing
20017	mirna	hsa-miR-128-3p	Homo sapiens	3339	RNA sequencing
21312	mirna	hsa-miR-128-3p	Homo sapiens	3340	RNA sequencing
22630	mirna	hsa-miR-128-3p	Homo sapiens	3533	RNA sequencing
6794	mirna	hsa-miR-1284	Homo sapiens	1203	Next generation sequencing	NOTFOUND	NOT FOUND
6795	mirna	hsa-mir-1284	Homo sapiens	1203	Next generation sequencing	NOTFOUND	NOT FOUND
7850	mirna	hsa-miR-1284	Homo sapiens	1204	Next generation sequencing	NOTFOUND	NOT FOUND
7851	mirna	hsa-mir-1284	Homo sapiens	1204	Next generation sequencing	NOTFOUND	NOT FOUND
6797	mirna	hsa-mir-1285-1	Homo sapiens	1203	Next generation sequencing	NOTFOUND	NOT FOUND
7853	mirna	hsa-mir-1285-1	Homo sapiens	1204	Next generation sequencing	NOTFOUND	NOT FOUND
8957	mirna	hsa-mir-1285-1	Homo sapiens	1205	Next generation sequencing	NOTFOUND	NOT FOUND
10032	mirna	hsa-mir-1285-1	Homo sapiens	898	RNA sequencing	NOTFOUND	NOT FOUND
6798	mirna	hsa-mir-1285-2	Homo sapiens	1203	Next generation sequencing	NOTFOUND	NOT FOUND
7855	mirna	hsa-mir-1285-2	Homo sapiens	1204	Next generation sequencing	NOTFOUND	NOT FOUND
8958	mirna	hsa-mir-1285-2	Homo sapiens	1205	Next generation sequencing	NOTFOUND	NOT FOUND
6796	mirna	hsa-miR-1285-3p	Homo sapiens	1203	Next generation sequencing	NOTFOUND	NOT FOUND
7854	mirna	hsa-miR-1285-3p	Homo sapiens	1204	Next generation sequencing	NOTFOUND	NOT FOUND
8956	mirna	hsa-miR-1285-3p	Homo sapiens	1205	Next generation sequencing	NOTFOUND	NOT FOUND
12755	mirna	hsa-miR-1285-3p	Homo sapiens	2739	RNA sequencing
13048	mirna	hsa-miR-1285-3p	Homo sapiens	2740	RNA sequencing
13083	mirna	hsa-miR-1285-3p	Homo sapiens	2028	RNA sequencing
19043	mirna	hsa-miR-1285-3p	Homo sapiens	3338	RNA sequencing
20338	mirna	hsa-miR-1285-3p	Homo sapiens	3339	RNA sequencing
21633	mirna	hsa-miR-1285-3p	Homo sapiens	3340	RNA sequencing
22631	mirna	hsa-miR-1285-3p	Homo sapiens	3533	RNA sequencing
7852	mirna	hsa-miR-1285-5p	Homo sapiens	1204	Next generation sequencing	NOTFOUND	NOT FOUND
12549	mirna	hsa-miR-1285-5p	Homo sapiens	2739	RNA sequencing
12842	mirna	hsa-miR-1285-5p	Homo sapiens	2740	RNA sequencing
22632	mirna	hsa-miR-1285-5p	Homo sapiens	3533	RNA sequencing
19866	mirna	hsa-miR-1286	Homo sapiens	3338	RNA sequencing
21161	mirna	hsa-miR-1286	Homo sapiens	3339	RNA sequencing
22456	mirna	hsa-miR-1286	Homo sapiens	3340	RNA sequencing
6800	mirna	hsa-mir-1287	Homo sapiens	1203	Next generation sequencing	NOTFOUND	NOT FOUND
10075	mirna	hsa-mir-1287	Homo sapiens	898	RNA sequencing	NOTFOUND	NOT FOUND
6799	mirna	hsa-miR-1287-5p	Homo sapiens	1203	Next generation sequencing	NOTFOUND	NOT FOUND
19892	mirna	hsa-miR-1287-5p	Homo sapiens	3338	RNA sequencing
21187	mirna	hsa-miR-1287-5p	Homo sapiens	3339	RNA sequencing
22482	mirna	hsa-miR-1287-5p	Homo sapiens	3340	RNA sequencing
19717	mirna	hsa-miR-1288-3p	Homo sapiens	3338	RNA sequencing
21012	mirna	hsa-miR-1288-3p	Homo sapiens	3339	RNA sequencing
22307	mirna	hsa-miR-1288-3p	Homo sapiens	3340	RNA sequencing
19320	mirna	hsa-miR-1289	Homo sapiens	3338	RNA sequencing
20615	mirna	hsa-miR-1289	Homo sapiens	3339	RNA sequencing
21910	mirna	hsa-miR-1289	Homo sapiens	3340	RNA sequencing
10002	mirna	hsa-mir-1290	Homo sapiens	898	RNA sequencing	NOTFOUND	NOT FOUND
18898	mirna	hsa-miR-1290	Homo sapiens	3338	RNA sequencing
20193	mirna	hsa-miR-1290	Homo sapiens	3339	RNA sequencing
21488	mirna	hsa-miR-1290	Homo sapiens	3340	RNA sequencing
22633	mirna	hsa-miR-1290	Homo sapiens	3533	RNA sequencing
18880	mirna	hsa-miR-1291	Homo sapiens	3338	RNA sequencing
20175	mirna	hsa-miR-1291	Homo sapiens	3339	RNA sequencing
21470	mirna	hsa-miR-1291	Homo sapiens	3340	RNA sequencing
19163	mirna	hsa-miR-129-1-3p	Homo sapiens	3338	RNA sequencing
20458	mirna	hsa-miR-129-1-3p	Homo sapiens	3339	RNA sequencing
21753	mirna	hsa-miR-129-1-3p	Homo sapiens	3340	RNA sequencing
19340	mirna	hsa-miR-1292-3p	Homo sapiens	3338	RNA sequencing
20635	mirna	hsa-miR-1292-3p	Homo sapiens	3339	RNA sequencing
21930	mirna	hsa-miR-1292-3p	Homo sapiens	3340	RNA sequencing
19926	mirna	hsa-miR-129-2-3p	Homo sapiens	3338	RNA sequencing
21221	mirna	hsa-miR-129-2-3p	Homo sapiens	3339	RNA sequencing
22516	mirna	hsa-miR-129-2-3p	Homo sapiens	3340	RNA sequencing
18949	mirna	hsa-miR-1292-5p	Homo sapiens	3338	RNA sequencing
20244	mirna	hsa-miR-1292-5p	Homo sapiens	3339	RNA sequencing
21539	mirna	hsa-miR-1292-5p	Homo sapiens	3340	RNA sequencing
8959	mirna	hsa-miR-1293	Homo sapiens	1205	Next generation sequencing	NOTFOUND	NOT FOUND
8960	mirna	hsa-mir-1293	Homo sapiens	1205	Next generation sequencing	NOTFOUND	NOT FOUND
19718	mirna	hsa-miR-1293	Homo sapiens	3338	RNA sequencing
21013	mirna	hsa-miR-1293	Homo sapiens	3339	RNA sequencing
22308	mirna	hsa-miR-1293	Homo sapiens	3340	RNA sequencing
6801	mirna	hsa-miR-1294	Homo sapiens	1203	Next generation sequencing	NOTFOUND	NOT FOUND
6802	mirna	hsa-mir-1294	Homo sapiens	1203	Next generation sequencing	NOTFOUND	NOT FOUND
7856	mirna	hsa-miR-1294	Homo sapiens	1204	Next generation sequencing	NOTFOUND	NOT FOUND
7857	mirna	hsa-mir-1294	Homo sapiens	1204	Next generation sequencing	NOTFOUND	NOT FOUND
13085	mirna	hsa-miR-1294	Homo sapiens	2028	RNA sequencing
19153	mirna	hsa-miR-1294	Homo sapiens	3338	RNA sequencing
20448	mirna	hsa-miR-1294	Homo sapiens	3339	RNA sequencing
21743	mirna	hsa-miR-1294	Homo sapiens	3340	RNA sequencing
13084	mirna	hsa-miR-129-5p	Homo sapiens	2028	RNA sequencing
19128	mirna	hsa-miR-129-5p	Homo sapiens	3338	RNA sequencing
20423	mirna	hsa-miR-129-5p	Homo sapiens	3339	RNA sequencing
21718	mirna	hsa-miR-129-5p	Homo sapiens	3340	RNA sequencing
5303	mirna	hsa-mir-1296	Homo sapiens	1200	Next generation sequencing	NOTFOUND	NOT FOUND
6804	mirna	hsa-mir-1296	Homo sapiens	1203	Next generation sequencing	NOTFOUND	NOT FOUND
7859	mirna	hsa-mir-1296	Homo sapiens	1204	Next generation sequencing	NOTFOUND	NOT FOUND
19117	mirna	hsa-miR-1296-3p	Homo sapiens	3338	RNA sequencing
20412	mirna	hsa-miR-1296-3p	Homo sapiens	3339	RNA sequencing
21707	mirna	hsa-miR-1296-3p	Homo sapiens	3340	RNA sequencing
5302	mirna	hsa-miR-1296-5p	Homo sapiens	1200	Next generation sequencing	NOTFOUND	NOT FOUND
6803	mirna	hsa-miR-1296-5p	Homo sapiens	1203	Next generation sequencing	NOTFOUND	NOT FOUND
7858	mirna	hsa-miR-1296-5p	Homo sapiens	1204	Next generation sequencing	NOTFOUND	NOT FOUND
18882	mirna	hsa-miR-1296-5p	Homo sapiens	3338	RNA sequencing
20177	mirna	hsa-miR-1296-5p	Homo sapiens	3339	RNA sequencing
21472	mirna	hsa-miR-1296-5p	Homo sapiens	3340	RNA sequencing
19123	mirna	hsa-miR-1297	Homo sapiens	3338	RNA sequencing
20418	mirna	hsa-miR-1297	Homo sapiens	3339	RNA sequencing
21713	mirna	hsa-miR-1297	Homo sapiens	3340	RNA sequencing
5305	mirna	hsa-mir-1298	Homo sapiens	1200	Next generation sequencing	NOTFOUND	NOT FOUND
5823	mirna	hsa-mir-1298	Homo sapiens	1201	Next generation sequencing	NOTFOUND	NOT FOUND
6287	mirna	hsa-mir-1298	Homo sapiens	1202	Next generation sequencing	NOTFOUND	NOT FOUND
6806	mirna	hsa-mir-1298	Homo sapiens	1203	Next generation sequencing	NOTFOUND	NOT FOUND
7861	mirna	hsa-mir-1298	Homo sapiens	1204	Next generation sequencing	NOTFOUND	NOT FOUND
5306	mirna	hsa-miR-1298-3p	Homo sapiens	1200	Next generation sequencing	NOTFOUND	NOT FOUND
5824	mirna	hsa-miR-1298-3p	Homo sapiens	1201	Next generation sequencing	NOTFOUND	NOT FOUND
6288	mirna	hsa-miR-1298-3p	Homo sapiens	1202	Next generation sequencing	NOTFOUND	NOT FOUND
5304	mirna	hsa-miR-1298-5p	Homo sapiens	1200	Next generation sequencing	NOTFOUND	NOT FOUND
5822	mirna	hsa-miR-1298-5p	Homo sapiens	1201	Next generation sequencing	NOTFOUND	NOT FOUND
6286	mirna	hsa-miR-1298-5p	Homo sapiens	1202	Next generation sequencing	NOTFOUND	NOT FOUND
6805	mirna	hsa-miR-1298-5p	Homo sapiens	1203	Next generation sequencing	NOTFOUND	NOT FOUND
7860	mirna	hsa-miR-1298-5p	Homo sapiens	1204	Next generation sequencing	NOTFOUND	NOT FOUND
6807	mirna	hsa-miR-1299	Homo sapiens	1203	Next generation sequencing	NOTFOUND	NOT FOUND
6808	mirna	hsa-mir-1299	Homo sapiens	1203	Next generation sequencing	NOTFOUND	NOT FOUND
7862	mirna	hsa-miR-1299	Homo sapiens	1204	Next generation sequencing	NOTFOUND	NOT FOUND
7863	mirna	hsa-mir-1299	Homo sapiens	1204	Next generation sequencing	NOTFOUND	NOT FOUND
6810	mirna	hsa-mir-1301	Homo sapiens	1203	Next generation sequencing	NOTFOUND	NOT FOUND
7865	mirna	hsa-mir-1301	Homo sapiens	1204	Next generation sequencing	NOTFOUND	NOT FOUND
8962	mirna	hsa-mir-1301	Homo sapiens	1205	Next generation sequencing	NOTFOUND	NOT FOUND
10085	mirna	hsa-mir-1301	Homo sapiens	898	RNA sequencing	NOTFOUND	NOT FOUND
6809	mirna	hsa-miR-1301-3p	Homo sapiens	1203	Next generation sequencing	NOTFOUND	NOT FOUND
7864	mirna	hsa-miR-1301-3p	Homo sapiens	1204	Next generation sequencing	NOTFOUND	NOT FOUND
8961	mirna	hsa-miR-1301-3p	Homo sapiens	1205	Next generation sequencing	NOTFOUND	NOT FOUND
13086	mirna	hsa-miR-1301-3p	Homo sapiens	2028	RNA sequencing
18817	mirna	hsa-miR-1301-3p	Homo sapiens	3338	RNA sequencing
20112	mirna	hsa-miR-1301-3p	Homo sapiens	3339	RNA sequencing
21407	mirna	hsa-miR-1301-3p	Homo sapiens	3340	RNA sequencing
22634	mirna	hsa-miR-1301-3p	Homo sapiens	3533	RNA sequencing
19510	mirna	hsa-miR-1302	Homo sapiens	3338	RNA sequencing
20805	mirna	hsa-miR-1302	Homo sapiens	3339	RNA sequencing
22100	mirna	hsa-miR-1302	Homo sapiens	3340	RNA sequencing
10018	mirna	hsa-mir-1303	Homo sapiens	898	RNA sequencing	NOTFOUND	NOT FOUND
12616	mirna	hsa-miR-1303	Homo sapiens	2739	RNA sequencing
12909	mirna	hsa-miR-1303	Homo sapiens	2740	RNA sequencing
18874	mirna	hsa-miR-1303	Homo sapiens	3338	RNA sequencing
20169	mirna	hsa-miR-1303	Homo sapiens	3339	RNA sequencing
21464	mirna	hsa-miR-1303	Homo sapiens	3340	RNA sequencing
5308	mirna	hsa-mir-1304	Homo sapiens	1200	Next generation sequencing	NOTFOUND	NOT FOUND
6812	mirna	hsa-mir-1304	Homo sapiens	1203	Next generation sequencing	NOTFOUND	NOT FOUND
7867	mirna	hsa-mir-1304	Homo sapiens	1204	Next generation sequencing	NOTFOUND	NOT FOUND
10073	mirna	hsa-mir-1304	Homo sapiens	898	RNA sequencing	NOTFOUND	NOT FOUND
5307	mirna	hsa-miR-1304-3p	Homo sapiens	1200	Next generation sequencing	NOTFOUND	NOT FOUND
6811	mirna	hsa-miR-1304-3p	Homo sapiens	1203	Next generation sequencing	NOTFOUND	NOT FOUND
7868	mirna	hsa-miR-1304-3p	Homo sapiens	1204	Next generation sequencing	NOTFOUND	NOT FOUND
12709	mirna	hsa-miR-1304-3p	Homo sapiens	2739	RNA sequencing
13002	mirna	hsa-miR-1304-3p	Homo sapiens	2740	RNA sequencing
18869	mirna	hsa-miR-1304-3p	Homo sapiens	3338	RNA sequencing
20164	mirna	hsa-miR-1304-3p	Homo sapiens	3339	RNA sequencing
21459	mirna	hsa-miR-1304-3p	Homo sapiens	3340	RNA sequencing
7866	mirna	hsa-miR-1304-5p	Homo sapiens	1204	Next generation sequencing	NOTFOUND	NOT FOUND
19255	mirna	hsa-miR-1304-5p	Homo sapiens	3338	RNA sequencing
20550	mirna	hsa-miR-1304-5p	Homo sapiens	3339	RNA sequencing
21845	mirna	hsa-miR-1304-5p	Homo sapiens	3340	RNA sequencing
6814	mirna	hsa-mir-1306	Homo sapiens	1203	Next generation sequencing	NOTFOUND	NOT FOUND
7870	mirna	hsa-mir-1306	Homo sapiens	1204	Next generation sequencing	NOTFOUND	NOT FOUND
8964	mirna	hsa-mir-1306	Homo sapiens	1205	Next generation sequencing	NOTFOUND	NOT FOUND
6815	mirna	hsa-miR-1306-3p	Homo sapiens	1203	Next generation sequencing	NOTFOUND	NOT FOUND
7871	mirna	hsa-miR-1306-3p	Homo sapiens	1204	Next generation sequencing	NOTFOUND	NOT FOUND
19012	mirna	hsa-miR-1306-3p	Homo sapiens	3338	RNA sequencing
20307	mirna	hsa-miR-1306-3p	Homo sapiens	3339	RNA sequencing
21602	mirna	hsa-miR-1306-3p	Homo sapiens	3340	RNA sequencing
6813	mirna	hsa-miR-1306-5p	Homo sapiens	1203	Next generation sequencing	NOTFOUND	NOT FOUND
7869	mirna	hsa-miR-1306-5p	Homo sapiens	1204	Next generation sequencing	NOTFOUND	NOT FOUND
8963	mirna	hsa-miR-1306-5p	Homo sapiens	1205	Next generation sequencing	NOTFOUND	NOT FOUND
18955	mirna	hsa-miR-1306-5p	Homo sapiens	3338	RNA sequencing
20250	mirna	hsa-miR-1306-5p	Homo sapiens	3339	RNA sequencing
21545	mirna	hsa-miR-1306-5p	Homo sapiens	3340	RNA sequencing
5310	mirna	hsa-mir-1307	Homo sapiens	1200	Next generation sequencing	NOTFOUND	NOT FOUND
5826	mirna	hsa-mir-1307	Homo sapiens	1201	Next generation sequencing	NOTFOUND	NOT FOUND
6290	mirna	hsa-mir-1307	Homo sapiens	1202	Next generation sequencing	NOTFOUND	NOT FOUND
6817	mirna	hsa-mir-1307	Homo sapiens	1203	Next generation sequencing	NOTFOUND	NOT FOUND
7873	mirna	hsa-mir-1307	Homo sapiens	1204	Next generation sequencing	NOTFOUND	NOT FOUND
8966	mirna	hsa-mir-1307	Homo sapiens	1205	Next generation sequencing	NOTFOUND	NOT FOUND
9990	mirna	hsa-mir-1307	Homo sapiens	898	RNA sequencing	NOTFOUND	NOT FOUND
5311	mirna	hsa-miR-1307-3p	Homo sapiens	1200	Next generation sequencing	NOTFOUND	NOT FOUND
6818	mirna	hsa-miR-1307-3p	Homo sapiens	1203	Next generation sequencing	NOTFOUND	NOT FOUND
7874	mirna	hsa-miR-1307-3p	Homo sapiens	1204	Next generation sequencing	NOTFOUND	NOT FOUND
8967	mirna	hsa-miR-1307-3p	Homo sapiens	1205	Next generation sequencing	NOTFOUND	NOT FOUND
13087	mirna	hsa-miR-1307-3p	Homo sapiens	2028	RNA sequencing
18765	mirna	hsa-miR-1307-3p	Homo sapiens	3338	RNA sequencing
20060	mirna	hsa-miR-1307-3p	Homo sapiens	3339	RNA sequencing
21355	mirna	hsa-miR-1307-3p	Homo sapiens	3340	RNA sequencing
22635	mirna	hsa-miR-1307-3p	Homo sapiens	3533	RNA sequencing
5309	mirna	hsa-miR-1307-5p	Homo sapiens	1200	Next generation sequencing	NOTFOUND	NOT FOUND
5825	mirna	hsa-miR-1307-5p	Homo sapiens	1201	Next generation sequencing	NOTFOUND	NOT FOUND
6289	mirna	hsa-miR-1307-5p	Homo sapiens	1202	Next generation sequencing	NOTFOUND	NOT FOUND
6816	mirna	hsa-miR-1307-5p	Homo sapiens	1203	Next generation sequencing	NOTFOUND	NOT FOUND
7872	mirna	hsa-miR-1307-5p	Homo sapiens	1204	Next generation sequencing	NOTFOUND	NOT FOUND
8965	mirna	hsa-miR-1307-5p	Homo sapiens	1205	Next generation sequencing	NOTFOUND	NOT FOUND
13088	mirna	hsa-miR-1307-5p	Homo sapiens	2028	RNA sequencing
18726	mirna	hsa-miR-1307-5p	Homo sapiens	3338	RNA sequencing
20021	mirna	hsa-miR-1307-5p	Homo sapiens	3339	RNA sequencing
21316	mirna	hsa-miR-1307-5p	Homo sapiens	3340	RNA sequencing
5313	mirna	hsa-mir-130a	Homo sapiens	1200	Next generation sequencing	NOTFOUND	NOT FOUND
5828	mirna	hsa-mir-130a	Homo sapiens	1201	Next generation sequencing	NOTFOUND	NOT FOUND
6292	mirna	hsa-mir-130a	Homo sapiens	1202	Next generation sequencing	NOTFOUND	NOT FOUND
6820	mirna	hsa-mir-130a	Homo sapiens	1203	Next generation sequencing	NOTFOUND	NOT FOUND
7876	mirna	hsa-mir-130a	Homo sapiens	1204	Next generation sequencing	NOTFOUND	NOT FOUND
8969	mirna	hsa-mir-130a	Homo sapiens	1205	Next generation sequencing	NOTFOUND	NOT FOUND
5312	mirna	hsa-miR-130a-3p	Homo sapiens	1200	Next generation sequencing	NOTFOUND	NOT FOUND
5827	mirna	hsa-miR-130a-3p	Homo sapiens	1201	Next generation sequencing	NOTFOUND	NOT FOUND
6291	mirna	hsa-miR-130a-3p	Homo sapiens	1202	Next generation sequencing	NOTFOUND	NOT FOUND
6819	mirna	hsa-miR-130a-3p	Homo sapiens	1203	Next generation sequencing	NOTFOUND	NOT FOUND
7875	mirna	hsa-miR-130a-3p	Homo sapiens	1204	Next generation sequencing	NOTFOUND	NOT FOUND
8968	mirna	hsa-miR-130a-3p	Homo sapiens	1205	Next generation sequencing	NOTFOUND	NOT FOUND
12535	mirna	hsa-miR-130a-3p	Homo sapiens	2739	RNA sequencing
12828	mirna	hsa-miR-130a-3p	Homo sapiens	2740	RNA sequencing
13089	mirna	hsa-miR-130a-3p	Homo sapiens	2028	RNA sequencing
19290	mirna	hsa-miR-130a-3p	Homo sapiens	3338	RNA sequencing
20585	mirna	hsa-miR-130a-3p	Homo sapiens	3339	RNA sequencing
21880	mirna	hsa-miR-130a-3p	Homo sapiens	3340	RNA sequencing
22636	mirna	hsa-miR-130a-3p	Homo sapiens	3533	RNA sequencing
19893	mirna	hsa-miR-130a-5p	Homo sapiens	3338	RNA sequencing
21188	mirna	hsa-miR-130a-5p	Homo sapiens	3339	RNA sequencing
22483	mirna	hsa-miR-130a-5p	Homo sapiens	3340	RNA sequencing
5315	mirna	hsa-mir-130b	Homo sapiens	1200	Next generation sequencing	NOTFOUND	NOT FOUND
5830	mirna	hsa-mir-130b	Homo sapiens	1201	Next generation sequencing	NOTFOUND	NOT FOUND
6294	mirna	hsa-mir-130b	Homo sapiens	1202	Next generation sequencing	NOTFOUND	NOT FOUND
6822	mirna	hsa-mir-130b	Homo sapiens	1203	Next generation sequencing	NOTFOUND	NOT FOUND
7878	mirna	hsa-mir-130b	Homo sapiens	1204	Next generation sequencing	NOTFOUND	NOT FOUND
8971	mirna	hsa-mir-130b	Homo sapiens	1205	Next generation sequencing	NOTFOUND	NOT FOUND
10028	mirna	hsa-mir-130b	Homo sapiens	898	RNA sequencing	NOTFOUND	NOT FOUND
5316	mirna	hsa-miR-130b-3p	Homo sapiens	1200	Next generation sequencing	NOTFOUND	NOT FOUND
5829	mirna	hsa-miR-130b-3p	Homo sapiens	1201	Next generation sequencing	NOTFOUND	NOT FOUND
6295	mirna	hsa-miR-130b-3p	Homo sapiens	1202	Next generation sequencing	NOTFOUND	NOT FOUND
6823	mirna	hsa-miR-130b-3p	Homo sapiens	1203	Next generation sequencing	NOTFOUND	NOT FOUND
7879	mirna	hsa-miR-130b-3p	Homo sapiens	1204	Next generation sequencing	NOTFOUND	NOT FOUND
8972	mirna	hsa-miR-130b-3p	Homo sapiens	1205	Next generation sequencing	NOTFOUND	NOT FOUND
18673	mirna	hsa-miR-130b-3p	Homo sapiens	3338	RNA sequencing
19968	mirna	hsa-miR-130b-3p	Homo sapiens	3339	RNA sequencing
21263	mirna	hsa-miR-130b-3p	Homo sapiens	3340	RNA sequencing
22637	mirna	hsa-miR-130b-3p	Homo sapiens	3533	RNA sequencing
5314	mirna	hsa-miR-130b-5p	Homo sapiens	1200	Next generation sequencing	NOTFOUND	NOT FOUND
6293	mirna	hsa-miR-130b-5p	Homo sapiens	1202	Next generation sequencing	NOTFOUND	NOT FOUND
6821	mirna	hsa-miR-130b-5p	Homo sapiens	1203	Next generation sequencing	NOTFOUND	NOT FOUND
7877	mirna	hsa-miR-130b-5p	Homo sapiens	1204	Next generation sequencing	NOTFOUND	NOT FOUND
8970	mirna	hsa-miR-130b-5p	Homo sapiens	1205	Next generation sequencing	NOTFOUND	NOT FOUND
18738	mirna	hsa-miR-130b-5p	Homo sapiens	3338	RNA sequencing
20033	mirna	hsa-miR-130b-5p	Homo sapiens	3339	RNA sequencing
21328	mirna	hsa-miR-130b-5p	Homo sapiens	3340	RNA sequencing
22638	mirna	hsa-miR-130b-5p	Homo sapiens	3533	RNA sequencing
5832	mirna	hsa-mir-132	Homo sapiens	1201	Next generation sequencing	NOTFOUND	NOT FOUND
6297	mirna	hsa-mir-132	Homo sapiens	1202	Next generation sequencing	NOTFOUND	NOT FOUND
6825	mirna	hsa-mir-132	Homo sapiens	1203	Next generation sequencing	NOTFOUND	NOT FOUND
7881	mirna	hsa-mir-132	Homo sapiens	1204	Next generation sequencing	NOTFOUND	NOT FOUND
8974	mirna	hsa-mir-132	Homo sapiens	1205	Next generation sequencing	NOTFOUND	NOT FOUND
19064	mirna	hsa-miR-1321	Homo sapiens	3338	RNA sequencing
20359	mirna	hsa-miR-1321	Homo sapiens	3339	RNA sequencing
21654	mirna	hsa-miR-1321	Homo sapiens	3340	RNA sequencing
19808	mirna	hsa-miR-1322	Homo sapiens	3338	RNA sequencing
21103	mirna	hsa-miR-1322	Homo sapiens	3339	RNA sequencing
22398	mirna	hsa-miR-1322	Homo sapiens	3340	RNA sequencing
6827	mirna	hsa-miR-1323	Homo sapiens	1203	Next generation sequencing	NOTFOUND	NOT FOUND
6828	mirna	hsa-mir-1323	Homo sapiens	1203	Next generation sequencing	NOTFOUND	NOT FOUND
7883	mirna	hsa-miR-1323	Homo sapiens	1204	Next generation sequencing	NOTFOUND	NOT FOUND
7884	mirna	hsa-mir-1323	Homo sapiens	1204	Next generation sequencing	NOTFOUND	NOT FOUND
19855	mirna	hsa-miR-1323	Homo sapiens	3338	RNA sequencing
21150	mirna	hsa-miR-1323	Homo sapiens	3339	RNA sequencing
22445	mirna	hsa-miR-1323	Homo sapiens	3340	RNA sequencing
5833	mirna	hsa-miR-132-3p	Homo sapiens	1201	Next generation sequencing	NOTFOUND	NOT FOUND
6298	mirna	hsa-miR-132-3p	Homo sapiens	1202	Next generation sequencing	NOTFOUND	NOT FOUND
6826	mirna	hsa-miR-132-3p	Homo sapiens	1203	Next generation sequencing	NOTFOUND	NOT FOUND
7882	mirna	hsa-miR-132-3p	Homo sapiens	1204	Next generation sequencing	NOTFOUND	NOT FOUND
8973	mirna	hsa-miR-132-3p	Homo sapiens	1205	Next generation sequencing	NOTFOUND	NOT FOUND
18811	mirna	hsa-miR-132-3p	Homo sapiens	3338	RNA sequencing
20106	mirna	hsa-miR-132-3p	Homo sapiens	3339	RNA sequencing
21401	mirna	hsa-miR-132-3p	Homo sapiens	3340	RNA sequencing
5831	mirna	hsa-miR-132-5p	Homo sapiens	1201	Next generation sequencing	NOTFOUND	NOT FOUND
6296	mirna	hsa-miR-132-5p	Homo sapiens	1202	Next generation sequencing	NOTFOUND	NOT FOUND
6824	mirna	hsa-miR-132-5p	Homo sapiens	1203	Next generation sequencing	NOTFOUND	NOT FOUND
7880	mirna	hsa-miR-132-5p	Homo sapiens	1204	Next generation sequencing	NOTFOUND	NOT FOUND
13090	mirna	hsa-miR-132-5p	Homo sapiens	2028	RNA sequencing
18910	mirna	hsa-miR-132-5p	Homo sapiens	3338	RNA sequencing
20205	mirna	hsa-miR-132-5p	Homo sapiens	3339	RNA sequencing
21500	mirna	hsa-miR-132-5p	Homo sapiens	3340	RNA sequencing
5318	mirna	hsa-mir-133a-1	Homo sapiens	1200	Next generation sequencing	NOTFOUND	NOT FOUND
5835	mirna	hsa-mir-133a-1	Homo sapiens	1201	Next generation sequencing	NOTFOUND	NOT FOUND
6300	mirna	hsa-mir-133a-1	Homo sapiens	1202	Next generation sequencing	NOTFOUND	NOT FOUND
6830	mirna	hsa-mir-133a-1	Homo sapiens	1203	Next generation sequencing	NOTFOUND	NOT FOUND
7886	mirna	hsa-mir-133a-1	Homo sapiens	1204	Next generation sequencing	NOTFOUND	NOT FOUND
8976	mirna	hsa-mir-133a-1	Homo sapiens	1205	Next generation sequencing	NOTFOUND	NOT FOUND
5319	mirna	hsa-mir-133a-2	Homo sapiens	1200	Next generation sequencing	NOTFOUND	NOT FOUND
5836	mirna	hsa-mir-133a-2	Homo sapiens	1201	Next generation sequencing	NOTFOUND	NOT FOUND
6301	mirna	hsa-mir-133a-2	Homo sapiens	1202	Next generation sequencing	NOTFOUND	NOT FOUND
6831	mirna	hsa-mir-133a-2	Homo sapiens	1203	Next generation sequencing	NOTFOUND	NOT FOUND
7887	mirna	hsa-mir-133a-2	Homo sapiens	1204	Next generation sequencing	NOTFOUND	NOT FOUND
8977	mirna	hsa-mir-133a-2	Homo sapiens	1205	Next generation sequencing	NOTFOUND	NOT FOUND
5317	mirna	hsa-miR-133a-3p	Homo sapiens	1200	Next generation sequencing	NOTFOUND	NOT FOUND
5834	mirna	hsa-miR-133a-3p	Homo sapiens	1201	Next generation sequencing	NOTFOUND	NOT FOUND
6299	mirna	hsa-miR-133a-3p	Homo sapiens	1202	Next generation sequencing	NOTFOUND	NOT FOUND
6829	mirna	hsa-miR-133a-3p	Homo sapiens	1203	Next generation sequencing	NOTFOUND	NOT FOUND
7885	mirna	hsa-miR-133a-3p	Homo sapiens	1204	Next generation sequencing	NOTFOUND	NOT FOUND
8975	mirna	hsa-miR-133a-3p	Homo sapiens	1205	Next generation sequencing	NOTFOUND	NOT FOUND
12706	mirna	hsa-miR-133a-3p	Homo sapiens	2739	RNA sequencing
12999	mirna	hsa-miR-133a-3p	Homo sapiens	2740	RNA sequencing
19173	mirna	hsa-miR-133a-3p	Homo sapiens	3338	RNA sequencing
20468	mirna	hsa-miR-133a-3p	Homo sapiens	3339	RNA sequencing
21763	mirna	hsa-miR-133a-3p	Homo sapiens	3340	RNA sequencing
12751	mirna	hsa-miR-133a-5p	Homo sapiens	2739	RNA sequencing
13044	mirna	hsa-miR-133a-5p	Homo sapiens	2740	RNA sequencing
19792	mirna	hsa-miR-133a-5p	Homo sapiens	3338	RNA sequencing
21087	mirna	hsa-miR-133a-5p	Homo sapiens	3339	RNA sequencing
22382	mirna	hsa-miR-133a-5p	Homo sapiens	3340	RNA sequencing
5320	mirna	hsa-miR-133b	Homo sapiens	1200	Next generation sequencing	NOTFOUND	NOT FOUND
5321	mirna	hsa-mir-133b	Homo sapiens	1200	Next generation sequencing	NOTFOUND	NOT FOUND
6302	mirna	hsa-miR-133b	Homo sapiens	1202	Next generation sequencing	NOTFOUND	NOT FOUND
6303	mirna	hsa-mir-133b	Homo sapiens	1202	Next generation sequencing	NOTFOUND	NOT FOUND
7888	mirna	hsa-miR-133b	Homo sapiens	1204	Next generation sequencing	NOTFOUND	NOT FOUND
7889	mirna	hsa-mir-133b	Homo sapiens	1204	Next generation sequencing	NOTFOUND	NOT FOUND
19890	mirna	hsa-miR-133b	Homo sapiens	3338	RNA sequencing
21185	mirna	hsa-miR-133b	Homo sapiens	3339	RNA sequencing
22480	mirna	hsa-miR-133b	Homo sapiens	3340	RNA sequencing
6833	mirna	hsa-mir-134	Homo sapiens	1203	Next generation sequencing	NOTFOUND	NOT FOUND
7891	mirna	hsa-mir-134	Homo sapiens	1204	Next generation sequencing	NOTFOUND	NOT FOUND
7893	mirna	hsa-mir-1343	Homo sapiens	1204	Next generation sequencing	NOTFOUND	NOT FOUND
7892	mirna	hsa-miR-1343-3p	Homo sapiens	1204	Next generation sequencing	NOTFOUND	NOT FOUND
19263	mirna	hsa-miR-1343-3p	Homo sapiens	3338	RNA sequencing
20558	mirna	hsa-miR-1343-3p	Homo sapiens	3339	RNA sequencing
21853	mirna	hsa-miR-1343-3p	Homo sapiens	3340	RNA sequencing
12717	mirna	hsa-miR-1343-5p	Homo sapiens	2739	RNA sequencing
13010	mirna	hsa-miR-1343-5p	Homo sapiens	2740	RNA sequencing
6832	mirna	hsa-miR-134-5p	Homo sapiens	1203	Next generation sequencing	NOTFOUND	NOT FOUND
7890	mirna	hsa-miR-134-5p	Homo sapiens	1204	Next generation sequencing	NOTFOUND	NOT FOUND
10244	mirna	hsa-miR-134-5p	Homo sapiens	1175	RNA sequencing	NOTFOUND	NOT FOUND
10304	mirna	hsa-miR-134-5p	Homo sapiens	1176	RNA sequencing	NOTFOUND	NOT FOUND
12669	mirna	hsa-miR-134-5p	Homo sapiens	2739	RNA sequencing
12962	mirna	hsa-miR-134-5p	Homo sapiens	2740	RNA sequencing
13091	mirna	hsa-miR-134-5p	Homo sapiens	2028	RNA sequencing
19809	mirna	hsa-miR-134-5p	Homo sapiens	3338	RNA sequencing
21104	mirna	hsa-miR-134-5p	Homo sapiens	3339	RNA sequencing
22399	mirna	hsa-miR-134-5p	Homo sapiens	3340	RNA sequencing
22639	mirna	hsa-miR-134-5p	Homo sapiens	3533	RNA sequencing
5323	mirna	hsa-mir-135a-1	Homo sapiens	1200	Next generation sequencing	NOTFOUND	NOT FOUND
5838	mirna	hsa-mir-135a-1	Homo sapiens	1201	Next generation sequencing	NOTFOUND	NOT FOUND
6305	mirna	hsa-mir-135a-1	Homo sapiens	1202	Next generation sequencing	NOTFOUND	NOT FOUND
6835	mirna	hsa-mir-135a-1	Homo sapiens	1203	Next generation sequencing	NOTFOUND	NOT FOUND
5324	mirna	hsa-mir-135a-2	Homo sapiens	1200	Next generation sequencing	NOTFOUND	NOT FOUND
5839	mirna	hsa-mir-135a-2	Homo sapiens	1201	Next generation sequencing	NOTFOUND	NOT FOUND
6306	mirna	hsa-mir-135a-2	Homo sapiens	1202	Next generation sequencing	NOTFOUND	NOT FOUND
6836	mirna	hsa-mir-135a-2	Homo sapiens	1203	Next generation sequencing	NOTFOUND	NOT FOUND
5322	mirna	hsa-miR-135a-5p	Homo sapiens	1200	Next generation sequencing	NOTFOUND	NOT FOUND
5837	mirna	hsa-miR-135a-5p	Homo sapiens	1201	Next generation sequencing	NOTFOUND	NOT FOUND
6304	mirna	hsa-miR-135a-5p	Homo sapiens	1202	Next generation sequencing	NOTFOUND	NOT FOUND
6834	mirna	hsa-miR-135a-5p	Homo sapiens	1203	Next generation sequencing	NOTFOUND	NOT FOUND
12720	mirna	hsa-miR-135a-5p	Homo sapiens	2739	RNA sequencing
13013	mirna	hsa-miR-135a-5p	Homo sapiens	2740	RNA sequencing
19548	mirna	hsa-miR-135a-5p	Homo sapiens	3338	RNA sequencing
20843	mirna	hsa-miR-135a-5p	Homo sapiens	3339	RNA sequencing
22138	mirna	hsa-miR-135a-5p	Homo sapiens	3340	RNA sequencing
9862	mirna	hsa-mir-135b	Homo sapiens	1274	Microarray|Deep sequencing	NOTFOUND	NOT FOUND
18913	mirna	hsa-miR-135b-3p	Homo sapiens	3338	RNA sequencing
20208	mirna	hsa-miR-135b-3p	Homo sapiens	3339	RNA sequencing
21503	mirna	hsa-miR-135b-3p	Homo sapiens	3340	RNA sequencing
12611	mirna	hsa-miR-135b-5p	Homo sapiens	2739	RNA sequencing
12904	mirna	hsa-miR-135b-5p	Homo sapiens	2740	RNA sequencing
18747	mirna	hsa-miR-135b-5p	Homo sapiens	3338	RNA sequencing
20042	mirna	hsa-miR-135b-5p	Homo sapiens	3339	RNA sequencing
21337	mirna	hsa-miR-135b-5p	Homo sapiens	3340	RNA sequencing
5326	mirna	hsa-mir-136	Homo sapiens	1200	Next generation sequencing	NOTFOUND	NOT FOUND
5841	mirna	hsa-mir-136	Homo sapiens	1201	Next generation sequencing	NOTFOUND	NOT FOUND
6308	mirna	hsa-mir-136	Homo sapiens	1202	Next generation sequencing	NOTFOUND	NOT FOUND
6838	mirna	hsa-mir-136	Homo sapiens	1203	Next generation sequencing	NOTFOUND	NOT FOUND
7895	mirna	hsa-mir-136	Homo sapiens	1204	Next generation sequencing	NOTFOUND	NOT FOUND
8979	mirna	hsa-mir-136	Homo sapiens	1205	Next generation sequencing	NOTFOUND	NOT FOUND
5327	mirna	hsa-miR-136-3p	Homo sapiens	1200	Next generation sequencing	NOTFOUND	NOT FOUND
5842	mirna	hsa-miR-136-3p	Homo sapiens	1201	Next generation sequencing	NOTFOUND	NOT FOUND
6309	mirna	hsa-miR-136-3p	Homo sapiens	1202	Next generation sequencing	NOTFOUND	NOT FOUND
6839	mirna	hsa-miR-136-3p	Homo sapiens	1203	Next generation sequencing	NOTFOUND	NOT FOUND
7896	mirna	hsa-miR-136-3p	Homo sapiens	1204	Next generation sequencing	NOTFOUND	NOT FOUND
8978	mirna	hsa-miR-136-3p	Homo sapiens	1205	Next generation sequencing	NOTFOUND	NOT FOUND
19894	mirna	hsa-miR-136-3p	Homo sapiens	3338	RNA sequencing
21189	mirna	hsa-miR-136-3p	Homo sapiens	3339	RNA sequencing
22484	mirna	hsa-miR-136-3p	Homo sapiens	3340	RNA sequencing
5325	mirna	hsa-miR-136-5p	Homo sapiens	1200	Next generation sequencing	NOTFOUND	NOT FOUND
5840	mirna	hsa-miR-136-5p	Homo sapiens	1201	Next generation sequencing	NOTFOUND	NOT FOUND
6307	mirna	hsa-miR-136-5p	Homo sapiens	1202	Next generation sequencing	NOTFOUND	NOT FOUND
6837	mirna	hsa-miR-136-5p	Homo sapiens	1203	Next generation sequencing	NOTFOUND	NOT FOUND
7894	mirna	hsa-miR-136-5p	Homo sapiens	1204	Next generation sequencing	NOTFOUND	NOT FOUND
19895	mirna	hsa-miR-136-5p	Homo sapiens	3338	RNA sequencing
21190	mirna	hsa-miR-136-5p	Homo sapiens	3339	RNA sequencing
22485	mirna	hsa-miR-136-5p	Homo sapiens	3340	RNA sequencing
5329	mirna	hsa-mir-138-1	Homo sapiens	1200	Next generation sequencing	NOTFOUND	NOT FOUND
6311	mirna	hsa-mir-138-1	Homo sapiens	1202	Next generation sequencing	NOTFOUND	NOT FOUND
6841	mirna	hsa-mir-138-1	Homo sapiens	1203	Next generation sequencing	NOTFOUND	NOT FOUND
7898	mirna	hsa-mir-138-1	Homo sapiens	1204	Next generation sequencing	NOTFOUND	NOT FOUND
8981	mirna	hsa-mir-138-1	Homo sapiens	1205	Next generation sequencing	NOTFOUND	NOT FOUND
7899	mirna	hsa-miR-138-1-3p	Homo sapiens	1204	Next generation sequencing	NOTFOUND	NOT FOUND
5330	mirna	hsa-mir-138-2	Homo sapiens	1200	Next generation sequencing	NOTFOUND	NOT FOUND
6312	mirna	hsa-mir-138-2	Homo sapiens	1202	Next generation sequencing	NOTFOUND	NOT FOUND
6842	mirna	hsa-mir-138-2	Homo sapiens	1203	Next generation sequencing	NOTFOUND	NOT FOUND
7900	mirna	hsa-mir-138-2	Homo sapiens	1204	Next generation sequencing	NOTFOUND	NOT FOUND
8982	mirna	hsa-mir-138-2	Homo sapiens	1205	Next generation sequencing	NOTFOUND	NOT FOUND
19637	mirna	hsa-miR-138-2-3p	Homo sapiens	3338	RNA sequencing
20932	mirna	hsa-miR-138-2-3p	Homo sapiens	3339	RNA sequencing
22227	mirna	hsa-miR-138-2-3p	Homo sapiens	3340	RNA sequencing
5328	mirna	hsa-miR-138-5p	Homo sapiens	1200	Next generation sequencing	NOTFOUND	NOT FOUND
6310	mirna	hsa-miR-138-5p	Homo sapiens	1202	Next generation sequencing	NOTFOUND	NOT FOUND
6840	mirna	hsa-miR-138-5p	Homo sapiens	1203	Next generation sequencing	NOTFOUND	NOT FOUND
7897	mirna	hsa-miR-138-5p	Homo sapiens	1204	Next generation sequencing	NOTFOUND	NOT FOUND
8980	mirna	hsa-miR-138-5p	Homo sapiens	1205	Next generation sequencing	NOTFOUND	NOT FOUND
19395	mirna	hsa-miR-138-5p	Homo sapiens	3338	RNA sequencing
20690	mirna	hsa-miR-138-5p	Homo sapiens	3339	RNA sequencing
21985	mirna	hsa-miR-138-5p	Homo sapiens	3340	RNA sequencing
5332	mirna	hsa-mir-139	Homo sapiens	1200	Next generation sequencing	NOTFOUND	NOT FOUND
6844	mirna	hsa-mir-139	Homo sapiens	1203	Next generation sequencing	NOTFOUND	NOT FOUND
7902	mirna	hsa-mir-139	Homo sapiens	1204	Next generation sequencing	NOTFOUND	NOT FOUND
8984	mirna	hsa-mir-139	Homo sapiens	1205	Next generation sequencing	NOTFOUND	NOT FOUND
6845	mirna	hsa-miR-139-3p	Homo sapiens	1203	Next generation sequencing	NOTFOUND	NOT FOUND
7903	mirna	hsa-miR-139-3p	Homo sapiens	1204	Next generation sequencing	NOTFOUND	NOT FOUND
13092	mirna	hsa-miR-139-3p	Homo sapiens	2028	RNA sequencing
19605	mirna	hsa-miR-139-3p	Homo sapiens	3338	RNA sequencing
20900	mirna	hsa-miR-139-3p	Homo sapiens	3339	RNA sequencing
22195	mirna	hsa-miR-139-3p	Homo sapiens	3340	RNA sequencing
22640	mirna	hsa-miR-139-3p	Homo sapiens	3533	RNA sequencing
5331	mirna	hsa-miR-139-5p	Homo sapiens	1200	Next generation sequencing	NOTFOUND	NOT FOUND
6843	mirna	hsa-miR-139-5p	Homo sapiens	1203	Next generation sequencing	NOTFOUND	NOT FOUND
7901	mirna	hsa-miR-139-5p	Homo sapiens	1204	Next generation sequencing	NOTFOUND	NOT FOUND
8983	mirna	hsa-miR-139-5p	Homo sapiens	1205	Next generation sequencing	NOTFOUND	NOT FOUND
19230	mirna	hsa-miR-139-5p	Homo sapiens	3338	RNA sequencing
20525	mirna	hsa-miR-139-5p	Homo sapiens	3339	RNA sequencing
21820	mirna	hsa-miR-139-5p	Homo sapiens	3340	RNA sequencing
22641	mirna	hsa-miR-139-5p	Homo sapiens	3533	RNA sequencing
12601	mirna	hsa-miR-1-3p	Homo sapiens	2739	RNA sequencing
12894	mirna	hsa-miR-1-3p	Homo sapiens	2740	RNA sequencing
18957	mirna	hsa-miR-1-3p	Homo sapiens	3338	RNA sequencing
20252	mirna	hsa-miR-1-3p	Homo sapiens	3339	RNA sequencing
21547	mirna	hsa-miR-1-3p	Homo sapiens	3340	RNA sequencing
22601	mirna	hsa-miR-1-3p	Homo sapiens	3533	RNA sequencing
5334	mirna	hsa-mir-140	Homo sapiens	1200	Next generation sequencing	NOTFOUND	NOT FOUND
5844	mirna	hsa-mir-140	Homo sapiens	1201	Next generation sequencing	NOTFOUND	NOT FOUND
6314	mirna	hsa-mir-140	Homo sapiens	1202	Next generation sequencing	NOTFOUND	NOT FOUND
6847	mirna	hsa-mir-140	Homo sapiens	1203	Next generation sequencing	NOTFOUND	NOT FOUND
7905	mirna	hsa-mir-140	Homo sapiens	1204	Next generation sequencing	NOTFOUND	NOT FOUND
8986	mirna	hsa-mir-140	Homo sapiens	1205	Next generation sequencing	NOTFOUND	NOT FOUND
9963	mirna	hsa-mir-140	Homo sapiens	898	RNA sequencing	NOTFOUND	NOT FOUND
5333	mirna	hsa-miR-140-3p	Homo sapiens	1200	Next generation sequencing	NOTFOUND	NOT FOUND
5843	mirna	hsa-miR-140-3p	Homo sapiens	1201	Next generation sequencing	NOTFOUND	NOT FOUND
6315	mirna	hsa-miR-140-3p	Homo sapiens	1202	Next generation sequencing	NOTFOUND	NOT FOUND
6848	mirna	hsa-miR-140-3p	Homo sapiens	1203	Next generation sequencing	NOTFOUND	NOT FOUND
7906	mirna	hsa-miR-140-3p	Homo sapiens	1204	Next generation sequencing	NOTFOUND	NOT FOUND
8987	mirna	hsa-miR-140-3p	Homo sapiens	1205	Next generation sequencing	NOTFOUND	NOT FOUND
10217	mirna	hsa-miR-140-3p	Homo sapiens	1175	RNA sequencing	NOTFOUND	NOT FOUND
10277	mirna	hsa-miR-140-3p	Homo sapiens	1176	RNA sequencing	NOTFOUND	NOT FOUND
12496	mirna	hsa-miR-140-3p	Homo sapiens	2739	RNA sequencing
12789	mirna	hsa-miR-140-3p	Homo sapiens	2740	RNA sequencing
13093	mirna	hsa-miR-140-3p	Homo sapiens	2028	RNA sequencing
18767	mirna	hsa-miR-140-3p	Homo sapiens	3338	RNA sequencing
20062	mirna	hsa-miR-140-3p	Homo sapiens	3339	RNA sequencing
21357	mirna	hsa-miR-140-3p	Homo sapiens	3340	RNA sequencing
22642	mirna	hsa-miR-140-3p	Homo sapiens	3533	RNA sequencing
6313	mirna	hsa-miR-140-5p	Homo sapiens	1202	Next generation sequencing	NOTFOUND	NOT FOUND
6846	mirna	hsa-miR-140-5p	Homo sapiens	1203	Next generation sequencing	NOTFOUND	NOT FOUND
7904	mirna	hsa-miR-140-5p	Homo sapiens	1204	Next generation sequencing	NOTFOUND	NOT FOUND
8985	mirna	hsa-miR-140-5p	Homo sapiens	1205	Next generation sequencing	NOTFOUND	NOT FOUND
12687	mirna	hsa-miR-140-5p	Homo sapiens	2739	RNA sequencing
12980	mirna	hsa-miR-140-5p	Homo sapiens	2740	RNA sequencing
18935	mirna	hsa-miR-140-5p	Homo sapiens	3338	RNA sequencing
20230	mirna	hsa-miR-140-5p	Homo sapiens	3339	RNA sequencing
21525	mirna	hsa-miR-140-5p	Homo sapiens	3340	RNA sequencing
6317	mirna	hsa-mir-141	Homo sapiens	1202	Next generation sequencing	NOTFOUND	NOT FOUND
6850	mirna	hsa-mir-141	Homo sapiens	1203	Next generation sequencing	NOTFOUND	NOT FOUND
7908	mirna	hsa-mir-141	Homo sapiens	1204	Next generation sequencing	NOTFOUND	NOT FOUND
8989	mirna	hsa-mir-141	Homo sapiens	1205	Next generation sequencing	NOTFOUND	NOT FOUND
6316	mirna	hsa-miR-141-3p	Homo sapiens	1202	Next generation sequencing	NOTFOUND	NOT FOUND
6849	mirna	hsa-miR-141-3p	Homo sapiens	1203	Next generation sequencing	NOTFOUND	NOT FOUND
7907	mirna	hsa-miR-141-3p	Homo sapiens	1204	Next generation sequencing	NOTFOUND	NOT FOUND
8988	mirna	hsa-miR-141-3p	Homo sapiens	1205	Next generation sequencing	NOTFOUND	NOT FOUND
12553	mirna	hsa-miR-141-3p	Homo sapiens	2739	RNA sequencing
12846	mirna	hsa-miR-141-3p	Homo sapiens	2740	RNA sequencing
18717	mirna	hsa-miR-141-3p	Homo sapiens	3338	RNA sequencing
20012	mirna	hsa-miR-141-3p	Homo sapiens	3339	RNA sequencing
21307	mirna	hsa-miR-141-3p	Homo sapiens	3340	RNA sequencing
18871	mirna	hsa-miR-141-5p	Homo sapiens	3338	RNA sequencing
20166	mirna	hsa-miR-141-5p	Homo sapiens	3339	RNA sequencing
21461	mirna	hsa-miR-141-5p	Homo sapiens	3340	RNA sequencing
5336	mirna	hsa-mir-142	Homo sapiens	1200	Next generation sequencing	NOTFOUND	NOT FOUND
5846	mirna	hsa-mir-142	Homo sapiens	1201	Next generation sequencing	NOTFOUND	NOT FOUND
6319	mirna	hsa-mir-142	Homo sapiens	1202	Next generation sequencing	NOTFOUND	NOT FOUND
6852	mirna	hsa-mir-142	Homo sapiens	1203	Next generation sequencing	NOTFOUND	NOT FOUND
7910	mirna	hsa-mir-142	Homo sapiens	1204	Next generation sequencing	NOTFOUND	NOT FOUND
8991	mirna	hsa-mir-142	Homo sapiens	1205	Next generation sequencing	NOTFOUND	NOT FOUND
9951	mirna	hsa-mir-142	Homo sapiens	898	RNA sequencing	NOTFOUND	NOT FOUND
5337	mirna	hsa-miR-142-3p	Homo sapiens	1200	Next generation sequencing	NOTFOUND	NOT FOUND
5847	mirna	hsa-miR-142-3p	Homo sapiens	1201	Next generation sequencing	NOTFOUND	NOT FOUND
6320	mirna	hsa-miR-142-3p	Homo sapiens	1202	Next generation sequencing	NOTFOUND	NOT FOUND
6853	mirna	hsa-miR-142-3p	Homo sapiens	1203	Next generation sequencing	NOTFOUND	NOT FOUND
7911	mirna	hsa-miR-142-3p	Homo sapiens	1204	Next generation sequencing	NOTFOUND	NOT FOUND
8992	mirna	hsa-miR-142-3p	Homo sapiens	1205	Next generation sequencing	NOTFOUND	NOT FOUND
18742	mirna	hsa-miR-142-3p	Homo sapiens	3338	RNA sequencing
20037	mirna	hsa-miR-142-3p	Homo sapiens	3339	RNA sequencing
21332	mirna	hsa-miR-142-3p	Homo sapiens	3340	RNA sequencing
22643	mirna	hsa-miR-142-3p	Homo sapiens	3533	RNA sequencing
5335	mirna	hsa-miR-142-5p	Homo sapiens	1200	Next generation sequencing	NOTFOUND	NOT FOUND
5845	mirna	hsa-miR-142-5p	Homo sapiens	1201	Next generation sequencing	NOTFOUND	NOT FOUND
6318	mirna	hsa-miR-142-5p	Homo sapiens	1202	Next generation sequencing	NOTFOUND	NOT FOUND
6851	mirna	hsa-miR-142-5p	Homo sapiens	1203	Next generation sequencing	NOTFOUND	NOT FOUND
7909	mirna	hsa-miR-142-5p	Homo sapiens	1204	Next generation sequencing	NOTFOUND	NOT FOUND
8990	mirna	hsa-miR-142-5p	Homo sapiens	1205	Next generation sequencing	NOTFOUND	NOT FOUND
13094	mirna	hsa-miR-142-5p	Homo sapiens	2028	RNA sequencing
18758	mirna	hsa-miR-142-5p	Homo sapiens	3338	RNA sequencing
20053	mirna	hsa-miR-142-5p	Homo sapiens	3339	RNA sequencing
21348	mirna	hsa-miR-142-5p	Homo sapiens	3340	RNA sequencing
22644	mirna	hsa-miR-142-5p	Homo sapiens	3533	RNA sequencing
5339	mirna	hsa-mir-143	Homo sapiens	1200	Next generation sequencing	NOTFOUND	NOT FOUND
5849	mirna	hsa-mir-143	Homo sapiens	1201	Next generation sequencing	NOTFOUND	NOT FOUND
6322	mirna	hsa-mir-143	Homo sapiens	1202	Next generation sequencing	NOTFOUND	NOT FOUND
6855	mirna	hsa-mir-143	Homo sapiens	1203	Next generation sequencing	NOTFOUND	NOT FOUND
7913	mirna	hsa-mir-143	Homo sapiens	1204	Next generation sequencing	NOTFOUND	NOT FOUND
8994	mirna	hsa-mir-143	Homo sapiens	1205	Next generation sequencing	NOTFOUND	NOT FOUND
10006	mirna	hsa-mir-143	Homo sapiens	898	RNA sequencing	NOTFOUND	NOT FOUND
5338	mirna	hsa-miR-143-3p	Homo sapiens	1200	Next generation sequencing	NOTFOUND	NOT FOUND
5850	mirna	hsa-miR-143-3p	Homo sapiens	1201	Next generation sequencing	NOTFOUND	NOT FOUND
6321	mirna	hsa-miR-143-3p	Homo sapiens	1202	Next generation sequencing	NOTFOUND	NOT FOUND
6854	mirna	hsa-miR-143-3p	Homo sapiens	1203	Next generation sequencing	NOTFOUND	NOT FOUND
7914	mirna	hsa-miR-143-3p	Homo sapiens	1204	Next generation sequencing	NOTFOUND	NOT FOUND
8993	mirna	hsa-miR-143-3p	Homo sapiens	1205	Next generation sequencing	NOTFOUND	NOT FOUND
12491	mirna	hsa-miR-143-3p	Homo sapiens	2739	RNA sequencing
12784	mirna	hsa-miR-143-3p	Homo sapiens	2740	RNA sequencing
19084	mirna	hsa-miR-143-3p	Homo sapiens	3338	RNA sequencing
20379	mirna	hsa-miR-143-3p	Homo sapiens	3339	RNA sequencing
21674	mirna	hsa-miR-143-3p	Homo sapiens	3340	RNA sequencing
22645	mirna	hsa-miR-143-3p	Homo sapiens	3533	RNA sequencing
5848	mirna	hsa-miR-143-5p	Homo sapiens	1201	Next generation sequencing	NOTFOUND	NOT FOUND
7912	mirna	hsa-miR-143-5p	Homo sapiens	1204	Next generation sequencing	NOTFOUND	NOT FOUND
12700	mirna	hsa-miR-143-5p	Homo sapiens	2739	RNA sequencing
12993	mirna	hsa-miR-143-5p	Homo sapiens	2740	RNA sequencing
5341	mirna	hsa-mir-144	Homo sapiens	1200	Next generation sequencing	NOTFOUND	NOT FOUND
5852	mirna	hsa-mir-144	Homo sapiens	1201	Next generation sequencing	NOTFOUND	NOT FOUND
6324	mirna	hsa-mir-144	Homo sapiens	1202	Next generation sequencing	NOTFOUND	NOT FOUND
6857	mirna	hsa-mir-144	Homo sapiens	1203	Next generation sequencing	NOTFOUND	NOT FOUND
7916	mirna	hsa-mir-144	Homo sapiens	1204	Next generation sequencing	NOTFOUND	NOT FOUND
8996	mirna	hsa-mir-144	Homo sapiens	1205	Next generation sequencing	NOTFOUND	NOT FOUND
10055	mirna	hsa-mir-144	Homo sapiens	898	RNA sequencing	NOTFOUND	NOT FOUND
5342	mirna	hsa-miR-144-3p	Homo sapiens	1200	Next generation sequencing	NOTFOUND	NOT FOUND
5853	mirna	hsa-miR-144-3p	Homo sapiens	1201	Next generation sequencing	NOTFOUND	NOT FOUND
6323	mirna	hsa-miR-144-3p	Homo sapiens	1202	Next generation sequencing	NOTFOUND	NOT FOUND
6858	mirna	hsa-miR-144-3p	Homo sapiens	1203	Next generation sequencing	NOTFOUND	NOT FOUND
7917	mirna	hsa-miR-144-3p	Homo sapiens	1204	Next generation sequencing	NOTFOUND	NOT FOUND
8997	mirna	hsa-miR-144-3p	Homo sapiens	1205	Next generation sequencing	NOTFOUND	NOT FOUND
10228	mirna	hsa-miR-144-3p	Homo sapiens	1175	RNA sequencing	NOTFOUND	NOT FOUND
10288	mirna	hsa-miR-144-3p	Homo sapiens	1176	RNA sequencing	NOTFOUND	NOT FOUND
13095	mirna	hsa-miR-144-3p	Homo sapiens	2028	RNA sequencing
19880	mirna	hsa-miR-144-3p	Homo sapiens	3338	RNA sequencing
21175	mirna	hsa-miR-144-3p	Homo sapiens	3339	RNA sequencing
22470	mirna	hsa-miR-144-3p	Homo sapiens	3340	RNA sequencing
22646	mirna	hsa-miR-144-3p	Homo sapiens	3533	RNA sequencing
5340	mirna	hsa-miR-144-5p	Homo sapiens	1200	Next generation sequencing	NOTFOUND	NOT FOUND
5851	mirna	hsa-miR-144-5p	Homo sapiens	1201	Next generation sequencing	NOTFOUND	NOT FOUND
6856	mirna	hsa-miR-144-5p	Homo sapiens	1203	Next generation sequencing	NOTFOUND	NOT FOUND
7915	mirna	hsa-miR-144-5p	Homo sapiens	1204	Next generation sequencing	NOTFOUND	NOT FOUND
8995	mirna	hsa-miR-144-5p	Homo sapiens	1205	Next generation sequencing	NOTFOUND	NOT FOUND
12712	mirna	hsa-miR-144-5p	Homo sapiens	2739	RNA sequencing
13005	mirna	hsa-miR-144-5p	Homo sapiens	2740	RNA sequencing
13096	mirna	hsa-miR-144-5p	Homo sapiens	2028	RNA sequencing
19079	mirna	hsa-miR-144-5p	Homo sapiens	3338	RNA sequencing
20374	mirna	hsa-miR-144-5p	Homo sapiens	3339	RNA sequencing
21669	mirna	hsa-miR-144-5p	Homo sapiens	3340	RNA sequencing
22647	mirna	hsa-miR-144-5p	Homo sapiens	3533	RNA sequencing
5344	mirna	hsa-mir-145	Homo sapiens	1200	Next generation sequencing	NOTFOUND	NOT FOUND
5855	mirna	hsa-mir-145	Homo sapiens	1201	Next generation sequencing	NOTFOUND	NOT FOUND
6326	mirna	hsa-mir-145	Homo sapiens	1202	Next generation sequencing	NOTFOUND	NOT FOUND
6860	mirna	hsa-mir-145	Homo sapiens	1203	Next generation sequencing	NOTFOUND	NOT FOUND
7919	mirna	hsa-mir-145	Homo sapiens	1204	Next generation sequencing	NOTFOUND	NOT FOUND
8999	mirna	hsa-mir-145	Homo sapiens	1205	Next generation sequencing	NOTFOUND	NOT FOUND
5345	mirna	hsa-miR-145-3p	Homo sapiens	1200	Next generation sequencing	NOTFOUND	NOT FOUND
6327	mirna	hsa-miR-145-3p	Homo sapiens	1202	Next generation sequencing	NOTFOUND	NOT FOUND
6861	mirna	hsa-miR-145-3p	Homo sapiens	1203	Next generation sequencing	NOTFOUND	NOT FOUND
7920	mirna	hsa-miR-145-3p	Homo sapiens	1204	Next generation sequencing	NOTFOUND	NOT FOUND
12600	mirna	hsa-miR-145-3p	Homo sapiens	2739	RNA sequencing
12893	mirna	hsa-miR-145-3p	Homo sapiens	2740	RNA sequencing
13097	mirna	hsa-miR-145-3p	Homo sapiens	2028	RNA sequencing
19867	mirna	hsa-miR-145-3p	Homo sapiens	3338	RNA sequencing
21162	mirna	hsa-miR-145-3p	Homo sapiens	3339	RNA sequencing
22457	mirna	hsa-miR-145-3p	Homo sapiens	3340	RNA sequencing
5343	mirna	hsa-miR-145-5p	Homo sapiens	1200	Next generation sequencing	NOTFOUND	NOT FOUND
5854	mirna	hsa-miR-145-5p	Homo sapiens	1201	Next generation sequencing	NOTFOUND	NOT FOUND
6325	mirna	hsa-miR-145-5p	Homo sapiens	1202	Next generation sequencing	NOTFOUND	NOT FOUND
6859	mirna	hsa-miR-145-5p	Homo sapiens	1203	Next generation sequencing	NOTFOUND	NOT FOUND
7918	mirna	hsa-miR-145-5p	Homo sapiens	1204	Next generation sequencing	NOTFOUND	NOT FOUND
8998	mirna	hsa-miR-145-5p	Homo sapiens	1205	Next generation sequencing	NOTFOUND	NOT FOUND
12490	mirna	hsa-miR-145-5p	Homo sapiens	2739	RNA sequencing
12783	mirna	hsa-miR-145-5p	Homo sapiens	2740	RNA sequencing
19594	mirna	hsa-miR-145-5p	Homo sapiens	3338	RNA sequencing
20889	mirna	hsa-miR-145-5p	Homo sapiens	3339	RNA sequencing
22184	mirna	hsa-miR-145-5p	Homo sapiens	3340	RNA sequencing
22648	mirna	hsa-miR-145-5p	Homo sapiens	3533	RNA sequencing
6863	mirna	hsa-mir-1468	Homo sapiens	1203	Next generation sequencing	NOTFOUND	NOT FOUND
7922	mirna	hsa-mir-1468	Homo sapiens	1204	Next generation sequencing	NOTFOUND	NOT FOUND
9001	mirna	hsa-mir-1468	Homo sapiens	1205	Next generation sequencing	NOTFOUND	NOT FOUND
6862	mirna	hsa-miR-1468-5p	Homo sapiens	1203	Next generation sequencing	NOTFOUND	NOT FOUND
7921	mirna	hsa-miR-1468-5p	Homo sapiens	1204	Next generation sequencing	NOTFOUND	NOT FOUND
9000	mirna	hsa-miR-1468-5p	Homo sapiens	1205	Next generation sequencing	NOTFOUND	NOT FOUND
19045	mirna	hsa-miR-1468-5p	Homo sapiens	3338	RNA sequencing
20340	mirna	hsa-miR-1468-5p	Homo sapiens	3339	RNA sequencing
21635	mirna	hsa-miR-1468-5p	Homo sapiens	3340	RNA sequencing
5346	mirna	hsa-miR-1469	Homo sapiens	1200	Next generation sequencing	NOTFOUND	NOT FOUND
5347	mirna	hsa-mir-1469	Homo sapiens	1200	Next generation sequencing	NOTFOUND	NOT FOUND
5856	mirna	hsa-miR-1469	Homo sapiens	1201	Next generation sequencing	NOTFOUND	NOT FOUND
5857	mirna	hsa-mir-1469	Homo sapiens	1201	Next generation sequencing	NOTFOUND	NOT FOUND
6328	mirna	hsa-miR-1469	Homo sapiens	1202	Next generation sequencing	NOTFOUND	NOT FOUND
6329	mirna	hsa-mir-1469	Homo sapiens	1202	Next generation sequencing	NOTFOUND	NOT FOUND
6864	mirna	hsa-miR-1469	Homo sapiens	1203	Next generation sequencing	NOTFOUND	NOT FOUND
6865	mirna	hsa-mir-1469	Homo sapiens	1203	Next generation sequencing	NOTFOUND	NOT FOUND
7923	mirna	hsa-miR-1469	Homo sapiens	1204	Next generation sequencing	NOTFOUND	NOT FOUND
7924	mirna	hsa-mir-1469	Homo sapiens	1204	Next generation sequencing	NOTFOUND	NOT FOUND
9002	mirna	hsa-miR-1469	Homo sapiens	1205	Next generation sequencing	NOTFOUND	NOT FOUND
9003	mirna	hsa-mir-1469	Homo sapiens	1205	Next generation sequencing	NOTFOUND	NOT FOUND
9690	mirna	hsa-miR-1469	Homo sapiens	904	Microarray	NOTFOUND	NOT FOUND
12565	mirna	hsa-miR-1469	Homo sapiens	2739	RNA sequencing
12858	mirna	hsa-miR-1469	Homo sapiens	2740	RNA sequencing
5349	mirna	hsa-mir-146a	Homo sapiens	1200	Next generation sequencing	NOTFOUND	NOT FOUND
5859	mirna	hsa-mir-146a	Homo sapiens	1201	Next generation sequencing	NOTFOUND	NOT FOUND
6331	mirna	hsa-mir-146a	Homo sapiens	1202	Next generation sequencing	NOTFOUND	NOT FOUND
6867	mirna	hsa-mir-146a	Homo sapiens	1203	Next generation sequencing	NOTFOUND	NOT FOUND
7926	mirna	hsa-mir-146a	Homo sapiens	1204	Next generation sequencing	NOTFOUND	NOT FOUND
9005	mirna	hsa-mir-146a	Homo sapiens	1205	Next generation sequencing	NOTFOUND	NOT FOUND
9946	mirna	hsa-mir-146a	Homo sapiens	898	RNA sequencing	NOTFOUND	NOT FOUND
6868	mirna	hsa-miR-146a-3p	Homo sapiens	1203	Next generation sequencing	NOTFOUND	NOT FOUND
7927	mirna	hsa-miR-146a-3p	Homo sapiens	1204	Next generation sequencing	NOTFOUND	NOT FOUND
5348	mirna	hsa-miR-146a-5p	Homo sapiens	1200	Next generation sequencing	NOTFOUND	NOT FOUND
5858	mirna	hsa-miR-146a-5p	Homo sapiens	1201	Next generation sequencing	NOTFOUND	NOT FOUND
6330	mirna	hsa-miR-146a-5p	Homo sapiens	1202	Next generation sequencing	NOTFOUND	NOT FOUND
6866	mirna	hsa-miR-146a-5p	Homo sapiens	1203	Next generation sequencing	NOTFOUND	NOT FOUND
7925	mirna	hsa-miR-146a-5p	Homo sapiens	1204	Next generation sequencing	NOTFOUND	NOT FOUND
9004	mirna	hsa-miR-146a-5p	Homo sapiens	1205	Next generation sequencing	NOTFOUND	NOT FOUND
18849	mirna	hsa-miR-146a-5p	Homo sapiens	3338	RNA sequencing
20144	mirna	hsa-miR-146a-5p	Homo sapiens	3339	RNA sequencing
21439	mirna	hsa-miR-146a-5p	Homo sapiens	3340	RNA sequencing
22649	mirna	hsa-miR-146a-5p	Homo sapiens	3533	RNA sequencing
5351	mirna	hsa-mir-146b	Homo sapiens	1200	Next generation sequencing	NOTFOUND	NOT FOUND
5861	mirna	hsa-mir-146b	Homo sapiens	1201	Next generation sequencing	NOTFOUND	NOT FOUND
6333	mirna	hsa-mir-146b	Homo sapiens	1202	Next generation sequencing	NOTFOUND	NOT FOUND
6870	mirna	hsa-mir-146b	Homo sapiens	1203	Next generation sequencing	NOTFOUND	NOT FOUND
7929	mirna	hsa-mir-146b	Homo sapiens	1204	Next generation sequencing	NOTFOUND	NOT FOUND
9007	mirna	hsa-mir-146b	Homo sapiens	1205	Next generation sequencing	NOTFOUND	NOT FOUND
9959	mirna	hsa-mir-146b	Homo sapiens	898	RNA sequencing	NOTFOUND	NOT FOUND
5352	mirna	hsa-miR-146b-3p	Homo sapiens	1200	Next generation sequencing	NOTFOUND	NOT FOUND
6334	mirna	hsa-miR-146b-3p	Homo sapiens	1202	Next generation sequencing	NOTFOUND	NOT FOUND
6871	mirna	hsa-miR-146b-3p	Homo sapiens	1203	Next generation sequencing	NOTFOUND	NOT FOUND
7930	mirna	hsa-miR-146b-3p	Homo sapiens	1204	Next generation sequencing	NOTFOUND	NOT FOUND
9008	mirna	hsa-miR-146b-3p	Homo sapiens	1205	Next generation sequencing	NOTFOUND	NOT FOUND
19102	mirna	hsa-miR-146b-3p	Homo sapiens	3338	RNA sequencing
20397	mirna	hsa-miR-146b-3p	Homo sapiens	3339	RNA sequencing
21692	mirna	hsa-miR-146b-3p	Homo sapiens	3340	RNA sequencing
5350	mirna	hsa-miR-146b-5p	Homo sapiens	1200	Next generation sequencing	NOTFOUND	NOT FOUND
5860	mirna	hsa-miR-146b-5p	Homo sapiens	1201	Next generation sequencing	NOTFOUND	NOT FOUND
6332	mirna	hsa-miR-146b-5p	Homo sapiens	1202	Next generation sequencing	NOTFOUND	NOT FOUND
6869	mirna	hsa-miR-146b-5p	Homo sapiens	1203	Next generation sequencing	NOTFOUND	NOT FOUND
7928	mirna	hsa-miR-146b-5p	Homo sapiens	1204	Next generation sequencing	NOTFOUND	NOT FOUND
9006	mirna	hsa-miR-146b-5p	Homo sapiens	1205	Next generation sequencing	NOTFOUND	NOT FOUND
12545	mirna	hsa-miR-146b-5p	Homo sapiens	2739	RNA sequencing
12838	mirna	hsa-miR-146b-5p	Homo sapiens	2740	RNA sequencing
18772	mirna	hsa-miR-146b-5p	Homo sapiens	3338	RNA sequencing
20067	mirna	hsa-miR-146b-5p	Homo sapiens	3339	RNA sequencing
21362	mirna	hsa-miR-146b-5p	Homo sapiens	3340	RNA sequencing
22650	mirna	hsa-miR-146b-5p	Homo sapiens	3533	RNA sequencing
19618	mirna	hsa-miR-147a	Homo sapiens	3338	RNA sequencing
20913	mirna	hsa-miR-147a	Homo sapiens	3339	RNA sequencing
22208	mirna	hsa-miR-147a	Homo sapiens	3340	RNA sequencing
7931	mirna	hsa-miR-147b	Homo sapiens	1204	Next generation sequencing	NOTFOUND	NOT FOUND
7932	mirna	hsa-mir-147b	Homo sapiens	1204	Next generation sequencing	NOTFOUND	NOT FOUND
19114	mirna	hsa-miR-147b-3p	Homo sapiens	3338	RNA sequencing
20409	mirna	hsa-miR-147b-3p	Homo sapiens	3339	RNA sequencing
21704	mirna	hsa-miR-147b-3p	Homo sapiens	3340	RNA sequencing
19155	mirna	hsa-miR-147b-5p	Homo sapiens	3338	RNA sequencing
20450	mirna	hsa-miR-147b-5p	Homo sapiens	3339	RNA sequencing
21745	mirna	hsa-miR-147b-5p	Homo sapiens	3340	RNA sequencing
5354	mirna	hsa-mir-148a	Homo sapiens	1200	Next generation sequencing	NOTFOUND	NOT FOUND
5863	mirna	hsa-mir-148a	Homo sapiens	1201	Next generation sequencing	NOTFOUND	NOT FOUND
6336	mirna	hsa-mir-148a	Homo sapiens	1202	Next generation sequencing	NOTFOUND	NOT FOUND
6873	mirna	hsa-mir-148a	Homo sapiens	1203	Next generation sequencing	NOTFOUND	NOT FOUND
7934	mirna	hsa-mir-148a	Homo sapiens	1204	Next generation sequencing	NOTFOUND	NOT FOUND
9010	mirna	hsa-mir-148a	Homo sapiens	1205	Next generation sequencing	NOTFOUND	NOT FOUND
9947	mirna	hsa-mir-148a	Homo sapiens	898	RNA sequencing	NOTFOUND	NOT FOUND
5355	mirna	hsa-miR-148a-3p	Homo sapiens	1200	Next generation sequencing	NOTFOUND	NOT FOUND
5864	mirna	hsa-miR-148a-3p	Homo sapiens	1201	Next generation sequencing	NOTFOUND	NOT FOUND
6337	mirna	hsa-miR-148a-3p	Homo sapiens	1202	Next generation sequencing	NOTFOUND	NOT FOUND
6874	mirna	hsa-miR-148a-3p	Homo sapiens	1203	Next generation sequencing	NOTFOUND	NOT FOUND
7935	mirna	hsa-miR-148a-3p	Homo sapiens	1204	Next generation sequencing	NOTFOUND	NOT FOUND
9011	mirna	hsa-miR-148a-3p	Homo sapiens	1205	Next generation sequencing	NOTFOUND	NOT FOUND
12681	mirna	hsa-miR-148a-3p	Homo sapiens	2739	RNA sequencing
12974	mirna	hsa-miR-148a-3p	Homo sapiens	2740	RNA sequencing
18666	mirna	hsa-miR-148a-3p	Homo sapiens	3338	RNA sequencing
19961	mirna	hsa-miR-148a-3p	Homo sapiens	3339	RNA sequencing
21256	mirna	hsa-miR-148a-3p	Homo sapiens	3340	RNA sequencing
5353	mirna	hsa-miR-148a-5p	Homo sapiens	1200	Next generation sequencing	NOTFOUND	NOT FOUND
5862	mirna	hsa-miR-148a-5p	Homo sapiens	1201	Next generation sequencing	NOTFOUND	NOT FOUND
6335	mirna	hsa-miR-148a-5p	Homo sapiens	1202	Next generation sequencing	NOTFOUND	NOT FOUND
6872	mirna	hsa-miR-148a-5p	Homo sapiens	1203	Next generation sequencing	NOTFOUND	NOT FOUND
7933	mirna	hsa-miR-148a-5p	Homo sapiens	1204	Next generation sequencing	NOTFOUND	NOT FOUND
9009	mirna	hsa-miR-148a-5p	Homo sapiens	1205	Next generation sequencing	NOTFOUND	NOT FOUND
18794	mirna	hsa-miR-148a-5p	Homo sapiens	3338	RNA sequencing
20089	mirna	hsa-miR-148a-5p	Homo sapiens	3339	RNA sequencing
21384	mirna	hsa-miR-148a-5p	Homo sapiens	3340	RNA sequencing
5357	mirna	hsa-mir-148b	Homo sapiens	1200	Next generation sequencing	NOTFOUND	NOT FOUND
5866	mirna	hsa-mir-148b	Homo sapiens	1201	Next generation sequencing	NOTFOUND	NOT FOUND
6339	mirna	hsa-mir-148b	Homo sapiens	1202	Next generation sequencing	NOTFOUND	NOT FOUND
6876	mirna	hsa-mir-148b	Homo sapiens	1203	Next generation sequencing	NOTFOUND	NOT FOUND
7937	mirna	hsa-mir-148b	Homo sapiens	1204	Next generation sequencing	NOTFOUND	NOT FOUND
9013	mirna	hsa-mir-148b	Homo sapiens	1205	Next generation sequencing	NOTFOUND	NOT FOUND
9997	mirna	hsa-mir-148b	Homo sapiens	898	RNA sequencing	NOTFOUND	NOT FOUND
5358	mirna	hsa-miR-148b-3p	Homo sapiens	1200	Next generation sequencing	NOTFOUND	NOT FOUND
5865	mirna	hsa-miR-148b-3p	Homo sapiens	1201	Next generation sequencing	NOTFOUND	NOT FOUND
6340	mirna	hsa-miR-148b-3p	Homo sapiens	1202	Next generation sequencing	NOTFOUND	NOT FOUND
6877	mirna	hsa-miR-148b-3p	Homo sapiens	1203	Next generation sequencing	NOTFOUND	NOT FOUND
7938	mirna	hsa-miR-148b-3p	Homo sapiens	1204	Next generation sequencing	NOTFOUND	NOT FOUND
9014	mirna	hsa-miR-148b-3p	Homo sapiens	1205	Next generation sequencing	NOTFOUND	NOT FOUND
18740	mirna	hsa-miR-148b-3p	Homo sapiens	3338	RNA sequencing
20035	mirna	hsa-miR-148b-3p	Homo sapiens	3339	RNA sequencing
21330	mirna	hsa-miR-148b-3p	Homo sapiens	3340	RNA sequencing
22651	mirna	hsa-miR-148b-3p	Homo sapiens	3533	RNA sequencing
5356	mirna	hsa-miR-148b-5p	Homo sapiens	1200	Next generation sequencing	NOTFOUND	NOT FOUND
6338	mirna	hsa-miR-148b-5p	Homo sapiens	1202	Next generation sequencing	NOTFOUND	NOT FOUND
6875	mirna	hsa-miR-148b-5p	Homo sapiens	1203	Next generation sequencing	NOTFOUND	NOT FOUND
7936	mirna	hsa-miR-148b-5p	Homo sapiens	1204	Next generation sequencing	NOTFOUND	NOT FOUND
9012	mirna	hsa-miR-148b-5p	Homo sapiens	1205	Next generation sequencing	NOTFOUND	NOT FOUND
19053	mirna	hsa-miR-148b-5p	Homo sapiens	3338	RNA sequencing
20348	mirna	hsa-miR-148b-5p	Homo sapiens	3339	RNA sequencing
21643	mirna	hsa-miR-148b-5p	Homo sapiens	3340	RNA sequencing
5360	mirna	hsa-mir-149	Homo sapiens	1200	Next generation sequencing	NOTFOUND	NOT FOUND
5868	mirna	hsa-mir-149	Homo sapiens	1201	Next generation sequencing	NOTFOUND	NOT FOUND
6342	mirna	hsa-mir-149	Homo sapiens	1202	Next generation sequencing	NOTFOUND	NOT FOUND
9016	mirna	hsa-mir-149	Homo sapiens	1205	Next generation sequencing	NOTFOUND	NOT FOUND
9676	mirna	hsa-miR-149	Homo sapiens	904	Microarray	NOTFOUND	NOT FOUND
12654	mirna	hsa-miR-149-3p	Homo sapiens	2739	RNA sequencing
12947	mirna	hsa-miR-149-3p	Homo sapiens	2740	RNA sequencing
19245	mirna	hsa-miR-149-3p	Homo sapiens	3338	RNA sequencing
20540	mirna	hsa-miR-149-3p	Homo sapiens	3339	RNA sequencing
21835	mirna	hsa-miR-149-3p	Homo sapiens	3340	RNA sequencing
5359	mirna	hsa-miR-149-5p	Homo sapiens	1200	Next generation sequencing	NOTFOUND	NOT FOUND
5867	mirna	hsa-miR-149-5p	Homo sapiens	1201	Next generation sequencing	NOTFOUND	NOT FOUND
6341	mirna	hsa-miR-149-5p	Homo sapiens	1202	Next generation sequencing	NOTFOUND	NOT FOUND
9015	mirna	hsa-miR-149-5p	Homo sapiens	1205	Next generation sequencing	NOTFOUND	NOT FOUND
18897	mirna	hsa-miR-149-5p	Homo sapiens	3338	RNA sequencing
20192	mirna	hsa-miR-149-5p	Homo sapiens	3339	RNA sequencing
21487	mirna	hsa-miR-149-5p	Homo sapiens	3340	RNA sequencing
5362	mirna	hsa-mir-150	Homo sapiens	1200	Next generation sequencing	NOTFOUND	NOT FOUND
5870	mirna	hsa-mir-150	Homo sapiens	1201	Next generation sequencing	NOTFOUND	NOT FOUND
6344	mirna	hsa-mir-150	Homo sapiens	1202	Next generation sequencing	NOTFOUND	NOT FOUND
6879	mirna	hsa-mir-150	Homo sapiens	1203	Next generation sequencing	NOTFOUND	NOT FOUND
7940	mirna	hsa-mir-150	Homo sapiens	1204	Next generation sequencing	NOTFOUND	NOT FOUND
9018	mirna	hsa-mir-150	Homo sapiens	1205	Next generation sequencing	NOTFOUND	NOT FOUND
9999	mirna	hsa-mir-150	Homo sapiens	898	RNA sequencing	NOTFOUND	NOT FOUND
6880	mirna	hsa-miR-150-3p	Homo sapiens	1203	Next generation sequencing	NOTFOUND	NOT FOUND
7941	mirna	hsa-miR-150-3p	Homo sapiens	1204	Next generation sequencing	NOTFOUND	NOT FOUND
9019	mirna	hsa-miR-150-3p	Homo sapiens	1205	Next generation sequencing	NOTFOUND	NOT FOUND
18936	mirna	hsa-miR-150-3p	Homo sapiens	3338	RNA sequencing
20231	mirna	hsa-miR-150-3p	Homo sapiens	3339	RNA sequencing
21526	mirna	hsa-miR-150-3p	Homo sapiens	3340	RNA sequencing
22652	mirna	hsa-miR-150-3p	Homo sapiens	3533	RNA sequencing
5361	mirna	hsa-miR-150-5p	Homo sapiens	1200	Next generation sequencing	NOTFOUND	NOT FOUND
5869	mirna	hsa-miR-150-5p	Homo sapiens	1201	Next generation sequencing	NOTFOUND	NOT FOUND
6343	mirna	hsa-miR-150-5p	Homo sapiens	1202	Next generation sequencing	NOTFOUND	NOT FOUND
6878	mirna	hsa-miR-150-5p	Homo sapiens	1203	Next generation sequencing	NOTFOUND	NOT FOUND
7939	mirna	hsa-miR-150-5p	Homo sapiens	1204	Next generation sequencing	NOTFOUND	NOT FOUND
9017	mirna	hsa-miR-150-5p	Homo sapiens	1205	Next generation sequencing	NOTFOUND	NOT FOUND
18814	mirna	hsa-miR-150-5p	Homo sapiens	3338	RNA sequencing
20109	mirna	hsa-miR-150-5p	Homo sapiens	3339	RNA sequencing
21404	mirna	hsa-miR-150-5p	Homo sapiens	3340	RNA sequencing
22653	mirna	hsa-miR-150-5p	Homo sapiens	3533	RNA sequencing
5364	mirna	hsa-mir-151a	Homo sapiens	1200	Next generation sequencing	NOTFOUND	NOT FOUND
5872	mirna	hsa-mir-151a	Homo sapiens	1201	Next generation sequencing	NOTFOUND	NOT FOUND
6346	mirna	hsa-mir-151a	Homo sapiens	1202	Next generation sequencing	NOTFOUND	NOT FOUND
6882	mirna	hsa-mir-151a	Homo sapiens	1203	Next generation sequencing	NOTFOUND	NOT FOUND
7943	mirna	hsa-mir-151a	Homo sapiens	1204	Next generation sequencing	NOTFOUND	NOT FOUND
9021	mirna	hsa-mir-151a	Homo sapiens	1205	Next generation sequencing	NOTFOUND	NOT FOUND
9974	mirna	hsa-mir-151a	Homo sapiens	898	RNA sequencing	NOTFOUND	NOT FOUND
5365	mirna	hsa-miR-151a-3p	Homo sapiens	1200	Next generation sequencing	NOTFOUND	NOT FOUND
5873	mirna	hsa-miR-151a-3p	Homo sapiens	1201	Next generation sequencing	NOTFOUND	NOT FOUND
6347	mirna	hsa-miR-151a-3p	Homo sapiens	1202	Next generation sequencing	NOTFOUND	NOT FOUND
6883	mirna	hsa-miR-151a-3p	Homo sapiens	1203	Next generation sequencing	NOTFOUND	NOT FOUND
7944	mirna	hsa-miR-151a-3p	Homo sapiens	1204	Next generation sequencing	NOTFOUND	NOT FOUND
9022	mirna	hsa-miR-151a-3p	Homo sapiens	1205	Next generation sequencing	NOTFOUND	NOT FOUND
18697	mirna	hsa-miR-151a-3p	Homo sapiens	3338	RNA sequencing
19992	mirna	hsa-miR-151a-3p	Homo sapiens	3339	RNA sequencing
21287	mirna	hsa-miR-151a-3p	Homo sapiens	3340	RNA sequencing
22654	mirna	hsa-miR-151a-3p	Homo sapiens	3533	RNA sequencing
5363	mirna	hsa-miR-151a-5p	Homo sapiens	1200	Next generation sequencing	NOTFOUND	NOT FOUND
5871	mirna	hsa-miR-151a-5p	Homo sapiens	1201	Next generation sequencing	NOTFOUND	NOT FOUND
6345	mirna	hsa-miR-151a-5p	Homo sapiens	1202	Next generation sequencing	NOTFOUND	NOT FOUND
6881	mirna	hsa-miR-151a-5p	Homo sapiens	1203	Next generation sequencing	NOTFOUND	NOT FOUND
7942	mirna	hsa-miR-151a-5p	Homo sapiens	1204	Next generation sequencing	NOTFOUND	NOT FOUND
9020	mirna	hsa-miR-151a-5p	Homo sapiens	1205	Next generation sequencing	NOTFOUND	NOT FOUND
10212	mirna	hsa-miR-151a-5p	Homo sapiens	1175	RNA sequencing	NOTFOUND	NOT FOUND
10272	mirna	hsa-miR-151a-5p	Homo sapiens	1176	RNA sequencing	NOTFOUND	NOT FOUND
12524	mirna	hsa-miR-151a-5p	Homo sapiens	2739	RNA sequencing
12817	mirna	hsa-miR-151a-5p	Homo sapiens	2740	RNA sequencing
13389	mirna	hsa-miR-151a-5p	Homo sapiens	2317	Small RNA sequencing
13458	mirna	hsa-miR-151a-5p	Homo sapiens	2318	Small RNA sequencing
13527	mirna	hsa-miR-151a-5p	Homo sapiens	2319	Small RNA sequencing
18669	mirna	hsa-miR-151a-5p	Homo sapiens	3338	RNA sequencing
19964	mirna	hsa-miR-151a-5p	Homo sapiens	3339	RNA sequencing
21259	mirna	hsa-miR-151a-5p	Homo sapiens	3340	RNA sequencing
22655	mirna	hsa-miR-151a-5p	Homo sapiens	3533	RNA sequencing
5366	mirna	hsa-miR-151b	Homo sapiens	1200	Next generation sequencing	NOTFOUND	NOT FOUND
5367	mirna	hsa-mir-151b	Homo sapiens	1200	Next generation sequencing	NOTFOUND	NOT FOUND
5874	mirna	hsa-miR-151b	Homo sapiens	1201	Next generation sequencing	NOTFOUND	NOT FOUND
5875	mirna	hsa-mir-151b	Homo sapiens	1201	Next generation sequencing	NOTFOUND	NOT FOUND
6348	mirna	hsa-miR-151b	Homo sapiens	1202	Next generation sequencing	NOTFOUND	NOT FOUND
6349	mirna	hsa-mir-151b	Homo sapiens	1202	Next generation sequencing	NOTFOUND	NOT FOUND
6884	mirna	hsa-miR-151b	Homo sapiens	1203	Next generation sequencing	NOTFOUND	NOT FOUND
6885	mirna	hsa-mir-151b	Homo sapiens	1203	Next generation sequencing	NOTFOUND	NOT FOUND
7945	mirna	hsa-miR-151b	Homo sapiens	1204	Next generation sequencing	NOTFOUND	NOT FOUND
7946	mirna	hsa-mir-151b	Homo sapiens	1204	Next generation sequencing	NOTFOUND	NOT FOUND
9023	mirna	hsa-miR-151b	Homo sapiens	1205	Next generation sequencing	NOTFOUND	NOT FOUND
9024	mirna	hsa-mir-151b	Homo sapiens	1205	Next generation sequencing	NOTFOUND	NOT FOUND
12718	mirna	hsa-miR-151b	Homo sapiens	2739	RNA sequencing
13011	mirna	hsa-miR-151b	Homo sapiens	2740	RNA sequencing
13390	mirna	hsa-miR-151b	Homo sapiens	2317	Small RNA sequencing
13459	mirna	hsa-miR-151b	Homo sapiens	2318	Small RNA sequencing
13528	mirna	hsa-miR-151b	Homo sapiens	2319	Small RNA sequencing
18860	mirna	hsa-miR-151b	Homo sapiens	3338	RNA sequencing
20155	mirna	hsa-miR-151b	Homo sapiens	3339	RNA sequencing
21450	mirna	hsa-miR-151b	Homo sapiens	3340	RNA sequencing
22656	mirna	hsa-miR-151b	Homo sapiens	3533	RNA sequencing
5369	mirna	hsa-mir-152	Homo sapiens	1200	Next generation sequencing	NOTFOUND	NOT FOUND
5877	mirna	hsa-mir-152	Homo sapiens	1201	Next generation sequencing	NOTFOUND	NOT FOUND
6351	mirna	hsa-mir-152	Homo sapiens	1202	Next generation sequencing	NOTFOUND	NOT FOUND
6887	mirna	hsa-mir-152	Homo sapiens	1203	Next generation sequencing	NOTFOUND	NOT FOUND
7948	mirna	hsa-mir-152	Homo sapiens	1204	Next generation sequencing	NOTFOUND	NOT FOUND
9993	mirna	hsa-mir-152	Homo sapiens	898	RNA sequencing	NOTFOUND	NOT FOUND
5368	mirna	hsa-miR-152-3p	Homo sapiens	1200	Next generation sequencing	NOTFOUND	NOT FOUND
5878	mirna	hsa-miR-152-3p	Homo sapiens	1201	Next generation sequencing	NOTFOUND	NOT FOUND
6350	mirna	hsa-miR-152-3p	Homo sapiens	1202	Next generation sequencing	NOTFOUND	NOT FOUND
6886	mirna	hsa-miR-152-3p	Homo sapiens	1203	Next generation sequencing	NOTFOUND	NOT FOUND
7947	mirna	hsa-miR-152-3p	Homo sapiens	1204	Next generation sequencing	NOTFOUND	NOT FOUND
18859	mirna	hsa-miR-152-3p	Homo sapiens	3338	RNA sequencing
20154	mirna	hsa-miR-152-3p	Homo sapiens	3339	RNA sequencing
21449	mirna	hsa-miR-152-3p	Homo sapiens	3340	RNA sequencing
22657	mirna	hsa-miR-152-3p	Homo sapiens	3533	RNA sequencing
5876	mirna	hsa-miR-152-5p	Homo sapiens	1201	Next generation sequencing	NOTFOUND	NOT FOUND
19793	mirna	hsa-miR-152-5p	Homo sapiens	3338	RNA sequencing
21088	mirna	hsa-miR-152-5p	Homo sapiens	3339	RNA sequencing
22383	mirna	hsa-miR-152-5p	Homo sapiens	3340	RNA sequencing
5880	mirna	hsa-mir-153-1	Homo sapiens	1201	Next generation sequencing	NOTFOUND	NOT FOUND
6353	mirna	hsa-mir-153-1	Homo sapiens	1202	Next generation sequencing	NOTFOUND	NOT FOUND
6889	mirna	hsa-mir-153-1	Homo sapiens	1203	Next generation sequencing	NOTFOUND	NOT FOUND
7950	mirna	hsa-mir-153-1	Homo sapiens	1204	Next generation sequencing	NOTFOUND	NOT FOUND
9026	mirna	hsa-mir-153-1	Homo sapiens	1205	Next generation sequencing	NOTFOUND	NOT FOUND
5881	mirna	hsa-mir-153-2	Homo sapiens	1201	Next generation sequencing	NOTFOUND	NOT FOUND
6354	mirna	hsa-mir-153-2	Homo sapiens	1202	Next generation sequencing	NOTFOUND	NOT FOUND
6890	mirna	hsa-mir-153-2	Homo sapiens	1203	Next generation sequencing	NOTFOUND	NOT FOUND
7951	mirna	hsa-mir-153-2	Homo sapiens	1204	Next generation sequencing	NOTFOUND	NOT FOUND
9027	mirna	hsa-mir-153-2	Homo sapiens	1205	Next generation sequencing	NOTFOUND	NOT FOUND
5879	mirna	hsa-miR-153-3p	Homo sapiens	1201	Next generation sequencing	NOTFOUND	NOT FOUND
6352	mirna	hsa-miR-153-3p	Homo sapiens	1202	Next generation sequencing	NOTFOUND	NOT FOUND
6888	mirna	hsa-miR-153-3p	Homo sapiens	1203	Next generation sequencing	NOTFOUND	NOT FOUND
7949	mirna	hsa-miR-153-3p	Homo sapiens	1204	Next generation sequencing	NOTFOUND	NOT FOUND
9025	mirna	hsa-miR-153-3p	Homo sapiens	1205	Next generation sequencing	NOTFOUND	NOT FOUND
19656	mirna	hsa-miR-153-3p	Homo sapiens	3338	RNA sequencing
20951	mirna	hsa-miR-153-3p	Homo sapiens	3339	RNA sequencing
22246	mirna	hsa-miR-153-3p	Homo sapiens	3340	RNA sequencing
19745	mirna	hsa-miR-153-5p	Homo sapiens	3338	RNA sequencing
21040	mirna	hsa-miR-153-5p	Homo sapiens	3339	RNA sequencing
22335	mirna	hsa-miR-153-5p	Homo sapiens	3340	RNA sequencing
6892	mirna	hsa-mir-1537	Homo sapiens	1203	Next generation sequencing	NOTFOUND	NOT FOUND
7953	mirna	hsa-mir-1537	Homo sapiens	1204	Next generation sequencing	NOTFOUND	NOT FOUND
7952	mirna	hsa-miR-1537-3p	Homo sapiens	1204	Next generation sequencing	NOTFOUND	NOT FOUND
6891	mirna	hsa-miR-1537-5p	Homo sapiens	1203	Next generation sequencing	NOTFOUND	NOT FOUND
7954	mirna	hsa-miR-1538	Homo sapiens	1204	Next generation sequencing	NOTFOUND	NOT FOUND
7955	mirna	hsa-mir-1538	Homo sapiens	1204	Next generation sequencing	NOTFOUND	NOT FOUND
19657	mirna	hsa-miR-1538	Homo sapiens	3338	RNA sequencing
20952	mirna	hsa-miR-1538	Homo sapiens	3339	RNA sequencing
22247	mirna	hsa-miR-1538	Homo sapiens	3340	RNA sequencing
12556	mirna	hsa-miR-1539	Homo sapiens	2739	RNA sequencing
12849	mirna	hsa-miR-1539	Homo sapiens	2740	RNA sequencing
7957	mirna	hsa-mir-154	Homo sapiens	1204	Next generation sequencing	NOTFOUND	NOT FOUND
9029	mirna	hsa-mir-154	Homo sapiens	1205	Next generation sequencing	NOTFOUND	NOT FOUND
7956	mirna	hsa-miR-154-5p	Homo sapiens	1204	Next generation sequencing	NOTFOUND	NOT FOUND
9028	mirna	hsa-miR-154-5p	Homo sapiens	1205	Next generation sequencing	NOTFOUND	NOT FOUND
5371	mirna	hsa-mir-155	Homo sapiens	1200	Next generation sequencing	NOTFOUND	NOT FOUND
5883	mirna	hsa-mir-155	Homo sapiens	1201	Next generation sequencing	NOTFOUND	NOT FOUND
6894	mirna	hsa-mir-155	Homo sapiens	1203	Next generation sequencing	NOTFOUND	NOT FOUND
7959	mirna	hsa-mir-155	Homo sapiens	1204	Next generation sequencing	NOTFOUND	NOT FOUND
9031	mirna	hsa-mir-155	Homo sapiens	1205	Next generation sequencing	NOTFOUND	NOT FOUND
9945	mirna	hsa-mir-155	Homo sapiens	898	RNA sequencing	NOTFOUND	NOT FOUND
19774	mirna	hsa-miR-155-3p	Homo sapiens	3338	RNA sequencing
21069	mirna	hsa-miR-155-3p	Homo sapiens	3339	RNA sequencing
22364	mirna	hsa-miR-155-3p	Homo sapiens	3340	RNA sequencing
5370	mirna	hsa-miR-155-5p	Homo sapiens	1200	Next generation sequencing	NOTFOUND	NOT FOUND
5882	mirna	hsa-miR-155-5p	Homo sapiens	1201	Next generation sequencing	NOTFOUND	NOT FOUND
6893	mirna	hsa-miR-155-5p	Homo sapiens	1203	Next generation sequencing	NOTFOUND	NOT FOUND
7958	mirna	hsa-miR-155-5p	Homo sapiens	1204	Next generation sequencing	NOTFOUND	NOT FOUND
9030	mirna	hsa-miR-155-5p	Homo sapiens	1205	Next generation sequencing	NOTFOUND	NOT FOUND
18813	mirna	hsa-miR-155-5p	Homo sapiens	3338	RNA sequencing
20108	mirna	hsa-miR-155-5p	Homo sapiens	3339	RNA sequencing
21403	mirna	hsa-miR-155-5p	Homo sapiens	3340	RNA sequencing
5373	mirna	hsa-mir-15a	Homo sapiens	1200	Next generation sequencing	NOTFOUND	NOT FOUND
5885	mirna	hsa-mir-15a	Homo sapiens	1201	Next generation sequencing	NOTFOUND	NOT FOUND
6356	mirna	hsa-mir-15a	Homo sapiens	1202	Next generation sequencing	NOTFOUND	NOT FOUND
6896	mirna	hsa-mir-15a	Homo sapiens	1203	Next generation sequencing	NOTFOUND	NOT FOUND
7961	mirna	hsa-mir-15a	Homo sapiens	1204	Next generation sequencing	NOTFOUND	NOT FOUND
9033	mirna	hsa-mir-15a	Homo sapiens	1205	Next generation sequencing	NOTFOUND	NOT FOUND
6897	mirna	hsa-miR-15a-3p	Homo sapiens	1203	Next generation sequencing	NOTFOUND	NOT FOUND
19293	mirna	hsa-miR-15a-3p	Homo sapiens	3338	RNA sequencing
20588	mirna	hsa-miR-15a-3p	Homo sapiens	3339	RNA sequencing
21883	mirna	hsa-miR-15a-3p	Homo sapiens	3340	RNA sequencing
5372	mirna	hsa-miR-15a-5p	Homo sapiens	1200	Next generation sequencing	NOTFOUND	NOT FOUND
5884	mirna	hsa-miR-15a-5p	Homo sapiens	1201	Next generation sequencing	NOTFOUND	NOT FOUND
6355	mirna	hsa-miR-15a-5p	Homo sapiens	1202	Next generation sequencing	NOTFOUND	NOT FOUND
6895	mirna	hsa-miR-15a-5p	Homo sapiens	1203	Next generation sequencing	NOTFOUND	NOT FOUND
7960	mirna	hsa-miR-15a-5p	Homo sapiens	1204	Next generation sequencing	NOTFOUND	NOT FOUND
9032	mirna	hsa-miR-15a-5p	Homo sapiens	1205	Next generation sequencing	NOTFOUND	NOT FOUND
13098	mirna	hsa-miR-15a-5p	Homo sapiens	2028	RNA sequencing
18737	mirna	hsa-miR-15a-5p	Homo sapiens	3338	RNA sequencing
20032	mirna	hsa-miR-15a-5p	Homo sapiens	3339	RNA sequencing
21327	mirna	hsa-miR-15a-5p	Homo sapiens	3340	RNA sequencing
22658	mirna	hsa-miR-15a-5p	Homo sapiens	3533	RNA sequencing
5375	mirna	hsa-mir-15b	Homo sapiens	1200	Next generation sequencing	NOTFOUND	NOT FOUND
5887	mirna	hsa-mir-15b	Homo sapiens	1201	Next generation sequencing	NOTFOUND	NOT FOUND
6358	mirna	hsa-mir-15b	Homo sapiens	1202	Next generation sequencing	NOTFOUND	NOT FOUND
6899	mirna	hsa-mir-15b	Homo sapiens	1203	Next generation sequencing	NOTFOUND	NOT FOUND
7963	mirna	hsa-mir-15b	Homo sapiens	1204	Next generation sequencing	NOTFOUND	NOT FOUND
9035	mirna	hsa-mir-15b	Homo sapiens	1205	Next generation sequencing	NOTFOUND	NOT FOUND
9869	mirna	hsa-mir-15b	Homo sapiens	1274	Microarray|Deep sequencing	NOTFOUND	NOT FOUND
10013	mirna	hsa-mir-15b	Homo sapiens	898	RNA sequencing	NOTFOUND	NOT FOUND
6900	mirna	hsa-miR-15b-3p	Homo sapiens	1203	Next generation sequencing	NOTFOUND	NOT FOUND
7964	mirna	hsa-miR-15b-3p	Homo sapiens	1204	Next generation sequencing	NOTFOUND	NOT FOUND
9036	mirna	hsa-miR-15b-3p	Homo sapiens	1205	Next generation sequencing	NOTFOUND	NOT FOUND
10223	mirna	hsa-miR-15b-3p	Homo sapiens	1175	RNA sequencing	NOTFOUND	NOT FOUND
10283	mirna	hsa-miR-15b-3p	Homo sapiens	1176	RNA sequencing	NOTFOUND	NOT FOUND
13099	mirna	hsa-miR-15b-3p	Homo sapiens	2028	RNA sequencing
18778	mirna	hsa-miR-15b-3p	Homo sapiens	3338	RNA sequencing
20073	mirna	hsa-miR-15b-3p	Homo sapiens	3339	RNA sequencing
21368	mirna	hsa-miR-15b-3p	Homo sapiens	3340	RNA sequencing
22659	mirna	hsa-miR-15b-3p	Homo sapiens	3533	RNA sequencing
5374	mirna	hsa-miR-15b-5p	Homo sapiens	1200	Next generation sequencing	NOTFOUND	NOT FOUND
5886	mirna	hsa-miR-15b-5p	Homo sapiens	1201	Next generation sequencing	NOTFOUND	NOT FOUND
6357	mirna	hsa-miR-15b-5p	Homo sapiens	1202	Next generation sequencing	NOTFOUND	NOT FOUND
6898	mirna	hsa-miR-15b-5p	Homo sapiens	1203	Next generation sequencing	NOTFOUND	NOT FOUND
7962	mirna	hsa-miR-15b-5p	Homo sapiens	1204	Next generation sequencing	NOTFOUND	NOT FOUND
9034	mirna	hsa-miR-15b-5p	Homo sapiens	1205	Next generation sequencing	NOTFOUND	NOT FOUND
13100	mirna	hsa-miR-15b-5p	Homo sapiens	2028	RNA sequencing
18687	mirna	hsa-miR-15b-5p	Homo sapiens	3338	RNA sequencing
19982	mirna	hsa-miR-15b-5p	Homo sapiens	3339	RNA sequencing
21277	mirna	hsa-miR-15b-5p	Homo sapiens	3340	RNA sequencing
22660	mirna	hsa-miR-15b-5p	Homo sapiens	3533	RNA sequencing
5377	mirna	hsa-mir-16-1	Homo sapiens	1200	Next generation sequencing	NOTFOUND	NOT FOUND
5889	mirna	hsa-mir-16-1	Homo sapiens	1201	Next generation sequencing	NOTFOUND	NOT FOUND
6360	mirna	hsa-mir-16-1	Homo sapiens	1202	Next generation sequencing	NOTFOUND	NOT FOUND
6902	mirna	hsa-mir-16-1	Homo sapiens	1203	Next generation sequencing	NOTFOUND	NOT FOUND
7966	mirna	hsa-mir-16-1	Homo sapiens	1204	Next generation sequencing	NOTFOUND	NOT FOUND
9038	mirna	hsa-mir-16-1	Homo sapiens	1205	Next generation sequencing	NOTFOUND	NOT FOUND
7967	mirna	hsa-miR-16-1-3p	Homo sapiens	1204	Next generation sequencing	NOTFOUND	NOT FOUND
19206	mirna	hsa-miR-16-1-3p	Homo sapiens	3338	RNA sequencing
20501	mirna	hsa-miR-16-1-3p	Homo sapiens	3339	RNA sequencing
21796	mirna	hsa-miR-16-1-3p	Homo sapiens	3340	RNA sequencing
5378	mirna	hsa-mir-16-2	Homo sapiens	1200	Next generation sequencing	NOTFOUND	NOT FOUND
5890	mirna	hsa-mir-16-2	Homo sapiens	1201	Next generation sequencing	NOTFOUND	NOT FOUND
6361	mirna	hsa-mir-16-2	Homo sapiens	1202	Next generation sequencing	NOTFOUND	NOT FOUND
6903	mirna	hsa-mir-16-2	Homo sapiens	1203	Next generation sequencing	NOTFOUND	NOT FOUND
7968	mirna	hsa-mir-16-2	Homo sapiens	1204	Next generation sequencing	NOTFOUND	NOT FOUND
9039	mirna	hsa-mir-16-2	Homo sapiens	1205	Next generation sequencing	NOTFOUND	NOT FOUND
9983	mirna	hsa-mir-16-2	Homo sapiens	898	RNA sequencing	NOTFOUND	NOT FOUND
5379	mirna	hsa-miR-16-2-3p	Homo sapiens	1200	Next generation sequencing	NOTFOUND	NOT FOUND
5891	mirna	hsa-miR-16-2-3p	Homo sapiens	1201	Next generation sequencing	NOTFOUND	NOT FOUND
6904	mirna	hsa-miR-16-2-3p	Homo sapiens	1203	Next generation sequencing	NOTFOUND	NOT FOUND
7969	mirna	hsa-miR-16-2-3p	Homo sapiens	1204	Next generation sequencing	NOTFOUND	NOT FOUND
9040	mirna	hsa-miR-16-2-3p	Homo sapiens	1205	Next generation sequencing	NOTFOUND	NOT FOUND
18741	mirna	hsa-miR-16-2-3p	Homo sapiens	3338	RNA sequencing
20036	mirna	hsa-miR-16-2-3p	Homo sapiens	3339	RNA sequencing
21331	mirna	hsa-miR-16-2-3p	Homo sapiens	3340	RNA sequencing
22661	mirna	hsa-miR-16-2-3p	Homo sapiens	3533	RNA sequencing
5376	mirna	hsa-miR-16-5p	Homo sapiens	1200	Next generation sequencing	NOTFOUND	NOT FOUND
5888	mirna	hsa-miR-16-5p	Homo sapiens	1201	Next generation sequencing	NOTFOUND	NOT FOUND
6359	mirna	hsa-miR-16-5p	Homo sapiens	1202	Next generation sequencing	NOTFOUND	NOT FOUND
6901	mirna	hsa-miR-16-5p	Homo sapiens	1203	Next generation sequencing	NOTFOUND	NOT FOUND
7965	mirna	hsa-miR-16-5p	Homo sapiens	1204	Next generation sequencing	NOTFOUND	NOT FOUND
9037	mirna	hsa-miR-16-5p	Homo sapiens	1205	Next generation sequencing	NOTFOUND	NOT FOUND
18680	mirna	hsa-miR-16-5p	Homo sapiens	3338	RNA sequencing
19975	mirna	hsa-miR-16-5p	Homo sapiens	3339	RNA sequencing
21270	mirna	hsa-miR-16-5p	Homo sapiens	3340	RNA sequencing
22662	mirna	hsa-miR-16-5p	Homo sapiens	3533	RNA sequencing
5893	mirna	hsa-mir-17	Homo sapiens	1201	Next generation sequencing	NOTFOUND	NOT FOUND
6906	mirna	hsa-mir-17	Homo sapiens	1203	Next generation sequencing	NOTFOUND	NOT FOUND
7971	mirna	hsa-mir-17	Homo sapiens	1204	Next generation sequencing	NOTFOUND	NOT FOUND
9042	mirna	hsa-mir-17	Homo sapiens	1205	Next generation sequencing	NOTFOUND	NOT FOUND
[truncated: 7,624 more rows]
