# Supplementary material for: Umbilical Cord‐Mesenchymal Stromal Cell‐Derived Extracellular Vesicles Target the Liver to Improve Neurovascular Health in Type 2 Diabetes With Non‐Alcoholic Fatty Liver Disease
Source: J Extracell Vesicles. 2025 Jul 7;14(7):e70125. doi: 10.1002/jev2.70125 (PMC12230362; doi:10.1002/jev2.70125)
Supplement: Supplementary file 8 — Supporting Table S8: EV‐miRNAs targeting PDGF signaling pathways. [file JEV2-14-e70125-s001.xlsx]

## Sheet: Target PDGF signaling
Seq1	Seq2	Total Score	Total Energy	Max Score	Max Energy	Strand	Len1	Len2	Positions	Description	Query_seq(3'-5')	Ref_seq(5'-3')	gene_id	gene_name
hsa-miR-24-3p	ENST00000261799	314	-48.97	162	-24.99	787375	22	1926	614 217	ENST00000261799 (1926 nt)	gacAAGGACGACUU--GACUCGGu,gacaaGGACGACU-UGACUCGGu	taaTTAATGCTGGAGGCTGAGCCa,ggaggCCAACTGACTCTGAGCCa	ENSG00000113721	PDGFRβ
hsa-miR-221-3p	ENST00000302251	169	-24.49	169	-24.49	1102512	23	2505	1984	ENST00000302251 (2505 nt)	cuuuggGUCGUCUGUUACAUCGa	cctgaaCAGCTCACAATGTAGCt	ENSG00000170962	PDGFD
hsa-miR-221-3p	ENST00000393158	169	-24.49	169	-24.49	1121469	23	2508	1984	ENST00000393158 (2508 nt)	cuuuggGUCGUCUGUUACAUCGa	cctgaaCAGCTCACAATGTAGCt	ENSG00000170962	PDGFD
hsa-miR-29b-3p	ENST00000302251	166	-21.39	166	-21.39	960868	23	2505	1646	ENST00000302251 (2505 nt)	uuGUGA--CUAAAG-UU--UACCACGAu	taTACTTAGATTTCTAAGTATGGTGCTc	ENSG00000170962	PDGFD
hsa-miR-29b-3p	ENST00000393158	166	-21.39	166	-21.39	979825	23	2508	1646	ENST00000393158 (2508 nt)	uuGUGA--CUAAAG-UU--UACCACGAu	taTACTTAGATTTCTAAGTATGGTGCTc	ENSG00000170962	PDGFD
hsa-miR-31-5p	ENST00000331163	162	-25.83	162	-25.83	321964	21	1983	192	ENST00000331163 (1983 nt)	ucgauacGGUCGUAGAACGGa	gcggcctCCGGCGTCTTGCCc	ENSG00000100311	PDGFB
hsa-miR-31-5p	ENST00000381551	162	-25.83	162	-25.83	336898	21	407	192	ENST00000381551 (407 nt)	ucgauacGGUCGUAGAACGGa	gcggcctCCGGCGTCTTGCCc	ENSG00000100311	PDGFB
hsa-miR-122-5p	ENST00000520579	161	-22.44	161	-22.44	2278456	22	2671	873	ENST00000520579 (2671 nt)	guuuGUGGUA--ACAGUGUGAGGu	aggtCATCGTGGTGCCACACTCCt	ENSG00000113721	PDGFRβ
hsa-miR-34a-5p	ENST00000257290	160	-21.7	160	-21.7	1246115	22	2975	2685	ENST00000257290 (2975 nt)	ugUUGGUCGAUUCUGUGACGGu	atGACAAGCTGTATCACTGCCt	ENSG00000134853	PDGFRA
hsa-miR-142-3p	ENST00000520579	158	-21.52	158	-21.52	2490922	23	2671	269	ENST00000520579 (2671 nt)	agguaUUUCAUCCUUUGUGAUGu	ctgggAGAGGTGGGCACACTACa	ENSG00000113721	PDGFRβ
hsa-miR-146a-5p	ENST00000257290	157	-25.11	157	-25.11	42141	22	2975	1290	ENST00000257290 (2975 nt)	uuggGUACCU-UAAGUCAAGAGu	ttagCCTGGATCCTCAGTTCTCa	ENSG00000134853	PDGFRA
hsa-miR-31-5p	ENST00000274071	157	-21.76	157	-21.76	288577	21	2422	951	ENST00000274071 (2422 nt)	ucgauacGGUCGU--AGAACGGa	atcaccaCCAGCAGCTCTTGCCc	ENSG00000145431	PDGFC
hsa-miR-31-5p	ENST00000502773	157	-21.76	157	-21.76	331561	21	2636	5	ENST00000502773 (2636 nt)	ucgauacGGUCGU--AGAACGGa	atcaccaCCAGCAGCTCTTGCCc	ENSG00000145431	PDGFC
hsa-miR-31-5p	ENST00000506880	157	-21.76	157	-21.76	338940	21	853	716	ENST00000506880 (853 nt)	ucgauacGGUCGU--AGAACGGa	atcaccaCCAGCAGCTCTTGCCc	ENSG00000145431	PDGFC
hsa-miR-24-3p	ENST00000257290	151	-20.93	151	-20.93	821183	22	2975	2101	ENST00000257290 (2975 nt)	gaCAAGGACGACU-UGACUCGGu	taGTAAGTGCGAAGACTGAGCCa	ENSG00000134853	PDGFRA
hsa-miR-196b-5p	ENST00000520579	150	-20.44	150	-20.44	862016	22	2671	1371	ENST00000520579 (2671 nt)	gggUUGUUGUCC-UUUGAUGGAu	acgGAGACCTGGTGGACTACCTg	ENSG00000113721	PDGFRβ
